# Supplementary material for: Neural G0: a quiescent‐like state found in neuroepithelial‐derived cells and glioma
Source: Mol Syst Biol. 2021 Jun 8;17(6):e9522. doi: 10.15252/msb.20209522 (PMC8186478; doi:10.15252/msb.20209522)
Supplement: Supplementary file 2 — Dataset EV1 [file MSB-17-e9522-s010.xlsx]

## Sheet: Sheet1
Dataset EV1: Enriched and Depleted Genes in Cell Cycle Clusters Identified by Single-cell RNA-seq in U5-hNPCs.
gene	cluster	avg_logFC	p_val	p_val_adj	pct.1	pct.2
S100B	Neural G0	1.32158	4.71657e-265	1.54411e-260	0.739	0.258
BEX1	Neural G0	1.12468	1.06143e-236	3.47492e-232	0.921	0.606
SCRG1	Neural G0	1.10895	0	0	0.735	0.179
PRCP	Neural G0	1.05574	3.21244e-211	1.05169e-206	0.73	0.325
GPM6B	Neural G0	0.97021	7.90048e-264	2.58646e-259	0.972	0.792
SAT1	Neural G0	0.942521	7.28328e-176	2.3844e-171	0.896	0.715
PLP1	Neural G0	0.928904	2.06793e-284	6.76999e-280	0.468	0.062
PTPRZ1	Neural G0	0.890449	5.74401e-216	1.88047e-211	0.713	0.275
SOX4	Neural G0	0.876797	1.18548e-191	3.88101e-187	0.903	0.582
PTN	Neural G0	0.823441	3.63425e-202	1.18978e-197	0.991	0.938
RIPPLY1	Neural G0	0.725874	1.52696e-94	4.99898e-90	0.222	0.041
TTYH1	Neural G0	0.725508	3.30731e-141	1.08275e-136	0.71	0.37
FABP7	Neural G0	0.701108	9.89475e-270	3.23934e-265	1	0.991
NOVA1	Neural G0	0.687491	3.78658e-109	1.23965e-104	0.692	0.427
BAMBI	Neural G0	0.662622	3.88601e-126	1.2722e-121	0.506	0.189
MOXD1	Neural G0	0.655951	4.54191e-116	1.48693e-111	0.668	0.364
FTL	Neural G0	0.592111	1.17051e-199	3.83203e-195	1	0.997
PCSK1N	Neural G0	0.58951	3.18135e-105	1.04151e-100	0.848	0.64
LHFP	Neural G0	0.556646	1.50239e-96	4.91852e-92	0.654	0.391
GPM6A	Neural G0	0.556425	4.14723e-100	1.35772e-95	0.567	0.275
CLU	Neural G0	0.55485	2.90751e-133	9.51861e-129	0.993	0.979
ID3	Neural G0	0.500981	4.32678e-25	1.4165e-20	0.647	0.531
MALAT1	Neural G0	0.498633	3.26127e-169	1.06767e-164	0.994	0.982
BTG1	Neural G0	0.492968	1.5473e-61	5.06555e-57	0.771	0.621
SPARC	Neural G0	0.488102	2.69166e-117	8.81196e-113	0.979	0.93
IGFBP7	Neural G0	0.480418	3.34508e-29	1.09511e-24	0.733	0.651
FGFBP3	Neural G0	0.480113	6.59251e-54	2.15826e-49	0.691	0.526
TUBB2B	Neural G0	0.46541	4.41178e-107	1.44433e-102	0.987	0.949
HLA-DRA	Neural G0	0.464785	4.51396e-36	1.47778e-31	0.19	0.07
TIMP4	Neural G0	0.461991	8.08187e-126	2.64584e-121	0.241	0.035
PRDX1	Neural G0	0.460735	2.63744e-91	8.63444e-87	0.963	0.904
CA2	Neural G0	0.454489	5.09222e-44	1.66709e-39	0.31	0.145
EIF1B	Neural G0	0.451273	9.21353e-48	3.01632e-43	0.656	0.507
COL9A3	Neural G0	0.44861	2.81566e-55	9.2179e-51	0.662	0.469
SERPINE2	Neural G0	0.446355	1.24979e-54	4.09156e-50	0.507	0.305
ATP6V1G1	Neural G0	0.444512	3.74838e-96	1.22715e-91	0.935	0.863
LRRN3	Neural G0	0.444089	7.50199e-75	2.456e-70	0.331	0.117
RAB13	Neural G0	0.435344	1.11135e-105	3.63832e-101	0.973	0.936
CITED1	Neural G0	0.432811	1.05294e-62	3.4471e-58	0.259	0.085
TSPAN6	Neural G0	0.429718	5.72647e-58	1.87473e-53	0.401	0.194
RNF13	Neural G0	0.427715	5.77727e-56	1.89136e-51	0.525	0.32
TAGLN3	Neural G0	0.423245	1.90139e-79	6.22477e-75	0.282	0.084
NUDT4	Neural G0	0.421747	5.77509e-51	1.89065e-46	0.644	0.476
NGFRAP1	Neural G0	0.421328	4.29463e-89	1.40598e-84	0.948	0.886
MAP2	Neural G0	0.421216	1.88087e-79	6.15761e-75	0.348	0.125
WBP5	Neural G0	0.412063	9.27088e-61	3.0351e-56	0.801	0.68
PON2	Neural G0	0.408792	2.1619e-61	7.07761e-57	0.799	0.667
C1orf21	Neural G0	0.408651	1.59253e-44	5.21362e-40	0.6	0.444
PAPSS1	Neural G0	0.406833	5.13373e-52	1.68068e-47	0.676	0.522
SPRY1	Neural G0	0.404633	5.98676e-45	1.95995e-40	0.57	0.382
SOX2	Neural G0	0.402843	6.31995e-54	2.06903e-49	0.843	0.74
ST13	Neural G0	0.401148	1.01607e-95	3.32642e-91	0.958	0.911
ARL6IP5	Neural G0	0.396975	2.40623e-77	7.87752e-73	0.935	0.863
PLAT	Neural G0	0.396132	1.63519e-40	5.3533e-36	0.59	0.417
C4orf48	Neural G0	0.396041	2.14377e-65	7.01827e-61	0.878	0.771
BEX4	Neural G0	0.393028	3.95433e-42	1.29457e-37	0.609	0.449
TXNIP	Neural G0	0.389751	7.8185e-50	2.55962e-45	0.551	0.356
PDHX	Neural G0	0.387101	8.89172e-40	2.91097e-35	0.37	0.207
HOPX	Neural G0	0.384915	3.10094e-50	1.01518e-45	0.191	0.057
SCD5	Neural G0	0.381956	1.27937e-39	4.18839e-35	0.579	0.426
TMEM59	Neural G0	0.378787	1.16925e-62	3.8279e-58	0.89	0.804
PLD3	Neural G0	0.376799	7.22249e-52	2.3645e-47	0.845	0.754
EEF1A1	Neural G0	0.372702	7.9593e-209	2.60571e-204	1	1
SERPINF1	Neural G0	0.371064	8.23974e-23	2.69753e-18	0.501	0.385
ZFAND6	Neural G0	0.36914	4.63411e-55	1.51711e-50	0.92	0.871
NDFIP1	Neural G0	0.368642	3.07516e-52	1.00674e-47	0.807	0.708
SOX9	Neural G0	0.365966	1.0301e-37	3.37235e-33	0.616	0.468
RND2	Neural G0	0.365029	9.64392e-53	3.15723e-48	0.36	0.164
ITM2B	Neural G0	0.363942	1.17111e-76	3.83398e-72	0.979	0.972
SYT11	Neural G0	0.363127	5.52426e-40	1.80853e-35	0.51	0.345
CTSV	Neural G0	0.362309	0.000269614	1	0.47	0.468
ASAH1	Neural G0	0.35814	1.02604e-46	3.35907e-42	0.702	0.568
FTH1	Neural G0	0.354401	9.00077e-133	2.94667e-128	1	1
APIP	Neural G0	0.352186	1.81253e-27	5.93386e-23	0.464	0.335
IFI6	Neural G0	0.346352	1.44363e-34	4.72615e-30	0.247	0.112
ARL5A	Neural G0	0.345869	4.49071e-43	1.47017e-38	0.728	0.606
LINC01158	Neural G0	0.345515	1.03168e-31	3.3775e-27	0.519	0.366
SH3BGRL	Neural G0	0.344992	2.26698e-40	7.42163e-36	0.732	0.63
RAB9A	Neural G0	0.341807	5.20547e-37	1.70417e-32	0.482	0.327
METRN	Neural G0	0.340557	2.70317e-31	8.84964e-27	0.544	0.41
CNPY2	Neural G0	0.340254	1.6168e-47	5.29309e-43	0.827	0.745
LYRM5	Neural G0	0.337035	9.13546e-37	2.99077e-32	0.494	0.331
FAM181B	Neural G0	0.337017	7.63376e-94	2.49914e-89	0.203	0.034
MFGE8	Neural G0	0.335235	2.44048e-34	7.98963e-30	0.675	0.573
C4orf3	Neural G0	0.334903	2.08463e-52	6.82466e-48	0.881	0.811
CNP	Neural G0	0.334854	2.79513e-38	9.1507e-34	0.46	0.288
TUBA1A	Neural G0	0.33413	1.6714e-56	5.47184e-52	0.999	0.991
CST3	Neural G0	0.329629	2.32022e-71	7.59595e-67	0.987	0.956
MORC4	Neural G0	0.329272	1.25871e-33	4.12077e-29	0.312	0.167
HIST1H2AC	Neural G0	0.326279	1.2331e-42	4.03693e-38	0.243	0.096
PSAP	Neural G0	0.323922	2.36589e-53	7.74546e-49	0.927	0.859
MAGED2	Neural G0	0.323804	1.65455e-32	5.41667e-28	0.644	0.516
PLOD2	Neural G0	0.323578	1.36083e-33	4.45508e-29	0.475	0.32
SCARB2	Neural G0	0.319714	2.41667e-32	7.9117e-28	0.555	0.414
HEY1	Neural G0	0.318696	4.56944e-27	1.49594e-22	0.204	0.092
LAMA4	Neural G0	0.316172	9.40638e-66	3.07946e-61	0.221	0.058
TMEM66	Neural G0	0.315657	9.98996e-47	3.27051e-42	0.911	0.876
VGLL4	Neural G0	0.313244	8.84937e-33	2.89711e-28	0.514	0.361
CDH2	Neural G0	0.312694	9.28099e-42	3.03841e-37	0.808	0.707
RBP1	Neural G0	0.308466	1.11365e-42	3.64588e-38	0.942	0.917
CADM4	Neural G0	0.3081	3.70035e-28	1.21142e-23	0.439	0.303
MARCKSL1	Neural G0	0.307799	7.77183e-67	2.54434e-62	0.99	0.981
TSC22D1	Neural G0	0.307723	8.15641e-48	2.67025e-43	0.982	0.946
FEZ1	Neural G0	0.305895	1.5274e-33	5.00041e-29	0.629	0.501
LAMP2	Neural G0	0.304301	4.21869e-27	1.38111e-22	0.618	0.522
BCHE	Neural G0	0.299977	2.14852e-29	7.03381e-25	0.336	0.198
PLEKHB1	Neural G0	0.298418	1.48069e-39	4.84748e-35	0.292	0.136
IGFBP5	Neural G0	0.29724	9.70564e-55	3.17743e-50	1	0.998
RPAIN	Neural G0	0.296812	6.41362e-30	2.09969e-25	0.675	0.572
SESN3	Neural G0	0.293075	1.71429e-21	5.61225e-17	0.366	0.246
FCGRT	Neural G0	0.291674	1.02016e-27	3.33979e-23	0.533	0.408
NLRP1	Neural G0	0.291508	3.41029e-39	1.11646e-34	0.274	0.123
TLE1	Neural G0	0.290076	5.85163e-26	1.91571e-21	0.447	0.312
IFITM3	Neural G0	0.289302	3.88629e-25	1.27229e-20	0.837	0.79
PFN2	Neural G0	0.288562	7.04478e-38	2.30632e-33	0.874	0.815
RPS27L	Neural G0	0.288296	2.02065e-64	6.61519e-60	0.994	0.988
H3F3A	Neural G0	0.287537	1.27759e-90	4.18257e-86	1	0.993
SGCB	Neural G0	0.286091	1.81762e-33	5.95053e-29	0.773	0.703
ARMCX3	Neural G0	0.285225	1.06211e-27	3.47713e-23	0.471	0.334
MLLT11	Neural G0	0.284926	3.04758e-44	9.97717e-40	0.949	0.919
LIMCH1	Neural G0	0.284866	7.96401e-31	2.60726e-26	0.3	0.161
ATP6V0E1	Neural G0	0.284587	2.06936e-46	6.77468e-42	0.936	0.897
LINC00461	Neural G0	0.284212	2.78934e-21	9.13175e-17	0.541	0.449
HLA-A	Neural G0	0.282205	1.31508e-46	4.30531e-42	0.977	0.965
OLIG2	Neural G0	0.281065	4.1928e-29	1.37264e-24	0.257	0.126
LAPTM4A	Neural G0	0.280615	1.10182e-42	3.60715e-38	0.967	0.941
SAT2	Neural G0	0.278428	4.37293e-24	1.43161e-19	0.55	0.438
ZKSCAN1	Neural G0	0.277923	9.58959e-25	3.13944e-20	0.376	0.247
PNRC1	Neural G0	0.277654	3.19434e-33	1.04576e-28	0.338	0.186
YPEL5	Neural G0	0.277429	5.41247e-29	1.77194e-24	0.539	0.402
DNAJC1	Neural G0	0.277313	5.19148e-22	1.69959e-17	0.487	0.372
SHISA4	Neural G0	0.277257	1.9242e-24	6.29944e-20	0.517	0.399
MARCKS	Neural G0	0.274546	3.46119e-22	1.13313e-17	0.634	0.538
CRIPT	Neural G0	0.274292	8.64382e-21	2.82981e-16	0.436	0.332
LINC00511	Neural G0	0.272745	5.26025e-23	1.7221e-18	0.417	0.293
WSB1	Neural G0	0.272036	2.60876e-20	8.54055e-16	0.454	0.344
SLC44A1	Neural G0	0.271926	2.73699e-25	8.96037e-21	0.324	0.196
ZNF428	Neural G0	0.271594	2.99124e-31	9.79273e-27	0.797	0.735
MDK	Neural G0	0.271469	1.0167e-48	3.32848e-44	0.98	0.964
EFHC1	Neural G0	0.271459	1.99878e-28	6.54359e-24	0.4	0.252
TRAF4	Neural G0	0.269773	1.56444e-20	5.12168e-16	0.422	0.307
DHRS7	Neural G0	0.267069	2.17525e-25	7.12133e-21	0.595	0.495
EDNRB	Neural G0	0.266798	1.61378e-60	5.2832e-56	0.166	0.036
RGS6	Neural G0	0.26429	2.09184e-48	6.84826e-44	0.187	0.055
SOX6	Neural G0	0.26253	1.72609e-61	5.65087e-57	0.201	0.052
LRRC4C	Neural G0	0.26247	5.65125e-47	1.85011e-42	0.218	0.075
EIF3E	Neural G0	0.262366	1.15816e-36	3.79158e-32	0.914	0.884
CIRBP	Neural G0	0.262116	1.75199e-34	5.73566e-30	0.91	0.878
DECR1	Neural G0	0.261545	2.15204e-24	7.04536e-20	0.687	0.601
COL11A1	Neural G0	0.260554	4.86496e-40	1.59269e-35	0.237	0.096
CLDND1	Neural G0	0.260508	1.63934e-22	5.36688e-18	0.571	0.472
TCEAL8	Neural G0	0.258313	1.12845e-22	3.69432e-18	0.672	0.594
ZCCHC17	Neural G0	0.258281	8.8346e-20	2.89227e-15	0.668	0.595
IGBP1	Neural G0	0.254664	1.88282e-20	6.16398e-16	0.507	0.403
LYPD1	Neural G0	0.25416	1.61133e-21	5.27517e-17	0.771	0.73
SMIM14	Neural G0	0.250541	2.52758e-26	8.27479e-22	0.301	0.17
QKI	Neural G0	0.250421	7.3834e-20	2.41718e-15	0.473	0.366
EIF4A2	Neural G0	0.250274	1.20438e-28	3.9429e-24	0.888	0.858
PKM	Neural G0	-0.250074	2.53543e-57	8.30049e-53	0.985	0.996
CMC2	Neural G0	-0.2505	2.71532e-24	8.88942e-20	0.442	0.615
RPSA	Neural G0	-0.251033	3.0371e-59	9.94285e-55	0.976	0.99
RASD1	Neural G0	-0.25286	1.84698e-19	6.04664e-15	0.044	0.146
ALDOA	Neural G0	-0.25355	1.66993e-41	5.46701e-37	0.853	0.945
TSPAN9	Neural G0	-0.254272	1.26409e-32	4.13838e-28	0.12	0.306
CTNNAL1	Neural G0	-0.254717	3.85704e-28	1.26272e-23	0.185	0.367
MIS18A	Neural G0	-0.254918	7.14421e-30	2.33887e-25	0.105	0.272
TBX1	Neural G0	-0.256831	8.91251e-35	2.91778e-30	0.09	0.275
NOG	Neural G0	-0.257033	1.94593e-34	6.37059e-30	0.074	0.248
HSP90AB1	Neural G0	-0.257239	6.6163e-30	2.16604e-25	0.888	0.951
RMI2	Neural G0	-0.25731	2.40847e-35	7.88484e-31	0.054	0.223
EDN1	Neural G0	-0.258407	2.35863e-19	7.72167e-15	0.035	0.134
VOPP1	Neural G0	-0.259459	4.82203e-29	1.57864e-24	0.156	0.333
CCT6A	Neural G0	-0.26046	6.37822e-30	2.0881e-25	0.658	0.79
ORC6	Neural G0	-0.260666	5.09209e-34	1.66705e-29	0.068	0.237
FRMD4A	Neural G0	-0.260949	1.00564e-32	3.29227e-28	0.181	0.387
RGCC	Neural G0	-0.261924	1.6337e-26	5.34842e-22	0.043	0.175
SGOL2	Neural G0	-0.262213	1.4038e-29	4.59577e-25	0.054	0.203
DRAP1	Neural G0	-0.262588	3.44504e-42	1.12784e-37	0.876	0.947
SNRPD1	Neural G0	-0.262931	4.59803e-30	1.5053e-25	0.739	0.851
SIVA1	Neural G0	-0.263017	1.58958e-25	5.20396e-21	0.529	0.689
HSP90B1	Neural G0	-0.263084	4.57778e-31	1.49867e-26	0.748	0.878
FLNA	Neural G0	-0.263766	2.25946e-24	7.39702e-20	0.379	0.563
CYB5B	Neural G0	-0.264841	1.86607e-28	6.10914e-24	0.392	0.588
PFKP	Neural G0	-0.265138	9.02062e-35	2.95317e-30	0.128	0.326
PPP1R14B	Neural G0	-0.267375	3.32816e-33	1.08957e-28	0.308	0.53
TPM3	Neural G0	-0.267968	5.35688e-31	1.75373e-26	0.508	0.703
PRKDC	Neural G0	-0.268726	2.99052e-28	9.79035e-24	0.327	0.528
HN1	Neural G0	-0.269566	5.9176e-38	1.9373e-33	0.863	0.936
SSR3	Neural G0	-0.269853	2.08856e-23	6.83754e-19	0.692	0.801
HSP90AA1	Neural G0	-0.270889	4.62927e-27	1.51553e-22	0.911	0.96
ARPC5	Neural G0	-0.271233	7.46069e-47	2.44248e-42	0.894	0.953
SNRPA1	Neural G0	-0.271312	1.55475e-28	5.08993e-24	0.268	0.466
IDI1	Neural G0	-0.272114	2.32638e-26	7.6161e-22	0.543	0.717
H2AFX	Neural G0	-0.272715	6.05527e-26	1.98237e-21	0.167	0.336
PA2G4	Neural G0	-0.273575	1.00114e-25	3.27752e-21	0.448	0.619
CEP55	Neural G0	-0.273695	3.24762e-37	1.06321e-32	0.033	0.196
KNSTRN	Neural G0	-0.273906	2.85291e-30	9.33984e-26	0.055	0.206
NME1	Neural G0	-0.274181	4.02576e-38	1.31795e-33	0.695	0.847
ANLN	Neural G0	-0.275001	2.31996e-34	7.59509e-30	0.074	0.246
CNTN1	Neural G0	-0.275337	2.04588e-34	6.69779e-30	0.069	0.24
NDUFA12	Neural G0	-0.275553	6.4455e-29	2.11013e-24	0.511	0.698
ARPC2	Neural G0	-0.275939	2.28421e-58	7.47804e-54	0.939	0.978
EIF1AX	Neural G0	-0.275976	4.66101e-32	1.52592e-27	0.554	0.74
DNMT1	Neural G0	-0.276307	6.82843e-31	2.23549e-26	0.224	0.426
AURKB	Neural G0	-0.276492	2.58487e-41	8.46236e-37	0.017	0.185
TMPO	Neural G0	-0.27663	2.95188e-33	9.66386e-29	0.125	0.315
GTF3A	Neural G0	-0.277146	1.52283e-33	4.98543e-29	0.638	0.796
VRK1	Neural G0	-0.277723	1.04242e-33	3.41267e-29	0.124	0.313
TMEM237	Neural G0	-0.278289	4.99261e-31	1.63448e-26	0.307	0.513
CAP1	Neural G0	-0.278751	3.10284e-35	1.01581e-30	0.659	0.826
RRM1	Neural G0	-0.280446	2.60351e-32	8.52336e-28	0.136	0.32
PPA1	Neural G0	-0.280574	3.44605e-42	1.12817e-37	0.816	0.914
TPM1	Neural G0	-0.28147	6.38204e-30	2.08935e-25	0.868	0.945
MMAB	Neural G0	-0.284418	1.03728e-34	3.39586e-30	0.288	0.519
CHCHD2	Neural G0	-0.284434	2.09943e-68	6.87311e-64	0.971	0.983
ADA	Neural G0	-0.28561	1.2682e-31	4.15183e-27	0.147	0.332
PDCD5	Neural G0	-0.287366	4.72515e-34	1.54692e-29	0.643	0.786
HMGB3	Neural G0	-0.287459	1.00242e-21	3.28171e-17	0.356	0.512
CENPE	Neural G0	-0.288303	4.55792e-36	1.49217e-31	0.02	0.172
CENPV	Neural G0	-0.288418	9.93201e-30	3.25154e-25	0.394	0.597
CCDC34	Neural G0	-0.289367	7.91268e-30	2.59045e-25	0.192	0.381
NUDT1	Neural G0	-0.289547	2.12393e-35	6.95331e-31	0.182	0.392
SQLE	Neural G0	-0.290663	1.51521e-31	4.96049e-27	0.514	0.712
CENPU	Neural G0	-0.290997	4.43597e-41	1.45225e-36	0.058	0.249
CDC42EP3	Neural G0	-0.291575	1.58334e-35	5.18353e-31	0.431	0.665
EVA1A	Neural G0	-0.291985	1.99006e-33	6.51505e-29	0.166	0.365
SLC25A5	Neural G0	-0.296987	4.28839e-43	1.40393e-38	0.816	0.912
MCM7	Neural G0	-0.297221	2.03104e-32	6.64922e-28	0.121	0.3
CARHSP1	Neural G0	-0.298626	4.74586e-34	1.5537e-29	0.53	0.72
NT5E	Neural G0	-0.299053	4.12658e-37	1.35096e-32	0.231	0.456
DHFR	Neural G0	-0.299121	1.73246e-34	5.67174e-30	0.154	0.35
ACOT7	Neural G0	-0.299168	2.56528e-36	8.39821e-32	0.307	0.534
POLD2	Neural G0	-0.299652	6.01726e-34	1.96993e-29	0.397	0.612
LMNB1	Neural G0	-0.299895	9.78718e-39	3.20413e-34	0.091	0.289
TXN	Neural G0	-0.299921	4.15514e-57	1.36031e-52	0.899	0.958
PLAUR	Neural G0	-0.303303	3.76938e-38	1.23402e-33	0.133	0.339
IL32	Neural G0	-0.30342	1.02322e-29	3.34982e-25	0.107	0.274
DCTPP1	Neural G0	-0.303489	7.77004e-32	2.54375e-27	0.247	0.448
ARHGAP29	Neural G0	-0.303492	4.23746e-35	1.38726e-30	0.071	0.243
FAM64A	Neural G0	-0.303584	4.30359e-38	1.40891e-33	0.018	0.175
YWHAH	Neural G0	-0.304007	1.80623e-39	5.91324e-35	0.651	0.817
ANXA3	Neural G0	-0.30479	1.42792e-36	4.67471e-32	0.09	0.275
MRPL52	Neural G0	-0.305351	6.21077e-35	2.03328e-30	0.606	0.766
SCG2	Neural G0	-0.305712	4.23037e-31	1.38494e-26	0.317	0.527
ITGB1BP1	Neural G0	-0.306651	3.95315e-41	1.29418e-36	0.422	0.661
PRELID1	Neural G0	-0.308548	3.29577e-50	1.07897e-45	0.79	0.893
ECE1	Neural G0	-0.308987	7.08379e-38	2.31909e-33	0.198	0.415
CKAP2	Neural G0	-0.309011	2.76129e-21	9.0399e-17	0.224	0.374
MZT2B	Neural G0	-0.309148	9.54924e-52	3.12623e-47	0.789	0.908
ACTG1	Neural G0	-0.309675	2.70658e-93	8.86079e-89	0.988	0.998
MZT1	Neural G0	-0.310301	1.37774e-26	4.51044e-22	0.276	0.452
KIF4A	Neural G0	-0.311495	5.2901e-41	1.73187e-36	0.053	0.239
TROAP	Neural G0	-0.311786	7.24789e-41	2.37281e-36	0.039	0.217
HPCAL1	Neural G0	-0.312954	2.71735e-36	8.89608e-32	0.314	0.534
SGOL1	Neural G0	-0.313831	1.24626e-42	4.08e-38	0.033	0.215
NUF2	Neural G0	-0.313923	3.50147e-40	1.14631e-35	0.029	0.2
HNRNPA2B1	Neural G0	-0.313975	7.71045e-48	2.52425e-43	0.917	0.963
DHCR24	Neural G0	-0.314033	5.32339e-36	1.74277e-31	0.268	0.488
CLSPN	Neural G0	-0.316027	6.60604e-39	2.16268e-34	0.064	0.249
SNRNP25	Neural G0	-0.317578	2.14718e-36	7.02944e-32	0.383	0.592
MGLL	Neural G0	-0.317596	5.96883e-36	1.95408e-31	0.245	0.465
INSIG1	Neural G0	-0.318626	1.62885e-33	5.33252e-29	0.255	0.467
ESCO2	Neural G0	-0.31877	1.21284e-45	3.97059e-41	0.025	0.211
SRPX	Neural G0	-0.321325	4.42847e-52	1.44979e-47	0.784	0.927
GTSE1	Neural G0	-0.322689	7.03043e-44	2.30162e-39	0.025	0.206
EXOSC8	Neural G0	-0.325503	5.83841e-40	1.91138e-35	0.228	0.462
WDR1	Neural G0	-0.325511	4.92959e-41	1.61385e-36	0.528	0.736
SH3BP5	Neural G0	-0.326717	1.13679e-36	3.72162e-32	0.358	0.586
ANKRD1	Neural G0	-0.330915	7.4822e-17	2.44952e-12	0.053	0.15
SDF2L1	Neural G0	-0.331383	2.09299e-37	6.85203e-33	0.334	0.555
DCXR	Neural G0	-0.332918	1.612e-42	5.27736e-38	0.431	0.657
PTRF	Neural G0	-0.333935	5.15709e-42	1.68833e-37	0.37	0.616
SRSF3	Neural G0	-0.334639	2.37878e-46	7.78766e-42	0.72	0.866
DEPDC1	Neural G0	-0.335318	1.06737e-42	3.49437e-38	0.025	0.202
TPST2	Neural G0	-0.335364	3.5216e-46	1.1529e-41	0.411	0.673
SPC25	Neural G0	-0.335708	4.54432e-44	1.48772e-39	0.035	0.22
CSRP2	Neural G0	-0.337141	5.71945e-72	1.87243e-67	0.924	0.98
PCNA	Neural G0	-0.338161	3.54993e-28	1.16217e-23	0.32	0.508
KIF20B	Neural G0	-0.338331	8.16294e-34	2.67238e-29	0.08	0.252
CCT5	Neural G0	-0.338443	2.76166e-39	9.04112e-35	0.455	0.672
CYCS	Neural G0	-0.339863	4.11386e-47	1.3468e-42	0.779	0.877
ACTB	Neural G0	-0.34138	2.6451e-111	8.65954e-107	0.999	1
CACYBP	Neural G0	-0.342468	8.54005e-43	2.79584e-38	0.554	0.742
TMEM158	Neural G0	-0.342911	2.8708e-51	9.39843e-47	0.037	0.246
MRPL15	Neural G0	-0.343735	1.09698e-38	3.59131e-34	0.426	0.636
DLGAP5	Neural G0	-0.343885	4.47962e-36	1.46654e-31	0.032	0.189
CCDC109B	Neural G0	-0.347685	4.91057e-49	1.60762e-44	0.105	0.337
SMC2	Neural G0	-0.349824	2.64658e-35	8.66438e-31	0.181	0.38
EZR	Neural G0	-0.350512	9.58039e-41	3.13643e-36	0.351	0.582
MYH9	Neural G0	-0.354433	1.77402e-46	5.8078e-42	0.211	0.455
S100A10	Neural G0	-0.358577	1.70563e-74	5.58391e-70	0.964	0.992
GMNN	Neural G0	-0.358957	6.45561e-39	2.11344e-34	0.247	0.465
RPA3	Neural G0	-0.359778	3.80394e-43	1.24534e-38	0.262	0.499
USP1	Neural G0	-0.362211	1.00167e-40	3.27928e-36	0.176	0.396
LSM4	Neural G0	-0.363684	2.95264e-60	9.66636e-56	0.715	0.874
RNASEH2A	Neural G0	-0.36491	6.22465e-45	2.03782e-40	0.148	0.378
STRA13	Neural G0	-0.365306	1.24029e-43	4.06046e-39	0.39	0.612
SLC9A3R2	Neural G0	-0.369364	4.77527e-46	1.56333e-41	0.116	0.336
LOXL1	Neural G0	-0.369749	7.99966e-52	2.61893e-47	0.31	0.591
PMAIP1	Neural G0	-0.369838	1.57929e-39	5.17026e-35	0.372	0.597
ACTN1	Neural G0	-0.372234	2.40433e-54	7.87131e-50	0.53	0.775
S100A16	Neural G0	-0.373456	1.91576e-125	6.2718e-121	0.981	0.996
DNAJC9	Neural G0	-0.374926	3.00849e-46	9.84919e-42	0.153	0.384
AURKA	Neural G0	-0.377568	1.13655e-39	3.72083e-35	0.027	0.195
PFDN2	Neural G0	-0.378257	6.4204e-50	2.10191e-45	0.733	0.855
TPM4	Neural G0	-0.381865	1.20995e-70	3.96115e-66	0.763	0.914
TUBB6	Neural G0	-0.381913	3.0042e-53	9.83514e-49	0.221	0.489
FDFT1	Neural G0	-0.389021	9.44518e-56	3.09216e-51	0.651	0.836
HPRT1	Neural G0	-0.389048	1.51611e-56	4.96343e-52	0.224	0.507
POPDC3	Neural G0	-0.389921	5.6327e-51	1.84403e-46	0.496	0.716
CYR61	Neural G0	-0.390998	9.20074e-14	3.01214e-09	0.196	0.309
LGALS3	Neural G0	-0.391948	9.83167e-51	3.21869e-46	0.673	0.84
PRSS23	Neural G0	-0.396549	7.36322e-77	2.41057e-72	0.89	0.967
CCNA2	Neural G0	-0.396747	6.19523e-46	2.02819e-41	0.039	0.233
PSME2	Neural G0	-0.399861	1.20386e-60	3.94118e-56	0.581	0.795
CENPM	Neural G0	-0.401749	5.08493e-57	1.66471e-52	0.072	0.314
COTL1	Neural G0	-0.40286	3.17238e-57	1.03857e-52	0.464	0.718
PTMA	Neural G0	-0.403967	4.51415e-95	1.47784e-90	0.994	0.994
CCL2	Neural G0	-0.404418	1.24965e-11	4.0911e-07	0.134	0.228
DUT	Neural G0	-0.406117	2.8718e-53	9.40171e-49	0.776	0.891
TYMS	Neural G0	-0.407918	1.92653e-45	6.30706e-41	0.349	0.583
ENO1	Neural G0	-0.410921	2.95351e-96	9.66922e-92	0.897	0.971
FDPS	Neural G0	-0.412415	2.11668e-65	6.92958e-61	0.669	0.863
TMSB4X	Neural G0	-0.418757	3.30659e-96	1.08251e-91	1	1
GINS2	Neural G0	-0.418934	9.44389e-55	3.09174e-50	0.121	0.377
HSPD1	Neural G0	-0.424165	1.10954e-62	3.63243e-58	0.704	0.879
SRSF2	Neural G0	-0.425563	8.5752e-60	2.80735e-55	0.514	0.755
AKAP12	Neural G0	-0.435537	4.47742e-45	1.46582e-40	0.566	0.763
SRSF7	Neural G0	-0.43737	2.77179e-57	9.07427e-53	0.483	0.723
PRC1	Neural G0	-0.438724	2.09962e-57	6.87375e-53	0.035	0.263
GJB2	Neural G0	-0.442277	5.56495e-37	1.82185e-32	0.161	0.373
RGS20	Neural G0	-0.443046	1.57694e-59	5.16257e-55	0.217	0.499
RPL22L1	Neural G0	-0.443903	6.42762e-55	2.10427e-50	0.413	0.662
KPNA2	Neural G0	-0.44673	7.76765e-25	2.54297e-20	0.291	0.458
GGH	Neural G0	-0.448604	3.74979e-60	1.22761e-55	0.478	0.725
MYL9	Neural G0	-0.449012	9.02527e-66	2.95469e-61	0.71	0.904
CENPA	Neural G0	-0.451445	6.98221e-43	2.28584e-38	0.034	0.215
PFN1	Neural G0	-0.452057	3.29185e-227	1.07769e-222	0.997	0.999
DLG1	Neural G0	-0.452777	1.24381e-61	4.072e-57	0.241	0.54
SNRPB	Neural G0	-0.455654	6.98024e-70	2.28519e-65	0.523	0.767
CDCA3	Neural G0	-0.457457	1.94916e-48	6.38115e-44	0.045	0.249
LDHA	Neural G0	-0.459478	5.34803e-88	1.75084e-83	0.845	0.947
DTYMK	Neural G0	-0.460939	7.73308e-57	2.53166e-52	0.52	0.731
PRDX6	Neural G0	-0.463768	6.43679e-65	2.10728e-60	0.839	0.934
RAN	Neural G0	-0.464084	5.23739e-104	1.71462e-99	0.898	0.961
ASPM	Neural G0	-0.464741	1.65079e-47	5.40434e-43	0.042	0.243
CCNB2	Neural G0	-0.470167	1.01768e-50	3.33168e-46	0.054	0.273
CLIC1	Neural G0	-0.4702	2.66187e-125	8.71443e-121	0.901	0.972
NMB	Neural G0	-0.471927	8.3724e-42	2.74096e-37	0.406	0.633
DKK1	Neural G0	-0.492106	4.77532e-46	1.56334e-41	0.113	0.341
DEK	Neural G0	-0.497627	4.2587e-60	1.39421e-55	0.482	0.699
SPP1	Neural G0	-0.50323	3.22153e-90	1.05467e-85	0.969	0.988
TMEFF2	Neural G0	-0.508248	4.80639e-59	1.57352e-54	0.34	0.601
CDKN3	Neural G0	-0.516609	7.54502e-66	2.47009e-61	0.048	0.305
EIF4EBP1	Neural G0	-0.522254	1.55833e-79	5.10165e-75	0.354	0.664
RANBP1	Neural G0	-0.523348	1.37013e-100	4.48553e-96	0.859	0.938
TUBB	Neural G0	-0.524277	1.19073e-156	3.8982e-152	0.976	0.988
TAGLN2	Neural G0	-0.527107	1.36066e-110	4.45454e-106	0.682	0.904
CDC20	Neural G0	-0.527609	1.78753e-48	5.85201e-44	0.046	0.251
CENPN	Neural G0	-0.528346	3.30819e-73	1.08304e-68	0.168	0.467
TPX2	Neural G0	-0.532857	4.20294e-62	1.37596e-57	0.053	0.302
EBP	Neural G0	-0.542003	1.70644e-81	5.58653e-77	0.255	0.581
CENPW	Neural G0	-0.560832	8.84776e-74	2.89658e-69	0.11	0.399
ZWINT	Neural G0	-0.566348	5.78033e-74	1.89237e-69	0.094	0.386
HMGB1	Neural G0	-0.572181	4.12909e-107	1.35178e-102	0.968	0.984
LMNA	Neural G0	-0.582896	4.25801e-115	1.39399e-110	0.626	0.88
STMN1	Neural G0	-0.59551	8.71253e-73	2.85231e-68	0.837	0.898
MKI67	Neural G0	-0.601203	3.0185e-68	9.88198e-64	0.041	0.303
DCBLD2	Neural G0	-0.605041	2.80539e-109	9.18429e-105	0.65	0.863
UBE2S	Neural G0	-0.60953	4.95359e-59	1.62171e-54	0.277	0.536
UBE2T	Neural G0	-0.615226	1.16417e-71	3.81125e-67	0.123	0.408
PBK	Neural G0	-0.621858	1.63463e-74	5.35147e-70	0.057	0.342
TK1	Neural G0	-0.631406	1.45468e-96	4.76232e-92	0.087	0.433
MAD2L1	Neural G0	-0.633131	4.19439e-74	1.37316e-69	0.118	0.411
TOP2A	Neural G0	-0.638617	3.30564e-62	1.0822e-57	0.045	0.29
SMC4	Neural G0	-0.648037	1.00841e-63	3.30132e-59	0.239	0.504
PLP2	Neural G0	-0.649347	5.58463e-136	1.8283e-131	0.522	0.84
CKS1B	Neural G0	-0.655603	1.048e-74	3.43093e-70	0.36	0.63
PHLDA2	Neural G0	-0.655787	5.67022e-100	1.85632e-95	0.564	0.816
ACAT2	Neural G0	-0.664601	4.85792e-106	1.59038e-101	0.528	0.809
CALM2	Neural G0	-0.670504	2.17705e-135	7.12721e-131	0.892	0.959
CKS2	Neural G0	-0.671595	1.65797e-42	5.42785e-38	0.309	0.516
TAGLN	Neural G0	-0.672009	7.13225e-107	2.33496e-102	0.697	0.923
RRM2	Neural G0	-0.678763	7.77204e-76	2.54441e-71	0.067	0.355
GCHFR	Neural G0	-0.698475	3.52261e-104	1.15323e-99	0.423	0.756
TUBA1B	Neural G0	-0.723287	2.8364e-204	9.28581e-200	0.961	0.99
PLAU	Neural G0	-0.746543	1.06433e-79	3.48439e-75	0.294	0.599
C12orf75	Neural G0	-0.757301	1.68568e-48	5.51859e-44	0.386	0.607
NUSAP1	Neural G0	-0.760958	8.15725e-77	2.67052e-72	0.094	0.393
CCNB1	Neural G0	-0.761701	2.50036e-58	8.18567e-54	0.094	0.34
BIRC5	Neural G0	-0.774444	7.4469e-91	2.43797e-86	0.121	0.455
CCND1	Neural G0	-0.774782	2.29384e-136	7.50957e-132	0.562	0.859
HMGN2	Neural G0	-0.781569	1.20973e-124	3.96042e-120	0.834	0.939
FHL2	Neural G0	-0.784541	6.27433e-124	2.05409e-119	0.303	0.68
CDK1	Neural G0	-0.841978	1.3225e-69	4.32959e-65	0.086	0.357
TUBB4B	Neural G0	-0.843788	9.81344e-142	3.21272e-137	0.387	0.757
HIST1H4C	Neural G0	-0.849264	8.84956e-35	2.89717e-30	0.236	0.423
H2AFZ	Neural G0	-0.874148	3.91887e-132	1.28296e-127	0.911	0.962
HMGA1	Neural G0	-0.891104	3.81627e-200	1.24937e-195	0.639	0.922
KIAA0101	Neural G0	-0.953065	6.08313e-129	1.9915e-124	0.253	0.642
PTTG1	Neural G0	-0.976036	6.95055e-80	2.27547e-75	0.277	0.567
CENPF	Neural G0	-1.00038	8.18488e-84	2.67956e-79	0.206	0.515
HMGB2	Neural G0	-1.06545	1.1674e-85	3.82184e-81	0.175	0.48
UBE2C	Neural G0	-1.09759	1.06947e-81	3.50123e-77	0.08	0.383
IGFBP3	G1	0.422119	5.66712e-107	1.8553e-102	0.935	0.853
MIAT	G1	0.416492	2.17375e-78	7.11642e-74	0.471	0.264
MAP3K7CL	G1	0.377092	1.40243e-70	4.59128e-66	0.762	0.597
C6orf15	G1	0.354566	9.21881e-29	3.01805e-24	0.95	0.924
DLG1	G1	0.306701	1.24355e-40	4.07113e-36	0.573	0.438
AHNAK2	G1	0.300378	2.20701e-47	7.22532e-43	0.53	0.378
IGFBP5	G1	0.287973	8.60549e-90	2.81727e-85	0.999	0.998
TPST2	G1	0.276485	5.51441e-46	1.80531e-41	0.706	0.582
GJB2	G1	0.270098	2.04679e-13	6.70077e-09	0.382	0.309
CMTM7	G1	0.260103	1.89082e-36	6.19018e-32	0.829	0.754
MALAT1	G1	0.256841	9.43934e-101	3.09025e-96	0.997	0.976
SCG2	G1	0.256699	9.84703e-23	3.22372e-18	0.552	0.454
PDLIM7	G1	0.250111	1.50623e-65	4.9311e-61	0.964	0.923
DNMT1	G1	-0.252604	1.9264e-40	6.30664e-36	0.285	0.454
CENPH	G1	-0.253915	2.54498e-54	8.33175e-50	0.127	0.306
NUDT1	G1	-0.25605	3.52383e-45	1.15363e-40	0.243	0.423
CKAP2L	G1	-0.257619	3.44304e-80	1.12718e-75	0.021	0.189
CMC2	G1	-0.258558	2.05623e-39	6.73167e-35	0.49	0.643
HNRNPDL	G1	-0.258592	2.37271e-49	7.76778e-45	0.801	0.865
TUBA1B	G1	-0.262152	1.99869e-61	6.54331e-57	0.995	0.98
CENPK	G1	-0.263341	2.1538e-60	7.0511e-56	0.099	0.278
SIVA1	G1	-0.263498	1.68396e-45	5.51295e-41	0.58	0.709
HAT1	G1	-0.263727	3.00444e-42	9.83593e-38	0.294	0.464
PHF19	G1	-0.26533	2.21992e-56	7.26758e-52	0.11	0.283
ORC6	G1	-0.267678	1.35328e-67	4.43037e-63	0.089	0.279
ATAD2	G1	-0.269097	3.7628e-63	1.23187e-58	0.063	0.229
CYCS	G1	-0.269737	5.68349e-54	1.86066e-49	0.804	0.893
ILF2	G1	-0.269889	1.12428e-47	3.68068e-43	0.709	0.811
PTGES3	G1	-0.270036	2.50611e-57	8.20449e-53	0.791	0.867
VRK1	G1	-0.271838	1.28599e-56	4.21006e-52	0.161	0.352
DDX39A	G1	-0.27619	8.26735e-51	2.70656e-46	0.219	0.404
SRSF7	G1	-0.276262	3.00845e-42	9.84907e-38	0.605	0.727
MIS18A	G1	-0.276974	2.97446e-61	9.73778e-57	0.125	0.314
LSM3	G1	-0.279838	4.04786e-51	1.32519e-46	0.617	0.753
RRM1	G1	-0.282153	1.10245e-55	3.60921e-51	0.169	0.359
HIST1H1B	G1	-0.282912	9.34594e-67	3.05967e-62	0.018	0.16
LSM5	G1	-0.283929	6.72292e-50	2.20095e-45	0.544	0.701
RAD21	G1	-0.284021	4.4212e-47	1.44741e-42	0.27	0.45
PSIP1	G1	-0.284902	8.20057e-46	2.6847e-41	0.443	0.61
H2AFV	G1	-0.285144	3.47563e-60	1.13785e-55	0.8	0.866
KIF22	G1	-0.285292	1.34668e-70	4.40877e-66	0.073	0.257
DBF4	G1	-0.287527	1.54504e-65	5.05815e-61	0.104	0.294
HIST1H1C	G1	-0.287873	1.7921e-29	5.86699e-25	0.208	0.338
NCAPG	G1	-0.288429	2.54265e-79	8.32413e-75	0.054	0.246
CDCA2	G1	-0.292262	7.50234e-77	2.45612e-72	0.04	0.215
CALM2	G1	-0.292273	6.09975e-43	1.99694e-38	0.952	0.945
FEN1	G1	-0.294419	2.68773e-69	8.79909e-65	0.091	0.282
HNRNPA2B1	G1	-0.299907	4.23338e-76	1.38592e-71	0.939	0.964
SNRPB	G1	-0.300755	1.27292e-56	4.16727e-52	0.654	0.767
HIST1H1E	G1	-0.301038	7.4373e-32	2.43482e-27	0.164	0.291
ANP32B	G1	-0.301829	2.15821e-59	7.06554e-55	0.513	0.686
KIF23	G1	-0.302155	2.63894e-86	8.63936e-82	0.031	0.216
NDC80	G1	-0.303031	6.49833e-86	2.12742e-81	0.03	0.215
LMNB1	G1	-0.305187	4.22009e-65	1.38157e-60	0.131	0.329
ANP32E	G1	-0.305318	1.14509e-53	3.74879e-49	0.204	0.387
DHFR	G1	-0.30591	6.86637e-57	2.24791e-52	0.196	0.388
SNRPD1	G1	-0.306528	4.97071e-70	1.62731e-65	0.787	0.858
PLP1	G1	-0.309352	4.91246e-23	1.60824e-18	0.079	0.164
KIF4A	G1	-0.313047	9.52209e-69	3.11734e-64	0.089	0.278
MCM7	G1	-0.31344	5.8245e-60	1.90682e-55	0.149	0.341
EXOSC8	G1	-0.313758	7.49062e-56	2.45228e-51	0.297	0.496
BUB3	G1	-0.314127	9.43408e-51	3.08853e-46	0.434	0.608
C12orf75	G1	-0.3199	2.49554e-28	8.16989e-24	0.482	0.621
PLK1	G1	-0.32049	1.47095e-78	4.81559e-74	0.022	0.188
KNSTRN	G1	-0.323781	1.41628e-63	4.63661e-59	0.074	0.243
HSP90AA1	G1	-0.324251	4.02766e-70	1.31858e-65	0.932	0.963
RPA3	G1	-0.325635	1.81526e-59	5.94279e-55	0.332	0.534
ANLN	G1	-0.328798	7.92497e-79	2.59448e-74	0.087	0.294
AURKB	G1	-0.330737	2.78341e-102	9.11234e-98	0.026	0.235
CENPU	G1	-0.331499	1.26477e-89	4.14061e-85	0.078	0.298
FBXO5	G1	-0.334906	3.73223e-74	1.22186e-69	0.083	0.277
SCRG1	G1	-0.338222	2.23808e-18	7.32702e-14	0.219	0.308
USP1	G1	-0.343092	7.46173e-62	2.44282e-57	0.23	0.435
NUCKS1	G1	-0.343506	1.08513e-69	3.5525e-65	0.685	0.811
SGOL2	G1	-0.346037	1.60202e-79	5.24468e-75	0.058	0.248
RAN	G1	-0.347747	4.52001e-106	1.47976e-101	0.939	0.957
PTN	G1	-0.348853	9.30673e-39	3.04684e-34	0.923	0.961
CEP55	G1	-0.351188	2.30546e-104	7.54762e-100	0.033	0.248
TMEM106C	G1	-0.351842	1.28807e-64	4.21688e-60	0.521	0.697
DUT	G1	-0.35418	3.04558e-72	9.97063e-68	0.847	0.886
PTMA	G1	-0.358684	4.84556e-133	1.58634e-128	0.994	0.994
TMPO	G1	-0.358758	2.38072e-88	7.794e-84	0.132	0.371
DNAJC9	G1	-0.358892	5.66717e-73	1.85532e-68	0.204	0.427
CENPE	G1	-0.359026	7.49964e-92	2.45523e-87	0.026	0.217
CLSPN	G1	-0.359247	1.88649e-82	6.17599e-78	0.085	0.295
GINS2	G1	-0.361984	2.26435e-62	7.41302e-58	0.206	0.408
FAM64A	G1	-0.36908	1.85772e-99	6.08179e-95	0.022	0.223
PRCP	G1	-0.373941	3.64277e-24	1.19257e-19	0.321	0.439
TROAP	G1	-0.376452	1.94399e-95	6.36423e-91	0.052	0.266
GGH	G1	-0.379795	5.55787e-71	1.81953e-66	0.592	0.737
SGOL1	G1	-0.383848	1.23326e-106	4.03746e-102	0.042	0.269
CCDC34	G1	-0.385477	1.93801e-80	6.34465e-76	0.2	0.437
RNASEH2A	G1	-0.386875	4.8033e-86	1.57251e-81	0.187	0.429
CYR61	G1	-0.38898	2.41695e-15	7.91261e-11	0.236	0.322
NUF2	G1	-0.392475	1.02485e-103	3.35515e-99	0.035	0.251
H2AFX	G1	-0.393861	1.75834e-89	5.75645e-85	0.155	0.397
CENPM	G1	-0.39477	1.63067e-98	5.33849e-94	0.117	0.365
ESCO2	G1	-0.397501	4.15644e-121	1.36074e-116	0.03	0.269
GMNN	G1	-0.40106	2.47132e-79	8.09061e-75	0.283	0.513
GTSE1	G1	-0.407451	4.95354e-117	1.62169e-112	0.03	0.262
DEPDC1	G1	-0.41686	2.81354e-107	9.21096e-103	0.034	0.254
SPC25	G1	-0.417027	3.35267e-117	1.0976e-112	0.039	0.278
HMGB3	G1	-0.42071	9.33059e-76	3.05465e-71	0.349	0.566
TYMS	G1	-0.421623	1.29465e-78	4.23841e-74	0.41	0.622
MZT1	G1	-0.423333	5.43186e-72	1.77828e-67	0.291	0.5
PCNA	G1	-0.426601	7.21214e-62	2.36111e-57	0.359	0.545
CTGF	G1	-0.43158	4.03833e-08	0.00132207	0.362	0.421
CKAP2	G1	-0.434098	8.62203e-64	2.82268e-59	0.227	0.421
SMC2	G1	-0.435158	2.20736e-93	7.22644e-89	0.189	0.439
DLGAP5	G1	-0.437624	1.9263e-101	6.30633e-97	0.031	0.24
AURKA	G1	-0.442511	2.73109e-84	8.94105e-80	0.047	0.237
RANBP1	G1	-0.445521	2.33582e-128	7.647e-124	0.897	0.941
KIF20B	G1	-0.454001	3.2308e-102	1.0577e-97	0.075	0.31
TUBB4B	G1	-0.458298	6.74398e-59	2.20784e-54	0.641	0.724
DEK	G1	-0.485155	1.60278e-107	5.24717e-103	0.543	0.733
S100B	G1	-0.490236	3.82281e-17	1.25151e-12	0.285	0.373
CCNA2	G1	-0.505981	2.76965e-130	9.06727e-126	0.038	0.296
PRC1	G1	-0.516842	3.97819e-132	1.30238e-127	0.055	0.324
DTYMK	G1	-0.522291	1.67433e-127	5.48143e-123	0.577	0.764
CENPN	G1	-0.524402	2.86259e-133	9.37153e-129	0.221	0.532
TK1	G1	-0.529386	2.76442e-124	9.05016e-120	0.19	0.483
CDKN3	G1	-0.562738	9.54133e-131	3.12364e-126	0.086	0.364
CCNB2	G1	-0.563242	2.76773e-115	9.061e-111	0.076	0.33
CENPA	G1	-0.563506	2.85179e-121	9.33618e-117	0.033	0.274
HMGB1	G1	-0.570826	6.54431e-198	2.14248e-193	0.978	0.983
ASPM	G1	-0.579247	6.28696e-128	2.05823e-123	0.047	0.305
CDCA3	G1	-0.580087	1.07815e-143	3.52964e-139	0.039	0.318
CENPW	G1	-0.584214	5.50283e-149	1.80152e-144	0.151	0.468
KPNA2	G1	-0.585953	5.8082e-66	1.90149e-61	0.305	0.503
ARL6IP1	G1	-0.603408	5.49823e-83	1.80001e-78	0.687	0.804
ZWINT	G1	-0.613297	2.45199e-149	8.02732e-145	0.138	0.453
TPX2	G1	-0.622206	2.93257e-146	9.60064e-142	0.074	0.369
UBE2S	G1	-0.6307	1.58958e-93	5.20395e-89	0.359	0.571
CDC20	G1	-0.648228	4.68548e-126	1.53393e-121	0.053	0.312
UBE2T	G1	-0.656581	3.48675e-146	1.14149e-141	0.166	0.473
CKS1B	G1	-0.691983	3.63492e-142	1.19e-137	0.426	0.677
STMN1	G1	-0.724403	5.77019e-204	1.88904e-199	0.825	0.925
HMGN2	G1	-0.728596	2.19096e-191	7.17277e-187	0.891	0.938
MKI67	G1	-0.738313	1.28911e-186	4.2203e-182	0.045	0.384
SMC4	G1	-0.741121	1.09983e-147	3.60063e-143	0.276	0.567
MAD2L1	G1	-0.747709	1.30031e-188	4.25695e-184	0.135	0.495
RRM2	G1	-0.749741	1.24234e-171	4.06717e-167	0.095	0.43
TOP2A	G1	-0.753368	2.6218e-145	8.58325e-141	0.066	0.356
KIAA0101	G1	-0.758829	4.85437e-147	1.58922e-142	0.41	0.673
PBK	G1	-0.767569	8.44738e-201	2.7655e-196	0.065	0.429
CKS2	G1	-0.782343	8.64433e-86	2.82998e-81	0.361	0.552
H2AFZ	G1	-0.868593	1.11561e-247	3.65227e-243	0.94	0.961
BIRC5	G1	-0.897222	3.24339e-222	1.06182e-217	0.148	0.546
NUSAP1	G1	-0.919315	4.74762e-194	1.55428e-189	0.117	0.476
CCNB1	G1	-0.920146	7.28016e-145	2.38338e-140	0.111	0.41
CDK1	G1	-0.954845	3.58038e-149	1.17214e-144	0.123	0.421
HIST1H4C	G1	-0.958533	9.54018e-66	3.12326e-61	0.278	0.459
CENPF	G1	-1.13791	3.56642e-195	1.16757e-190	0.246	0.59
PTTG1	G1	-1.14484	3.4245e-189	1.12111e-184	0.326	0.631
HMGB2	G1	-1.16007	1.66964e-190	5.46605e-186	0.217	0.554
UBE2C	G1	-1.2437	1.60835e-175	5.26542e-171	0.122	0.455
CTGF	Late G1	1.79456	2.93193e-221	9.59857e-217	0.971	0.357
CYR61	Late G1	1.65867	8.4596e-265	2.7695e-260	0.924	0.243
ANKRD1	Late G1	1.28999	2.04418e-236	6.69225e-232	0.646	0.096
EDN1	Late G1	1.14143	1.07907e-267	3.53266e-263	0.636	0.079
CITED2	Late G1	1.04124	1.15983e-156	3.79705e-152	0.752	0.223
PLK2	Late G1	0.77602	4.33127e-159	1.41797e-154	0.568	0.107
CCL2	Late G1	0.63315	5.41038e-13	1.77125e-08	0.344	0.202
ARID5B	Late G1	0.571794	2.69325e-45	8.81716e-41	0.548	0.259
PLAU	Late G1	0.520027	4.09472e-28	1.34053e-23	0.74	0.533
UGCG	Late G1	0.514004	9.7662e-59	3.19726e-54	0.455	0.155
TNFRSF12A	Late G1	0.506167	1.21948e-56	3.99234e-52	0.995	0.867
FLG	Late G1	0.498661	2.20412e-20	7.21584e-16	0.258	0.11
CCND1	Late G1	0.495132	1.7056e-42	5.58379e-38	0.946	0.798
NEXN	Late G1	0.486361	7.91552e-35	2.59138e-30	0.641	0.381
HOXB2	Late G1	0.486154	3.531e-37	1.15598e-32	0.862	0.669
MYC	Late G1	0.454479	5.68832e-81	1.86224e-76	0.319	0.061
TMEFF2	Late G1	0.44674	2.05439e-28	6.72565e-24	0.757	0.542
MEST	Late G1	0.437249	9.22859e-28	3.02126e-23	0.926	0.841
SERPINE1	Late G1	0.436551	5.20137e-13	1.70282e-08	0.396	0.248
LIMA1	Late G1	0.433419	1.42461e-31	4.66388e-27	0.774	0.56
ACAT2	Late G1	0.397784	1.09202e-24	3.57506e-20	0.875	0.752
EGF	Late G1	0.390811	1.55816e-34	5.1011e-30	0.474	0.219
TPM1	Late G1	0.378389	5.98174e-33	1.9583e-28	0.98	0.928
PRKAG2	Late G1	0.37448	2.08032e-36	6.81054e-32	0.482	0.22
IDI1	Late G1	0.373113	1.53779e-22	5.0344e-18	0.826	0.677
SQLE	Late G1	0.361336	3.87925e-21	1.26999e-16	0.821	0.668
FHL2	Late G1	0.358913	3.12439e-20	1.02286e-15	0.794	0.602
SORBS2	Late G1	0.328743	6.72636e-24	2.20208e-19	0.538	0.302
ANXA1	Late G1	0.326484	4.79242e-28	1.56894e-23	0.988	0.95
KLF6	Late G1	0.321574	4.80349e-11	1.57257e-06	0.464	0.318
LINC00152	Late G1	0.320323	3.72212e-17	1.21855e-12	0.811	0.676
ARHGAP29	Late G1	0.30975	1.21825e-15	3.98831e-11	0.359	0.203
DDAH1	Late G1	0.302517	1.69415e-31	5.54632e-27	0.356	0.142
HERPUD1	Late G1	0.300583	2.37903e-12	7.78848e-08	0.72	0.586
IRS2	Late G1	0.294488	6.90766e-19	2.26143e-14	0.545	0.34
GADD45B	Late G1	0.294461	6.50798e-47	2.13058e-42	0.224	0.049
LBH	Late G1	0.284026	8.80167e-14	2.88149e-09	0.329	0.187
HOXB4	Late G1	0.283971	1.47577e-14	4.83138e-10	0.796	0.681
EBP	Late G1	0.283713	2.45569e-14	8.03945e-10	0.676	0.514
MYL12A	Late G1	0.28343	4.84641e-22	1.58662e-17	0.966	0.914
FDFT1	Late G1	0.280978	1.53573e-15	5.02768e-11	0.882	0.798
KRT18	Late G1	0.280012	7.11045e-05	1	0.226	0.156
CNN3	Late G1	0.277022	7.13487e-26	2.33582e-21	0.98	0.936
SLITRK6	Late G1	0.276032	6.20262e-14	2.03061e-09	0.314	0.173
FBXO32	Late G1	0.271066	1.3031e-24	4.2661e-20	0.287	0.115
MSMO1	Late G1	0.269933	2.27684e-15	7.45391e-11	0.678	0.497
PHLDA2	Late G1	0.267251	1.01453e-13	3.32137e-09	0.875	0.765
STK17A	Late G1	0.265902	6.33939e-12	2.07539e-07	0.629	0.478
PRSS23	Late G1	0.261278	8.51078e-17	2.78626e-12	0.99	0.951
TAGLN	Late G1	0.261107	2.82272e-08	0.000924101	0.939	0.88
CALD1	Late G1	0.257684	6.01194e-13	1.96819e-08	0.973	0.958
PAWR	Late G1	0.256953	1.28976e-13	4.22241e-09	0.403	0.252
FDPS	Late G1	0.255889	9.24036e-15	3.02511e-10	0.909	0.824
EZR	Late G1	0.254368	2.28842e-11	7.49181e-07	0.668	0.533
SRSF7	Late G1	0.254202	3.42332e-12	1.12073e-07	0.791	0.674
HMGCS1	Late G1	0.252684	7.87749e-16	2.57893e-11	0.607	0.41
LAYN	Late G1	0.252598	2.07599e-12	6.79636e-08	0.292	0.161
MVD	Late G1	0.2505	6.95749e-12	2.27774e-07	0.459	0.315
S100B	Late G1	-0.2518	0.00558594	1	0.285	0.345
RAB13	Late G1	-0.2524	2.06107e-12	6.74753e-08	0.921	0.944
PHLDA1	Late G1	-0.255481	6.0331e-13	1.97512e-08	0.931	0.931
HMGB3	Late G1	-0.25767	7.08669e-07	0.0232004	0.408	0.491
SCRG1	Late G1	-0.260685	5.9171e-07	0.0193714	0.17	0.283
SOCS6	Late G1	-0.261815	4.99742e-12	1.63605e-07	0.351	0.504
MAD2L1	Late G1	-0.264418	0.00011525	1	0.305	0.365
CKAP2	Late G1	-0.272984	1.04417e-05	0.341841	0.27	0.354
SAT1	Late G1	-0.273313	7.40552e-05	1	0.705	0.749
ARL4C	Late G1	-0.273487	7.667e-11	2.51002e-06	0.479	0.612
UBE2S	Late G1	-0.277912	0.000416785	1	0.437	0.496
DLGAP5	Late G1	-0.289077	5.80082e-11	1.89907e-06	0.049	0.17
CCNA2	Late G1	-0.292189	4.8646e-09	0.000159257	0.096	0.207
CKS1B	Late G1	-0.301765	2.87083e-06	0.0939852	0.531	0.587
TGIF1	Late G1	-0.303885	5.48366e-13	1.79524e-08	0.197	0.37
SOX2	Late G1	-0.304996	1.10448e-15	3.61585e-11	0.651	0.766
PRC1	Late G1	-0.305333	3.87977e-10	1.27016e-05	0.106	0.232
SMC4	Late G1	-0.311741	0.000201622	1	0.413	0.461
CTSV	Late G1	-0.312177	0.000428789	1	0.42	0.472
ASPM	Late G1	-0.357579	4.53389e-11	1.48431e-06	0.086	0.217
SOX4	Late G1	-0.358109	5.20718e-08	0.00170473	0.558	0.643
BIRC5	Late G1	-0.358621	6.43716e-07	0.021074	0.312	0.403
BEX1	Late G1	-0.363263	7.51194e-09	0.000245926	0.57	0.667
CDCA3	Late G1	-0.363478	3.8939e-12	1.27479e-07	0.084	0.223
CCNB2	Late G1	-0.379775	5.87139e-12	1.92217e-07	0.103	0.245
CDK1	Late G1	-0.383486	0.000445996	1	0.253	0.314
TPX2	Late G1	-0.389432	1.52619e-11	4.99644e-07	0.13	0.268
HIST1H4C	Late G1	-0.390825	0.00307725	1	0.349	0.394
MKI67	Late G1	-0.392308	3.08063e-09	0.000100854	0.15	0.266
CENPA	Late G1	-0.395998	6.49255e-15	2.12553e-10	0.042	0.194
PBK	Late G1	-0.40836	1.94214e-10	6.35817e-06	0.172	0.302
CDC20	Late G1	-0.408442	2.90828e-08	0.000952114	0.118	0.222
ARL6IP1	Late G1	-0.433254	1.60935e-12	5.2687e-08	0.705	0.764
TOP2A	Late G1	-0.445673	2.61154e-10	8.54967e-06	0.128	0.257
CKS2	Late G1	-0.449894	0.0013653	1	0.469	0.481
NUSAP1	Late G1	-0.529086	1.56869e-10	5.13559e-06	0.229	0.35
ID3	Late G1	-0.538598	2.17379e-12	7.11657e-08	0.423	0.561
HMGB2	Late G1	-0.580698	2.08045e-07	0.00681097	0.356	0.433
CCNB1	Late G1	-0.590385	1.96472e-09	6.43209e-05	0.189	0.306
PTTG1	Late G1	-0.635365	2.14121e-09	7.0099e-05	0.442	0.523
UBE2C	Late G1	-0.668476	4.48971e-05	1	0.275	0.335
CENPF	Late G1	-0.719943	4.93257e-13	1.61483e-08	0.346	0.47
TSC22D1	Late G1	-0.84947	1.76287e-86	5.77128e-82	0.877	0.957
PCNA	S	0.890707	5.67326e-138	1.85731e-133	0.923	0.443
GINS2	S	0.839552	5.26402e-153	1.72333e-148	0.852	0.294
CLSPN	S	0.774106	8.05114e-159	2.63578e-154	0.705	0.181
SLBP	S	0.725947	2.36518e-86	7.74314e-82	0.814	0.437
MCM7	S	0.692275	1.39094e-110	4.55366e-106	0.697	0.237
GMNN	S	0.646032	3.00645e-85	9.84252e-81	0.823	0.398
CCNE2	S	0.609579	2.89786e-238	9.48701e-234	0.47	0.042
ATAD2	S	0.60862	2.17915e-128	7.13411e-124	0.581	0.137
KIAA0101	S	0.584324	2.07317e-62	6.78713e-58	0.908	0.55
MCM3	S	0.572249	5.71387e-102	1.87061e-97	0.593	0.173
TYMS	S	0.557156	1.31795e-62	4.31469e-58	0.862	0.519
FEN1	S	0.547934	2.82258e-88	9.24057e-84	0.576	0.183
RFC4	S	0.543838	1.20878e-95	3.95731e-91	0.569	0.168
TK1	S	0.541042	1.71926e-59	5.62851e-55	0.722	0.347
RRM2	S	0.538062	2.73835e-51	8.96482e-47	0.63	0.281
SRSF7	S	0.537473	1.12288e-60	3.67608e-56	0.935	0.663
FAM111B	S	0.534506	1.41532e-163	4.63347e-159	0.448	0.061
CDC6	S	0.530522	1.79043e-126	5.8615e-122	0.455	0.084
MCM5	S	0.523593	2.17461e-84	7.11924e-80	0.484	0.136
CCL2	S	0.521191	2.59974e-09	8.51103e-05	0.322	0.204
USP1	S	0.517696	3.36623e-55	1.10204e-50	0.68	0.335
DCTPP1	S	0.515466	1.57899e-54	5.16929e-50	0.734	0.39
DUT	S	0.507102	1.12869e-65	3.6951e-61	0.969	0.864
DNAJC9	S	0.506734	6.14359e-59	2.01129e-54	0.69	0.318
GGCT	S	0.489014	1.74302e-55	5.7063e-51	0.831	0.501
ORC6	S	0.48774	3.48124e-73	1.13969e-68	0.54	0.183
RMI2	S	0.480251	3.80093e-68	1.24435e-63	0.508	0.171
C19orf48	S	0.480221	5.33436e-67	1.74636e-62	0.569	0.215
UBE2T	S	0.452258	1.12006e-51	3.66684e-47	0.707	0.333
ARL6IP6	S	0.44507	5.07728e-45	1.6622e-40	0.726	0.416
CENPU	S	0.440539	5.82147e-61	1.90583e-56	0.528	0.193
HELLS	S	0.439285	4.65988e-67	1.52555e-62	0.455	0.14
HAT1	S	0.429051	1.22172e-37	3.99966e-33	0.671	0.381
CHAF1A	S	0.427578	1.63904e-91	5.36588e-87	0.429	0.099
DNMT1	S	0.427372	5.01247e-42	1.64098e-37	0.678	0.369
ZWINT	S	0.427173	1.63534e-48	5.35378e-44	0.671	0.31
MCM6	S	0.424926	4.73714e-83	1.55085e-78	0.453	0.117
SRSF2	S	0.415027	5.72814e-38	1.87528e-33	0.903	0.699
FBXO5	S	0.414613	2.32929e-41	7.62561e-37	0.45	0.186
HNRNPF	S	0.414453	4.45397e-40	1.45814e-35	0.838	0.599
RFC2	S	0.407711	5.0125e-57	1.64099e-52	0.547	0.216
CDCA7	S	0.407139	3.23458e-84	1.05894e-79	0.37	0.079
ACAT2	S	0.404994	1.30605e-31	4.27575e-27	0.923	0.748
RAD51	S	0.395899	6.42697e-90	2.10406e-85	0.378	0.078
SIVA1	S	0.395718	6.20302e-36	2.03074e-31	0.877	0.645
DEK	S	0.382118	2.29359e-38	7.50876e-34	0.91	0.643
TPM1	S	0.381987	7.58501e-39	2.48318e-34	0.993	0.927
RNASEH2A	S	0.375746	4.18695e-37	1.37072e-32	0.61	0.319
RPA2	S	0.37566	3.89162e-43	1.27404e-38	0.54	0.24
CENPV	S	0.374779	2.61015e-30	8.54511e-26	0.78	0.546
DHFR	S	0.374002	7.11743e-31	2.33011e-26	0.55	0.299
MEST	S	0.365358	8.79743e-29	2.8801e-24	0.949	0.84
SNRPD1	S	0.363781	4.01852e-42	1.31558e-37	0.964	0.822
AKAP12	S	0.362125	1.57723e-23	5.16355e-19	0.886	0.717
HSPA8	S	0.360984	9.85588e-38	3.22662e-33	0.988	0.905
ASF1B	S	0.350584	9.13233e-50	2.98974e-45	0.38	0.123
RPA3	S	0.349098	5.25124e-25	1.71915e-20	0.688	0.441
HES4	S	0.346228	1.509e-26	4.94018e-22	0.588	0.346
PSMC3IP	S	0.345543	2.00677e-50	6.56975e-46	0.366	0.115
MAD2L1	S	0.339839	1.70116e-43	5.56925e-39	0.717	0.334
SNRPB	S	0.339138	5.86509e-30	1.92011e-25	0.891	0.713
CDCA4	S	0.336808	1.6228e-30	5.31273e-26	0.547	0.284
VRK1	S	0.336599	1.75949e-29	5.76021e-25	0.516	0.263
PTMA	S	0.335694	2.27241e-56	7.43941e-52	1	0.994
RANBP1	S	0.332751	2.97281e-40	9.73238e-36	0.995	0.919
CTNNAL1	S	0.332246	5.22751e-28	1.71138e-23	0.571	0.318
PLAU	S	0.332199	1.05371e-12	3.44963e-08	0.69	0.536
ESCO2	S	0.329288	3.41578e-39	1.11826e-34	0.416	0.162
CDC45	S	0.326285	8.85458e-55	2.89881e-50	0.329	0.089
HSPB11	S	0.325474	1.67965e-26	5.49883e-22	0.763	0.507
PHLDA2	S	0.322576	7.32161e-27	2.39695e-22	0.925	0.761
UNG	S	0.322549	7.7963e-41	2.55235e-36	0.339	0.114
CENPM	S	0.322363	3.1205e-30	1.02159e-25	0.513	0.254
MCM10	S	0.320819	1.0375e-72	3.39655e-68	0.271	0.049
EIF4EBP1	S	0.316098	4.12913e-27	1.35179e-22	0.843	0.594
PPIF	S	0.313301	4.81843e-27	1.57746e-22	0.433	0.213
ANKRD32	S	0.310026	1.60883e-42	5.26698e-38	0.38	0.134
NASP	S	0.305463	3.82007e-22	1.25061e-17	0.569	0.347
TMEM97	S	0.3051	2.90709e-21	9.51724e-17	0.564	0.342
CARHSP1	S	0.302742	1.11074e-20	3.63634e-16	0.857	0.675
RFC3	S	0.30258	3.3522e-42	1.09744e-37	0.305	0.095
PA2G4	S	0.300603	1.26104e-19	4.1284e-15	0.794	0.574
CENPK	S	0.293874	4.25423e-30	1.39275e-25	0.429	0.195
HNRNPAB	S	0.293352	7.5146e-23	2.46013e-18	0.668	0.423
HAUS8	S	0.293117	5.16035e-36	1.68939e-31	0.349	0.13
TEX30	S	0.292371	4.93332e-30	1.61507e-25	0.547	0.285
LIMS1	S	0.285218	1.12862e-18	3.69488e-14	0.85	0.701
YWHAH	S	0.284187	8.52056e-24	2.78946e-19	0.93	0.778
CALD1	S	0.283198	1.76752e-24	5.78652e-20	0.99	0.957
MSH6	S	0.28307	1.07591e-41	3.52232e-37	0.317	0.1
SMC3	S	0.282895	1.31812e-19	4.31527e-15	0.683	0.473
RPL22L1	S	0.281454	4.27553e-18	1.39972e-13	0.789	0.607
EEF1E1	S	0.278919	8.05657e-21	2.63756e-16	0.644	0.425
PGP	S	0.275986	3.67863e-18	1.20431e-13	0.538	0.349
MCM4	S	0.275043	5.05127e-36	1.65369e-31	0.327	0.116
LMNB1	S	0.274204	1.04862e-25	3.43299e-21	0.47	0.239
BRCA2	S	0.272291	3.94433e-44	1.29129e-39	0.329	0.103
MANF	S	0.271574	8.01473e-19	2.62386e-14	0.881	0.715
GJB2	S	0.271397	2.19608e-12	7.18952e-08	0.489	0.325
CCND1	S	0.270675	2.82441e-19	9.24655e-15	0.942	0.798
CDK1	S	0.269833	2.56373e-48	8.39315e-44	0.683	0.282
POLD3	S	0.267523	1.1342e-36	3.71315e-32	0.278	0.089
RAN	S	0.266559	1.76322e-30	5.77242e-26	0.995	0.947
EIF1AX	S	0.265516	1.9489e-19	6.38032e-15	0.872	0.696
NCL	S	0.264868	3.92746e-19	1.28577e-14	0.898	0.758
SMC2	S	0.263876	6.70096e-16	2.19376e-11	0.523	0.333
H2AFZ	S	0.263831	1.09563e-29	3.58687e-25	0.998	0.95
ANP32B	S	0.26283	1.13503e-20	3.71587e-16	0.821	0.606
EXOSC8	S	0.26265	1.69252e-19	5.54099e-15	0.649	0.404
STRA13	S	0.261774	1.46521e-16	4.79679e-12	0.76	0.56
TFDP1	S	0.25993	5.00895e-20	1.63983e-15	0.467	0.27
EIF2S1	S	0.259788	7.17893e-17	2.35024e-12	0.714	0.517
ATAD5	S	0.258574	2.47686e-33	8.10873e-29	0.281	0.095
HMGB2	S	0.25827	4.77897e-48	1.56454e-43	0.843	0.397
EXOSC9	S	0.258089	1.99879e-29	6.54363e-25	0.354	0.146
CDCA7L	S	0.256832	2.06177e-43	6.74983e-39	0.262	0.069
SLC20A1	S	0.256749	2.70526e-16	8.85646e-12	0.38	0.212
MIS18A	S	0.256725	9.96359e-19	3.26188e-14	0.424	0.23
CCDC34	S	0.255291	4.96927e-16	1.62684e-11	0.533	0.335
CACYBP	S	0.254955	3.77456e-19	1.23571e-14	0.879	0.697
BRCA1	S	0.254612	5.16259e-35	1.69013e-30	0.274	0.089
TAGLN	S	0.254032	2.55662e-16	8.36986e-12	0.966	0.878
MAGOHB	S	0.25338	1.85023e-16	6.05729e-12	0.547	0.354
MSH2	S	0.251536	3.15391e-34	1.03253e-29	0.286	0.095
POLR3K	S	0.251395	1.18271e-17	3.87195e-13	0.455	0.267
DERA	S	0.250865	3.79426e-18	1.24216e-13	0.588	0.371
YPEL5	S	-0.250789	2.99812e-09	9.81525e-05	0.305	0.435
PAIP2	S	-0.253349	1.35595e-10	4.4391e-06	0.646	0.713
RPS27L	S	-0.255343	4.13717e-19	1.35443e-14	0.978	0.99
CCNB2	S	-0.260118	0.00355477	1	0.194	0.238
PHLDA1	S	-0.260783	7.89941e-12	2.58611e-07	0.949	0.929
SCRG1	S	-0.261788	0.000504353	1	0.213	0.279
CENPA	S	-0.261794	0.00767051	1	0.148	0.187
DLGAP5	S	-0.265	3.80464e-08	0.00124556	0.07	0.169
RAB13	S	-0.265195	4.45303e-13	1.45783e-08	0.942	0.942
MALAT1	S	-0.266106	6.12942e-15	2.00665e-10	0.995	0.983
TGIF1	S	-0.268298	1.20531e-08	0.000394596	0.247	0.367
AURKA	S	-0.26842	2.67518e-06	0.08758	0.09	0.172
ARL6IP5	S	-0.274824	2.18892e-13	7.16607e-09	0.838	0.878
EEF2	S	-0.275904	2.3739e-17	7.77167e-13	0.908	0.93
SESN3	S	-0.276727	3.83345e-11	1.255e-06	0.133	0.276
MARCKS	S	-0.283533	8.28938e-11	2.71378e-06	0.446	0.562
EEF1A1	S	-0.283805	2.53778e-45	8.3082e-41	1	1
BEX4	S	-0.286766	4.09498e-08	0.00134061	0.387	0.483
LYPD1	S	-0.292495	6.47963e-11	2.1213e-06	0.68	0.741
DDIT4	S	-0.294713	3.96464e-09	0.000129794	0.172	0.296
ZFAND6	S	-0.30738	4.58768e-15	1.50191e-10	0.843	0.883
TSC22D1	S	-0.310388	1.09624e-14	3.58887e-10	0.952	0.952
BAMBI	S	-0.313839	2.45971e-10	8.05259e-06	0.121	0.253
FTL	S	-0.334185	6.29182e-18	2.05982e-13	0.995	0.997
LINC01158	S	-0.335359	4.71899e-12	1.5449e-07	0.252	0.403
CDCA3	S	-0.343185	1.70092e-09	5.56847e-05	0.107	0.222
SAT1	S	-0.366916	2.60579e-05	0.853082	0.763	0.745
NOVA1	S	-0.367637	9.65735e-11	3.16162e-06	0.356	0.481
CCNG1	S	-0.372609	1.66928e-19	5.46488e-15	0.569	0.703
BTG1	S	-0.434526	3.61691e-16	1.1841e-11	0.528	0.655
SOX4	S	-0.490196	6.16864e-16	2.01949e-11	0.487	0.648
ARL6IP1	S	-0.559464	3.77515e-18	1.23591e-13	0.714	0.764
PTTG1	S	-0.626282	0.000111324	1	0.53	0.516
HIST1H4C	S/G2	2.06313	0	0	0.966	0.327
CDK1	S/G2	1.16824	0	0	0.941	0.24
RRM2	S/G2	1.1441	1.49264e-296	4.88662e-292	0.894	0.24
HIST1H1E	S/G2	1.11228	0	0	0.832	0.178
KIAA0101	S/G2	1.03468	5.07016e-219	1.65987e-214	0.975	0.53
UBE2C	S/G2	1.0045	2.20829e-298	7.2295e-294	0.961	0.261
HIST1H1B	S/G2	0.996533	0	0	0.725	0.038
HMGB2	S/G2	0.995712	1.25881e-224	4.12108e-220	0.956	0.369
HIST1H1C	S/G2	0.984429	1.57725e-230	5.16359e-226	0.804	0.232
ZWINT	S/G2	0.945121	1.26903e-254	4.15454e-250	0.893	0.274
UBE2T	S/G2	0.892205	2.77898e-209	9.09782e-205	0.871	0.302
H2AFZ	S/G2	0.873326	1.9609e-214	6.4196e-210	1	0.948
SMC4	S/G2	0.79152	6.60601e-167	2.16268e-162	0.916	0.407
MKI67	S/G2	0.757274	7.65123e-229	2.50486e-224	0.817	0.196
SPC25	S/G2	0.736532	7.1736e-252	2.34849e-247	0.693	0.132
DEK	S/G2	0.731458	1.59653e-153	5.22672e-149	0.966	0.628
TK1	S/G2	0.724682	5.18045e-167	1.69598e-162	0.847	0.321
NUSAP1	S/G2	0.707061	1.83467e-170	6.00635e-166	0.856	0.285
CKS1B	S/G2	0.705207	1.79041e-146	5.86146e-142	0.96	0.542
MAD2L1	S/G2	0.697978	1.46058e-162	4.78165e-158	0.851	0.306
TOP2A	S/G2	0.692677	3.30378e-210	1.08159e-205	0.784	0.189
DUT	S/G2	0.686897	4.67489e-165	1.53046e-160	0.99	0.858
ESCO2	S/G2	0.678712	1.94618e-225	6.37141e-221	0.648	0.127
SMC2	S/G2	0.672895	5.57454e-135	1.82499e-130	0.767	0.299
USP1	S/G2	0.672503	2.64697e-147	8.66566e-143	0.807	0.309
TYMS	S/G2	0.667082	2.92378e-119	9.57186e-115	0.899	0.503
PCNA	S/G2	0.650251	2.00997e-105	6.58025e-101	0.837	0.436
RNASEH2A	S/G2	0.639505	4.80857e-140	1.57423e-135	0.775	0.29
FBXO5	S/G2	0.633794	1.42716e-179	4.67224e-175	0.648	0.155
PBK	S/G2	0.631289	2.72843e-169	8.93233e-165	0.805	0.236
RANBP1	S/G2	0.62465	1.1661e-164	3.81758e-160	0.99	0.917
CENPM	S/G2	0.624115	3.38857e-148	1.10935e-143	0.706	0.224
GMNN	S/G2	0.60622	4.33333e-125	1.41865e-120	0.842	0.381
HIST2H2AC	S/G2	0.606012	4.32118e-237	1.41467e-232	0.518	0.071
DNAJC9	S/G2	0.605122	1.45348e-129	4.75841e-125	0.768	0.297
DHFR	S/G2	0.596936	2.57883e-132	8.44257e-128	0.738	0.27
CENPF	S/G2	0.595831	7.93206e-147	2.5968e-142	0.94	0.409
CENPU	S/G2	0.556794	2.35003e-153	7.69353e-149	0.634	0.17
HMGN2	S/G2	0.556451	7.47856e-105	2.44833e-100	0.997	0.912
AURKB	S/G2	0.555952	2.95874e-188	9.68634e-184	0.57	0.111
CENPW	S/G2	0.554357	4.35899e-111	1.42705e-106	0.76	0.304
CDCA4	S/G2	0.550149	3.69367e-105	1.20924e-100	0.676	0.261
RRM1	S/G2	0.53633	2.96486e-107	9.70636e-103	0.666	0.246
CENPN	S/G2	0.533224	1.4629e-105	4.78925e-101	0.824	0.371
FHL2	S/G2	0.527522	1.48935e-65	4.87585e-61	0.866	0.588
HIST1H1D	S/G2	0.523042	6.0773e-229	1.98959e-224	0.331	0.022
CKS2	S/G2	0.521574	2.31378e-120	7.57487e-116	0.889	0.435
CLSPN	S/G2	0.521015	7.00236e-118	2.29243e-113	0.584	0.176
TMPO	S/G2	0.51489	3.31294e-113	1.08459e-108	0.681	0.238
FEN1	S/G2	0.51462	5.23412e-128	1.71355e-123	0.589	0.168
GINS2	S/G2	0.512871	1.60853e-97	5.26599e-93	0.713	0.291
PMAIP1	S/G2	0.506914	4.05001e-66	1.32589e-61	0.854	0.526
CCDC34	S/G2	0.502152	2.7484e-83	8.99773e-79	0.705	0.309
DTYMK	S/G2	0.499723	3.91981e-89	1.28327e-84	0.946	0.666
SGOL1	S/G2	0.497901	1.06772e-132	3.49551e-128	0.559	0.142
SNRPB	S/G2	0.492868	3.50564e-90	1.14768e-85	0.956	0.699
HMGB1	S/G2	0.491297	1.34299e-108	4.39669e-104	1	0.979
YWHAH	S/G2	0.487768	1.14444e-87	3.74666e-83	0.975	0.768
VRK1	S/G2	0.484154	2.7837e-100	9.11329e-96	0.644	0.24
RPA3	S/G2	0.481498	1.72215e-78	5.63796e-74	0.792	0.421
TPX2	S/G2	0.474071	1.40689e-131	4.60587e-127	0.703	0.21
TMEM106C	S/G2	0.471564	1.57533e-67	5.15732e-63	0.898	0.602
TEX30	S/G2	0.471314	7.5778e-90	2.48082e-85	0.661	0.264
CENPK	S/G2	0.47056	1.2253e-102	4.01139e-98	0.549	0.174
H2AFX	S/G2	0.468071	1.8969e-93	6.21008e-89	0.686	0.264
ASF1B	S/G2	0.46597	1.01234e-136	3.31421e-132	0.473	0.104
SIVA1	S/G2	0.462414	3.06935e-81	1.00484e-76	0.914	0.633
ORC6	S/G2	0.458264	2.63306e-104	8.62012e-100	0.552	0.17
PTMA	S/G2	0.458173	5.93723e-124	1.94373e-119	1	0.993
KPNA2	S/G2	0.456205	7.28406e-64	2.38466e-59	0.747	0.394
MELK	S/G2	0.454205	3.9807e-132	1.3032e-127	0.468	0.105
STRA13	S/G2	0.448083	1.28591e-68	4.2098e-64	0.869	0.541
PSIP1	S/G2	0.44552	1.6327e-60	5.34513e-56	0.832	0.516
CACYBP	S/G2	0.44293	2.3337e-68	7.64006e-64	0.921	0.686
SNRPD1	S/G2	0.441953	7.17646e-80	2.34943e-75	0.987	0.814
CDKN1A	S/G2	0.441814	4.8648e-45	1.59264e-40	0.809	0.523
HES4	S/G2	0.441136	4.08031e-51	1.33581e-46	0.622	0.334
STMN1	S/G2	0.440539	6.32202e-79	2.0697e-74	0.995	0.876
MIS18A	S/G2	0.438707	8.74454e-92	2.86279e-87	0.582	0.206
CCNA2	S/G2	0.438473	7.26009e-132	2.37681e-127	0.601	0.155
BIRC5	S/G2	0.437738	3.14914e-98	1.03097e-93	0.847	0.347
ANLN	S/G2	0.437205	1.49626e-101	4.89847e-97	0.569	0.178
DNMT1	S/G2	0.432325	7.64159e-66	2.50171e-61	0.713	0.355
WDR34	S/G2	0.427049	3.56224e-65	1.16621e-60	0.76	0.399
RTKN2	S/G2	0.426995	1.31307e-95	4.29872e-91	0.547	0.177
DIAPH3	S/G2	0.426185	1.2258e-110	4.01303e-106	0.441	0.109
TNFRSF12A	S/G2	0.424226	1.67368e-53	5.4793e-49	0.987	0.863
EXOSC8	S/G2	0.42138	7.34849e-68	2.40575e-63	0.758	0.384
IER2	S/G2	0.41989	5.90508e-45	1.93321e-40	0.671	0.383
GTSE1	S/G2	0.419282	3.89371e-125	1.27472e-120	0.54	0.135
NCAPG	S/G2	0.418643	2.66083e-105	8.71103e-101	0.498	0.138
NDC80	S/G2	0.417782	5.2555e-111	1.72055e-106	0.456	0.112
GGCT	S/G2	0.416757	7.95815e-56	2.60534e-51	0.799	0.493
MCM7	S/G2	0.415003	2.25748e-71	7.39054e-67	0.582	0.235
SAC3D1	S/G2	0.412183	2.94185e-63	9.63103e-59	0.616	0.287
ANP32B	S/G2	0.409624	1.00091e-61	3.27679e-57	0.874	0.593
ATAD2	S/G2	0.409197	1.72017e-80	5.6315e-76	0.443	0.137
BUB3	S/G2	0.408677	2.04442e-62	6.69302e-58	0.856	0.508
RFC2	S/G2	0.408281	7.42979e-80	2.43236e-75	0.56	0.203
RMI2	S/G2	0.408023	5.32316e-90	1.7427e-85	0.507	0.159
MYBL2	S/G2	0.405695	5.41165e-116	1.77167e-111	0.431	0.1
TUBB	S/G2	0.404569	4.08408e-100	1.33705e-95	0.995	0.985
PHLDA2	S/G2	0.403282	5.64609e-48	1.84842e-43	0.953	0.753
TMEM158	S/G2	0.403198	6.57669e-68	2.15308e-63	0.483	0.18
EIF4EBP1	S/G2	0.402355	5.12421e-50	1.67757e-45	0.859	0.583
PRC1	S/G2	0.401477	1.93885e-99	6.3474e-95	0.584	0.184
GGH	S/G2	0.398252	1.55245e-54	5.08239e-50	0.913	0.657
SMC3	S/G2	0.397547	7.02388e-53	2.29948e-48	0.765	0.457
ASPM	S/G2	0.39614	3.22626e-114	1.05621e-109	0.597	0.165
NUF2	S/G2	0.39546	1.46519e-102	4.79673e-98	0.497	0.134
RAD51AP1	S/G2	0.393648	1.01138e-113	3.31106e-109	0.391	0.083
RPL39L	S/G2	0.393063	3.94503e-58	1.29152e-53	0.559	0.248
FOSL1	S/G2	0.392999	2.69898e-57	8.83592e-53	0.508	0.219
SRSF2	S/G2	0.39208	7.56678e-55	2.47721e-50	0.928	0.69
DBF4	S/G2	0.391653	9.52768e-77	3.11917e-72	0.53	0.189
PA2G4	S/G2	0.388998	3.9058e-49	1.27868e-44	0.836	0.562
SRSF7	S/G2	0.387978	4.14125e-54	1.35576e-49	0.924	0.655
KIF23	S/G2	0.386648	8.43041e-104	2.75995e-99	0.45	0.114
CENPA	S/G2	0.38349	2.19544e-111	7.18743e-107	0.545	0.144
KIF22	S/G2	0.382314	2.55628e-85	8.36875e-81	0.488	0.155
CTNNAL1	S/G2	0.380376	5.75105e-55	1.88278e-50	0.624	0.303
HIST1H2AM	S/G2	0.378328	9.40355e-180	3.07853e-175	0.314	0.028
TMEM237	S/G2	0.377439	2.47293e-50	8.09587e-46	0.763	0.446
CKAP2L	S/G2	0.374217	9.63926e-121	3.1557e-116	0.431	0.092
HSPB11	S/G2	0.373072	1.50694e-50	4.93341e-46	0.805	0.494
EIF5	S/G2	0.369421	3.36418e-52	1.10136e-47	0.961	0.797
SMC1A	S/G2	0.368985	2.48926e-59	8.14934e-55	0.577	0.254
C19orf48	S/G2	0.367264	1.32403e-54	4.33462e-50	0.498	0.211
HMGA1	S/G2	0.365817	3.16645e-49	1.03663e-44	0.982	0.861
SRSF3	S/G2	0.365009	6.2932e-55	2.06027e-50	0.968	0.826
RAN	S/G2	0.364134	4.59414e-74	1.50403e-69	0.997	0.945
CMC2	S/G2	0.363574	1.69184e-51	5.53875e-47	0.861	0.555
HNRNPAB	S/G2	0.362761	1.66899e-49	5.46395e-45	0.728	0.408
KIF20B	S/G2	0.362381	4.1438e-75	1.3566e-70	0.535	0.188
CEP55	S/G2	0.359967	6.93589e-86	2.27067e-81	0.46	0.135
SLC25A5	S/G2	0.358047	7.71323e-60	2.52516e-55	0.973	0.887
TUBB4B	S/G2	0.357304	2.26751e-47	7.42336e-43	0.908	0.669
HAT1	S/G2	0.356533	4.49725e-54	1.47231e-49	0.698	0.368
LRR1	S/G2	0.356434	7.29918e-69	2.38961e-64	0.475	0.17
SNRNP25	S/G2	0.354841	2.68757e-44	8.79857e-40	0.814	0.527
RHEB	S/G2	0.351625	9.41214e-53	3.08135e-48	0.966	0.809
RAD23A	S/G2	0.350867	1.85206e-42	6.06328e-38	0.847	0.606
MZT1	S/G2	0.350634	8.69769e-51	2.84745e-46	0.718	0.389
ARL6IP6	S/G2	0.348612	1.90076e-43	6.2227e-39	0.698	0.408
CDC45	S/G2	0.347612	2.94979e-95	9.65702e-91	0.352	0.078
SUPT16H	S/G2	0.343632	5.01852e-44	1.64296e-39	0.738	0.444
CDCA3	S/G2	0.343529	1.20208e-90	3.93539e-86	0.569	0.174
PRKDC	S/G2	0.338288	1.31367e-36	4.30069e-32	0.725	0.468
PLP2	S/G2	0.33499	7.68911e-41	2.51726e-36	0.95	0.767
PDCD5	S/G2	0.332672	1.05393e-43	3.45037e-39	0.916	0.745
TUBA1B	S/G2	0.331613	1.96354e-59	6.42822e-55	1	0.984
HSP90AA1	S/G2	0.331051	2.21267e-37	7.24385e-33	0.99	0.948
BTG3	S/G2	0.330766	6.75625e-38	2.21186e-33	0.577	0.317
C12orf75	S/G2	0.330316	1.54544e-25	5.05945e-21	0.805	0.542
LMNB1	S/G2	0.330023	1.32321e-55	4.33193e-51	0.537	0.224
UBE2S	S/G2	0.32913	3.64415e-60	1.19302e-55	0.824	0.455
PLAU	S/G2	0.328978	1.13227e-31	3.70684e-27	0.773	0.521
SYNE2	S/G2	0.328558	8.61056e-60	2.81893e-55	0.443	0.161
CALM2	S/G2	0.327423	5.696e-53	1.86476e-48	0.998	0.942
SGOL2	S/G2	0.325482	3.65333e-75	1.19603e-70	0.463	0.146
CCDC109B	S/G2	0.325035	4.84986e-46	1.58775e-41	0.555	0.268
RNASEH2B	S/G2	0.324069	4.79171e-53	1.56871e-48	0.507	0.215
BRIX1	S/G2	0.321908	1.502e-39	4.91724e-35	0.604	0.324
CENPV	S/G2	0.321753	7.54561e-35	2.47028e-30	0.795	0.536
ATAD5	S/G2	0.320089	1.60027e-92	5.23898e-88	0.356	0.081
DCTPP1	S/G2	0.318649	7.48287e-45	2.44974e-40	0.688	0.383
PSMC3	S/G2	0.318236	6.14372e-39	2.01133e-34	0.906	0.683
SPDL1	S/G2	0.316577	1.75375e-54	5.74142e-50	0.458	0.177
HIRIP3	S/G2	0.315964	3.00974e-57	9.85329e-53	0.424	0.156
RFC4	S/G2	0.314195	5.65979e-54	1.8529e-49	0.44	0.169
SKA3	S/G2	0.31346	7.83338e-73	2.56449e-68	0.386	0.113
CENPH	S/G2	0.312095	2.24104e-50	7.33673e-46	0.493	0.211
PTTG1	S/G2	0.31083	6.10617e-84	1.99904e-79	0.914	0.473
HNRNPDL	S/G2	0.310285	5.14572e-43	1.68461e-38	0.968	0.827
KLF6	S/G2	0.310128	4.87323e-39	1.5954e-34	0.572	0.301
CDCA2	S/G2	0.309898	6.25851e-69	2.04891e-64	0.398	0.122
HNRNPD	S/G2	0.308903	1.48613e-35	4.86531e-31	0.77	0.523
PSMG1	S/G2	0.308799	1.90768e-36	6.24535e-32	0.592	0.323
KIF4A	S/G2	0.30733	2.63652e-57	8.63143e-53	0.47	0.178
BRCA2	S/G2	0.306875	4.11933e-66	1.34858e-61	0.334	0.094
TFDP1	S/G2	0.305963	3.93117e-45	1.28699e-40	0.54	0.256
PTGES3	S/G2	0.305478	5.72712e-45	1.87494e-40	0.958	0.826
TUBG1	S/G2	0.304321	3.00386e-39	9.83402e-35	0.695	0.392
DCK	S/G2	0.304191	4.75485e-49	1.55664e-44	0.49	0.212
CISD2	S/G2	0.303574	3.35255e-31	1.09756e-26	0.834	0.607
RPL22L1	S/G2	0.302467	1.67572e-32	5.48599e-28	0.836	0.595
CKAP2	S/G2	0.300604	1.03454e-46	3.38688e-42	0.636	0.317
HSPD1	S/G2	0.300399	4.01951e-34	1.31591e-29	0.965	0.836
PXMP2	S/G2	0.300355	3.4546e-37	1.13097e-32	0.688	0.396
TRIP13	S/G2	0.300325	1.02263e-79	3.34788e-75	0.372	0.098
PFDN2	S/G2	0.300135	3.25166e-32	1.06453e-27	0.93	0.823
COPS3	S/G2	0.297881	4.43046e-38	1.45044e-33	0.656	0.372
DEPDC1	S/G2	0.297091	8.00995e-71	2.6223e-66	0.446	0.141
CENPE	S/G2	0.297069	8.2745e-70	2.70891e-65	0.399	0.118
MIS18BP1	S/G2	0.296672	2.17264e-50	7.11278e-46	0.414	0.159
ZWILCH	S/G2	0.296455	2.60931e-49	8.54237e-45	0.436	0.176
TRA2B	S/G2	0.296332	4.33045e-33	1.4177e-28	0.779	0.509
SHCBP1	S/G2	0.293367	3.88157e-65	1.27075e-60	0.367	0.113
POP7	S/G2	0.292655	9.34767e-35	3.06024e-30	0.643	0.373
MRPL18	S/G2	0.292187	4.50381e-36	1.47446e-31	0.903	0.694
MAGOHB	S/G2	0.292172	2.42152e-32	7.92758e-28	0.597	0.341
HSPA8	S/G2	0.291069	1.47519e-35	4.82949e-31	0.985	0.903
DERA	S/G2	0.287945	1.84281e-35	6.03301e-31	0.631	0.358
CARHSP1	S/G2	0.286285	2.29724e-29	7.5207e-25	0.859	0.668
NASP	S/G2	0.286163	2.11452e-27	6.92252e-23	0.572	0.34
HJURP	S/G2	0.286156	3.6623e-76	1.19896e-71	0.337	0.085
TCF19	S/G2	0.285767	3.62164e-76	1.18565e-71	0.324	0.079
HAUS1	S/G2	0.28489	2.23391e-34	7.31339e-30	0.735	0.458
NUDT1	S/G2	0.284523	4.50245e-33	1.47401e-28	0.596	0.329
UPP1	S/G2	0.283182	1.39247e-34	4.55868e-30	0.636	0.356
MCM3	S/G2	0.283099	5.02284e-41	1.64438e-36	0.418	0.178
HELLS	S/G2	0.282941	2.60718e-50	8.53539e-46	0.378	0.138
CDKN2D	S/G2	0.282622	8.65559e-54	2.83367e-49	0.289	0.085
NCL	S/G2	0.282424	1.96654e-27	6.43806e-23	0.903	0.753
SSRP1	S/G2	0.282185	1.70643e-39	5.5865e-35	0.691	0.391
PSMC3IP	S/G2	0.281975	4.48515e-65	1.46835e-60	0.361	0.107
HNRNPF	S/G2	0.281968	2.79946e-28	9.16488e-24	0.822	0.593
MND1	S/G2	0.279821	2.17851e-80	7.13202e-76	0.307	0.069
NETO2	S/G2	0.279805	1.57333e-28	5.15076e-24	0.622	0.372
ARHGAP11A	S/G2	0.279754	1.48952e-63	4.8764e-59	0.366	0.11
CEP78	S/G2	0.279463	6.23144e-53	2.04005e-48	0.393	0.141
HOXB2	S/G2	0.279426	1.08266e-22	3.54442e-18	0.836	0.665
SNRPG	S/G2	0.278629	2.93953e-36	9.62345e-32	0.968	0.864
CHCHD2	S/G2	0.278475	9.6412e-61	3.15634e-56	0.995	0.98
DONSON	S/G2	0.278381	3.90123e-56	1.27718e-51	0.359	0.118
PARP2	S/G2	0.277662	5.57748e-50	1.82596e-45	0.364	0.13
RNPS1	S/G2	0.276375	6.76717e-27	2.21544e-22	0.799	0.571
PAICS	S/G2	0.276147	1.73828e-28	5.69077e-24	0.691	0.442
RBM17	S/G2	0.27596	1.66849e-31	5.46229e-27	0.767	0.496
CKLF	S/G2	0.275668	1.04929e-25	3.43516e-21	0.664	0.434
SNRPA1	S/G2	0.275188	2.25372e-29	7.37823e-25	0.661	0.406
MXD3	S/G2	0.273968	5.77595e-67	1.89093e-62	0.331	0.09
SNRPE	S/G2	0.273212	4.37314e-37	1.43168e-32	0.956	0.804
RBBP8	S/G2	0.271465	9.34075e-62	3.05797e-57	0.304	0.083
HMGN1	S/G2	0.271159	2.02811e-47	6.63964e-43	0.992	0.948
DSN1	S/G2	0.270705	2.46823e-57	8.08049e-53	0.3	0.086
APOBEC3B	S/G2	0.26933	6.84039e-58	2.23941e-53	0.356	0.113
EIF1AX	S/G2	0.269057	1.10673e-27	3.62321e-23	0.883	0.688
UBE2I	S/G2	0.268909	4.36321e-33	1.42843e-28	0.924	0.734
CYCS	S/G2	0.268451	3.97103e-37	1.30004e-32	0.965	0.848
CMSS1	S/G2	0.266669	4.34071e-37	1.42106e-32	0.523	0.26
SNRNP40	S/G2	0.26638	1.17722e-26	3.85399e-22	0.668	0.425
DCBLD2	S/G2	0.266265	6.7218e-26	2.20058e-21	0.951	0.813
HPRT1	S/G2	0.264086	1.13217e-25	3.7065e-21	0.683	0.434
POLR3K	S/G2	0.263773	1.38105e-37	4.52129e-33	0.513	0.254
PARP1	S/G2	0.263697	6.90583e-26	2.26083e-21	0.809	0.587
PIN1	S/G2	0.263453	1.67888e-30	5.49632e-26	0.941	0.808
MRPL17	S/G2	0.263421	1.72681e-26	5.65325e-22	0.659	0.414
EIF2S1	S/G2	0.262813	4.66293e-27	1.52655e-22	0.752	0.506
KPNB1	S/G2	0.262637	1.0439e-29	3.41753e-25	0.718	0.442
H2AFV	S/G2	0.261863	2.05338e-34	6.72234e-30	0.951	0.829
C19orf43	S/G2	0.261742	9.74485e-39	3.19027e-34	0.977	0.888
HSPE1	S/G2	0.261094	1.54311e-30	5.05183e-26	0.958	0.838
ACYP1	S/G2	0.261063	9.9414e-37	3.25462e-32	0.401	0.178
CHCHD3	S/G2	0.26074	6.64292e-25	2.17476e-20	0.648	0.414
KIAA1524	S/G2	0.260557	1.17644e-58	3.85142e-54	0.336	0.102
KIFC1	S/G2	0.259365	3.29847e-69	1.07985e-64	0.292	0.071
AKAP12	S/G2	0.259352	1.21374e-21	3.97354e-17	0.879	0.712
LSM4	S/G2	0.259121	1.64041e-33	5.37039e-29	0.953	0.835
SAE1	S/G2	0.257904	3.18689e-31	1.04332e-26	0.579	0.327
TUBB6	S/G2	0.257365	4.08248e-27	1.33652e-22	0.669	0.417
PGP	S/G2	0.257055	1.27521e-31	4.1748e-27	0.602	0.336
SET	S/G2	0.255708	1.89873e-21	6.21607e-17	0.869	0.7
FBL	S/G2	0.254329	9.53503e-30	3.12158e-25	0.683	0.407
TOMM40	S/G2	0.254038	7.53539e-27	2.46693e-22	0.604	0.368
NXT1	S/G2	0.2528	2.52118e-30	8.25383e-26	0.508	0.264
CASC5	S/G2	0.25274	3.2747e-60	1.07207e-55	0.32	0.092
PRELID1	S/G2	0.252667	1.18659e-32	3.88464e-28	0.973	0.864
HIST1H2AH	S/G2	0.252643	2.94214e-135	9.63197e-131	0.21	0.015
NUDT15	S/G2	0.252441	1.19502e-35	3.91227e-31	0.424	0.194
RGCC	S/G2	0.251917	4.2601e-28	1.39467e-23	0.31	0.135
RRS1	S/G2	0.251426	6.2553e-23	2.04786e-18	0.369	0.194
RFC5	S/G2	0.251226	3.42788e-54	1.12222e-49	0.327	0.102
IL11	S/G2	0.251184	5.49619e-33	1.79934e-28	0.282	0.107
PHLDA1	S/G2	0.250695	2.42939e-23	7.95332e-19	0.98	0.925
TACC3	S/G2	0.250373	4.35402e-50	1.42542e-45	0.312	0.099
CDH2	S/G2	-0.250534	4.9313e-11	1.61441e-06	0.732	0.723
COMMD6	S/G2	-0.257033	2.77951e-26	9.09955e-22	0.961	0.961
RPL34	S/G2	-0.257131	1.23288e-12	4.03619e-08	0.987	0.98
PFDN5	S/G2	-0.257304	2.74251e-30	8.97843e-26	0.963	0.971
CNPY2	S/G2	-0.257318	6.53972e-14	2.14097e-09	0.738	0.762
SDCBP	S/G2	-0.258955	1.0967e-13	3.59039e-09	0.653	0.692
TMEM59	S/G2	-0.259357	3.2155e-13	1.05269e-08	0.81	0.82
PLAT	S/G2	-0.260033	6.61088e-08	0.00216427	0.389	0.453
RNF19A	S/G2	-0.2604	9.12961e-15	2.98885e-10	0.331	0.471
WDR83OS	S/G2	-0.260429	5.65709e-23	1.85202e-18	0.921	0.924
BEX4	S/G2	-0.263092	2.64496e-08	0.000865908	0.426	0.482
EIF4A2	S/G2	-0.270498	2.54907e-19	8.34515e-15	0.866	0.863
EPS8L1	S/G2	-0.271262	3.5066e-17	1.14799e-12	0.107	0.252
GSTT1	S/G2	-0.273253	2.85518e-13	9.34729e-09	0.342	0.436
SOX9	S/G2	-0.275227	9.59119e-10	3.13996e-05	0.436	0.5
SPARC	S/G2	-0.275651	1.0445e-12	3.41949e-08	0.946	0.938
HLA-A	S/G2	-0.276004	1.06922e-19	3.5004e-15	0.97	0.967
LINC01158	S/G2	-0.278578	7.66372e-11	2.50895e-06	0.309	0.402
TMEM178A	S/G2	-0.279273	4.61499e-12	1.51086e-07	0.386	0.49
POLD4	S/G2	-0.281702	1.44943e-14	4.74514e-10	0.413	0.497
RABAC1	S/G2	-0.282154	2.17914e-23	7.13407e-19	0.815	0.836
YPEL5	S/G2	-0.282442	1.17919e-13	3.86042e-09	0.332	0.436
CMTM7	S/G2	-0.282524	2.36228e-13	7.73363e-09	0.795	0.781
EEF2	S/G2	-0.285136	3.57519e-24	1.17045e-19	0.93	0.928
C4orf3	S/G2	-0.285502	4.43177e-19	1.45087e-14	0.807	0.825
RPS27L	S/G2	-0.286547	1.33046e-33	4.35565e-29	0.993	0.988
SCD5	S/G2	-0.287139	4.83969e-12	1.58442e-07	0.367	0.461
C6orf15	S/G2	-0.287651	0.000243962	1	0.955	0.931
IFITM3	S/G2	-0.287707	3.86192e-17	1.26431e-12	0.784	0.8
ST13	S/G2	-0.288706	9.27321e-25	3.03586e-20	0.904	0.921
TM7SF2	S/G2	-0.291621	8.31196e-14	2.72117e-09	0.549	0.608
LYPD1	S/G2	-0.293312	4.67035e-15	1.52898e-10	0.725	0.738
PLD3	S/G2	-0.293406	4.89376e-15	1.60212e-10	0.723	0.775
PCSK1N	S/G2	-0.294557	4.19493e-11	1.37334e-06	0.628	0.682
MAP3K7CL	S/G2	-0.295136	4.45832e-07	0.0145957	0.644	0.66
SMS	S/G2	-0.296054	5.12171e-31	1.67674e-26	0.993	0.997
MAGED2	S/G2	-0.296176	2.94503e-14	9.64144e-10	0.453	0.548
LAPTM4A	S/G2	-0.296394	3.11253e-27	1.01898e-22	0.918	0.949
SERPINF1	S/G2	-0.301676	6.02449e-07	0.019723	0.349	0.411
MIAT	S/G2	-0.30318	9.65097e-14	3.15954e-09	0.228	0.354
ITM2B	S/G2	-0.304571	1.75056e-27	5.73097e-23	0.975	0.973
GPM6A	S/G2	-0.305076	3.08541e-14	1.0101e-09	0.21	0.338
ATP6V1G1	S/G2	-0.307012	1.14179e-23	3.738e-19	0.866	0.876
ENC1	S/G2	-0.309018	7.65742e-16	2.50689e-11	0.367	0.494
DDIT4	S/G2	-0.309504	3.54203e-15	1.15959e-10	0.166	0.301
PLP1	S/G2	-0.310055	2.17118e-11	7.10802e-07	0.047	0.142
SESN3	S/G2	-0.316642	4.23155e-17	1.38532e-12	0.134	0.281
PRDX1	S/G2	-0.324178	3.35315e-22	1.09775e-17	0.916	0.914
IGFBP3	S/G2	-0.330586	3.58535e-14	1.17377e-09	0.914	0.88
TTYH1	S/G2	-0.33069	1.17918e-10	3.86039e-06	0.347	0.438
MLLT11	S/G2	-0.331052	1.3887e-28	4.54633e-24	0.911	0.926
PRCP	S/G2	-0.334349	0.00165051	1	0.388	0.396
NDFIP1	S/G2	-0.335715	1.98281e-21	6.49133e-17	0.669	0.731
PSAP	S/G2	-0.339545	3.39398e-17	1.11112e-12	0.851	0.873
MALAT1	S/G2	-0.344352	9.77811e-35	3.20116e-30	1	0.982
FTL	S/G2	-0.35633	1.41872e-36	4.6446e-32	0.998	0.997
RAB13	S/G2	-0.367568	1.18698e-33	3.88593e-29	0.926	0.944
ZFAND6	S/G2	-0.370248	4.76397e-27	1.55963e-22	0.874	0.88
BAMBI	S/G2	-0.371798	1.62342e-18	5.31476e-14	0.107	0.259
PTPRZ1	S/G2	-0.380255	1.5362e-14	5.02922e-10	0.235	0.363
ARL6IP5	S/G2	-0.380676	2.47644e-35	8.10737e-31	0.849	0.878
EEF1A1	S/G2	-0.387242	2.51054e-116	8.21901e-112	1	1
SCRG1	S/G2	-0.407695	8.20239e-12	2.6853e-07	0.171	0.286
GPM6B	S/G2	-0.428491	1.42537e-18	4.66636e-14	0.822	0.824
TUBA1A	S/G2	-0.432519	2.08025e-53	6.81034e-49	1	0.992
IGFBP5	S/G2	-0.459769	5.41368e-55	1.77233e-50	1	0.998
BTG1	S/G2	-0.462075	3.31213e-22	1.08433e-17	0.581	0.654
CLU	S/G2	-0.473594	8.08962e-41	2.64838e-36	0.975	0.983
FABP7	S/G2	-0.497977	5.47185e-63	1.79138e-58	0.993	0.993
CTGF	S/G2	-0.535002	1.20328e-05	0.393931	0.356	0.403
S100B	S/G2	-0.55934	2.79161e-13	9.13918e-09	0.232	0.353
BEX1	S/G2	-0.610485	4.71203e-21	1.54262e-16	0.582	0.669
SAT1	S/G2	-0.647813	2.18006e-37	7.13709e-33	0.653	0.756
ID3	S/G2	-0.684062	2.05724e-19	6.735e-15	0.43	0.565
SOX4	S/G2	-0.754331	5.46112e-47	1.78786e-42	0.456	0.657
CCNB1	G2/M	1.77299	0	0	0.956	0.223
UBE2C	G2/M	1.76306	1.62376e-284	5.31585e-280	0.868	0.269
CENPF	G2/M	1.67749	0	0	0.984	0.402
CKS2	G2/M	1.63413	0	0	0.953	0.426
PTTG1	G2/M	1.56152	0	0	0.987	0.463
HMGB2	G2/M	1.5501	0	0	0.976	0.365
CDC20	G2/M	1.48521	0	0	0.914	0.135
TOP2A	G2/M	1.38546	0	0	0.853	0.179
NUSAP1	G2/M	1.38025	0	0	0.943	0.273
CENPA	G2/M	1.32314	0	0	0.829	0.11
ASPM	G2/M	1.30251	0	0	0.876	0.132
KPNA2	G2/M	1.24778	1.74544e-192	5.71421e-188	0.855	0.38
TPX2	G2/M	1.24008	0	0	0.912	0.184
AURKA	G2/M	1.22862	0	0	0.795	0.094
CCNB2	G2/M	1.20453	0	0	0.873	0.162
ARL6IP1	G2/M	1.20394	1.21758e-232	3.98612e-228	0.979	0.735
CDCA3	G2/M	1.19604	0	0	0.857	0.14
MKI67	G2/M	1.19038	0	0	0.886	0.186
UBE2S	G2/M	1.18261	1.80542e-255	5.91057e-251	0.941	0.44
CDK1	G2/M	1.17631	1.84573e-167	6.04256e-163	0.726	0.262
BIRC5	G2/M	1.13949	1.10908e-288	3.63089e-284	0.95	0.334
DLGAP5	G2/M	1.13295	0	0	0.808	0.088
PBK	G2/M	1.10925	0	0	0.902	0.223
CCNA2	G2/M	1.10622	0	0	0.816	0.129
SMC4	G2/M	1.09625	1.06538e-259	3.48786e-255	0.95	0.402
CKAP2	G2/M	1.05341	4.86048e-253	1.59122e-248	0.863	0.289
CDKN3	G2/M	1.04199	0	0	0.834	0.195
KIF20B	G2/M	1.03647	0	0	0.796	0.157
PRC1	G2/M	1.0263	0	0	0.795	0.158
CKS1B	G2/M	1.02581	4.83416e-216	1.58261e-211	0.95	0.541
DEPDC1	G2/M	1.008	0	0	0.777	0.102
MAD2L1	G2/M	1.00482	1.64669e-257	5.39095e-253	0.906	0.298
PLK1	G2/M	0.953195	0	0	0.682	0.063
KNSTRN	G2/M	0.94322	0	0	0.713	0.119
FAM64A	G2/M	0.931566	0	0	0.717	0.083
CENPE	G2/M	0.931378	0	0	0.704	0.082
NUF2	G2/M	0.90732	0	0	0.715	0.108
TUBB4B	G2/M	0.90292	1.501e-177	4.91398e-173	0.958	0.663
GTSE1	G2/M	0.880487	0	0	0.72	0.113
MZT1	G2/M	0.871011	1.95823e-190	6.41085e-186	0.873	0.37
SGOL2	G2/M	0.86982	0	0	0.704	0.117
HMGB3	G2/M	0.86359	7.93446e-194	2.59758e-189	0.909	0.437
H2AFZ	G2/M	0.841596	7.13318e-208	2.33526e-203	0.993	0.949
STMN1	G2/M	0.818418	5.46496e-192	1.78912e-187	0.989	0.876
CENPW	G2/M	0.803685	1.11564e-196	3.6524e-192	0.834	0.294
HMGN2	G2/M	0.786542	1.00023e-185	3.27457e-181	0.997	0.912
SGOL1	G2/M	0.771743	4.02934e-263	1.31913e-258	0.679	0.127
UBE2T	G2/M	0.769058	5.21475e-180	1.70721e-175	0.84	0.303
CALM2	G2/M	0.755501	2.95926e-195	9.68804e-191	0.993	0.942
CEP55	G2/M	0.745587	3.92134e-269	1.28377e-264	0.651	0.112
CDCA8	G2/M	0.745294	0	0	0.594	0.055
NEK2	G2/M	0.716789	0	0	0.526	0.029
DTYMK	G2/M	0.715407	5.52703e-159	1.80944e-154	0.958	0.664
CDCA2	G2/M	0.707535	8.48402e-257	2.7775e-252	0.604	0.098
KIF4A	G2/M	0.702751	5.40025e-201	1.76794e-196	0.661	0.155
TROAP	G2/M	0.700669	3.98843e-237	1.30573e-232	0.666	0.132
KIF23	G2/M	0.697796	2.07362e-254	6.7886e-250	0.594	0.096
H2AFX	G2/M	0.691158	1.52262e-173	4.98475e-169	0.777	0.253
NDC80	G2/M	0.682404	1.52575e-251	4.99499e-247	0.594	0.095
HMGB1	G2/M	0.653615	4.21338e-176	1.37938e-171	0.997	0.979
HMMR	G2/M	0.652848	4.47431e-291	1.4648e-286	0.524	0.056
CENPN	G2/M	0.647936	5.40852e-129	1.77064e-124	0.827	0.369
SPC25	G2/M	0.646118	5.6884e-199	1.86227e-194	0.634	0.137
ANLN	G2/M	0.639315	3.77399e-175	1.23553e-170	0.648	0.167
BUB3	G2/M	0.638379	1.12899e-108	3.69608e-104	0.839	0.509
RAD21	G2/M	0.63285	9.65743e-130	3.16165e-125	0.788	0.337
AURKB	G2/M	0.629513	1.08182e-225	3.54165e-221	0.596	0.106
CDKN2C	G2/M	0.621779	1.44705e-128	4.73735e-124	0.661	0.228
DBF4	G2/M	0.618184	3.79787e-158	1.24335e-153	0.63	0.177
ARHGAP11A	G2/M	0.615282	4.28659e-236	1.40334e-231	0.557	0.088
FAM83D	G2/M	0.602474	3.71026e-293	1.21466e-288	0.49	0.046
HN1	G2/M	0.599093	2.65071e-146	8.67791e-142	0.977	0.917
KIF22	G2/M	0.59836	1.03041e-173	3.37336e-169	0.599	0.141
BUB1	G2/M	0.590931	2.44381e-260	8.00054e-256	0.515	0.063
MIS18BP1	G2/M	0.582333	1.08992e-168	3.56817e-164	0.586	0.138
MXD3	G2/M	0.575735	2.05409e-211	6.72469e-207	0.484	0.072
ZWINT	G2/M	0.574122	4.5805e-124	1.49956e-119	0.761	0.287
HJURP	G2/M	0.572624	5.12036e-228	1.6763e-223	0.492	0.066
CKAP2L	G2/M	0.564956	1.35859e-210	4.44776e-206	0.515	0.082
NCAPG	G2/M	0.55786	9.73201e-168	3.18607e-163	0.568	0.129
RACGAP1	G2/M	0.553741	2.46311e-223	8.06372e-219	0.502	0.071
ANP32E	G2/M	0.548851	2.72391e-115	8.91754e-111	0.708	0.274
PSRC1	G2/M	0.535414	6.12615e-158	2.00558e-153	0.528	0.116
KIF20A	G2/M	0.534888	5.09089e-282	1.66666e-277	0.438	0.035
ECT2	G2/M	0.527083	2.51494e-154	8.23342e-150	0.518	0.115
LMNB1	G2/M	0.526616	9.7955e-113	3.20685e-108	0.629	0.212
KIAA0101	G2/M	0.525277	1.26573e-86	4.14376e-82	0.923	0.535
KIF2C	G2/M	0.519415	3.26164e-223	1.0678e-218	0.461	0.058
NUCKS1	G2/M	0.518604	1.86789e-82	6.11508e-78	0.94	0.744
TMPO	G2/M	0.517766	7.77801e-118	2.54637e-113	0.676	0.237
SPDL1	G2/M	0.516114	5.44239e-115	1.78173e-110	0.55	0.166
SFPQ	G2/M	0.511175	3.10452e-82	1.01636e-77	0.821	0.461
RAN	G2/M	0.509963	4.16656e-131	1.36405e-126	0.989	0.946
CCDC34	G2/M	0.506559	1.85759e-90	6.08137e-86	0.707	0.308
CASC5	G2/M	0.498498	7.0585e-188	2.31081e-183	0.469	0.074
RBMX	G2/M	0.498028	1.7817e-83	5.83291e-79	0.932	0.656
KIF11	G2/M	0.49564	1.60758e-198	5.26288e-194	0.458	0.066
G2E3	G2/M	0.493592	9.52428e-127	3.11806e-122	0.507	0.13
DDX39A	G2/M	0.492134	1.22541e-95	4.01176e-91	0.7	0.293
PHF19	G2/M	0.490938	2.79126e-131	9.13803e-127	0.606	0.174
TACC3	G2/M	0.483502	4.63194e-181	1.5164e-176	0.476	0.08
KIF5B	G2/M	0.482812	1.98535e-86	6.49964e-82	0.95	0.753
GGH	G2/M	0.478164	3.08101e-71	1.00866e-66	0.907	0.657
LSM5	G2/M	0.471524	1.05163e-76	3.44281e-72	0.899	0.613
SMC2	G2/M	0.470001	1.34212e-86	4.39383e-82	0.705	0.305
RRM2	G2/M	0.467818	2.27076e-104	7.43401e-100	0.712	0.258
DEK	G2/M	0.449564	1.67383e-76	5.47978e-72	0.94	0.63
CKAP5	G2/M	0.437891	2.00574e-77	6.56641e-73	0.583	0.234
PIF1	G2/M	0.433554	5.86151e-221	1.91894e-216	0.339	0.025
OIP5	G2/M	0.432253	1.14267e-147	3.74089e-143	0.43	0.079
HNRNPDL	G2/M	0.431767	2.62839e-72	8.60483e-68	0.954	0.829
C12orf75	G2/M	0.429891	3.90079e-32	1.27704e-27	0.772	0.545
KIF14	G2/M	0.423507	4.06192e-230	1.32979e-225	0.384	0.034
REEP4	G2/M	0.42327	3.33067e-127	1.09039e-122	0.446	0.098
SHCBP1	G2/M	0.422436	2.97622e-129	9.74356e-125	0.461	0.102
TUBA1B	G2/M	0.418492	5.98921e-95	1.96075e-90	0.997	0.984
NUDCD2	G2/M	0.418106	2.01604e-59	6.60012e-55	0.798	0.494
TTK	G2/M	0.408517	1.10175e-180	3.6069e-176	0.352	0.039
EXOSC8	G2/M	0.407959	1.11992e-56	3.66641e-52	0.712	0.388
H2AFV	G2/M	0.403558	4.03819e-68	1.32202e-63	0.964	0.827
MIS18A	G2/M	0.402307	1.72506e-78	5.6475e-74	0.554	0.208
HMGA1	G2/M	0.400844	7.15273e-56	2.34166e-51	0.961	0.863
ESCO2	G2/M	0.400212	4.65087e-102	1.5226e-97	0.503	0.142
RHNO1	G2/M	0.398562	1.29316e-69	4.23356e-65	0.56	0.228
BCL2L12	G2/M	0.396715	3.44376e-69	1.12742e-64	0.577	0.24
CDC25B	G2/M	0.394026	7.05028e-133	2.30812e-128	0.435	0.087
LBR	G2/M	0.393428	9.10295e-59	2.98012e-54	0.705	0.366
SKA3	G2/M	0.392555	4.71977e-117	1.54516e-112	0.446	0.105
EMC9	G2/M	0.39154	1.16318e-78	3.80801e-74	0.546	0.205
GAS2L3	G2/M	0.391056	3.67889e-222	1.20439e-217	0.319	0.021
RANBP1	G2/M	0.38968	9.40397e-75	3.07867e-70	0.985	0.918
TUBB	G2/M	0.388684	4.17584e-97	1.36709e-92	0.998	0.985
PRR11	G2/M	0.388017	3.75032e-128	1.22778e-123	0.401	0.077
PTGES3	G2/M	0.384073	5.78772e-64	1.89479e-59	0.969	0.824
KIFC1	G2/M	0.380039	1.3157e-128	4.30733e-124	0.362	0.063
KIAA1524	G2/M	0.379982	1.57032e-110	5.14092e-106	0.407	0.093
KIF18A	G2/M	0.37945	6.30452e-193	2.06397e-188	0.352	0.035
ADA	G2/M	0.378157	2.09579e-55	6.86118e-51	0.581	0.268
RHEB	G2/M	0.376302	9.28467e-57	3.03961e-52	0.954	0.81
ILF2	G2/M	0.372947	7.00428e-49	2.29306e-44	0.932	0.755
CENPM	G2/M	0.366221	8.65897e-68	2.83477e-63	0.581	0.237
HNRNPA2B1	G2/M	0.364282	7.70625e-69	2.52287e-64	0.995	0.95
BUB1B	G2/M	0.363128	1.53461e-151	5.02402e-147	0.326	0.041
CCNA1	G2/M	0.362239	1.81868e-111	5.95401e-107	0.324	0.057
CDC27	G2/M	0.357134	1.79555e-61	5.87828e-57	0.521	0.217
RNF26	G2/M	0.356514	6.39437e-82	2.09339e-77	0.469	0.149
CYCS	G2/M	0.35599	7.57693e-55	2.48053e-50	0.958	0.849
VDAC3	G2/M	0.355166	3.98515e-46	1.30466e-41	0.902	0.715
MELK	G2/M	0.35302	6.71318e-94	2.19776e-89	0.417	0.109
MORF4L2	G2/M	0.350347	1.83793e-53	6.01703e-49	0.958	0.86
ISCA2	G2/M	0.349358	2.70891e-47	8.86844e-43	0.765	0.468
RTKN2	G2/M	0.348729	5.34298e-73	1.74918e-68	0.505	0.18
GPSM2	G2/M	0.346302	8.83817e-49	2.89344e-44	0.666	0.35
DEPDC1B	G2/M	0.344874	4.1153e-154	1.34727e-149	0.309	0.035
CALM3	G2/M	0.343473	1.52881e-40	5.00503e-36	0.845	0.604
TK1	G2/M	0.342301	1.00847e-51	3.30152e-47	0.681	0.338
NUDT1	G2/M	0.336859	2.32568e-51	7.61382e-47	0.647	0.322
GOT1	G2/M	0.335845	3.43136e-57	1.12336e-52	0.448	0.171
CMC2	G2/M	0.333302	5.15707e-37	1.68832e-32	0.811	0.56
EIF5	G2/M	0.331652	4.83962e-47	1.58439e-42	0.951	0.798
DIAPH3	G2/M	0.329945	4.4717e-91	1.46395e-86	0.419	0.11
TMEM106C	G2/M	0.329544	3.53824e-41	1.15835e-36	0.853	0.606
CNIH4	G2/M	0.328999	1.53211e-37	5.01583e-33	0.86	0.667
CCDC18	G2/M	0.328801	5.76888e-114	1.88862e-109	0.329	0.058
HNRNPH3	G2/M	0.328578	1.75988e-35	5.7615e-31	0.733	0.472
APOBEC3B	G2/M	0.328029	1.10719e-76	3.62471e-72	0.383	0.109
CCDC167	G2/M	0.323322	1.86088e-32	6.09214e-28	0.811	0.602
NCAPD2	G2/M	0.32225	4.74099e-97	1.55211e-92	0.331	0.068
SRSF3	G2/M	0.320192	7.04363e-46	2.30594e-41	0.964	0.826
TMEM237	G2/M	0.319018	5.85298e-37	1.91615e-32	0.73	0.449
LSM3	G2/M	0.316364	6.64583e-38	2.17571e-33	0.888	0.681
PTMA	G2/M	0.315086	4.94982e-62	1.62047e-57	1	0.993
SNRNP25	G2/M	0.313638	2.38665e-33	7.81341e-29	0.769	0.531
CCT5	G2/M	0.312498	3.64762e-29	1.19416e-24	0.814	0.614
DCBLD2	G2/M	0.311455	1.9722e-36	6.45657e-32	0.922	0.815
RNASEH2A	G2/M	0.301714	8.23958e-46	2.69747e-41	0.617	0.307
CENPK	G2/M	0.300817	7.69848e-54	2.52033e-49	0.463	0.182
HMGN1	G2/M	0.297483	5.79574e-56	1.89741e-51	0.992	0.948
PLIN3	G2/M	0.295817	2.47127e-32	8.09043e-28	0.707	0.464
H3F3B	G2/M	0.290564	2.88556e-75	9.44674e-71	0.993	0.982
FOSL1	G2/M	0.289423	2.55772e-38	8.37348e-34	0.467	0.222
TUBB6	G2/M	0.289095	3.09113e-36	1.01198e-31	0.697	0.413
SETD8	G2/M	0.288842	8.71488e-84	2.85308e-79	0.322	0.073
SSNA1	G2/M	0.288776	6.5584e-32	2.14709e-27	0.808	0.591
CLIC1	G2/M	0.287699	3.19616e-51	1.04636e-46	0.99	0.957
SNRPB	G2/M	0.287467	3.75432e-35	1.22909e-30	0.904	0.704
RBM8A	G2/M	0.282498	7.56391e-39	2.47627e-34	0.945	0.815
STIP1	G2/M	0.282362	1.06064e-29	3.47231e-25	0.676	0.408
PSMC3	G2/M	0.278594	3.1411e-26	1.02833e-21	0.858	0.688
FBXO5	G2/M	0.278535	1.21481e-40	3.97703e-36	0.417	0.18
DCP2	G2/M	0.278005	5.99225e-37	1.96174e-32	0.476	0.227
TRIP13	G2/M	0.277776	1.81953e-67	5.95679e-63	0.349	0.1
SLC25A5	G2/M	0.27755	7.79723e-37	2.55266e-32	0.972	0.887
TIMM10	G2/M	0.276928	2.5645e-30	8.39566e-26	0.606	0.348
LMNA	G2/M	0.275028	1.15208e-35	3.77167e-31	0.979	0.82
FOXM1	G2/M	0.274668	3.93972e-81	1.28979e-76	0.319	0.074
HSP90AA1	G2/M	0.272941	8.67625e-29	2.84043e-24	0.99	0.947
NUP35	G2/M	0.272058	3.9516e-58	1.29367e-53	0.326	0.098
RUVBL2	G2/M	0.271718	3.71334e-32	1.21567e-27	0.617	0.367
CACYBP	G2/M	0.27108	1.25346e-28	4.10358e-24	0.871	0.691
PARPBP	G2/M	0.269757	3.32294e-78	1.08786e-73	0.265	0.054
HNRNPA1	G2/M	0.268241	3.94944e-54	1.29297e-49	0.995	0.989
POC1A	G2/M	0.267196	6.75116e-70	2.21019e-65	0.303	0.075
LRR1	G2/M	0.266353	1.84412e-46	6.03727e-42	0.428	0.174
CBX3	G2/M	0.265941	4.21098e-28	1.37859e-23	0.886	0.741
NPTX2	G2/M	0.265786	5.16419e-21	1.69065e-16	0.459	0.269
HSD17B11	G2/M	0.265397	5.03453e-50	1.6482e-45	0.288	0.088
TUBG1	G2/M	0.265055	1.00467e-28	3.28908e-24	0.64	0.397
SPAG5	G2/M	0.264985	2.17492e-108	7.12024e-104	0.252	0.034
RP11-620J15.3	G2/M	0.264394	2.04476e-34	6.69415e-30	0.436	0.206
GLRX5	G2/M	0.264077	2.13209e-27	6.98002e-23	0.728	0.495
TNFAIP8L1	G2/M	0.26312	4.4037e-109	1.44168e-104	0.261	0.036
LSM4	G2/M	0.2623	2.6156e-35	8.56296e-31	0.961	0.833
HP1BP3	G2/M	0.2616	6.29476e-29	2.06078e-24	0.775	0.541
MPHOSPH9	G2/M	0.260957	3.15091e-45	1.03154e-40	0.365	0.138
CDC42EP3	G2/M	0.260909	3.21318e-24	1.05193e-19	0.805	0.604
RPA3	G2/M	0.26074	1.85846e-35	6.08422e-31	0.721	0.428
SAE1	G2/M	0.259192	3.3751e-33	1.10494e-28	0.588	0.325
CENPH	G2/M	0.258958	1.2277e-41	4.01925e-37	0.476	0.212
ANP32B	G2/M	0.258948	4.37566e-29	1.4325e-24	0.821	0.598
TXNDC12	G2/M	0.258323	6.2153e-30	2.03477e-25	0.607	0.35
CHCHD2	G2/M	0.257843	1.92105e-57	6.28915e-53	0.995	0.98
LDHA	G2/M	0.257001	1.52928e-33	5.00656e-29	0.98	0.923
TCP1	G2/M	0.256738	8.86697e-28	2.90287e-23	0.826	0.624
MRPL51	G2/M	0.256189	4.47803e-38	1.46602e-33	0.967	0.893
GMNN	G2/M	0.255735	5.25985e-36	1.72197e-31	0.695	0.397
PRPSAP1	G2/M	0.254922	2.27317e-36	7.44192e-32	0.513	0.252
CBX1	G2/M	0.254907	7.05671e-27	2.31023e-22	0.726	0.477
MT2A	G2/M	0.25488	9.29169e-23	3.04191e-18	0.809	0.598
SNRPD1	G2/M	0.254223	7.90707e-32	2.58862e-27	0.953	0.818
MAD2L2	G2/M	0.253464	2.75593e-25	9.02237e-21	0.79	0.557
HNRNPA3	G2/M	0.253317	1.24488e-29	4.07548e-25	0.941	0.82
SPC24	G2/M	0.252141	1.53002e-66	5.00897e-62	0.269	0.063
DCXR	G2/M	0.251247	1.83362e-26	6.00291e-22	0.811	0.596
PPP1CC	G2/M	0.250975	4.66466e-24	1.52712e-19	0.777	0.54
RPL34	G2/M	-0.251852	1.22273e-13	4.00296e-09	0.979	0.981
TCEAL8	G2/M	-0.252546	4.92322e-12	1.61176e-07	0.557	0.613
TP53I3	G2/M	-0.252762	1.99439e-11	6.52923e-07	0.463	0.529
OST4	G2/M	-0.25542	9.11567e-34	2.98429e-29	0.979	0.988
FAM162A	G2/M	-0.256327	2.82678e-12	9.25432e-08	0.507	0.572
FTH1	G2/M	-0.256645	4.94373e-49	1.61848e-44	1	1
HES6	G2/M	-0.258332	2.78712e-06	0.0912447	0.316	0.372
METRN	G2/M	-0.258793	1.52824e-10	5.00317e-06	0.363	0.441
GLIPR1	G2/M	-0.259496	2.32142e-12	7.59988e-08	0.681	0.711
TMEM178A	G2/M	-0.261586	3.44629e-09	0.000112825	0.42	0.486
EIF4A2	G2/M	-0.262224	3.84607e-17	1.25913e-12	0.85	0.865
UBC	G2/M	-0.263942	1.74875e-22	5.72506e-18	0.798	0.859
LINC00152	G2/M	-0.264203	2.30217e-13	7.53685e-09	0.671	0.687
HOXB4	G2/M	-0.26666	1.04076e-13	3.40724e-09	0.642	0.695
SHISA4	G2/M	-0.268022	1.47961e-13	4.84395e-09	0.332	0.429
RAB13	G2/M	-0.26973	2.08133e-19	6.81387e-15	0.945	0.942
FILIP1L	G2/M	-0.27273	1.3768e-10	4.50737e-06	0.223	0.322
CST3	G2/M	-0.273471	3.38796e-31	1.10915e-26	0.95	0.963
SERPINF1	G2/M	-0.274838	1.69537e-05	0.55503	0.365	0.409
LHFP	G2/M	-0.275959	2.95735e-10	9.68177e-06	0.375	0.444
PDLIM4	G2/M	-0.277445	1.74889e-17	5.7255e-13	0.752	0.778
RPL31	G2/M	-0.279321	3.16615e-59	1.03654e-54	0.998	0.999
MIAT	G2/M	-0.280731	1.00793e-10	3.29975e-06	0.256	0.351
ITM2B	G2/M	-0.283339	1.66177e-28	5.4403e-24	0.969	0.974
PRDX1	G2/M	-0.286277	3.28339e-20	1.07492e-15	0.91	0.915
C4orf3	G2/M	-0.287421	4.13574e-20	1.35396e-15	0.809	0.825
GLIPR2	G2/M	-0.29963	2.89874e-14	9.48991e-10	0.57	0.614
EEF2	G2/M	-0.30028	4.84261e-29	1.58537e-24	0.915	0.93
NOVA1	G2/M	-0.300988	9.09552e-07	0.0297769	0.45	0.475
ATP6V0E1	G2/M	-0.30112	7.12697e-32	2.33323e-27	0.901	0.904
LIMA1	G2/M	-0.30552	3.31714e-15	1.08597e-10	0.51	0.582
IFITM3	G2/M	-0.306788	3.85109e-20	1.26077e-15	0.77	0.802
TNC	G2/M	-0.308211	1.05119e-20	3.44138e-16	0.744	0.793
SERPINE1	G2/M	-0.309867	2.85576e-10	9.34918e-06	0.166	0.269
RBP1	G2/M	-0.313073	1.36634e-23	4.47313e-19	0.919	0.921
EEF1A1	G2/M	-0.315576	8.42235e-81	2.75731e-76	1	1
PDLIM7	G2/M	-0.319625	2.92095e-29	9.56261e-25	0.923	0.94
NGFRAP1	G2/M	-0.326484	4.34069e-28	1.42106e-23	0.858	0.901
COMMD6	G2/M	-0.331141	2.50266e-43	8.19321e-39	0.946	0.962
PLD3	G2/M	-0.332141	1.18421e-22	3.87687e-18	0.744	0.773
IGFBP7	G2/M	-0.348434	4.53797e-07	0.0148564	0.634	0.669
DDIT4	G2/M	-0.349642	1.10656e-17	3.62267e-13	0.155	0.303
PLP1	G2/M	-0.354342	2.18312e-16	7.1471e-12	0.028	0.144
BTG1	G2/M	-0.36184	7.26117e-10	2.37716e-05	0.638	0.648
PTN	G2/M	-0.366075	1.50588e-12	4.92995e-08	0.95	0.946
MALAT1	G2/M	-0.37163	8.55968e-39	2.80227e-34	0.992	0.983
ANKRD1	G2/M	-0.38527	2.23901e-12	7.33006e-08	0.046	0.143
BEX4	G2/M	-0.386983	1.54015e-24	5.04215e-20	0.326	0.494
WBP5	G2/M	-0.387979	3.93742e-29	1.28903e-24	0.611	0.711
C6orf15	G2/M	-0.389602	2.60811e-06	0.0853845	0.959	0.93
PCSK1N	G2/M	-0.397343	1.75841e-20	5.75667e-16	0.607	0.684
C4orf48	G2/M	-0.419234	1.42938e-38	4.67952e-34	0.7	0.8
TM7SF2	G2/M	-0.419678	6.20664e-32	2.03193e-27	0.467	0.618
PRCP	G2/M	-0.424471	8.65571e-12	2.83371e-07	0.308	0.405
FABP7	G2/M	-0.425057	1.51573e-46	4.96219e-42	0.993	0.993
PSAP	G2/M	-0.443692	5.94004e-34	1.94465e-29	0.842	0.874
SPARC	G2/M	-0.450541	5.62977e-38	1.84307e-33	0.914	0.942
TTYH1	G2/M	-0.458613	1.13462e-23	3.71451e-19	0.274	0.447
SOX4	G2/M	-0.465423	6.15287e-17	2.01433e-12	0.559	0.646
PTPRZ1	G2/M	-0.468779	1.71085e-21	5.60099e-17	0.204	0.367
CALD1	G2/M	-0.47205	5.14653e-46	1.68487e-41	0.948	0.96
MEST	G2/M	-0.474059	4.01986e-29	1.31602e-24	0.811	0.851
FGFBP3	G2/M	-0.481552	6.41591e-24	2.10044e-19	0.441	0.568
CDKN1A	G2/M	-0.496461	1.75807e-25	5.75556e-21	0.427	0.566
IGFBP5	G2/M	-0.498472	1.04018e-68	3.40535e-64	0.995	0.999
CLU	G2/M	-0.515778	3.65624e-53	1.19698e-48	0.977	0.982
SCRG1	G2/M	-0.518319	2.95339e-21	9.66881e-17	0.127	0.292
IGFBP3	G2/M	-0.545965	2.13163e-41	6.97852e-37	0.847	0.888
MAP3K7CL	G2/M	-0.547377	3.38878e-36	1.10942e-31	0.529	0.673
SAT1	G2/M	-0.549599	3.99046e-26	1.3064e-21	0.687	0.753
GPM6B	G2/M	-0.557864	3.51438e-35	1.15054e-30	0.765	0.83
FTL	G2/M	-0.588901	1.41222e-98	4.62332e-94	1	0.997
BEX1	G2/M	-0.651894	6.907e-24	2.26121e-19	0.557	0.673
S100B	G2/M	-0.668801	1.15575e-21	3.7837e-17	0.192	0.358
CTGF	G2/M	-0.868423	2.30034e-21	7.53084e-17	0.259	0.415
PTTG1	M/Early G1	0.796782	7.13438e-109	2.33565e-104	0.852	0.482
STMN1	M/Early G1	0.750242	8.66414e-150	2.83647e-145	0.993	0.876
HMGN2	M/Early G1	0.737919	1.33172e-155	4.3598e-151	0.997	0.913
BIRC5	M/Early G1	0.724972	1.3381e-137	4.38069e-133	0.855	0.348
HMGB1	M/Early G1	0.570382	4.92681e-132	1.61294e-127	0.997	0.98
TROAP	M/Early G1	0.55199	4.84835e-107	1.58725e-102	0.51	0.152
TUBA1B	M/Early G1	0.542419	1.11361e-152	3.64574e-148	1	0.984
HNRNPA2B1	M/Early G1	0.502308	3.66344e-99	1.19934e-94	0.993	0.951
ARL6IP1	M/Early G1	0.495266	8.53106e-40	2.7929e-35	0.85	0.751
H2AFZ	M/Early G1	0.467818	1.51288e-74	4.95286e-70	0.998	0.949
TUBB4B	M/Early G1	0.450052	1.84176e-49	6.02957e-45	0.871	0.674
HMGA1	M/Early G1	0.439192	1.83569e-56	6.00969e-52	0.976	0.862
CDKN3	M/Early G1	0.438968	1.49773e-53	4.90326e-49	0.516	0.233
HNRNPA1	M/Early G1	0.419501	4.76425e-109	1.55972e-104	0.995	0.989
C12orf75	M/Early G1	0.412209	1.76642e-21	5.78289e-17	0.692	0.556
LDHA	M/Early G1	0.387355	7.80631e-60	2.55563e-55	0.991	0.923
LMNA	M/Early G1	0.374519	5.91936e-49	1.93788e-44	0.965	0.823
UBE2S	M/Early G1	0.365957	4.11593e-20	1.34747e-15	0.622	0.478
HNRNPH3	M/Early G1	0.364238	1.0862e-32	3.556e-28	0.678	0.48
CENPW	M/Early G1	0.360614	2.61874e-36	8.57323e-32	0.573	0.325
HNRNPM	M/Early G1	0.355085	3.77654e-35	1.23636e-30	0.828	0.664
CENPN	M/Early G1	0.352992	6.25698e-36	2.04841e-31	0.641	0.392
PSME2	M/Early G1	0.344418	9.55692e-35	3.12875e-30	0.871	0.746
KHDRBS1	M/Early G1	0.334306	1.02073e-28	3.34167e-24	0.754	0.581
CKB	M/Early G1	0.32924	1.16042e-38	3.79897e-34	0.976	0.931
DTYMK	M/Early G1	0.328068	5.61118e-36	1.83699e-31	0.864	0.676
ADA	M/Early G1	0.325385	3.75738e-26	1.23009e-21	0.465	0.283
H2AFV	M/Early G1	0.324642	7.30566e-39	2.39173e-34	0.944	0.83
GGH	M/Early G1	0.31786	7.41572e-30	2.42776e-25	0.834	0.666
MZT2B	M/Early G1	0.31161	4.3314e-37	1.41801e-32	0.967	0.879
SNRPA1	M/Early G1	0.309893	3.20025e-24	1.0477e-19	0.598	0.414
LSM5	M/Early G1	0.29951	4.95723e-25	1.6229e-20	0.77	0.629
HMGN1	M/Early G1	0.294962	5.88399e-44	1.9263e-39	0.983	0.949
PHLDA1	M/Early G1	0.294744	1.91394e-27	6.26585e-23	0.976	0.926
RGCC	M/Early G1	0.286604	1.73245e-13	5.6717e-09	0.249	0.142
DKK1	M/Early G1	0.284707	7.9631e-12	2.60696e-07	0.413	0.29
COX8A	M/Early G1	0.28158	4.41539e-45	1.44551e-40	0.99	0.964
NUCKS1	M/Early G1	0.27727	1.28302e-24	4.20036e-20	0.868	0.753
CENPF	M/Early G1	0.275021	8.36698e-31	2.73918e-26	0.699	0.436
HSP90B1	M/Early G1	0.271723	4.07121e-20	1.33283e-15	0.925	0.848
HNRNPR	M/Early G1	0.270708	1.22511e-15	4.01078e-11	0.761	0.654
PTMA	M/Early G1	0.26658	8.02102e-46	2.62592e-41	0.997	0.994
LSM4	M/Early G1	0.26549	5.16964e-28	1.69244e-23	0.918	0.839
ILF2	M/Early G1	0.264332	9.94916e-22	3.25716e-17	0.861	0.764
HSPD1	M/Early G1	0.264035	3.08016e-20	1.00838e-15	0.911	0.842
CCNB2	M/Early G1	0.262103	1.64025e-20	5.36984e-16	0.387	0.219
HSP90AA1	M/Early G1	0.254351	2.49789e-20	8.17758e-16	0.976	0.949
TMEM14B	M/Early G1	0.251438	1.06373e-21	3.48245e-17	0.857	0.738
MT2A	M/Early G1	0.250748	1.18902e-13	3.89263e-09	0.732	0.608
FAM162A	M/Early G1	-0.251176	6.27939e-14	2.05575e-09	0.418	0.581
RSU1	M/Early G1	-0.255635	9.36403e-16	3.0656e-11	0.629	0.753
FABP7	M/Early G1	-0.25683	1.77768e-14	5.81976e-10	0.995	0.992
CCNA2	M/Early G1	-0.257279	1.70765e-10	5.5905e-06	0.103	0.21
ASPM	M/Early G1	-0.259364	5.49993e-07	0.0180057	0.132	0.217
PTPLA	M/Early G1	-0.263764	1.30758e-15	4.28077e-11	0.483	0.631
OST4	M/Early G1	-0.263946	1.91973e-32	6.28483e-28	0.983	0.987
CENPA	M/Early G1	-0.264423	7.64897e-05	1	0.131	0.19
MOXD1	M/Early G1	-0.266134	3.86219e-09	0.00012644	0.31	0.428
TM7SF2	M/Early G1	-0.269514	2.51288e-14	8.22665e-10	0.46	0.617
GLIPR2	M/Early G1	-0.270437	2.54956e-16	8.34676e-12	0.448	0.626
C16orf45	M/Early G1	-0.274698	3.79168e-16	1.24132e-11	0.249	0.419
CST3	M/Early G1	-0.274798	1.26377e-25	4.13733e-21	0.941	0.964
UBE2T	M/Early G1	-0.275538	1.04711e-06	0.0342804	0.291	0.366
NGFRAP1	M/Early G1	-0.277749	1.03792e-18	3.39795e-14	0.843	0.902
BEX4	M/Early G1	-0.28125	1.21631e-13	3.98195e-09	0.336	0.491
HOXB2	M/Early G1	-0.284091	2.75213e-14	9.00992e-10	0.577	0.693
WBP5	M/Early G1	-0.288255	5.08996e-18	1.66635e-13	0.566	0.715
LHFP	M/Early G1	-0.294615	5.83259e-15	1.90947e-10	0.282	0.453
MLLT11	M/Early G1	-0.295731	2.53722e-24	8.30634e-20	0.883	0.929
TOP2A	M/Early G1	-0.30079	0.00890149	1	0.22	0.251
MYL9	M/Early G1	-0.305824	3.957e-12	1.29544e-07	0.848	0.873
AURKA	M/Early G1	-0.307002	2.48683e-13	8.14139e-09	0.061	0.177
KPNA2	M/Early G1	-0.307812	0.00024312	1	0.369	0.435
PLAU	M/Early G1	-0.310246	1.21107e-06	0.039648	0.476	0.554
PLP1	M/Early G1	-0.316374	4.89655e-14	1.60303e-09	0.031	0.143
LIMA1	M/Early G1	-0.318443	6.5787e-19	2.15373e-14	0.416	0.591
NEXN	M/Early G1	-0.326403	1.7411e-19	5.70002e-15	0.233	0.417
PLD3	M/Early G1	-0.328827	5.62015e-20	1.83993e-15	0.652	0.783
ACTA2	M/Early G1	-0.332214	1.75379e-05	0.574157	0.115	0.187
SERPINE1	M/Early G1	-0.345015	1.28435e-12	4.2047e-08	0.138	0.271
FGFBP3	M/Early G1	-0.348319	1.46407e-13	4.79309e-09	0.427	0.568
TAGLN	M/Early G1	-0.355203	1.49596e-09	4.89748e-05	0.878	0.885
TPM1	M/Early G1	-0.355563	5.74644e-22	1.88127e-17	0.916	0.933
PTPRZ1	M/Early G1	-0.367825	7.50661e-16	2.45751e-11	0.2	0.367
C4orf48	M/Early G1	-0.369031	6.34895e-28	2.07852e-23	0.655	0.804
TNFRSF12A	M/Early G1	-0.369853	7.64505e-22	2.50284e-17	0.834	0.88
PTN	M/Early G1	-0.37694	2.68486e-13	8.78968e-09	0.932	0.948
FTL	M/Early G1	-0.379087	2.34217e-31	7.66779e-27	0.995	0.998
CYR61	M/Early G1	-0.379284	6.59596e-09	0.000215938	0.19	0.3
TNC	M/Early G1	-0.383637	5.03116e-30	1.6471e-25	0.632	0.805
C6orf15	M/Early G1	-0.399106	1.84619e-05	0.604404	0.943	0.932
GLIPR1	M/Early G1	-0.407938	1.21144e-29	3.96602e-25	0.535	0.726
HSPA8	M/Early G1	-0.412298	3.87443e-39	1.26841e-34	0.831	0.919
SAT1	M/Early G1	-0.420331	1.10573e-15	3.61995e-11	0.627	0.758
PSAP	M/Early G1	-0.432006	1.15329e-28	3.77564e-24	0.777	0.881
MEST	M/Early G1	-0.433045	4.15775e-25	1.36116e-20	0.768	0.856
PRCP	M/Early G1	-0.438838	1.86819e-12	6.11609e-08	0.274	0.408
IGFBP7	M/Early G1	-0.444033	1.49938e-10	4.90868e-06	0.606	0.671
PCSK1N	M/Early G1	-0.451303	3.81056e-29	1.2475e-24	0.498	0.695
GPM6B	M/Early G1	-0.456751	7.63925e-23	2.50094e-18	0.711	0.835
CLU	M/Early G1	-0.47406	1.22484e-36	4.00989e-32	0.967	0.983
TTYH1	M/Early G1	-0.48663	4.14016e-29	1.3554e-24	0.213	0.452
HMGB2	M/Early G1	-0.513253	1.88081e-06	0.0615741	0.387	0.432
CALD1	M/Early G1	-0.521105	1.21359e-51	3.97306e-47	0.925	0.963
MAP3K7CL	M/Early G1	-0.522386	3.22479e-31	1.05573e-26	0.474	0.678
SCRG1	M/Early G1	-0.546936	1.47631e-28	4.83314e-24	0.08	0.296
PDLIM7	M/Early G1	-0.556827	4.86744e-79	1.5935e-74	0.85	0.948
SPARC	M/Early G1	-0.562045	4.42594e-55	1.44896e-50	0.866	0.946
CKS2	M/Early G1	-0.568519	2.06627e-17	6.76455e-13	0.336	0.496
CCL2	M/Early G1	-0.572379	4.91217e-07	0.0160814	0.134	0.22
IGFBP3	M/Early G1	-0.577953	1.42002e-42	4.64885e-38	0.777	0.895
BEX1	M/Early G1	-0.629876	8.74801e-24	2.86392e-19	0.509	0.677
S100B	M/Early G1	-0.636074	1.43995e-21	4.71412e-17	0.171	0.359
HIST1H4C	M/Early G1	-0.652199	0.000183655	1	0.35	0.395
CTGF	M/Early G1	-0.683587	3.71474e-13	1.21613e-08	0.275	0.412
CDK1	M/Early G1	-0.695658	3.13463e-21	1.02621e-16	0.155	0.326
UBE2C	M/Early G1	-0.744982	4.90294e-10	1.60513e-05	0.246	0.34
MALAT1	M/Early G1	-0.76043	6.74578e-158	2.20843e-153	0.995	0.983
ACTB	Low RNA	0.887245	4.21899e-51	1.38121e-46	1	1
MYL9	Low RNA	0.825914	7.04186e-18	2.30536e-13	0.927	0.87
TAGLN	Low RNA	0.817516	5.19225e-14	1.69984e-09	0.927	0.883
S100A10	Low RNA	0.800903	6.55068e-27	2.14456e-22	0.991	0.987
RPL21	Low RNA	0.724653	1.21363e-39	3.97318e-35	1	0.999
COTL1	Low RNA	0.652159	3.2766e-10	1.07269e-05	0.691	0.674
S100A11	Low RNA	0.650369	6.14262e-25	2.01097e-20	0.982	0.997
RPL12	Low RNA	0.640307	5.98088e-40	1.95802e-35	1	0.998
SNRPD2	Low RNA	0.621661	1.49196e-22	4.88438e-18	0.945	0.972
RPL31	Low RNA	0.618993	6.81771e-31	2.23198e-26	0.991	0.999
YBX1	Low RNA	0.616817	2.6576e-35	8.70045e-31	1	0.999
RPL41	Low RNA	0.614768	1.00287e-42	3.28318e-38	1	1
RPLP2	Low RNA	0.585055	1.18309e-31	3.87319e-27	1	0.999
RPS24	Low RNA	0.583063	3.97553e-31	1.30151e-26	1	0.997
RPL36A	Low RNA	0.581082	1.65585e-06	0.0542092	0.736	0.894
OST4	Low RNA	0.576075	1.10911e-19	3.63101e-15	0.936	0.988
PPP2R1A	Low RNA	0.567631	0.000264246	1	0.564	0.645
RPL36	Low RNA	0.563268	8.68553e-31	2.84347e-26	1	0.998
RPS21	Low RNA	0.561667	2.81134e-14	9.20377e-10	0.855	0.923
RPS28	Low RNA	0.556394	2.86712e-22	9.38638e-18	0.991	0.995
RPL22L1	Low RNA	0.548851	0.00667144	1	0.536	0.621
RPLP1	Low RNA	0.546132	2.17217e-32	7.11125e-28	1	1
GAPDH	Low RNA	0.544773	1.8589e-30	6.08567e-26	1	1
RPL30	Low RNA	0.544426	2.84428e-20	9.3116e-16	0.982	0.995
RPL37A	Low RNA	0.539407	5.27512e-24	1.72697e-19	0.991	0.998
RPL22	Low RNA	0.538872	4.33281e-16	1.41847e-11	0.964	0.987
PKM	Low RNA	0.532598	1.58055e-17	5.1744e-13	1	0.994
RPL26	Low RNA	0.532321	1.98655e-30	6.50355e-26	1	0.999
ANXA5	Low RNA	0.529134	4.99693e-14	1.6359e-09	0.991	0.99
COMMD6	Low RNA	0.524209	3.44509e-16	1.12785e-11	0.918	0.962
ZFAS1	Low RNA	0.51749	1.84267e-05	0.603253	0.655	0.721
CYCS	Low RNA	0.509692	6.83659e-11	2.23816e-06	0.818	0.861
PGK1	Low RNA	0.509456	5.22756e-10	1.7114e-05	0.791	0.844
RPS2	Low RNA	0.50616	1.89999e-27	6.22019e-23	1	1
RPL32	Low RNA	0.500358	6.55953e-28	2.14746e-23	1	1
RPS27A	Low RNA	0.49956	4.43861e-27	1.45311e-22	0.991	0.999
RPS15A	Low RNA	0.498845	4.852e-23	1.58845e-18	0.991	0.999
RPL27A	Low RNA	0.497921	2.25207e-28	7.37283e-24	1	1
EEF2	Low RNA	0.495817	7.73953e-10	2.53377e-05	0.873	0.93
RPS20	Low RNA	0.49514	1.06577e-18	3.48913e-14	0.982	0.992
RPL34	Low RNA	0.493809	1.62991e-07	0.005336	0.927	0.981
RPS12	Low RNA	0.492561	8.85386e-21	2.89858e-16	0.991	0.996
UQCRH	Low RNA	0.48395	2.70524e-14	8.85641e-10	0.918	0.954
SH3BGRL3	Low RNA	0.483637	2.39551e-17	7.84242e-13	0.973	0.984
RPL38	Low RNA	0.478968	4.15514e-11	1.36031e-06	0.909	0.965
ATOX1	Low RNA	0.476122	5.04509e-07	0.0165166	0.773	0.866
UBA52	Low RNA	0.473164	1.35111e-16	4.42326e-12	0.955	0.992
UQCR11.1	Low RNA	0.469686	1.68844e-11	5.52762e-07	0.918	0.979
RPS13	Low RNA	0.4675	1.15859e-25	3.79301e-21	1	0.999
SCP2	Low RNA	0.466478	8.17542e-06	0.267647	0.755	0.882
RPL9	Low RNA	0.465341	1.71656e-20	5.61969e-16	1	0.995
FKBP1A	Low RNA	0.462121	1.07858e-07	0.00353107	0.918	0.973
RPS6	Low RNA	0.461504	3.10897e-26	1.01781e-21	1	1
RPS23	Low RNA	0.459658	1.27828e-20	4.18484e-16	0.991	0.999
RPS27	Low RNA	0.458338	6.18342e-17	2.02433e-12	0.982	0.998
TAGLN2	Low RNA	0.456098	3.52828e-06	0.115509	0.727	0.868
ENSA	Low RNA	0.454487	3.62619e-05	1	0.609	0.678
2018-09-02	Low RNA	0.453445	0.000191868	1	0.673	0.806
RPL13A	Low RNA	0.450466	8.1482e-26	2.66756e-21	1	1
ST13	Low RNA	0.450385	5.95035e-10	1.94803e-05	0.855	0.92
RPS29	Low RNA	0.447427	2.31267e-08	0.000757123	0.909	0.959
ATP5E	Low RNA	0.446935	2.90962e-19	9.5255e-15	1	0.998
RPL18A	Low RNA	0.446227	1.25381e-22	4.10473e-18	1	0.999
TMSB10	Low RNA	0.444927	4.71397e-38	1.54326e-33	1	1
RPL14	Low RNA	0.444827	3.58033e-16	1.17213e-11	0.964	0.998
PPDPF	Low RNA	0.438439	3.04188e-11	9.95849e-07	0.955	0.979
RPSA	Low RNA	0.437158	2.40167e-10	7.86259e-06	0.973	0.988
RPS18	Low RNA	0.436762	4.76061e-27	1.55853e-22	1	1
TXN	Low RNA	0.435908	4.36601e-11	1.42934e-06	0.891	0.948
RPS25	Low RNA	0.433828	3.78209e-17	1.23818e-12	1	0.998
RPS15	Low RNA	0.433393	6.35067e-27	2.07908e-22	1	1
SEPW1	Low RNA	0.426891	7.59273e-09	0.000248571	0.818	0.899
RPLP0	Low RNA	0.426817	3.17405e-13	1.03912e-08	1	0.999
RPS9	Low RNA	0.426144	8.44988e-21	2.76632e-16	1	1
RHOA	Low RNA	0.424247	3.09241e-06	0.101239	0.782	0.89
RPL28	Low RNA	0.424187	1.09724e-17	3.59216e-13	0.991	0.999
PRDX6	Low RNA	0.420559	0.00112097	1	0.8	0.92
RPL23A	Low RNA	0.417455	2.37076e-15	7.76138e-11	1	0.999
RANBP1	Low RNA	0.416249	0.000543462	1	0.809	0.927
EEF1D	Low RNA	0.407419	2.74619e-10	8.99049e-06	0.909	0.974
TMBIM6	Low RNA	0.406308	9.6843e-06	0.317045	0.8	0.95
RPS3A	Low RNA	0.405801	1.04106e-17	3.40823e-13	1	0.999
NUTF2	Low RNA	0.404434	0.00590898	1	0.609	0.761
PCNP	Low RNA	0.402849	0.000564821	1	0.618	0.758
RPS5	Low RNA	0.400816	9.48526e-19	3.10529e-14	1	0.998
CMPK1	Low RNA	0.399661	0.00140925	1	0.527	0.57
RPL11	Low RNA	0.399312	1.8895e-26	6.18585e-22	1	1
RPL27	Low RNA	0.397323	4.59813e-16	1.50534e-11	1	0.996
RPL8	Low RNA	0.395443	1.30052e-18	4.25764e-14	1	1
TMA7	Low RNA	0.395339	2.13036e-12	6.97437e-08	0.927	0.992
RPL35	Low RNA	0.394401	5.67439e-15	1.85768e-10	1	0.998
RPL35A	Low RNA	0.392721	1.42385e-15	4.6614e-11	0.991	0.999
NDUFA4	Low RNA	0.391643	4.50495e-12	1.47483e-07	0.973	0.994
COX6A1	Low RNA	0.387385	1.46352e-09	4.79127e-05	0.918	0.985
VDAC1	Low RNA	0.384481	0.000127689	1	0.718	0.849
SERF2	Low RNA	0.384297	7.31467e-17	2.39468e-12	1	0.999
ENO1	Low RNA	0.382197	1.8155e-07	0.00594358	0.882	0.959
HINT1	Low RNA	0.381604	5.30661e-13	1.73728e-08	0.973	0.993
RPL5	Low RNA	0.37933	1.03544e-11	3.38983e-07	0.982	0.995
BSG	Low RNA	0.378276	0.00581863	1	0.782	0.958
COX8A	Low RNA	0.376975	6.95465e-07	0.0227681	0.936	0.967
PPIA	Low RNA	0.375165	2.76152e-10	9.04067e-06	0.955	0.987
CKB	Low RNA	0.375058	6.13358e-06	0.200801	0.855	0.937
TOMM7	Low RNA	0.372057	0.00965495	1	0.645	0.82
UBL5	Low RNA	0.371505	2.80671e-06	0.091886	0.845	0.952
RPL7	Low RNA	0.36258	9.37535e-18	3.0693e-13	1	0.999
HSBP1	Low RNA	0.360471	9.76596e-06	0.319718	0.782	0.9
TMSB4X	Low RNA	0.358974	7.73144e-13	2.53112e-08	1	1
PHLDA2	Low RNA	0.356726	0.000626746	1	0.745	0.773
RPL3	Low RNA	0.356616	1.1125e-18	3.6421e-14	1	1
HSP90AB1	Low RNA	0.355824	1.12448e-05	0.368131	0.836	0.943
PEBP1	Low RNA	0.35567	6.22179e-07	0.0203689	0.882	0.944
HSP90AA1	Low RNA	0.351928	5.12249e-07	0.01677	0.936	0.952
GPX1	Low RNA	0.351902	0.00117338	1	0.782	0.882
MYEOV2	Low RNA	0.348223	0.00152672	1	0.709	0.887
IFITM3	Low RNA	0.345759	0.00373664	1	0.645	0.801
CALM1	Low RNA	0.343301	5.83299e-05	1	0.8	0.945
COX7A2	Low RNA	0.340778	9.35356e-08	0.00306217	0.9	0.964
AP2M1	Low RNA	0.337297	1.04424e-05	0.341863	0.818	0.923
FAU	Low RNA	0.336739	2.41425e-11	7.90377e-07	0.982	0.997
TCEB1	Low RNA	0.336373	0.00787857	1	0.636	0.809
RPS19	Low RNA	0.336303	3.25911e-16	1.06697e-11	1	1
RPL6	Low RNA	0.335877	9.46294e-16	3.09798e-11	0.991	0.999
LSM4	Low RNA	0.335611	0.00231843	1	0.709	0.849
HMGA1	Low RNA	0.333223	0.00182259	1	0.773	0.875
RPS26	Low RNA	0.330513	3.13499e-12	1.02633e-07	1	0.998
PDIA6	Low RNA	0.325651	0.00334263	1	0.818	0.954
ANXA2	Low RNA	0.32505	1.03074e-09	3.37443e-05	0.982	0.999
RPL24	Low RNA	0.323466	1.26704e-12	4.14804e-08	1	0.997
C7orf73	Low RNA	0.322771	0.00619388	1	0.673	0.826
RPL37	Low RNA	0.31947	3.4074e-07	0.0111551	0.909	0.982
2018-09-15	Low RNA	0.319178	0.00125331	1	0.664	0.792
PRDX2	Low RNA	0.317727	8.74831e-08	0.00286402	0.927	0.965
RPS11	Low RNA	0.317167	2.20248e-07	0.00721046	0.909	0.981
RPL10	Low RNA	0.312356	2.06045e-12	6.74549e-08	1	0.999
RPL13	Low RNA	0.309799	3.52873e-18	1.15523e-13	1	1
RPS10	Low RNA	0.307832	1.8626e-05	0.609778	0.891	0.976
POLR2L	Low RNA	0.306661	3.18076e-06	0.104132	0.891	0.974
ATP5J2	Low RNA	0.30477	2.05228e-05	0.671874	0.827	0.955
ATP5L	Low RNA	0.304346	1.25154e-09	4.0973e-05	0.945	0.988
SRP14	Low RNA	0.302491	4.73867e-10	1.55134e-05	0.982	0.995
BANF1	Low RNA	0.301959	0.00515743	1	0.709	0.908
ALDOA	Low RNA	0.301804	5.20195e-05	1	0.836	0.931
EEF1B2	Low RNA	0.299488	0.00128608	1	0.782	0.935
RPL29	Low RNA	0.2911	2.05839e-12	6.73875e-08	0.982	0.998
NDUFB2	Low RNA	0.290422	0.00114786	1	0.845	0.975
RPS3	Low RNA	0.287556	4.80408e-10	1.57276e-05	1	0.999
ACTG1	Low RNA	0.28336	2.26587e-07	0.00741801	0.991	0.997
UQCRQ	Low RNA	0.281284	8.76064e-06	0.286806	0.918	0.976
PHPT1	Low RNA	0.276923	9.50245e-05	1	0.927	0.987
EEF1A1	Low RNA	0.276367	8.73227e-12	2.85877e-07	1	1
COX7C	Low RNA	0.276324	0.000502226	1	0.891	0.974
NDUFA11	Low RNA	0.274834	0.00629648	1	0.745	0.928
DBI	Low RNA	0.274042	0.00823822	1	0.864	0.975
FTH1	Low RNA	0.273717	8.69221e-08	0.00284566	1	1
COX6C	Low RNA	0.270223	0.0011383	1	0.836	0.96
RPS16	Low RNA	0.269066	8.83974e-07	0.0289395	0.973	0.997
YWHAQ	Low RNA	0.26842	0.000863855	1	0.891	0.984
MYL12B	Low RNA	0.268074	0.00038993	1	0.873	0.959
BTF3	Low RNA	0.267147	7.51568e-06	0.246048	0.945	0.994
RPS7	Low RNA	0.265431	4.98939e-06	0.163343	0.964	0.999
RPL18	Low RNA	0.264629	8.67747e-08	0.00284083	0.982	0.997
PABPC1	Low RNA	0.262564	0.00269891	1	0.809	0.946
CHCHD2	Low RNA	0.259265	4.19185e-06	0.137233	0.945	0.982
MINOS1	Low RNA	0.258212	0.0048187	1	0.755	0.906
SRP9	Low RNA	0.254509	0.00199038	1	0.845	0.964
RPL7A	Low RNA	0.250302	8.54629e-06	0.279788	0.964	0.996
RPL15	Low RNA	0.2503	7.00256e-12	2.2925e-07	1	1
SEC22C	Low RNA	-0.250142	4.74161e-07	0.0155231	0.073	0.309
ASAP1	Low RNA	-0.250277	7.72338e-06	0.252848	0.018	0.18
HOXB7	Low RNA	-0.250747	1.60575e-07	0.0052569	0.1	0.37
NOP58	Low RNA	-0.250937	1.07622e-06	0.0352333	0.064	0.284
OLIG2	Low RNA	-0.251074	4.09336e-05	1	0.009	0.151
SYNGR1	Low RNA	-0.251103	6.03416e-06	0.197546	0.064	0.262
GNAI2	Low RNA	-0.251185	3.71051e-09	0.000121475	0.182	0.569
CCDC34	Low RNA	-0.25133	2.94859e-06	0.0965311	0.109	0.353
ANLN	Low RNA	-0.251337	7.09987e-05	1	0.064	0.22
LYPLA2	Low RNA	-0.251527	3.91897e-06	0.128299	0.036	0.22
NDUFB4	Low RNA	-0.251543	5.78303e-07	0.0189325	0.564	0.931
NINJ1	Low RNA	-0.251584	3.53495e-07	0.0115727	0.045	0.272
NIT1	Low RNA	-0.251789	2.48505e-06	0.0813555	0.018	0.205
MUS81	Low RNA	-0.251811	2.87737e-06	0.0941995	0.018	0.198
DUSP11	Low RNA	-0.251883	2.0588e-06	0.0674009	0.018	0.202
KHDRBS3	Low RNA	-0.251944	5.55003e-06	0.181697	0.045	0.233
MBIP	Low RNA	-0.252289	1.62833e-05	0.533081	0.027	0.186
RBM18	Low RNA	-0.252322	2.08541e-06	0.0682721	0.027	0.218
MTCH2	Low RNA	-0.252457	4.56008e-09	0.000149288	0.282	0.718
NDNL2	Low RNA	-0.252544	2.0556e-06	0.0672962	0.027	0.214
TMEM55B	Low RNA	-0.252789	3.98689e-06	0.130523	0.009	0.177
WBP11	Low RNA	-0.252847	7.9289e-07	0.0259576	0.082	0.318
FAIM	Low RNA	-0.252892	1.10175e-05	0.360692	0.036	0.206
RP11-620J15.3	Low RNA	-0.253137	4.46534e-06	0.146186	0.045	0.233
MED11	Low RNA	-0.253202	1.38741e-06	0.045421	0.036	0.236
KMT2A	Low RNA	-0.253224	3.29247e-06	0.107789	0.009	0.179
DNMT1	Low RNA	-0.253389	7.24532e-07	0.0237197	0.127	0.396
PDS5B	Low RNA	-0.253526	4.80642e-06	0.157353	0.009	0.174
BCAS2	Low RNA	-0.253591	4.13229e-08	0.00135283	0.136	0.445
SPG21	Low RNA	-0.253594	1.68519e-08	0.000551699	0.155	0.489
SPIN1	Low RNA	-0.253707	2.38605e-06	0.0781147	0.027	0.217
LINC00969	Low RNA	-0.253889	4.01624e-06	0.131484	0.009	0.177
POLR2H	Low RNA	-0.254076	1.38862e-06	0.0454606	0.118	0.364
SIVA1	Low RNA	-0.254203	1.288e-08	0.000421664	0.273	0.668
FAM192A	Low RNA	-0.25426	2.40738e-08	0.000788128	0.164	0.505
CHIC2	Low RNA	-0.254314	5.36198e-06	0.17554	0.009	0.173
DPM1	Low RNA	-0.254424	2.93363e-08	0.000960412	0.155	0.473
FAM120AOS	Low RNA	-0.254685	4.92943e-06	0.16138	0.036	0.216
DNAJC9	Low RNA	-0.254808	1.36137e-06	0.0445685	0.1	0.349
PDLIM7	Low RNA	-0.254823	1.67036e-06	0.0546843	0.636	0.944
NANS	Low RNA	-0.254878	1.49216e-07	0.00488502	0.073	0.321
H3F3A	Low RNA	-0.255017	1.28965e-07	0.00422206	0.873	0.996
VEZT	Low RNA	-0.25504	1.15216e-05	0.377195	0.045	0.218
CCDC167	Low RNA	-0.255124	1.85535e-09	6.07404e-05	0.227	0.631
DERL1	Low RNA	-0.255231	2.6437e-06	0.0865495	0.045	0.241
TBCC	Low RNA	-0.255526	1.16159e-06	0.038028	0.018	0.21
ZFAND2B	Low RNA	-0.25574	7.17883e-07	0.0235021	0.018	0.215
TRAPPC2P1	Low RNA	-0.255779	5.24874e-06	0.171833	0.027	0.203
DNAJA2	Low RNA	-0.255814	6.32999e-07	0.0207231	0.082	0.308
PHIP	Low RNA	-0.255979	4.48063e-06	0.146687	0.045	0.235
CGRRF1	Low RNA	-0.256056	6.23908e-06	0.204255	0.009	0.171
SHOC2	Low RNA	-0.256066	1.45766e-06	0.047721	0.045	0.248
GADD45A	Low RNA	-0.25618	4.49146e-10	1.47041e-05	0.027	0.318
HDAC2	Low RNA	-0.256207	7.59019e-08	0.00248488	0.309	0.721
C19orf43	Low RNA	-0.256303	6.92386e-07	0.0226673	0.555	0.903
CSNK1D	Low RNA	-0.256565	2.06365e-06	0.0675597	0.027	0.218
DDIT3	Low RNA	-0.256578	1.70395e-05	0.55784	0.018	0.171
GOSR2	Low RNA	-0.25661	1.89969e-06	0.0621921	0.018	0.204
TCF7L2	Low RNA	-0.256764	1.3394e-06	0.0438494	0.027	0.225
TES	Low RNA	-0.256814	8.03464e-06	0.263038	0.045	0.22
MCAM	Low RNA	-0.256867	6.61911e-06	0.216697	0.027	0.2
ICT1	Low RNA	-0.257053	5.12348e-07	0.0167733	0.036	0.251
MKKS	Low RNA	-0.257098	9.47816e-08	0.00310296	0.145	0.456
ASNSD1	Low RNA	-0.257105	1.25561e-06	0.0411061	0.055	0.261
CCNDBP1	Low RNA	-0.257137	1.48634e-07	0.00486598	0.073	0.335
RNF139	Low RNA	-0.257272	4.67192e-06	0.152949	0.009	0.179
UBQLN2	Low RNA	-0.257312	2.81286e-06	0.0920873	0	0.168
SYTL2	Low RNA	-0.257414	1.0221e-07	0.00334615	0.2	0.549
ZNHIT3	Low RNA	-0.257478	1.31628e-08	0.000430925	0.182	0.549
NSD1	Low RNA	-0.257508	9.13196e-06	0.298962	0.018	0.179
ZNF302	Low RNA	-0.257536	9.75676e-06	0.319417	0.018	0.178
DHRS7	Low RNA	-0.257658	9.9021e-08	0.00324175	0.182	0.519
UQCC2	Low RNA	-0.257734	3.40317e-07	0.0111413	0.373	0.777
RRAGC	Low RNA	-0.257773	5.49817e-06	0.179999	0.036	0.212
WAC-AS1	Low RNA	-0.257967	5.56672e-06	0.182243	0.018	0.185
TP53RK	Low RNA	-0.258328	1.14343e-06	0.0374337	0.009	0.197
PLCH1	Low RNA	-0.25838	2.59224e-06	0.0848646	0	0.169
USP22	Low RNA	-0.258655	5.46336e-07	0.017886	0.027	0.234
WIPI2	Low RNA	-0.258742	1.17105e-07	0.00383378	0.055	0.301
LINC00493	Low RNA	-0.258827	1.62695e-08	0.000532632	0.236	0.619
SETD5	Low RNA	-0.258928	4.67944e-06	0.153195	0.009	0.175
HIST1H1C	Low RNA	-0.25919	8.62692e-06	0.282428	0.082	0.293
ELP6	Low RNA	-0.259245	7.2706e-07	0.0238025	0.018	0.22
USP14	Low RNA	-0.259303	2.10172e-07	0.00688061	0.082	0.331
C19orf48	Low RNA	-0.259337	1.45076e-06	0.047495	0.036	0.243
DNAJC19	Low RNA	-0.259412	6.32045e-09	0.000206919	0.118	0.431
BPGM	Low RNA	-0.259583	3.44104e-07	0.0112653	0.018	0.23
MKRN1	Low RNA	-0.259794	5.90339e-07	0.0193265	0.055	0.276
COPS5	Low RNA	-0.259808	1.12041e-09	3.66801e-05	0.1	0.427
SUZ12	Low RNA	-0.25994	7.61886e-06	0.249426	0.027	0.194
THRAP3	Low RNA	-0.260032	1.6392e-09	5.3664e-05	0.145	0.501
LACTB	Low RNA	-0.260057	1.96129e-06	0.0642088	0.009	0.191
NDUFB10	Low RNA	-0.260073	1.04656e-07	0.00342624	0.445	0.862
C22orf29	Low RNA	-0.26012	1.0786e-05	0.353112	0.009	0.164
DPH5	Low RNA	-0.260134	1.12165e-05	0.367205	0.036	0.203
CMAS	Low RNA	-0.260194	2.34383e-07	0.00767322	0.055	0.283
CRBN	Low RNA	-0.260209	8.46764e-07	0.0277214	0.055	0.272
BMP2	Low RNA	-0.260219	1.16945e-05	0.382854	0.009	0.163
PPFIBP1	Low RNA	-0.260304	3.827e-07	0.0125288	0.091	0.34
IK	Low RNA	-0.260339	2.44311e-07	0.00799826	0.118	0.393
STK38L	Low RNA	-0.260642	2.30456e-05	0.754466	0.018	0.167
FAM63B	Low RNA	-0.260643	2.41947e-07	0.00792085	0.073	0.32
ZRANB2	Low RNA	-0.2607	1.34609e-07	0.00440683	0.1	0.369
ARPC5L	Low RNA	-0.260838	2.85958e-09	9.3617e-05	0.109	0.432
MRPL13	Low RNA	-0.260929	6.57323e-09	0.000215195	0.164	0.5
HS3ST3A1	Low RNA	-0.261047	5.32026e-06	0.174175	0.018	0.185
SKIL	Low RNA	-0.261218	5.73559e-06	0.187772	0.027	0.201
PSMB1	Low RNA	-0.261227	8.80467e-08	0.00288247	0.527	0.926
CUTC	Low RNA	-0.261404	5.15822e-06	0.16887	0.027	0.202
ROBO1	Low RNA	-0.261441	4.49298e-06	0.147091	0.027	0.207
FRA10AC1	Low RNA	-0.261729	1.22754e-06	0.0401873	0.073	0.295
ANAPC10	Low RNA	-0.26182	1.62991e-06	0.05336	0.027	0.216
NMI	Low RNA	-0.261914	1.46383e-06	0.047923	0.009	0.194
SMOX	Low RNA	-0.262072	1.81442e-06	0.0594005	0.036	0.232
BRD2	Low RNA	-0.262103	2.74894e-06	0.0899947	0.036	0.223
TCEAL1	Low RNA	-0.262237	6.84952e-07	0.0224239	0.055	0.275
UBN1	Low RNA	-0.262312	1.97691e-07	0.006472	0.027	0.249
MSMO1	Low RNA	-0.262325	3.90338e-08	0.00127789	0.173	0.516
YES1	Low RNA	-0.262357	3.84437e-06	0.125857	0.036	0.221
DCK	Low RNA	-0.262662	3.10058e-07	0.0101507	0.027	0.244
FTSJ2	Low RNA	-0.262954	5.64009e-07	0.0184645	0.009	0.206
NIN	Low RNA	-0.262956	2.65522e-06	0.0869265	0.036	0.226
TRIM44	Low RNA	-0.263014	1.74319e-06	0.0570687	0	0.174
SPRED1	Low RNA	-0.263167	5.18424e-06	0.169722	0.027	0.203
NUBP2	Low RNA	-0.26319	4.53053e-08	0.0014832	0.109	0.392
TMEM18	Low RNA	-0.263254	4.66564e-07	0.0152744	0.027	0.24
PRPF4B	Low RNA	-0.263262	1.30725e-06	0.0427969	0.064	0.276
PLA2G12A	Low RNA	-0.263344	7.49929e-08	0.00245512	0.073	0.329
KIF22	Low RNA	-0.263406	1.19197e-05	0.390227	0.027	0.191
TNRC6A	Low RNA	-0.263418	2.48837e-06	0.0814642	0	0.17
AHSA1	Low RNA	-0.26344	2.70668e-08	0.000886113	0.082	0.361
FLG	Low RNA	-0.26374	0.00113128	1	0.018	0.122
CEP350	Low RNA	-0.263749	6.50489e-06	0.212957	0.036	0.21
PANK2	Low RNA	-0.264271	1.50579e-06	0.0492966	0.036	0.235
LEPROT	Low RNA	-0.264322	1.19635e-07	0.00391661	0.245	0.609
COMMD8	Low RNA	-0.264458	3.41889e-06	0.111928	0.045	0.237
LRRC42	Low RNA	-0.26446	2.0115e-06	0.0658524	0.009	0.185
RFC4	Low RNA	-0.2645	3.23762e-06	0.105993	0.018	0.199
USP9X	Low RNA	-0.26458	1.30509e-06	0.0427261	0	0.178
PTPLAD1	Low RNA	-0.264658	3.22933e-08	0.00105722	0.273	0.664
CMC2	Low RNA	-0.264914	3.64748e-09	0.000119411	0.209	0.593
YIPF6	Low RNA	-0.264933	5.22286e-08	0.00170986	0.127	0.418
NTAN1	Low RNA	-0.265192	4.90871e-08	0.00160701	0.127	0.425
C16orf91	Low RNA	-0.265265	7.66906e-07	0.025107	0.018	0.214
TMEM9	Low RNA	-0.265334	1.5117e-07	0.00494899	0.082	0.343
MPHOSPH10	Low RNA	-0.265452	7.0239e-07	0.0229949	0.027	0.226
NOTCH2NL	Low RNA	-0.26559	1.48018e-07	0.00484583	0.027	0.257
ADORA1	Low RNA	-0.265603	4.5401e-06	0.148634	0.045	0.231
RTCA	Low RNA	-0.265757	1.34366e-06	0.0439888	0.064	0.278
RAD23A	Low RNA	-0.26582	3.92275e-08	0.00128423	0.245	0.637
C6orf226	Low RNA	-0.265983	2.06383e-06	0.0675658	0.009	0.19
TRIM24	Low RNA	-0.266205	2.08342e-06	0.068207	0	0.172
SNRPB	Low RNA	-0.266293	8.19428e-07	0.0268264	0.327	0.732
STX5	Low RNA	-0.266385	5.52924e-07	0.0181016	0.009	0.206
C17orf62	Low RNA	-0.266434	5.83124e-06	0.190903	0.018	0.184
MAP3K4	Low RNA	-0.266491	6.71339e-06	0.219783	0.036	0.21
COMMD3	Low RNA	-0.266507	7.29523e-10	2.38831e-05	0.118	0.469
KIF1B	Low RNA	-0.266515	1.97605e-06	0.0646921	0.009	0.188
LARP7	Low RNA	-0.26666	2.64176e-08	0.000864861	0.1	0.383
GLG1	Low RNA	-0.266869	1.11478e-07	0.00364958	0.064	0.315
FLNA	Low RNA	-0.267135	5.93925e-09	0.000194439	0.182	0.538
FADS1	Low RNA	-0.26727	2.03356e-09	6.65746e-05	0.127	0.451
MRPS2	Low RNA	-0.267291	3.92358e-07	0.012845	0.055	0.28
ZMAT3	Low RNA	-0.267341	4.35609e-07	0.014261	0.064	0.297
GOLGA2	Low RNA	-0.267431	6.17962e-06	0.202308	0.018	0.183
TFB1M	Low RNA	-0.267597	9.22525e-07	0.0302016	0	0.182
AP5M1	Low RNA	-0.267692	4.71668e-06	0.154415	0.018	0.19
HCCS	Low RNA	-0.267713	3.91641e-07	0.0128215	0.018	0.227
SH3RF1	Low RNA	-0.26801	2.70654e-06	0.0886068	0.036	0.222
MAP7D1	Low RNA	-0.268997	7.72837e-07	0.0253011	0.036	0.248
KIAA1586	Low RNA	-0.269049	1.84228e-06	0.0603126	0.027	0.214
SECISBP2	Low RNA	-0.269089	4.5024e-06	0.147399	0.027	0.203
DYNC1LI1	Low RNA	-0.269115	1.85655e-08	0.000607797	0.055	0.312
RNF34	Low RNA	-0.269361	2.93571e-07	0.00961092	0.009	0.214
SESN3	Low RNA	-0.269484	4.95566e-06	0.162238	0.064	0.27
BTBD10	Low RNA	-0.269777	1.77398e-07	0.00580764	0.064	0.308
BET1	Low RNA	-0.26991	9.25066e-10	3.02848e-05	0.036	0.331
SPCS2	Low RNA	-0.269926	7.70308e-10	2.52183e-05	0.473	0.91
A1BG	Low RNA	-0.270229	3.91839e-08	0.0012828	0.155	0.475
C6orf203	Low RNA	-0.270332	1.63338e-06	0.0534736	0.027	0.218
FBXL5	Low RNA	-0.270395	5.9635e-07	0.0195233	0.036	0.244
NUDT16	Low RNA	-0.270397	9.52164e-07	0.0311719	0.045	0.254
LRRFIP2	Low RNA	-0.270729	5.3834e-07	0.0176242	0.064	0.283
SFPQ	Low RNA	-0.270853	6.64907e-08	0.00217677	0.173	0.504
ADRM1	Low RNA	-0.270902	7.91563e-10	2.59142e-05	0.218	0.642
YAF2	Low RNA	-0.271146	1.52352e-07	0.00498769	0.036	0.267
HNRNPUL1	Low RNA	-0.271349	1.1677e-06	0.0382283	0.064	0.28
PIGC	Low RNA	-0.271425	1.90357e-06	0.062319	0.027	0.214
BNIP2	Low RNA	-0.271484	1.9936e-06	0.0652664	0.036	0.224
FARSA	Low RNA	-0.271537	1.14419e-06	0.0374586	0.036	0.237
DDX50	Low RNA	-0.27157	2.86951e-07	0.00939421	0.036	0.253
INSIG2	Low RNA	-0.271794	1.33558e-06	0.0437243	0.009	0.19
CTDNEP1	Low RNA	-0.27181	4.01287e-07	0.0131373	0.036	0.244
SMARCB1	Low RNA	-0.271878	2.78149e-08	0.000910606	0.191	0.538
ARMC1	Low RNA	-0.271943	3.14505e-07	0.0102963	0.073	0.303
ZNF511	Low RNA	-0.272229	5.82954e-07	0.0190848	0.073	0.298
NIPBL	Low RNA	-0.272236	1.21997e-06	0.0399394	0.036	0.231
CA2	Low RNA	-0.272341	0.000173146	1	0.036	0.176
USP47	Low RNA	-0.272438	3.66062e-07	0.0119841	0.045	0.267
RGCC	Low RNA	-0.272448	8.2334e-05	1	0.018	0.155
PTPN12	Low RNA	-0.272676	2.36769e-06	0.0775135	0.036	0.223
MAP2K1	Low RNA	-0.272747	1.2758e-07	0.00417673	0.082	0.342
ATXN2	Low RNA	-0.272927	7.15246e-07	0.0234157	0.027	0.226
TSG101	Low RNA	-0.273025	3.01495e-08	0.000987033	0.173	0.499
RNF145	Low RNA	-0.273296	1.66693e-06	0.0545719	0.036	0.226
LINC00667	Low RNA	-0.273422	6.19522e-07	0.0202819	0.045	0.258
ACTR10	Low RNA	-0.27343	3.54539e-08	0.00116069	0.2	0.558
MTF2	Low RNA	-0.273438	3.32627e-07	0.0108895	0.009	0.212
BRMS1	Low RNA	-0.273473	1.50223e-07	0.004918	0.073	0.324
FIP1L1	Low RNA	-0.273649	9.87834e-07	0.0323397	0.036	0.242
IQGAP1	Low RNA	-0.273809	4.58399e-07	0.0150071	0.082	0.321
SH3BP4	Low RNA	-0.273815	9.20388e-10	3.01317e-05	0.055	0.363
PTP4A1	Low RNA	-0.273934	1.79485e-09	5.87597e-05	0.109	0.423
NOL11	Low RNA	-0.274139	7.87221e-07	0.025772	0.018	0.214
LPHN3	Low RNA	-0.274329	1.23484e-06	0.0404261	0	0.179
GOSR1	Low RNA	-0.27438	7.17465e-07	0.0234884	0.018	0.215
PTMA	Low RNA	-0.274485	1.03386e-08	0.000338466	0.873	0.996
ZNF667-AS1	Low RNA	-0.274562	7.62794e-08	0.00249723	0.182	0.506
ORMDL1	Low RNA	-0.274642	5.02134e-08	0.00164389	0.191	0.535
C19orf25	Low RNA	-0.27473	1.78329e-06	0.0583814	0.009	0.187
CKS1B	Low RNA	-0.274731	2.41297e-05	0.789958	0.291	0.589
RNF149	Low RNA	-0.274799	2.23989e-06	0.0733297	0.036	0.23
KHDRBS1	Low RNA	-0.274815	1.06924e-10	3.50047e-06	0.182	0.605
NMD3	Low RNA	-0.274868	7.25324e-07	0.0237457	0.018	0.214
ACBD6	Low RNA	-0.275079	4.47878e-08	0.00146626	0.055	0.314
MT-ND6	Low RNA	-0.275169	3.80519e-09	0.000124574	0.218	0.597
FAM104A	Low RNA	-0.2752	6.22701e-08	0.0020386	0.1	0.379
NPEPPS	Low RNA	-0.275371	8.80049e-07	0.0288111	0.027	0.229
EPC1	Low RNA	-0.275662	7.80235e-07	0.0255433	0.036	0.241
CLTC	Low RNA	-0.275732	4.85967e-07	0.0159096	0.082	0.312
PHF6	Low RNA	-0.27581	2.2265e-06	0.0728912	0.045	0.241
[truncated: 1,086 more rows]
