# Supplementary material for: Neural G0: a quiescent‐like state found in neuroepithelial‐derived cells and glioma
Source: Mol Syst Biol. 2021 Jun 8;17(6):e9522. doi: 10.15252/msb.20209522 (PMC8186478; doi:10.15252/msb.20209522)
Supplement: Supplementary file 4 — Dataset EV3 [file MSB-17-e9522-s003.xlsx]

## Sheet: Sheet1
Dataset EV3: CycleBase enrichment with U5-hNSC cell cycle cluster marker genes
U5-hNSC cluster	CMPO ID	CMPO name	Overlapping genes	Overlapping gene names	Common total genes	U5-hNSC cluster marker genes	CycleBase arrest phenotype genes	p-value	q_value
S	CMPO:0000204	S Arrest	7	PCNA SLBP RPA2 CHAF1A RRM2 RRM1 CDC45	2000	93	16	1.53657e-07	3.04752e-06
S/G2	CMPO:0000204	S Arrest	10	PCNA SLBP ATAD5 RPA2 RAN DBF4 RRM2 RRM1 CDC45 CHAF1A	2000	252	16	2.5396e-07	3.04752e-06
S/G2	CMPO:0000196	M Arrest	5	RAD23A TPX2 RAD21 CENPE NUF2	2000	252	11	0.00100569	0.00603413
S/G2	CMPO:0000203	G2 Arrest	4	CDK1 CDC6 KIF4A PSMA3	2000	252	10	0.00449884	0.0215944
G2/M	CMPO:0000196	M Arrest	7	TPX2 RAD21 PLK1 CENPE NUF2 AURKA CKAP5	2000	204	11	1.29679e-06	1.03743e-05
