# Supplementary material for: Neural G0: a quiescent‐like state found in neuroepithelial‐derived cells and glioma
Source: Mol Syst Biol. 2021 Jun 8;17(6):e9522. doi: 10.15252/msb.20209522 (PMC8186478; doi:10.15252/msb.20209522)
Supplement: Supplementary file 5 — Dataset EV4 [file MSB-17-e9522-s008.xlsx]

## Sheet: Nowakowski
Dataset EV4: Nowakowski et al., 2017 developing telencephalon scRNA-seq meta-data matrix
Cell ID	Name	Age in Weeks	Region Name	Laminae	Area	WGCNA cluster	ccAF
Hi_GW21_4.Hi_GW21_4	Sample1	19	Cortex	All	0	Glyc	Neural G0
Hi_GW21_5.Hi_GW21_5	Sample1	19	Cortex	All	0	tRG	G1
Hi_GW21_8.Hi_GW21_8	Sample1	19	Cortex	All	0	RG-div1	G2/M
Hi_GW21_1.Hi_GW21_1	Sample1	19	Cortex	All	0	nEN-early2	Neural G0
Hi_GW21_2.Hi_GW21_2	Sample1	19	Cortex	All	0	nEN-early2	Neural G0
Hi_GW21_3.Hi_GW21_3	Sample1	19	Cortex	All	0	nEN-late	G1
Hi_GW21_7.Hi_GW21_7	Sample1	19	Cortex	All	0	EN-V1-2	G1
Hi_GW21_6.Hi_GW21_6	Sample1	19	Cortex	All	0	EN-V1-2	G1
Hi_GW16_11.Hi_GW16_11	Sample2	14	Cortex	SVZ	0	vRG	Neural G0
Hi_GW16_3.Hi_GW16_3	Sample2	14	Cortex	SVZ	0	RG-div2	Neural G0
Hi_GW16_4.Hi_GW16_4	Sample2	14	Cortex	SVZ	0	RG-div2	G1
Hi_GW16_1.Hi_GW16_1	Sample2	14	Cortex	SVZ	0	nEN-early2	G1
Hi_GW16_10.Hi_GW16_10	Sample2	14	Cortex	SVZ	0	IN-CTX-CGE1	G1
Hi_GW16_2.Hi_GW16_2	Sample2	14	Cortex	SVZ	0	IN-CTX-CGE1	Neural G0
Hi_GW16_8.Hi_GW16_8	Sample2	14	Cortex	SVZ	0	nEN-late	Neural G0
Hi_GW16_9.Hi_GW16_9	Sample2	14	Cortex	SVZ	0	IN-CTX-CGE2	G1
Hi_GW16_13.Hi_GW16_13	Sample2	14	Cortex	VZ	0	vRG	Neural G0
Hi_GW16_14.Hi_GW16_14	Sample2	14	Cortex	VZ	0	IPC-div2	S/G2
Hi_GW16_15.Hi_GW16_15	Sample2	14	Cortex	VZ	0	RG-div2	G1
Hi_GW16_16.Hi_GW16_16	Sample2	14	Cortex	VZ	0	oRG	Neural G0
Hi_GW16_17.Hi_GW16_17	Sample2	14	Cortex	VZ	0	tRG	G1
Hi_GW16_18.Hi_GW16_18	Sample2	14	Cortex	VZ	0	RG-div2	Neural G0
Hi_GW16_20.Hi_GW16_20	Sample2	14	Cortex	VZ	0	tRG	Neural G0
Hi_GW16_25.Hi_GW16_25	Sample2	14	Cortex	VZ	0	tRG	Neural G0
Hi_GW16_12.Hi_GW16_12	Sample2	14	Cortex	VZ	0	nEN-early2	G1
Hi_GW16_19.Hi_GW16_19	Sample2	14	Cortex	VZ	0	nEN-late	G1
Hi_GW16_24.Hi_GW16_24	Sample2	14	Cortex	VZ	0	IPC-nEN1	Neural G0
Hi_GW16_26.Hi_GW16_26	Sample2	14	Cortex	VZ	0	IN-CTX-CGE1	Neural G0
Hi_GW16_21.Hi_GW16_21	Sample2	14	Cortex	VZ	0	nEN-early2	Neural G0
O1.A1	Sample3	18.5	Cortex	VZ	V1	tRG	G1
O1.B1	Sample3	18.5	Cortex	VZ	V1	IPC-nEN1	G1
O1.C1	Sample3	18.5	Cortex	VZ	V1	IPC-div2	Neural G0
O1.D1	Sample3	18.5	Cortex	VZ	V1	IPC-div1	S/G2
O1.E1	Sample3	18.5	Cortex	VZ	V1	tRG	Neural G0
O1.F1	Sample3	18.5	Cortex	VZ	V1	nEN-early2	M/Early G1
O1.G1	Sample3	18.5	Cortex	VZ	V1	OPC	Neural G0
O1.H1	Sample3	18.5	Cortex	VZ	V1	tRG	Neural G0
O1.A2	Sample3	18.5	Cortex	VZ	V1	IPC-div2	S/G2
O1.C2	Sample3	18.5	Cortex	VZ	V1	IN-CTX-MGE2	Late G1
O1.D2	Sample3	18.5	Cortex	VZ	V1	nEN-late	Neural G0
O1.E2	Sample3	18.5	Cortex	VZ	V1	nEN-late	G1
O1.F2	Sample3	18.5	Cortex	VZ	V1	tRG	Neural G0
O1.G2	Sample3	18.5	Cortex	VZ	V1	nEN-late	Neural G0
O1.B3	Sample3	18.5	Cortex	VZ	V1	nEN-early2	Neural G0
O1.C3	Sample3	18.5	Cortex	VZ	V1	nEN-early2	G1
O1.D3	Sample3	18.5	Cortex	VZ	V1	nEN-late	Neural G0
O1.E3	Sample3	18.5	Cortex	VZ	V1	Mural	G1
O1.A4	Sample3	18.5	Cortex	VZ	V1	nEN-early2	G1
O1.B4	Sample3	18.5	Cortex	VZ	V1	IPC-div2	G2/M
O1.C4	Sample3	18.5	Cortex	VZ	V1	nEN-late	Neural G0
O1.D4	Sample3	18.5	Cortex	VZ	V1	nEN-late	G1
O1.E4	Sample3	18.5	Cortex	VZ	V1	IPC-div1	G2/M
O1.F4	Sample3	18.5	Cortex	VZ	V1	IPC-nEN3	Late G1
O1.G4	Sample3	18.5	Cortex	VZ	V1	RG-div1	G2/M
O1.B5	Sample3	18.5	Cortex	VZ	V1	IN-CTX-MGE1	Neural G0
O1.C5	Sample3	18.5	Cortex	VZ	V1	IPC-div1	G2/M
O1.E5	Sample3	18.5	Cortex	VZ	V1	IN-CTX-MGE1	Neural G0
O1.F5	Sample3	18.5	Cortex	VZ	V1	IN-CTX-CGE2	Neural G0
O1.G5	Sample3	18.5	Cortex	VZ	V1	IPC-nEN3	Neural G0
O1.B6	Sample3	18.5	Cortex	VZ	V1	IPC-nEN1	Neural G0
O1.C6	Sample3	18.5	Cortex	VZ	V1	nEN-late	G1
O1.D6	Sample3	18.5	Cortex	VZ	V1	nEN-early2	Neural G0
O1.E6	Sample3	18.5	Cortex	VZ	V1	oRG	Neural G0
O1.F6	Sample3	18.5	Cortex	VZ	V1	nEN-early2	Neural G0
O1.G6	Sample3	18.5	Cortex	VZ	V1	nEN-early2	Neural G0
O1.C7	Sample3	18.5	Cortex	VZ	V1	nEN-late	Neural G0
O1.E7	Sample3	18.5	Cortex	VZ	V1	nEN-late	G2/M
O1.F7	Sample3	18.5	Cortex	VZ	V1	nEN-late	Neural G0
O1.G7	Sample3	18.5	Cortex	VZ	V1	tRG	G1
O1.B8	Sample3	18.5	Cortex	VZ	V1	IN-CTX-MGE1	M/Early G1
O1.H8	Sample3	18.5	Cortex	VZ	V1	nEN-late	G1
O1.A9	Sample3	18.5	Cortex	VZ	V1	nEN-late	G1
O1.B9	Sample3	18.5	Cortex	VZ	V1	nEN-late	Neural G0
O1.C9	Sample3	18.5	Cortex	VZ	V1	nEN-early2	Neural G0
O1.F9	Sample3	18.5	Cortex	VZ	V1	nEN-late	Neural G0
O1.H9	Sample3	18.5	Cortex	VZ	V1	tRG	Neural G0
O1.A10	Sample3	18.5	Cortex	VZ	V1	IN-CTX-CGE2	Neural G0
O1.B10	Sample3	18.5	Cortex	VZ	V1	IPC-nEN1	Neural G0
O1.D10	Sample3	18.5	Cortex	VZ	V1	nEN-late	G1
O1.E10	Sample3	18.5	Cortex	VZ	V1	IN-CTX-MGE2	Neural G0
O1.H10	Sample3	18.5	Cortex	VZ	V1	tRG	Late G1
O1.C11	Sample3	18.5	Cortex	VZ	V1	IPC-div2	G1
O1.D11	Sample3	18.5	Cortex	VZ	V1	IPC-div2	S/G2
O1.E11	Sample3	18.5	Cortex	VZ	V1	nEN-late	Neural G0
O1.G11	Sample3	18.5	Cortex	VZ	V1	IPC-nEN1	G1
O1.H11	Sample3	18.5	Cortex	VZ	V1	nEN-early2	G1
O1.A12	Sample3	18.5	Cortex	VZ	V1	IPC-nEN1	G1
O1.B12	Sample3	18.5	Cortex	VZ	V1	nEN-early2	G1
O1.C12	Sample3	18.5	Cortex	VZ	V1	nEN-late	G2/M
O1.D12	Sample3	18.5	Cortex	VZ	V1	nEN-late	G2/M
O1.E12	Sample3	18.5	Cortex	VZ	V1	nEN-early2	G1
O1.G12	Sample3	18.5	Cortex	VZ	V1	OPC	Neural G0
O1.H12	Sample3	18.5	Cortex	VZ	V1	IPC-nEN3	Neural G0
O2.A1	Sample3	18.5	Cortex	VZ	V1	tRG	Neural G0
O2.B1	Sample3	18.5	Cortex	VZ	V1	tRG	Neural G0
O2.C1	Sample3	18.5	Cortex	VZ	V1	nEN-late	M/Early G1
O2.F1	Sample3	18.5	Cortex	VZ	V1	tRG	Neural G0
O2.G1	Sample3	18.5	Cortex	VZ	V1	RG-div2	Neural G0
O2.H1	Sample3	18.5	Cortex	VZ	V1	nEN-early2	G1
O2.A2	Sample3	18.5	Cortex	VZ	V1	nEN-late	G1
O2.D2	Sample3	18.5	Cortex	VZ	V1	nEN-late	G2/M
O2.F2	Sample3	18.5	Cortex	VZ	V1	nEN-late	G1
O2.G2	Sample3	18.5	Cortex	VZ	V1	nEN-early2	M/Early G1
O2.H2	Sample3	18.5	Cortex	VZ	V1	nEN-late	Neural G0
O2.A3	Sample3	18.5	Cortex	VZ	V1	IPC-nEN3	G1
O2.C3	Sample3	18.5	Cortex	VZ	V1	nEN-early2	G1
O2.F3	Sample3	18.5	Cortex	VZ	V1	IPC-div2	S/G2
O2.H3	Sample3	18.5	Cortex	VZ	V1	nEN-late	G1
O2.A4	Sample3	18.5	Cortex	VZ	V1	IPC-nEN3	G1
O2.C4	Sample3	18.5	Cortex	VZ	V1	IN-CTX-MGE1	Neural G0
O2.F4	Sample3	18.5	Cortex	VZ	V1	IPC-div2	G2/M
O2.H4	Sample3	18.5	Cortex	VZ	V1	IPC-div1	G2/M
O2.B5	Sample3	18.5	Cortex	VZ	V1	nEN-late	Neural G0
O2.D5	Sample3	18.5	Cortex	VZ	V1	nEN-late	Neural G0
O2.E5	Sample3	18.5	Cortex	VZ	V1	IPC-nEN1	G1
O2.G5	Sample3	18.5	Cortex	VZ	V1	IN-CTX-CGE2	G1
O2.A6	Sample3	18.5	Cortex	VZ	V1	nEN-late	G1
O2.C6	Sample3	18.5	Cortex	VZ	V1	IPC-nEN3	G1
O2.D6	Sample3	18.5	Cortex	VZ	V1	nEN-early2	Neural G0
O2.F6	Sample3	18.5	Cortex	VZ	V1	nEN-early2	G2/M
O2.G6	Sample3	18.5	Cortex	VZ	V1	nEN-late	Neural G0
O2.H6	Sample3	18.5	Cortex	VZ	V1	nEN-early2	Neural G0
O2.A7	Sample3	18.5	Cortex	VZ	V1	nEN-late	Neural G0
O2.D7	Sample3	18.5	Cortex	VZ	V1	nEN-late	G1
O2.E7	Sample3	18.5	Cortex	VZ	V1	nEN-late	Neural G0
O2.G7	Sample3	18.5	Cortex	VZ	V1	nEN-late	G1
O2.H7	Sample3	18.5	Cortex	VZ	V1	RG-div2	Neural G0
O2.B8	Sample3	18.5	Cortex	VZ	V1	IN-CTX-MGE1	Neural G0
O2.C8	Sample3	18.5	Cortex	VZ	V1	IPC-nEN1	Neural G0
O2.D8	Sample3	18.5	Cortex	VZ	V1	vRG	Neural G0
O2.F8	Sample3	18.5	Cortex	VZ	V1	RG-div2	Neural G0
O2.H8	Sample3	18.5	Cortex	VZ	V1	nEN-late	G1
O2.C9	Sample3	18.5	Cortex	VZ	V1	IN-CTX-MGE2	G1
O2.E9	Sample3	18.5	Cortex	VZ	V1	nEN-late	Neural G0
O2.F9	Sample3	18.5	Cortex	VZ	V1	IPC-nEN3	G1
O2.G9	Sample3	18.5	Cortex	VZ	V1	tRG	Neural G0
O2.H9	Sample3	18.5	Cortex	VZ	V1	nEN-early2	Late G1
O2.A10	Sample3	18.5	Cortex	VZ	V1	IPC-nEN1	Neural G0
O2.B10	Sample3	18.5	Cortex	VZ	V1	tRG	G1
O2.C10	Sample3	18.5	Cortex	VZ	V1	nEN-late	Neural G0
O2.F10	Sample3	18.5	Cortex	VZ	V1	nEN-late	Late G1
O2.G10	Sample3	18.5	Cortex	VZ	V1	nEN-late	M/Early G1
O2.H10	Sample3	18.5	Cortex	VZ	V1	nEN-late	S
O2.A11	Sample3	18.5	Cortex	VZ	V1	IPC-div2	S/G2
O2.B11	Sample3	18.5	Cortex	VZ	V1	IN-CTX-CGE2	G2/M
O2.D11	Sample3	18.5	Cortex	VZ	V1	IPC-nEN1	Neural G0
O2.E11	Sample3	18.5	Cortex	VZ	V1	tRG	G1
O2.G11	Sample3	18.5	Cortex	VZ	V1	RG-div2	G2/M
O2.H11	Sample3	18.5	Cortex	VZ	V1	nEN-early2	G2/M
O2.B12	Sample3	18.5	Cortex	VZ	V1	nEN-early2	Neural G0
O2.G12	Sample3	18.5	Cortex	VZ	V1	nEN-late	G1
O2.H12	Sample3	18.5	Cortex	VZ	V1	nEN-late	Neural G0
O4.A1	Sample4	14	Cortex	SVZ	0	RG-div2	Neural G0
O4.E1	Sample4	14	Cortex	SVZ	0	vRG	G1
O4.F1	Sample4	14	Cortex	SVZ	0	IN-CTX-MGE1	Neural G0
O4.G1	Sample4	14	Cortex	SVZ	0	IPC-nEN2	G1
O4.H1	Sample4	14	Cortex	SVZ	0	IPC-nEN1	G1
O4.A2	Sample4	14	Cortex	SVZ	0	RG-div2	G1
O4.B2	Sample4	14	Cortex	SVZ	0	nEN-early2	M/Early G1
O4.C2	Sample4	14	Cortex	SVZ	0	IPC-div2	S/G2
O4.E2	Sample4	14	Cortex	SVZ	0	nEN-early2	Neural G0
O4.F2	Sample4	14	Cortex	SVZ	0	nEN-early2	Neural G0
O4.G2	Sample4	14	Cortex	SVZ	0	IPC-div2	S/G2
O4.H2	Sample4	14	Cortex	SVZ	0	IPC-div2	S/G2
O4.B3	Sample4	14	Cortex	SVZ	0	nEN-late	G1
O4.C3	Sample4	14	Cortex	SVZ	0	nEN-early2	Neural G0
O4.D3	Sample4	14	Cortex	SVZ	0	IN-CTX-CGE2	Neural G0
O4.E3	Sample4	14	Cortex	SVZ	0	nEN-late	G1
O4.F3	Sample4	14	Cortex	SVZ	0	nEN-early2	G1
O4.G3	Sample4	14	Cortex	SVZ	0	nEN-late	Neural G0
O4.A4	Sample4	14	Cortex	SVZ	0	IPC-div2	Neural G0
O4.C4	Sample4	14	Cortex	SVZ	0	IPC-nEN2	G1
O4.E4	Sample4	14	Cortex	SVZ	0	RG-div2	G2/M
O4.F4	Sample4	14	Cortex	SVZ	0	OPC	Neural G0
O4.G4	Sample4	14	Cortex	SVZ	0	nEN-early2	Neural G0
O4.A5	Sample4	14	Cortex	SVZ	0	IN-CTX-MGE2	G2/M
O4.B5	Sample4	14	Cortex	SVZ	0	nEN-early2	Neural G0
O4.F5	Sample4	14	Cortex	SVZ	0	IN-CTX-MGE1	Neural G0
O4.G5	Sample4	14	Cortex	SVZ	0	RG-div2	Neural G0
O4.A6	Sample4	14	Cortex	SVZ	0	nEN-late	G1
O4.B6	Sample4	14	Cortex	SVZ	0	IPC-nEN1	Neural G0
O4.D6	Sample4	14	Cortex	SVZ	0	nEN-early2	Neural G0
O4.F6	Sample4	14	Cortex	SVZ	0	IN-CTX-CGE2	Neural G0
O4.G6	Sample4	14	Cortex	SVZ	0	nEN-early2	Neural G0
O4.A7	Sample4	14	Cortex	SVZ	0	IPC-nEN1	G1
O4.B7	Sample4	14	Cortex	SVZ	0	nEN-early2	Neural G0
O4.C7	Sample4	14	Cortex	SVZ	0	nEN-early2	M/Early G1
O4.D7	Sample4	14	Cortex	SVZ	0	nEN-early2	Neural G0
O4.E7	Sample4	14	Cortex	SVZ	0	oRG	Neural G0
O4.F7	Sample4	14	Cortex	SVZ	0	nEN-early2	Neural G0
O4.G7	Sample4	14	Cortex	SVZ	0	nEN-early2	G1
O4.H7	Sample4	14	Cortex	SVZ	0	IPC-div2	S/G2
O4.A8	Sample4	14	Cortex	SVZ	0	IPC-nEN1	Neural G0
O4.B8	Sample4	14	Cortex	SVZ	0	IPC-div1	S/G2
O4.C8	Sample4	14	Cortex	SVZ	0	IPC-nEN3	G2/M
O4.D8	Sample4	14	Cortex	SVZ	0	nEN-early2	Neural G0
O4.E8	Sample4	14	Cortex	SVZ	0	nEN-early2	G1
O4.F8	Sample4	14	Cortex	SVZ	0	nEN-early2	G1
O4.G8	Sample4	14	Cortex	SVZ	0	RG-div2	Neural G0
O4.H8	Sample4	14	Cortex	SVZ	0	RG-div2	Neural G0
O4.A9	Sample4	14	Cortex	SVZ	0	nEN-early2	Neural G0
O4.B9	Sample4	14	Cortex	SVZ	0	nEN-early2	Neural G0
O4.C9	Sample4	14	Cortex	SVZ	0	nEN-late	Neural G0
O4.D9	Sample4	14	Cortex	SVZ	0	nEN-early2	Neural G0
O4.E9	Sample4	14	Cortex	SVZ	0	nEN-early2	Neural G0
O4.F9	Sample4	14	Cortex	SVZ	0	nEN-early2	G1
O4.G9	Sample4	14	Cortex	SVZ	0	RG-div2	G1
O4.H9	Sample4	14	Cortex	SVZ	0	RG-div2	Neural G0
O4.B10	Sample4	14	Cortex	SVZ	0	nEN-early2	Neural G0
O4.E10	Sample4	14	Cortex	SVZ	0	vRG	G1
O4.F10	Sample4	14	Cortex	SVZ	0	RG-div1	G2/M
O4.G10	Sample4	14	Cortex	SVZ	0	nEN-late	G1
O4.C11	Sample4	14	Cortex	SVZ	0	IPC-div2	S/G2
O4.D11	Sample4	14	Cortex	SVZ	0	nEN-early2	Neural G0
O4.E11	Sample4	14	Cortex	SVZ	0	nEN-early2	Neural G0
O4.H11	Sample4	14	Cortex	SVZ	0	nEN-early2	G1
O4.A12	Sample4	14	Cortex	SVZ	0	RG-div2	Neural G0
O4.D12	Sample4	14	Cortex	SVZ	0	IN-CTX-MGE1	M/Early G1
O4.F12	Sample4	14	Cortex	SVZ	0	oRG	Neural G0
O4.H12	Sample4	14	Cortex	SVZ	0	IPC-nEN1	G1
O7.B1	Sample5	14.7	Cortex	VZ	V1	tRG	Neural G0
O7.C1	Sample5	14.7	Cortex	VZ	V1	IPC-nEN1	Late G1
O7.D1	Sample5	14.7	Cortex	VZ	V1	tRG	G1
O7.F1	Sample5	14.7	Cortex	VZ	V1	IPC-nEN3	G1
O7.C2	Sample5	14.7	Cortex	VZ	V1	RG-div1	G1
O7.D2	Sample5	14.7	Cortex	VZ	V1	oRG	Neural G0
O7.F2	Sample5	14.7	Cortex	VZ	V1	nEN-early2	Neural G0
O7.A3	Sample5	14.7	Cortex	VZ	V1	IPC-nEN1	Neural G0
O7.C3	Sample5	14.7	Cortex	VZ	V1	RG-div1	Neural G0
O7.D3	Sample5	14.7	Cortex	VZ	V1	IPC-nEN1	Neural G0
O7.F3	Sample5	14.7	Cortex	VZ	V1	IPC-nEN1	Neural G0
O7.H3	Sample5	14.7	Cortex	VZ	V1	oRG	Neural G0
O7.D4	Sample5	14.7	Cortex	VZ	V1	IPC-nEN3	G1
O7.F4	Sample5	14.7	Cortex	VZ	V1	tRG	G1
O7.H4	Sample5	14.7	Cortex	VZ	V1	RG-div1	G1
O7.A5	Sample5	14.7	Cortex	VZ	V1	RG-div1	S/G2
O7.D5	Sample5	14.7	Cortex	VZ	V1	IN-CTX-MGE1	Neural G0
O7.E5	Sample5	14.7	Cortex	VZ	V1	tRG	G1
O7.B6	Sample5	14.7	Cortex	VZ	V1	nEN-early2	G1
O7.C6	Sample5	14.7	Cortex	VZ	V1	tRG	Neural G0
O7.E6	Sample5	14.7	Cortex	VZ	V1	IPC-div2	M/Early G1
O7.A7	Sample5	14.7	Cortex	VZ	V1	RG-div1	G2/M
O7.B7	Sample5	14.7	Cortex	VZ	V1	nEN-early2	Neural G0
O7.C7	Sample5	14.7	Cortex	VZ	V1	nEN-early2	Neural G0
O7.F7	Sample5	14.7	Cortex	VZ	V1	IPC-nEN1	Neural G0
O7.A8	Sample5	14.7	Cortex	VZ	V1	IPC-nEN3	G1
O7.B8	Sample5	14.7	Cortex	VZ	V1	RG-div1	G2/M
O7.H8	Sample5	14.7	Cortex	VZ	V1	RG-div1	S/G2
O7.A9	Sample5	14.7	Cortex	VZ	V1	IPC-nEN3	G1
O7.B9	Sample5	14.7	Cortex	VZ	V1	tRG	G1
O7.F9	Sample5	14.7	Cortex	VZ	V1	nEN-early2	Neural G0
O7.G9	Sample5	14.7	Cortex	VZ	V1	RG-div1	G2/M
O7.E10	Sample5	14.7	Cortex	VZ	V1	nEN-early2	G1
O7.F10	Sample5	14.7	Cortex	VZ	V1	RG-div1	G2/M
O7.B11	Sample5	14.7	Cortex	VZ	V1	nEN-early2	Neural G0
O7.C11	Sample5	14.7	Cortex	VZ	V1	IPC-nEN1	Neural G0
O7.D11	Sample5	14.7	Cortex	VZ	V1	tRG	Neural G0
O7.E11	Sample5	14.7	Cortex	VZ	V1	nEN-early2	Neural G0
O7.F11	Sample5	14.7	Cortex	VZ	V1	tRG	Neural G0
O7.B12	Sample5	14.7	Cortex	VZ	V1	RG-div1	G2/M
O7.D12	Sample5	14.7	Cortex	VZ	V1	tRG	G1
O7.G12	Sample5	14.7	Cortex	VZ	V1	RG-div1	Neural G0
O8.B1	Sample5	14.7	Cortex	SVZ	V1	IPC-div2	S/G2
O8.E1	Sample5	14.7	Cortex	SVZ	V1	nEN-early2	Neural G0
O8.G1	Sample5	14.7	Cortex	SVZ	V1	nEN-early2	G2/M
O8.H1	Sample5	14.7	Cortex	SVZ	V1	IPC-div2	Neural G0
O8.A2	Sample5	14.7	Cortex	SVZ	V1	nEN-early2	Neural G0
O8.B2	Sample5	14.7	Cortex	SVZ	V1	nEN-early2	G1
O8.C2	Sample5	14.7	Cortex	SVZ	V1	vRG	G1
O8.E2	Sample5	14.7	Cortex	SVZ	V1	nEN-early2	Neural G0
O8.F2	Sample5	14.7	Cortex	SVZ	V1	RG-div2	G2/M
O8.H2	Sample5	14.7	Cortex	SVZ	V1	oRG	Neural G0
O8.A3	Sample5	14.7	Cortex	SVZ	V1	EN-V1-2	G2/M
O8.C3	Sample5	14.7	Cortex	SVZ	V1	nEN-early2	Neural G0
O8.D3	Sample5	14.7	Cortex	SVZ	V1	nEN-early2	Neural G0
O8.E3	Sample5	14.7	Cortex	SVZ	V1	RG-div2	Neural G0
O8.F3	Sample5	14.7	Cortex	SVZ	V1	nEN-early2	G1
O8.B4	Sample5	14.7	Cortex	SVZ	V1	nEN-early2	Neural G0
O8.C4	Sample5	14.7	Cortex	SVZ	V1	nEN-early2	Neural G0
O8.A5	Sample5	14.7	Cortex	SVZ	V1	IPC-div1	G2/M
O8.C5	Sample5	14.7	Cortex	SVZ	V1	EN-V1-2	Neural G0
O8.D5	Sample5	14.7	Cortex	SVZ	V1	EN-V1-3	M/Early G1
O8.E5	Sample5	14.7	Cortex	SVZ	V1	nEN-early2	Neural G0
O8.G5	Sample5	14.7	Cortex	SVZ	V1	nEN-early2	G1
O8.B6	Sample5	14.7	Cortex	SVZ	V1	nEN-early2	Neural G0
O8.C6	Sample5	14.7	Cortex	SVZ	V1	nEN-early2	G1
O8.D6	Sample5	14.7	Cortex	SVZ	V1	nEN-early2	Neural G0
O8.F6	Sample5	14.7	Cortex	SVZ	V1	RG-div2	Neural G0
O8.B7	Sample5	14.7	Cortex	SVZ	V1	EN-V1-2	G2/M
O8.D7	Sample5	14.7	Cortex	SVZ	V1	RG-div2	S/G2
O8.E7	Sample5	14.7	Cortex	SVZ	V1	RG-div2	S/G2
O8.A8	Sample5	14.7	Cortex	SVZ	V1	EN-V1-2	Neural G0
O8.C8	Sample5	14.7	Cortex	SVZ	V1	nEN-early2	Neural G0
O8.F8	Sample5	14.7	Cortex	SVZ	V1	tRG	Neural G0
O8.A9	Sample5	14.7	Cortex	SVZ	V1	RG-div2	Neural G0
O8.B9	Sample5	14.7	Cortex	SVZ	V1	nEN-early2	G1
O8.D9	Sample5	14.7	Cortex	SVZ	V1	nEN-early2	G1
O8.E9	Sample5	14.7	Cortex	SVZ	V1	EN-V1-2	Neural G0
O8.C11	Sample5	14.7	Cortex	SVZ	V1	nEN-early2	Neural G0
O8.E11	Sample5	14.7	Cortex	SVZ	V1	nEN-early2	Late G1
O8.F11	Sample5	14.7	Cortex	SVZ	V1	nEN-early2	Neural G0
O8.H11	Sample5	14.7	Cortex	SVZ	V1	IPC-div2	S/G2
O8.C12	Sample5	14.7	Cortex	SVZ	V1	nEN-early2	Neural G0
O8.F12	Sample5	14.7	Cortex	SVZ	V1	nEN-early2	G2/M
O8.G12	Sample5	14.7	Cortex	SVZ	V1	EN-V1-3	M/Early G1
O9.D1	Sample5	14.7	Cortex	VZ	PFC	IPC-nEN3	M/Early G1
O9.E1	Sample5	14.7	Cortex	VZ	PFC	nEN-early2	G2/M
O9.F1	Sample5	14.7	Cortex	VZ	PFC	IPC-div1	G2/M
O9.A2	Sample5	14.7	Cortex	VZ	PFC	IN-CTX-MGE1	Neural G0
O9.B2	Sample5	14.7	Cortex	VZ	PFC	nEN-early2	Neural G0
O9.C2	Sample5	14.7	Cortex	VZ	PFC	nEN-early2	Neural G0
O9.D2	Sample5	14.7	Cortex	VZ	PFC	tRG	G1
O9.E2	Sample5	14.7	Cortex	VZ	PFC	oRG	Neural G0
O9.F2	Sample5	14.7	Cortex	VZ	PFC	IN-CTX-MGE1	Neural G0
O9.G2	Sample5	14.7	Cortex	VZ	PFC	IN-CTX-MGE1	Neural G0
O9.A3	Sample5	14.7	Cortex	VZ	PFC	IPC-div1	G2/M
O9.B3	Sample5	14.7	Cortex	VZ	PFC	IN-CTX-CGE1	G1
O9.C3	Sample5	14.7	Cortex	VZ	PFC	IN-CTX-MGE1	Neural G0
O9.G3	Sample5	14.7	Cortex	VZ	PFC	nEN-early2	G1
O9.H3	Sample5	14.7	Cortex	VZ	PFC	IN-CTX-CGE1	Neural G0
O9.C4	Sample5	14.7	Cortex	VZ	PFC	IPC-nEN1	Neural G0
O9.E4	Sample5	14.7	Cortex	VZ	PFC	IPC-nEN1	G1
O9.F4	Sample5	14.7	Cortex	VZ	PFC	tRG	Neural G0
O9.G4	Sample5	14.7	Cortex	VZ	PFC	IN-CTX-CGE1	G1
O9.A5	Sample5	14.7	Cortex	VZ	PFC	RG-div2	Neural G0
O9.B5	Sample5	14.7	Cortex	VZ	PFC	tRG	Neural G0
O9.C5	Sample5	14.7	Cortex	VZ	PFC	IN-CTX-CGE1	G1
O9.D5	Sample5	14.7	Cortex	VZ	PFC	nEN-early2	Neural G0
O9.E5	Sample5	14.7	Cortex	VZ	PFC	IN-CTX-MGE1	Neural G0
O9.F5	Sample5	14.7	Cortex	VZ	PFC	tRG	Neural G0
O9.H5	Sample5	14.7	Cortex	VZ	PFC	IPC-div1	G2/M
O9.A6	Sample5	14.7	Cortex	VZ	PFC	tRG	Neural G0
O9.B6	Sample5	14.7	Cortex	VZ	PFC	nEN-early2	Neural G0
O9.C6	Sample5	14.7	Cortex	VZ	PFC	nEN-early2	Neural G0
O9.D6	Sample5	14.7	Cortex	VZ	PFC	nEN-early2	Neural G0
O9.G6	Sample5	14.7	Cortex	VZ	PFC	IN-CTX-MGE1	Neural G0
O9.B7	Sample5	14.7	Cortex	VZ	PFC	nEN-early2	G1
O9.D7	Sample5	14.7	Cortex	VZ	PFC	RG-div1	G2/M
O9.E7	Sample5	14.7	Cortex	VZ	PFC	IN-CTX-MGE1	Neural G0
O9.G7	Sample5	14.7	Cortex	VZ	PFC	nEN-early2	G1
O9.A8	Sample5	14.7	Cortex	VZ	PFC	nEN-early2	Neural G0
O9.B8	Sample5	14.7	Cortex	VZ	PFC	oRG	Neural G0
O9.D8	Sample5	14.7	Cortex	VZ	PFC	RG-div1	G2/M
O9.E8	Sample5	14.7	Cortex	VZ	PFC	IN-CTX-CGE1	G1
O9.A9	Sample5	14.7	Cortex	VZ	PFC	IN-CTX-CGE1	Neural G0
O9.C9	Sample5	14.7	Cortex	VZ	PFC	IN-CTX-MGE1	Neural G0
O9.E9	Sample5	14.7	Cortex	VZ	PFC	IN-CTX-MGE1	Neural G0
O9.F9	Sample5	14.7	Cortex	VZ	PFC	nEN-early2	Neural G0
O9.G9	Sample5	14.7	Cortex	VZ	PFC	tRG	G1
O9.A10	Sample5	14.7	Cortex	VZ	PFC	nEN-early2	Neural G0
O9.B10	Sample5	14.7	Cortex	VZ	PFC	IN-CTX-MGE1	Neural G0
O9.C10	Sample5	14.7	Cortex	VZ	PFC	IN-CTX-CGE1	Neural G0
O9.D10	Sample5	14.7	Cortex	VZ	PFC	IN-CTX-CGE2	Neural G0
O9.E10	Sample5	14.7	Cortex	VZ	PFC	IN-CTX-MGE1	Neural G0
O9.F10	Sample5	14.7	Cortex	VZ	PFC	IN-CTX-MGE1	G1
O9.G10	Sample5	14.7	Cortex	VZ	PFC	IN-STR	Neural G0
O9.B11	Sample5	14.7	Cortex	VZ	PFC	IN-CTX-CGE1	Neural G0
O9.D11	Sample5	14.7	Cortex	VZ	PFC	IN-CTX-MGE1	Neural G0
O9.E11	Sample5	14.7	Cortex	VZ	PFC	IN-CTX-CGE1	Neural G0
O9.A12	Sample5	14.7	Cortex	VZ	PFC	IPC-div2	S/G2
O9.B12	Sample5	14.7	Cortex	VZ	PFC	nEN-early2	G1
O9.D12	Sample5	14.7	Cortex	VZ	PFC	IPC-nEN3	Neural G0
O9.E12	Sample5	14.7	Cortex	VZ	PFC	nEN-early2	G1
O9.F12	Sample5	14.7	Cortex	VZ	PFC	IN-CTX-CGE1	Neural G0
O9.G12	Sample5	14.7	Cortex	VZ	PFC	IN-CTX-CGE1	Neural G0
O9.H12	Sample5	14.7	Cortex	VZ	PFC	RG-div1	G2/M
O10.A1	Sample5	14.7	Cortex	SVZ	PFC	RG-div2	Neural G0
O10.B1	Sample5	14.7	Cortex	SVZ	PFC	nEN-late	M/Early G1
O10.D1	Sample5	14.7	Cortex	SVZ	PFC	nEN-early2	Neural G0
O10.E1	Sample5	14.7	Cortex	SVZ	PFC	IPC-nEN3	G1
O10.F1	Sample5	14.7	Cortex	SVZ	PFC	IPC-nEN2	Neural G0
O10.G1	Sample5	14.7	Cortex	SVZ	PFC	IPC-nEN2	Neural G0
O10.H1	Sample5	14.7	Cortex	SVZ	PFC	IPC-nEN1	Neural G0
O10.B2	Sample5	14.7	Cortex	SVZ	PFC	nEN-early2	Neural G0
O10.C2	Sample5	14.7	Cortex	SVZ	PFC	IN-CTX-CGE2	Neural G0
O10.D2	Sample5	14.7	Cortex	SVZ	PFC	nEN-late	Late G1
O10.F2	Sample5	14.7	Cortex	SVZ	PFC	IN-CTX-MGE1	Neural G0
O10.G2	Sample5	14.7	Cortex	SVZ	PFC	nEN-early2	G1
O10.A3	Sample5	14.7	Cortex	SVZ	PFC	NA	Neural G0
O10.D3	Sample5	14.7	Cortex	SVZ	PFC	vRG	Neural G0
O10.G3	Sample5	14.7	Cortex	SVZ	PFC	vRG	Neural G0
O10.A4	Sample5	14.7	Cortex	SVZ	PFC	vRG	Neural G0
O10.C4	Sample5	14.7	Cortex	SVZ	PFC	RG-div2	S/G2
O10.F4	Sample5	14.7	Cortex	SVZ	PFC	nEN-early2	Neural G0
O10.G4	Sample5	14.7	Cortex	SVZ	PFC	IN-CTX-CGE1	Neural G0
O10.H4	Sample5	14.7	Cortex	SVZ	PFC	nEN-early2	Neural G0
O10.A5	Sample5	14.7	Cortex	SVZ	PFC	nEN-early2	Neural G0
O10.B5	Sample5	14.7	Cortex	SVZ	PFC	nEN-early2	Neural G0
O10.C5	Sample5	14.7	Cortex	SVZ	PFC	nEN-early2	Neural G0
O10.D5	Sample5	14.7	Cortex	SVZ	PFC	EN-PFC3	Neural G0
O10.F5	Sample5	14.7	Cortex	SVZ	PFC	nEN-early2	Neural G0
O10.G5	Sample5	14.7	Cortex	SVZ	PFC	nEN-early2	Neural G0
O10.H5	Sample5	14.7	Cortex	SVZ	PFC	nEN-early2	Neural G0
O10.B6	Sample5	14.7	Cortex	SVZ	PFC	nEN-early2	G1
O10.C6	Sample5	14.7	Cortex	SVZ	PFC	nEN-early2	Neural G0
O10.D6	Sample5	14.7	Cortex	SVZ	PFC	nEN-early2	Neural G0
O10.E6	Sample5	14.7	Cortex	SVZ	PFC	nEN-early2	Neural G0
O10.F6	Sample5	14.7	Cortex	SVZ	PFC	tRG	Neural G0
O10.A7	Sample5	14.7	Cortex	SVZ	PFC	nEN-early2	Neural G0
O10.B7	Sample5	14.7	Cortex	SVZ	PFC	nEN-early2	Neural G0
O10.G7	Sample5	14.7	Cortex	SVZ	PFC	nEN-early2	Neural G0
O10.H7	Sample5	14.7	Cortex	SVZ	PFC	IN-CTX-CGE1	Late G1
O10.A8	Sample5	14.7	Cortex	SVZ	PFC	IPC-nEN2	Late G1
O10.D8	Sample5	14.7	Cortex	SVZ	PFC	IN-CTX-MGE2	Neural G0
O10.E8	Sample5	14.7	Cortex	SVZ	PFC	IPC-nEN2	M/Early G1
O10.F8	Sample5	14.7	Cortex	SVZ	PFC	nEN-early2	Neural G0
O10.A9	Sample5	14.7	Cortex	SVZ	PFC	IN-CTX-MGE1	Neural G0
O10.B9	Sample5	14.7	Cortex	SVZ	PFC	nEN-early2	Neural G0
O10.C9	Sample5	14.7	Cortex	SVZ	PFC	nEN-early2	G1
O10.D9	Sample5	14.7	Cortex	SVZ	PFC	nEN-early2	Neural G0
O10.E9	Sample5	14.7	Cortex	SVZ	PFC	IN-CTX-CGE2	Neural G0
O10.F9	Sample5	14.7	Cortex	SVZ	PFC	nEN-early2	Neural G0
O10.B10	Sample5	14.7	Cortex	SVZ	PFC	nEN-early2	Neural G0
O10.C10	Sample5	14.7	Cortex	SVZ	PFC	nEN-early2	Neural G0
O10.A11	Sample5	14.7	Cortex	SVZ	PFC	nEN-early2	Neural G0
O10.B11	Sample5	14.7	Cortex	SVZ	PFC	nEN-early2	Neural G0
O10.C11	Sample5	14.7	Cortex	SVZ	PFC	IN-CTX-CGE1	Neural G0
O10.D11	Sample5	14.7	Cortex	SVZ	PFC	nEN-early2	Neural G0
O10.E11	Sample5	14.7	Cortex	SVZ	PFC	nEN-late	Neural G0
O10.F11	Sample5	14.7	Cortex	SVZ	PFC	IPC-nEN2	Neural G0
O10.A12	Sample5	14.7	Cortex	SVZ	PFC	RG-div1	G1
O10.B12	Sample5	14.7	Cortex	SVZ	PFC	IN-CTX-MGE1	Neural G0
O10.C12	Sample5	14.7	Cortex	SVZ	PFC	nEN-early2	Neural G0
O10.D12	Sample5	14.7	Cortex	SVZ	PFC	IN-CTX-MGE1	Neural G0
O10.E12	Sample5	14.7	Cortex	SVZ	PFC	nEN-early2	Neural G0
O10.F12	Sample5	14.7	Cortex	SVZ	PFC	nEN-early2	Neural G0
O10.G12	Sample5	14.7	Cortex	SVZ	PFC	nEN-early2	Neural G0
O11.A1	Sample6	16	GE	0	MGE	MGE-RG2	S/G2
O11.B1	Sample6	16	GE	0	MGE	IN-STR	Neural G0
O11.C1	Sample6	16	GE	0	MGE	nIN5	Neural G0
O11.D1	Sample6	16	GE	0	MGE	MGE-IPC3	Neural G0
O11.F1	Sample6	16	GE	0	MGE	nIN4	G1
O11.G1	Sample6	16	GE	0	MGE	MGE-IPC3	G1
O11.H1	Sample6	16	GE	0	MGE	MGE-IPC3	S
O11.B2	Sample6	16	GE	0	MGE	MGE-IPC1	G2/M
O11.D2	Sample6	16	GE	0	MGE	MGE-IPC1	G2/M
O11.E2	Sample6	16	GE	0	MGE	nIN5	Neural G0
O11.F2	Sample6	16	GE	0	MGE	IN-STR	M/Early G1
O11.G2	Sample6	16	GE	0	MGE	MGE-RG1	Neural G0
O11.H2	Sample6	16	GE	0	MGE	nIN5	G1
O11.A3	Sample6	16	GE	0	MGE	nIN5	G1
O11.B3	Sample6	16	GE	0	MGE	MGE-RG2	M/Early G1
O11.C3	Sample6	16	GE	0	MGE	nIN5	G2/M
O11.D3	Sample6	16	GE	0	MGE	nIN5	Late G1
O11.E3	Sample6	16	GE	0	MGE	nIN5	Neural G0
O11.F3	Sample6	16	GE	0	MGE	MGE-div	G1
O11.G3	Sample6	16	GE	0	MGE	MGE-RG2	Neural G0
O11.H3	Sample6	16	GE	0	MGE	nIN5	Neural G0
O11.A4	Sample6	16	GE	0	MGE	MGE-RG1	G1
O11.B4	Sample6	16	GE	0	MGE	MGE-RG2	Neural G0
O11.C4	Sample6	16	GE	0	MGE	MGE-div	S
O11.D4	Sample6	16	GE	0	MGE	nIN5	G1
O11.E4	Sample6	16	GE	0	MGE	nIN5	Neural G0
O11.F4	Sample6	16	GE	0	MGE	MGE-div	G2/M
O11.G4	Sample6	16	GE	0	MGE	nIN4	G1
O11.H4	Sample6	16	GE	0	MGE	nIN5	Neural G0
O11.A5	Sample6	16	GE	0	MGE	nIN5	M/Early G1
O11.E5	Sample6	16	GE	0	MGE	MGE-div	Neural G0
O11.F5	Sample6	16	GE	0	MGE	MGE-IPC2	G1
O11.G5	Sample6	16	GE	0	MGE	IN-CTX-MGE2	G1
O11.H5	Sample6	16	GE	0	MGE	nIN4	Neural G0
O11.A6	Sample6	16	GE	0	MGE	MGE-div	G2/M
O11.B6	Sample6	16	GE	0	MGE	nIN5	G1
O11.C6	Sample6	16	GE	0	MGE	MGE-div	M/Early G1
O11.D6	Sample6	16	GE	0	MGE	MGE-RG1	G1
O11.E6	Sample6	16	GE	0	MGE	MGE-RG2	G1
O11.F6	Sample6	16	GE	0	MGE	nIN5	Neural G0
O11.G6	Sample6	16	GE	0	MGE	nIN5	Neural G0
O11.H6	Sample6	16	GE	0	MGE	nIN5	G1
O11.A7	Sample6	16	GE	0	MGE	MGE-RG2	G1
O11.B7	Sample6	16	GE	0	MGE	MGE-RG2	G2/M
O11.C7	Sample6	16	GE	0	MGE	nIN5	G1
O11.D7	Sample6	16	GE	0	MGE	MGE-IPC2	S/G2
O11.E7	Sample6	16	GE	0	MGE	MGE-div	G2/M
O11.F7	Sample6	16	GE	0	MGE	MGE-IPC2	G1
O11.G7	Sample6	16	GE	0	MGE	IN-STR	G1
O11.H7	Sample6	16	GE	0	MGE	nIN4	Neural G0
O11.A8	Sample6	16	GE	0	MGE	MGE-RG2	G1
O11.B8	Sample6	16	GE	0	MGE	MGE-RG1	G1
O11.C8	Sample6	16	GE	0	MGE	MGE-IPC3	Neural G0
O11.D8	Sample6	16	GE	0	MGE	nIN5	Neural G0
O11.E8	Sample6	16	GE	0	MGE	MGE-RG1	Neural G0
O11.F8	Sample6	16	GE	0	MGE	MGE-RG2	Neural G0
O11.G8	Sample6	16	GE	0	MGE	MGE-RG2	M/Early G1
O11.H8	Sample6	16	GE	0	MGE	MGE-RG2	M/Early G1
O11.A9	Sample6	16	GE	0	MGE	MGE-RG2	G1
O11.D9	Sample6	16	GE	0	MGE	MGE-IPC2	G2/M
O11.E9	Sample6	16	GE	0	MGE	MGE-div	S/G2
O11.F9	Sample6	16	GE	0	MGE	nIN5	G1
O11.G9	Sample6	16	GE	0	MGE	MGE-RG2	S
O11.H9	Sample6	16	GE	0	MGE	IN-STR	Neural G0
O11.A10	Sample6	16	GE	0	MGE	nIN5	G1
O11.B10	Sample6	16	GE	0	MGE	MGE-RG1	Neural G0
O11.C10	Sample6	16	GE	0	MGE	MGE-div	G2/M
O11.D10	Sample6	16	GE	0	MGE	MGE-IPC3	Neural G0
O11.E10	Sample6	16	GE	0	MGE	MGE-IPC1	G2/M
O11.F10	Sample6	16	GE	0	MGE	nIN5	M/Early G1
O11.G10	Sample6	16	GE	0	MGE	MGE-RG2	G1
O11.H10	Sample6	16	GE	0	MGE	MGE-RG1	G1
O11.A11	Sample6	16	GE	0	MGE	MGE-RG2	Neural G0
O11.B11	Sample6	16	GE	0	MGE	MGE-div	M/Early G1
O11.C11	Sample6	16	GE	0	MGE	nIN5	Neural G0
O11.D11	Sample6	16	GE	0	MGE	nIN5	Neural G0
O11.E11	Sample6	16	GE	0	MGE	MGE-RG2	G1
O11.F11	Sample6	16	GE	0	MGE	nIN5	Neural G0
O11.G11	Sample6	16	GE	0	MGE	IN-CTX-MGE2	Neural G0
O11.H11	Sample6	16	GE	0	MGE	nIN5	Neural G0
O11.C12	Sample6	16	GE	0	MGE	MGE-IPC1	G2/M
O11.D12	Sample6	16	GE	0	MGE	MGE-div	G2/M
O11.F12	Sample6	16	GE	0	MGE	nIN4	Neural G0
O11.G12	Sample6	16	GE	0	MGE	MGE-RG2	Neural G0
O12.A1	Sample7	14	Cortex	SVZ	PFC	RG-div2	Neural G0
O12.B1	Sample7	14	Cortex	SVZ	PFC	RG-div2	G2/M
O12.C1	Sample7	14	Cortex	SVZ	PFC	RG-div1	S/G2
O12.D1	Sample7	14	Cortex	SVZ	PFC	OPC	G1/other
O12.E1	Sample7	14	Cortex	SVZ	PFC	RG-div2	Neural G0
O12.H1	Sample7	14	Cortex	SVZ	PFC	RG-div1	G1
O12.A2	Sample7	14	Cortex	SVZ	PFC	IPC-nEN1	G1
O12.F2	Sample7	14	Cortex	SVZ	PFC	oRG	Neural G0
O12.G2	Sample7	14	Cortex	SVZ	PFC	RG-div2	G2/M
O12.H2	Sample7	14	Cortex	SVZ	PFC	RG-div2	Neural G0
O12.A3	Sample7	14	Cortex	SVZ	PFC	oRG	Neural G0
O12.B3	Sample7	14	Cortex	SVZ	PFC	IN-CTX-CGE2	Neural G0
O12.C3	Sample7	14	Cortex	SVZ	PFC	IN-CTX-CGE2	Neural G0
O12.D3	Sample7	14	Cortex	SVZ	PFC	IN-CTX-CGE1	Neural G0
O12.E3	Sample7	14	Cortex	SVZ	PFC	nEN-late	Neural G0
O12.F3	Sample7	14	Cortex	SVZ	PFC	nEN-late	M/Early G1
O12.G3	Sample7	14	Cortex	SVZ	PFC	IN-CTX-MGE1	Neural G0
O12.H3	Sample7	14	Cortex	SVZ	PFC	nEN-early2	M/Early G1
O12.A4	Sample7	14	Cortex	SVZ	PFC	IN-CTX-MGE2	G1
O12.B4	Sample7	14	Cortex	SVZ	PFC	nIN2	Neural G0
O12.D4	Sample7	14	Cortex	SVZ	PFC	IN-CTX-CGE1	Neural G0
O12.E4	Sample7	14	Cortex	SVZ	PFC	IN-CTX-CGE2	M/Early G1
O12.F4	Sample7	14	Cortex	SVZ	PFC	nEN-late	G1
O12.G4	Sample7	14	Cortex	SVZ	PFC	EN-V1-3	Neural G0
O12.H4	Sample7	14	Cortex	SVZ	PFC	IN-CTX-CGE1	Neural G0
O12.A5	Sample7	14	Cortex	SVZ	PFC	IN-CTX-CGE1	Neural G0
O12.C5	Sample7	14	Cortex	SVZ	PFC	IN-CTX-CGE1	G1
O12.D5	Sample7	14	Cortex	SVZ	PFC	nEN-early2	Neural G0
O12.E5	Sample7	14	Cortex	SVZ	PFC	IN-CTX-MGE1	Neural G0
O12.F5	Sample7	14	Cortex	SVZ	PFC	nEN-late	G1
O12.G5	Sample7	14	Cortex	SVZ	PFC	IN-CTX-MGE1	Neural G0
O12.H5	Sample7	14	Cortex	SVZ	PFC	nEN-early2	Neural G0
O12.A6	Sample7	14	Cortex	SVZ	PFC	nEN-early2	Neural G0
O12.B6	Sample7	14	Cortex	SVZ	PFC	IN-CTX-CGE2	Neural G0
O12.C6	Sample7	14	Cortex	SVZ	PFC	IN-CTX-CGE1	Neural G0
O12.D6	Sample7	14	Cortex	SVZ	PFC	IN-CTX-MGE1	G1
O12.E6	Sample7	14	Cortex	SVZ	PFC	nEN-early2	Neural G0
O12.F6	Sample7	14	Cortex	SVZ	PFC	IN-CTX-MGE1	Neural G0
O12.G6	Sample7	14	Cortex	SVZ	PFC	nEN-late	Neural G0
O12.H6	Sample7	14	Cortex	SVZ	PFC	EN-V1-2	Neural G0
O12.A7	Sample7	14	Cortex	SVZ	PFC	IN-CTX-MGE1	Neural G0
O12.B7	Sample7	14	Cortex	SVZ	PFC	nEN-late	Neural G0
O12.C7	Sample7	14	Cortex	SVZ	PFC	IN-CTX-MGE1	Neural G0
O12.H7	Sample7	14	Cortex	SVZ	PFC	nEN-late	Neural G0
O12.A8	Sample8	22	Cortex	All	0	Astrocyte	G1
O12.B8	Sample8	22	Cortex	All	0	tRG	Neural G0
O12.C8	Sample8	22	Cortex	All	0	IN-CTX-CGE2	Neural G0
O12.D8	Sample8	22	Cortex	All	0	IN-CTX-MGE1	Neural G0
O12.E8	Sample8	22	Cortex	All	0	IN-CTX-CGE2	Neural G0
O12.F8	Sample8	22	Cortex	All	0	IPC-div1	G2/M
O12.G8	Sample8	22	Cortex	All	0	IPC-nEN3	G1
O12.H8	Sample8	22	Cortex	All	0	IN-CTX-CGE1	Neural G0
O12.A9	Sample8	22	Cortex	All	0	Astrocyte	G1
O12.B9	Sample8	22	Cortex	All	0	IN-CTX-CGE1	Neural G0
O12.C9	Sample8	22	Cortex	All	0	nEN-late	G1
O12.D9	Sample8	22	Cortex	All	0	IN-CTX-CGE1	Neural G0
O12.G9	Sample8	22	Cortex	All	0	IN-CTX-MGE1	G1
O12.H9	Sample8	22	Cortex	All	0	IN-CTX-MGE1	G1
O12.A10	Sample8	22	Cortex	All	0	oRG	G1
O12.B10	Sample8	22	Cortex	All	0	tRG	G1
O12.C10	Sample8	22	Cortex	All	0	IN-CTX-CGE2	G1
O12.D10	Sample8	22	Cortex	All	0	oRG	Neural G0
O12.E10	Sample8	22	Cortex	All	0	IN-CTX-CGE1	Neural G0
O12.G10	Sample8	22	Cortex	All	0	IN-CTX-MGE1	Neural G0
O12.H10	Sample8	22	Cortex	All	0	IN-CTX-MGE2	G1
O12.A12	Sample5	14.7	Cortex	SVZ	PFC	tRG	G1
O12.B12	Sample5	14.7	Cortex	SVZ	PFC	IPC-nEN3	M/Early G1
O12.E12	Sample5	14.7	Cortex	SVZ	PFC	RG-div2	G2/M
O12.F12	Sample5	14.7	Cortex	SVZ	PFC	nEN-early2	G1
O13.A1	Sample6	16	GE	0	MGE	MGE-RG2	Neural G0
O13.B1	Sample6	16	GE	0	MGE	MGE-IPC1	G2/M
O13.C1	Sample6	16	GE	0	MGE	MGE-IPC3	G2/M
O13.D1	Sample6	16	GE	0	MGE	nIN5	Neural G0
O13.E1	Sample6	16	GE	0	MGE	MGE-RG2	G1/other
O13.F1	Sample6	16	GE	0	MGE	MGE-IPC3	G2/M
O13.G1	Sample6	16	GE	0	MGE	MGE-div	M/Early G1
O13.A2	Sample6	16	GE	0	MGE	nIN5	M/Early G1
O13.B2	Sample6	16	GE	0	MGE	MGE-div	S/G2
O13.C2	Sample6	16	GE	0	MGE	nIN5	G1
O13.D2	Sample6	16	GE	0	MGE	MGE-div	S/G2
O13.F2	Sample6	16	GE	0	MGE	nIN4	Late G1
O13.G2	Sample6	16	GE	0	MGE	MGE-IPC2	G1
O13.H2	Sample6	16	GE	0	MGE	nIN1	Neural G0
O13.A3	Sample6	16	GE	0	MGE	IN-STR	G1
O13.B3	Sample6	16	GE	0	MGE	nIN5	G1
O13.C3	Sample6	16	GE	0	MGE	nIN5	G1
O13.D3	Sample6	16	GE	0	MGE	MGE-RG2	G1
O13.E3	Sample6	16	GE	0	MGE	nIN5	M/Early G1
O13.F3	Sample6	16	GE	0	MGE	MGE-div	S/G2
O13.G3	Sample6	16	GE	0	MGE	MGE-div	Neural G0
O13.H3	Sample6	16	GE	0	MGE	MGE-div	M/Early G1
O13.A4	Sample6	16	GE	0	MGE	MGE-IPC2	G1
O13.B4	Sample6	16	GE	0	MGE	nIN5	G2/M
O13.C4	Sample6	16	GE	0	MGE	nIN5	Neural G0
O13.D4	Sample6	16	GE	0	MGE	MGE-div	Neural G0
O13.E4	Sample6	16	GE	0	MGE	nIN4	G2/M
O13.F4	Sample6	16	GE	0	MGE	MGE-IPC3	Neural G0
O13.G4	Sample6	16	GE	0	MGE	MGE-div	S/G2
O13.H4	Sample6	16	GE	0	MGE	nIN5	Neural G0
O13.A5	Sample6	16	GE	0	MGE	MGE-IPC3	Neural G0
O13.B5	Sample6	16	GE	0	MGE	nIN4	Neural G0
O13.D5	Sample6	16	GE	0	MGE	MGE-IPC3	Neural G0
O13.E5	Sample6	16	GE	0	MGE	nIN5	G1
O13.G5	Sample6	16	GE	0	MGE	nIN5	G1
O13.H5	Sample6	16	GE	0	MGE	MGE-div	Neural G0
O13.A6	Sample6	16	GE	0	MGE	MGE-div	M/Early G1
O13.C6	Sample6	16	GE	0	MGE	MGE-div	S/G2
O13.D6	Sample6	16	GE	0	MGE	nIN5	Neural G0
O13.E6	Sample6	16	GE	0	MGE	MGE-RG2	G1
O13.F6	Sample6	16	GE	0	MGE	nIN5	G1
O13.G6	Sample6	16	GE	0	MGE	nIN5	G1
O13.H6	Sample6	16	GE	0	MGE	MGE-IPC1	G2/M
O13.A7	Sample6	16	GE	0	MGE	MGE-IPC2	G1
O13.B7	Sample6	16	GE	0	MGE	MGE-RG2	G1
O13.C7	Sample6	16	GE	0	MGE	MGE-RG2	G1
O13.D7	Sample6	16	GE	0	MGE	MGE-IPC1	G2/M
O13.E7	Sample6	16	GE	0	MGE	MGE-div	S/G2
O13.F7	Sample6	16	GE	0	MGE	nIN5	Neural G0
O13.G7	Sample6	16	GE	0	MGE	nIN5	Neural G0
O13.H7	Sample6	16	GE	0	MGE	MGE-div	S/G2
O13.A8	Sample6	16	GE	0	MGE	nIN5	G1
O13.B8	Sample6	16	GE	0	MGE	nIN5	G1
O13.C8	Sample6	16	GE	0	MGE	MGE-RG2	G1
O13.D8	Sample6	16	GE	0	MGE	nIN5	G1
O13.F8	Sample6	16	GE	0	MGE	nIN5	Late G1
O13.G8	Sample6	16	GE	0	MGE	nIN5	G1
O13.H8	Sample6	16	GE	0	MGE	MGE-IPC1	G2/M
O13.A9	Sample6	16	GE	0	MGE	MGE-div	G2/M
O13.B9	Sample6	16	GE	0	MGE	nIN5	G1
O13.D9	Sample6	16	GE	0	MGE	MGE-IPC2	G2/M
O13.E9	Sample6	16	GE	0	MGE	MGE-RG2	G1
O13.F9	Sample6	16	GE	0	MGE	MGE-div	G2/M
O13.G9	Sample6	16	GE	0	MGE	MGE-RG2	Neural G0
O13.A10	Sample6	16	GE	0	MGE	nIN4	G1
O13.B10	Sample6	16	GE	0	MGE	nIN5	G1
O13.C10	Sample6	16	GE	0	MGE	nIN2	G1
O13.D10	Sample6	16	GE	0	MGE	nIN5	G1
O13.E10	Sample6	16	GE	0	MGE	MGE-div	S/G2
O13.F10	Sample6	16	GE	0	MGE	nIN5	G1
O13.G10	Sample6	16	GE	0	MGE	nIN5	M/Early G1
O13.H10	Sample6	16	GE	0	MGE	MGE-div	Neural G0
O13.A11	Sample6	16	GE	0	MGE	MGE-RG1	Neural G0
O13.B11	Sample6	16	GE	0	MGE	nIN5	Neural G0
O13.C11	Sample6	16	GE	0	MGE	MGE-IPC3	Neural G0
O13.E11	Sample6	16	GE	0	MGE	MGE-RG2	G1
O13.F11	Sample6	16	GE	0	MGE	MGE-div	G1
O13.G11	Sample6	16	GE	0	MGE	MGE-RG2	Neural G0
O13.A12	Sample6	16	GE	0	MGE	MGE-div	G1
O13.B12	Sample6	16	GE	0	MGE	nIN5	Neural G0
O13.C12	Sample6	16	GE	0	MGE	IN-STR	Neural G0
O13.E12	Sample6	16	GE	0	MGE	nIN5	Neural G0
O13.F12	Sample6	16	GE	0	MGE	nIN5	G1
O13.G12	Sample6	16	GE	0	MGE	MGE-RG2	G1
O13.H12	Sample6	16	GE	0	MGE	MGE-RG2	G1
S1.A1	Sample9	11	GE	0	MGE	nIN4	G1
S1.B1	Sample9	11	GE	0	MGE	MGE-IPC1	G2/M
S1.D1	Sample9	11	GE	0	MGE	nEN-early2	Neural G0
S1.E1	Sample9	11	GE	0	MGE	EN-V1-1	Neural G0
S1.F1	Sample9	11	GE	0	MGE	EN-V1-1	Neural G0
S1.H1	Sample9	11	GE	0	MGE	MGE-RG1	Neural G0
S1.A2	Sample9	11	GE	0	MGE	IN-STR	M/Early G1
S1.B2	Sample9	11	GE	0	MGE	MGE-RG2	S/G2
S1.C2	Sample9	11	GE	0	MGE	MGE-RG1	G1
S1.D2	Sample9	11	GE	0	MGE	nIN3	Neural G0
S1.E2	Sample9	11	GE	0	MGE	nIN3	Neural G0
S1.F2	Sample9	11	GE	0	MGE	RG-div1	G2/M
S1.H2	Sample9	11	GE	0	MGE	IN-STR	Neural G0
S1.B3	Sample9	11	GE	0	MGE	RG-div2	Neural G0
S1.C3	Sample9	11	GE	0	MGE	MGE-RG2	G2/M
S1.D3	Sample9	11	GE	0	MGE	nIN3	Neural G0
S1.G3	Sample9	11	GE	0	MGE	MGE-RG2	G1
S1.A4	Sample9	11	GE	0	MGE	nIN3	G1
S1.B4	Sample9	11	GE	0	MGE	MGE-IPC2	G1
S1.C4	Sample9	11	GE	0	MGE	nIN3	Neural G0
S1.D4	Sample9	11	GE	0	MGE	MGE-IPC3	G2/M
S1.E4	Sample9	11	GE	0	MGE	nIN3	G1
S1.G4	Sample9	11	GE	0	MGE	nIN3	G1
S1.H4	Sample9	11	GE	0	MGE	nIN4	G1
S1.A5	Sample9	11	GE	0	MGE	MGE-IPC2	S/G2
S1.B5	Sample9	11	GE	0	MGE	MGE-RG1	G1
S1.E5	Sample9	11	GE	0	MGE	MGE-RG1	Neural G0
S1.F5	Sample9	11	GE	0	MGE	nIN3	G1
S1.G5	Sample9	11	GE	0	MGE	nIN3	G1
S1.H5	Sample9	11	GE	0	MGE	nIN3	G1
S1.A6	Sample9	11	GE	0	MGE	MGE-IPC2	S/G2
S1.C6	Sample9	11	GE	0	MGE	MGE-IPC2	G1
S1.F6	Sample9	11	GE	0	MGE	IN-STR	Neural G0
S1.G6	Sample9	11	GE	0	MGE	IN-STR	Neural G0
S1.C7	Sample9	11	GE	0	MGE	nIN3	Neural G0
S1.F7	Sample9	11	GE	0	MGE	nIN3	Neural G0
S1.H7	Sample9	11	GE	0	MGE	IN-CTX-CGE1	Neural G0
S1.A8	Sample9	11	GE	0	MGE	IN-CTX-CGE1	G1
S1.B8	Sample9	11	GE	0	MGE	nIN3	G1
S1.C8	Sample9	11	GE	0	MGE	MGE-RG2	G1
S1.E8	Sample9	11	GE	0	MGE	MGE-IPC3	M/Early G1
S1.F8	Sample9	11	GE	0	MGE	nIN3	Neural G0
S1.G8	Sample9	11	GE	0	MGE	MGE-IPC2	G1
S1.H8	Sample9	11	GE	0	MGE	nIN4	G1
S1.B9	Sample9	11	GE	0	MGE	nIN3	G1
S1.C9	Sample9	11	GE	0	MGE	IN-STR	Neural G0
S1.D9	Sample9	11	Cortex	All	PFC	RG-div1	G2/M
S1.E9	Sample9	11	Cortex	All	PFC	EN-PFC1	Neural G0
S1.F9	Sample9	11	Cortex	All	PFC	EN-PFC3	Neural G0
S1.H9	Sample9	11	Cortex	All	PFC	EN-V1-1	Neural G0
S1.B10	Sample9	11	Cortex	All	PFC	EN-PFC1	Neural G0
S1.F10	Sample9	11	Cortex	All	PFC	oRG	G1
S1.G10	Sample9	11	Cortex	All	PFC	nEN-early1	Neural G0
S1.A11	Sample9	11	Cortex	All	PFC	EN-V1-2	Neural G0
S1.F11	Sample9	11	Cortex	All	PFC	RG-div1	Neural G0
S1.G11	Sample9	11	Cortex	All	PFC	vRG	G1
S1.H11	Sample9	11	Cortex	All	PFC	EN-V1-1	Neural G0
S1.A12	Sample9	11	Cortex	All	PFC	EN-PFC1	Neural G0
S1.B12	Sample9	11	Cortex	All	PFC	nEN-early2	G1
S1.C12	Sample9	11	Cortex	All	PFC	nEN-early2	Neural G0
S1.D12	Sample9	11	Cortex	All	PFC	nEN-early2	Neural G0
S1.E12	Sample9	11	Cortex	All	PFC	EN-V1-1	Neural G0
S1.F12	Sample9	11	Cortex	All	PFC	EN-V1-1	Neural G0
S1.H12	Sample9	11	Cortex	All	PFC	EN-V1-1	Neural G0
S2.D1	Sample9	11	Cortex	All	PFC	EN-V1-1	Neural G0
S2.E1	Sample9	11	Cortex	All	PFC	IPC-div1	Neural G0
S2.G1	Sample9	11	Cortex	All	PFC	vRG	Neural G0
S2.A2	Sample9	11	Cortex	All	PFC	IPC-nEN1	G1
S2.C2	Sample9	11	Cortex	All	PFC	EN-V1-1	Neural G0
S2.D2	Sample9	11	Cortex	All	PFC	EN-V1-1	Neural G0
S2.F2	Sample9	11	Cortex	All	PFC	nEN-early2	Neural G0
S2.G2	Sample9	11	Cortex	All	PFC	EN-PFC1	Neural G0
S2.D3	Sample9	11	Cortex	All	PFC	RG-div2	Neural G0
S2.E3	Sample9	11	Cortex	All	PFC	RG-div1	Neural G0
S2.H3	Sample9	11	Cortex	All	0	EN-V1-1	Neural G0
S2.B4	Sample9	11	Cortex	All	0	nEN-early1	Neural G0
S2.D4	Sample9	11	Cortex	All	0	RG-div2	Neural G0
S2.G4	Sample9	11	Cortex	All	0	EN-V1-1	Neural G0
S2.H4	Sample9	11	Cortex	All	0	RG-div2	Neural G0
S2.B5	Sample9	11	Cortex	All	0	nEN-early2	G1
S2.C5	Sample9	11	Cortex	All	0	RG-div2	Neural G0
S2.E5	Sample9	11	Cortex	All	0	nEN-early2	G1
S2.F5	Sample9	11	Cortex	All	0	EN-V1-1	Neural G0
S2.G5	Sample9	11	Cortex	All	0	nEN-early2	Late G1
S2.A6	Sample9	11	Cortex	All	0	nEN-early1	Neural G0
S2.C6	Sample9	11	Cortex	All	0	EN-V1-1	Neural G0
S2.D6	Sample9	11	Cortex	All	0	nEN-early2	G2/M
S2.E6	Sample9	11	Cortex	All	0	IPC-div2	G2/M
S2.G6	Sample9	11	Cortex	All	0	RG-div2	G1
S2.H6	Sample9	11	Cortex	All	0	nEN-early2	G1
S2.A7	Sample9	11	Cortex	All	0	vRG	G1
S2.B7	Sample9	11	Cortex	All	0	nEN-early2	G1
S2.C7	Sample9	11	Cortex	All	0	RG-div1	Neural G0
S2.D7	Sample9	11	Cortex	All	0	EN-V1-1	Neural G0
S2.E7	Sample9	11	Cortex	All	0	nEN-early1	Neural G0
S2.F7	Sample9	11	Cortex	All	0	EN-V1-1	Neural G0
S2.H7	Sample9	11	Cortex	All	0	EN-V1-1	Neural G0
S2.A8	Sample9	11	Cortex	All	0	RG-div2	Neural G0
S2.C8	Sample9	11	Cortex	All	0	EN-V1-1	Neural G0
S2.D8	Sample9	11	Cortex	All	0	EN-V1-1	Neural G0
S2.F8	Sample9	11	Cortex	All	0	nEN-early1	Neural G0
S2.C9	Sample9	11	Cortex	All	0	nEN-early1	Neural G0
S2.D9	Sample9	11	Cortex	All	0	EN-V1-1	Neural G0
S2.E9	Sample9	11	Cortex	All	0	RG-div1	G2/M
S2.F9	Sample9	11	Cortex	All	0	EN-PFC1	Neural G0
S2.G9	Sample9	11	Cortex	All	0	IPC-div2	G2/M
S2.H9	Sample9	11	Cortex	All	0	EN-V1-1	Neural G0
S2.A10	Sample9	11	Cortex	All	0	RG-div2	Neural G0
S2.C10	Sample9	11	Cortex	All	0	EN-PFC1	Neural G0
S2.E10	Sample9	11	Cortex	All	0	IPC-div1	G2/M
S2.H10	Sample9	11	Cortex	All	0	RG-div1	Neural G0
S2.B11	Sample9	11	Cortex	All	0	EN-V1-1	Neural G0
S2.C11	Sample9	11	Cortex	All	0	EN-V1-1	Neural G0
S2.D11	Sample9	11	Cortex	All	0	NA	M/Early G1
S2.F11	Sample9	11	Cortex	All	0	EN-V1-1	Neural G0
S2.G11	Sample9	11	Cortex	All	0	vRG	Neural G0
S2.H11	Sample9	11	Cortex	All	0	EN-V1-1	Neural G0
S2.A12	Sample9	11	Cortex	All	0	EN-V1-1	Neural G0
S2.D12	Sample9	11	Cortex	All	0	EN-PFC1	Neural G0
S2.H12	Sample10	14.5	Cortex	VZ	0	IPC-nEN2	G1
S3.A1	Sample10	14.5	Cortex	VZ	0	RG-div1	Neural G0
S3.B1	Sample10	14.5	Cortex	VZ	0	RG-div1	Neural G0
S3.C1	Sample10	14.5	Cortex	VZ	0	vRG	Neural G0
S3.D1	Sample10	14.5	Cortex	VZ	0	IPC-nEN2	Late G1
S3.E1	Sample10	14.5	Cortex	VZ	0	vRG	Neural G0
S3.F1	Sample10	14.5	Cortex	VZ	0	IPC-nEN1	Neural G0
S3.G1	Sample10	14.5	Cortex	VZ	0	IPC-nEN3	G1
S3.A2	Sample10	14.5	Cortex	VZ	0	IPC-nEN2	Neural G0
S3.C2	Sample10	14.5	Cortex	VZ	0	tRG	G1
S3.E2	Sample10	14.5	Cortex	VZ	0	IPC-nEN2	Neural G0
S3.F2	Sample10	14.5	Cortex	VZ	0	IPC-nEN2	Neural G0
S3.G2	Sample10	14.5	Cortex	VZ	0	IPC-nEN1	Neural G0
S3.D3	Sample10	14.5	Cortex	VZ	0	RG-div2	Neural G0
S3.E3	Sample10	14.5	Cortex	VZ	0	IPC-nEN1	Neural G0
S3.F3	Sample10	14.5	Cortex	VZ	0	RG-div1	Neural G0
S3.G3	Sample10	14.5	Cortex	VZ	0	tRG	Neural G0
S3.H3	Sample10	14.5	Cortex	VZ	0	tRG	Neural G0
S3.B4	Sample10	14.5	Cortex	VZ	0	RG-div1	Neural G0
S3.C4	Sample10	14.5	Cortex	VZ	0	vRG	Neural G0
S3.E4	Sample10	14.5	Cortex	VZ	0	IN-CTX-MGE1	Neural G0
S3.F4	Sample10	14.5	Cortex	VZ	0	vRG	G1
S3.H4	Sample10	14.5	Cortex	VZ	0	IPC-nEN2	Neural G0
S3.A5	Sample10	14.5	Cortex	VZ	0	IPC-nEN2	M/Early G1
S3.B5	Sample10	14.5	Cortex	VZ	0	IN-CTX-CGE2	Neural G0
S3.C5	Sample10	14.5	Cortex	VZ	0	IN-CTX-CGE1	Neural G0
S3.D5	Sample10	14.5	Cortex	VZ	0	vRG	Neural G0
S3.E5	Sample10	14.5	Cortex	VZ	0	vRG	G1
S3.F5	Sample10	14.5	Cortex	VZ	0	RG-div1	G1
S3.G5	Sample10	14.5	Cortex	VZ	0	IPC-nEN2	M/Early G1
S3.H5	Sample10	14.5	Cortex	VZ	0	RG-div1	G2/M
S3.A6	Sample10	14.5	Cortex	VZ	0	IPC-nEN2	Neural G0
S3.B6	Sample10	14.5	Cortex	VZ	0	tRG	Neural G0
S3.C6	Sample10	14.5	Cortex	VZ	0	RG-div2	G1
S3.E6	Sample10	14.5	Cortex	VZ	0	IPC-nEN2	Neural G0
S3.G6	Sample10	14.5	Cortex	VZ	0	IPC-nEN2	G1
S3.H6	Sample10	14.5	Cortex	VZ	0	RG-div1	G1
S3.A7	Sample10	14.5	Cortex	VZ	0	IN-CTX-MGE1	Neural G0
S3.D7	Sample10	14.5	Cortex	VZ	0	vRG	Neural G0
S3.E7	Sample10	14.5	Cortex	VZ	0	vRG	Neural G0
S3.G7	Sample10	14.5	Cortex	VZ	0	IPC-div1	G2/M
S3.H7	Sample10	14.5	Cortex	VZ	0	IPC-nEN2	Neural G0
S3.A8	Sample10	14.5	Cortex	VZ	0	IPC-nEN2	Neural G0
S3.B8	Sample10	14.5	Cortex	VZ	0	IPC-nEN2	Neural G0
S3.C8	Sample10	14.5	Cortex	VZ	0	RG-div1	G2/M
S3.D8	Sample10	14.5	Cortex	VZ	0	tRG	Neural G0
S3.E8	Sample10	14.5	Cortex	VZ	0	vRG	Neural G0
S3.F8	Sample10	14.5	Cortex	VZ	0	IN-CTX-MGE1	G1
S3.A9	Sample10	14.5	Cortex	VZ	0	IPC-nEN2	Neural G0
S3.D9	Sample10	14.5	Cortex	VZ	0	IPC-nEN2	G2/M
S3.E9	Sample10	14.5	Cortex	VZ	0	RG-div1	Neural G0
S3.F9	Sample10	14.5	Cortex	VZ	0	IPC-nEN2	G1
S3.H9	Sample10	14.5	Cortex	VZ	0	IPC-div2	G2/M
S3.A10	Sample10	14.5	Cortex	VZ	0	RG-div1	G2/M
S3.B10	Sample10	14.5	Cortex	VZ	0	RG-div1	G2/M
S3.C10	Sample10	14.5	Cortex	VZ	0	vRG	G1
S3.G10	Sample10	14.5	Cortex	SVZ	0	nEN-late	G1/other
S4.E4	Sample10	14.5	Cortex	SVZ	0	Mural	Neural G0
S14.C11	Sample11	19	Cortex	CP	PFC	nEN-early2	G1
S14.F11	Sample11	19	Cortex	CP	PFC	IN-CTX-CGE2	G2/M
S14.H11	Sample11	19	Cortex	CP	PFC	IN-CTX-MGE1	G2/M
S14.A12	Sample11	19	Cortex	CP	PFC	EN-PFC2	Neural G0
S14.B12	Sample11	19	Cortex	CP	PFC	EN-PFC2	M/Early G1
S14.G12	Sample11	19	Cortex	CP	PFC	nEN-early2	G2/M
S14.H12	Sample11	19	Cortex	CP	PFC	NA	G1
S15.D1	Sample12	13	GE	0	MGE	MGE-IPC1	G2/M
S15.E1	Sample12	13	GE	0	MGE	MGE-div	S/G2
S15.G1	Sample12	13	GE	0	MGE	MGE-RG2	S/G2
S15.A2	Sample12	13	GE	0	MGE	nIN3	G2/M
S15.E2	Sample12	13	GE	0	MGE	MGE-IPC2	G2/M
S15.F2	Sample12	13	GE	0	MGE	nIN3	Neural G0
S15.G2	Sample12	13	GE	0	MGE	nIN2	G1
S15.H2	Sample12	13	GE	0	MGE	OPC	Neural G0
S15.A3	Sample12	13	GE	0	MGE	nIN3	Neural G0
S15.B3	Sample12	13	GE	0	MGE	nIN5	G1
S15.C3	Sample12	13	GE	0	MGE	nIN2	G1
S15.D3	Sample12	13	GE	0	MGE	nIN4	Late G1
S15.E3	Sample12	13	GE	0	MGE	MGE-div	M/Early G1
S15.A4	Sample12	13	GE	0	MGE	MGE-IPC1	G2/M
S15.C4	Sample12	13	GE	0	MGE	nIN5	G1
S15.D4	Sample12	13	GE	0	MGE	MGE-IPC3	Neural G0
S15.F4	Sample12	13	GE	0	MGE	nIN1	Neural G0
S15.G4	Sample12	13	GE	0	MGE	nIN3	G1
S15.H4	Sample12	13	GE	0	MGE	MGE-IPC2	G1
S15.A5	Sample12	13	GE	0	MGE	MGE-RG1	G1
S15.B5	Sample12	13	GE	0	MGE	nIN3	G1
S15.E5	Sample12	13	GE	0	MGE	MGE-IPC3	G1
S15.F5	Sample12	13	GE	0	MGE	MGE-IPC2	G2/M
S15.B6	Sample12	13	GE	0	MGE	IN-STR	Neural G0
S15.C6	Sample12	13	GE	0	MGE	IN-STR	Neural G0
S15.E6	Sample12	13	GE	0	MGE	MGE-IPC1	G2/M
S15.H6	Sample12	13	GE	0	MGE	nIN1	Neural G0
S15.D7	Sample12	13	GE	0	MGE	MGE-RG2	G1
S15.E7	Sample12	13	GE	0	MGE	IN-STR	G1
S15.F7	Sample12	13	GE	0	MGE	MGE-IPC1	G2/M
S15.H7	Sample12	13	GE	0	MGE	MGE-div	S/G2
S15.A8	Sample12	13	GE	0	MGE	MGE-IPC2	G2/M
S15.B8	Sample12	13	GE	0	LGE	IN-STR	Neural G0
S15.D8	Sample12	13	GE	0	LGE	IN-STR	G1
S15.F8	Sample12	13	GE	0	LGE	IN-CTX-MGE1	Neural G0
S15.G8	Sample12	13	GE	0	LGE	nIN2	Neural G0
S15.H8	Sample12	13	GE	0	LGE	IN-STR	Neural G0
S15.A9	Sample12	13	GE	0	LGE	IN-CTX-MGE1	G1
S15.C9	Sample12	13	GE	0	LGE	IN-STR	G1
S15.E9	Sample12	13	GE	0	LGE	IN-CTX-CGE1	Neural G0
S15.F9	Sample12	13	GE	0	LGE	IN-CTX-MGE1	Late G1
S15.G9	Sample12	13	GE	0	LGE	IN-STR	Neural G0
S15.A10	Sample12	13	GE	0	LGE	IN-CTX-MGE1	G1
S15.B10	Sample12	13	GE	0	LGE	IN-CTX-MGE1	M/Early G1
S15.D10	Sample12	13	GE	0	LGE	IN-STR	Late G1
S15.E10	Sample12	13	GE	0	LGE	MGE-IPC2	G1
S15.F10	Sample12	13	GE	0	LGE	IN-STR	Neural G0
S15.A11	Sample12	13	GE	0	LGE	IN-STR	Neural G0
S15.B11	Sample12	13	GE	0	LGE	MGE-RG1	G1
S15.C11	Sample12	13	GE	0	LGE	MGE-IPC2	S/G2
S15.G11	Sample12	13	GE	0	LGE	IN-CTX-CGE1	Neural G0
S15.A12	Sample12	13	GE	0	LGE	nIN3	G1
S15.B12	Sample12	13	GE	0	LGE	IN-CTX-CGE1	Neural G0
S15.C12	Sample12	13	GE	0	LGE	IN-CTX-MGE1	G1
S15.D12	Sample12	13	GE	0	LGE	nIN3	Neural G0
S15.F12	Sample12	13	GE	0	LGE	IN-CTX-CGE2	Neural G0
S15.G12	Sample12	13	GE	0	LGE	IN-CTX-CGE1	Neural G0
S15.H12	Sample12	13	GE	0	LGE	IN-CTX-MGE1	G1
S16.C1	Sample12	13	GE	0	LGE	IPC-nEN2	Neural G0
S16.F1	Sample12	13	GE	0	LGE	nEN-late	M/Early G1
S16.H1	Sample12	13	GE	0	LGE	oRG	Neural G0
S16.A2	Sample12	13	GE	0	LGE	IN-CTX-MGE1	G1
S16.B2	Sample12	13	GE	0	LGE	IN-CTX-CGE1	Late G1
S16.C2	Sample12	13	GE	0	LGE	Mural	G1
S16.E2	Sample12	13	GE	0	LGE	IN-CTX-CGE1	Neural G0
S16.F2	Sample12	13	GE	0	LGE	RG-div1	G2/M
S16.G2	Sample12	13	GE	0	LGE	IN-CTX-MGE1	G1
S16.H2	Sample12	13	GE	0	LGE	IN-CTX-MGE1	Neural G0
S16.A3	Sample12	13	GE	0	LGE	IN-CTX-CGE1	Neural G0
S16.E3	Sample12	13	Cortex	VZ	PFC	vRG	G1
S16.A4	Sample12	13	Cortex	VZ	PFC	oRG	G1
S16.D4	Sample12	13	Cortex	VZ	PFC	IPC-nEN2	G1
S16.E4	Sample12	13	Cortex	VZ	PFC	IN-CTX-CGE2	Neural G0
S16.F4	Sample12	13	Cortex	VZ	PFC	tRG	Neural G0
S16.B5	Sample12	13	Cortex	VZ	PFC	RG-div1	G2/M
S16.E5	Sample12	13	Cortex	VZ	PFC	tRG	Neural G0
S16.G5	Sample12	13	Cortex	VZ	PFC	IN-CTX-MGE1	Neural G0
S16.A6	Sample12	13	Cortex	VZ	PFC	nEN-early2	G1
S16.B6	Sample12	13	Cortex	VZ	PFC	IN-CTX-MGE1	Neural G0
S16.C6	Sample12	13	Cortex	VZ	PFC	tRG	G1
S16.D6	Sample12	13	Cortex	VZ	PFC	vRG	Neural G0
S16.E6	Sample12	13	Cortex	VZ	PFC	tRG	G1
S16.F6	Sample12	13	Cortex	VZ	PFC	tRG	Neural G0
S16.A7	Sample12	13	Cortex	VZ	PFC	nEN-early2	Neural G0
S16.B7	Sample12	13	Cortex	VZ	PFC	nEN-early2	Neural G0
S16.C7	Sample12	13	Cortex	VZ	PFC	tRG	Neural G0
S16.E7	Sample12	13	Cortex	VZ	PFC	IN-CTX-CGE2	Neural G0
S16.B8	Sample12	13	Cortex	VZ	PFC	RG-div1	Neural G0
S16.D8	Sample12	13	Cortex	VZ	PFC	vRG	Neural G0
S16.E8	Sample12	13	Cortex	VZ	PFC	vRG	G1
S16.G8	Sample12	13	Cortex	VZ	PFC	tRG	Neural G0
S16.G9	Sample12	13	Cortex	SVZ	PFC	nEN-early2	Neural G0
S16.C10	Sample12	13	Cortex	SVZ	PFC	IPC-nEN2	G1
S16.D10	Sample12	13	Cortex	SVZ	PFC	nEN-early2	Neural G0
S16.F10	Sample12	13	Cortex	SVZ	PFC	nEN-late	Neural G0
S16.B11	Sample12	13	Cortex	SVZ	PFC	nEN-early2	Neural G0
S16.D11	Sample12	13	Cortex	SVZ	PFC	IPC-nEN2	G1
S16.A12	Sample12	13	Cortex	SVZ	PFC	nEN-late	G1
S17.A1	Sample12	13	Cortex	SVZ	PFC	IPC-nEN3	M/Early G1
S17.C1	Sample12	13	Cortex	SVZ	PFC	nEN-late	G2/M
S17.H1	Sample12	13	Cortex	CP	PFC	EN-PFC3	Neural G0
S17.B2	Sample12	13	Cortex	CP	PFC	EN-PFC1	Neural G0
S17.D2	Sample12	13	Cortex	CP	PFC	EN-PFC1	Neural G0
S17.F2	Sample12	13	Cortex	CP	PFC	EN-PFC2	Neural G0
S17.G2	Sample12	13	Cortex	CP	PFC	EN-PFC2	Neural G0
S17.H2	Sample12	13	Cortex	CP	PFC	EN-PFC1	Neural G0
S17.A3	Sample12	13	Cortex	CP	PFC	EN-PFC2	Neural G0
S17.C3	Sample12	13	Cortex	CP	PFC	EN-PFC2	Neural G0
S17.D3	Sample12	13	Cortex	CP	PFC	nEN-early2	Neural G0
S17.E3	Sample12	13	Cortex	CP	PFC	IN-CTX-MGE1	Neural G0
S17.F3	Sample12	13	Cortex	CP	PFC	EN-PFC2	Neural G0
S17.B5	Sample12	13	Cortex	CP	PFC	EN-PFC3	Neural G0
S17.E6	Sample12	13	Cortex	CP	PFC	EN-PFC1	Neural G0
S17.G6	Sample12	13	Cortex	CP	PFC	IN-CTX-MGE1	Neural G0
S17.H6	Sample12	13	Cortex	CP	PFC	EN-PFC1	Neural G0
S17.A7	Sample12	13	Cortex	CP	PFC	nEN-early2	Neural G0
S17.B7	Sample12	13	Cortex	CP	PFC	EN-PFC1	Neural G0
S17.C7	Sample12	13	Cortex	CP	PFC	EN-PFC2	Neural G0
S17.D7	Sample12	13	Cortex	CP	PFC	IN-CTX-MGE1	Neural G0
S17.F7	Sample12	13	Cortex	CP	PFC	EN-PFC1	Neural G0
S17.H7	Sample12	13	Cortex	CP	PFC	EN-PFC2	Neural G0
S17.C8	Sample12	13	Cortex	CP	PFC	EN-PFC3	Neural G0
S17.D8	Sample12	13	Cortex	CP	PFC	EN-PFC2	Neural G0
S17.E8	Sample12	13	Cortex	CP	PFC	EN-PFC1	Neural G0
S17.B9	Sample12	13	Cortex	CP	PFC	EN-PFC2	Neural G0
S17.E9	Sample12	13	Cortex	CP	PFC	EN-PFC3	Neural G0
S17.F9	Sample12	13	Cortex	CP	PFC	EN-PFC2	Neural G0
S17.H9	Sample12	13	Cortex	CP	PFC	EN-PFC1	Neural G0
S17.C10	Sample12	13	Cortex	CP	PFC	EN-PFC3	Neural G0
S17.D10	Sample11	19	GE	0	MGE	IN-STR	Neural G0
S17.E10	Sample11	19	GE	0	MGE	IN-CTX-CGE1	Neural G0
S17.F10	Sample11	19	GE	0	MGE	IN-CTX-CGE1	Neural G0
S17.G10	Sample11	19	GE	0	MGE	oRG	Neural G0
S17.C11	Sample11	19	GE	0	MGE	IN-STR	G2/M
S17.E11	Sample11	19	GE	0	MGE	nIN2	Neural G0
S17.F11	Sample11	19	GE	0	MGE	IN-CTX-CGE1	Late G1
S17.B12	Sample11	19	GE	0	MGE	IN-CTX-MGE1	Neural G0
S17.C12	Sample11	19	GE	0	MGE	IN-CTX-CGE1	G1
S17.F12	Sample11	19	GE	0	MGE	MGE-div	S/G2
S17.G12	Sample11	19	GE	0	MGE	IN-CTX-MGE1	G1
S17.H12	Sample11	19	GE	0	MGE	IN-CTX-MGE1	G1/other
S19.B1	Sample11	19	GE	0	MGE	vRG	G1
S19.G1	Sample11	19	GE	0	MGE	EN-PFC2	G1
S19.D2	Sample11	19	GE	0	MGE	IN-CTX-CGE1	Neural G0
S19.G2	Sample11	19	GE	0	MGE	nIN5	G1
S19.C3	Sample11	19	GE	0	MGE	IN-CTX-CGE1	Late G1
S19.D3	Sample11	19	GE	0	MGE	IN-CTX-CGE2	M/Early G1
S19.F3	Sample11	19	GE	0	MGE	IN-CTX-CGE1	G1
S19.G3	Sample11	19	GE	0	MGE	nIN3	G1
S19.A4	Sample11	19	GE	0	MGE	MGE-RG1	G1
S19.C4	Sample13	14.2	Cortex	All	V1	IPC-nEN1	Neural G0
S19.E4	Sample13	14.2	Cortex	All	V1	nEN-early2	Neural G0
S19.F4	Sample13	14.2	Cortex	All	V1	EN-PFC2	Neural G0
S19.G4	Sample13	14.2	Cortex	All	V1	tRG	G1
S19.D5	Sample13	14.2	Cortex	All	V1	EN-PFC2	Neural G0
S19.G5	Sample13	14.2	Cortex	All	V1	EN-PFC2	Neural G0
S19.H5	Sample13	14.2	Cortex	All	V1	EN-PFC2	Neural G0
S19.A6	Sample13	14.2	Cortex	All	V1	IPC-nEN3	G1
S19.G6	Sample13	14.2	Cortex	All	V1	EN-PFC2	Neural G0
S19.A7	Sample13	14.2	Cortex	All	V1	nEN-late	G2/M
S19.B7	Sample13	14.2	Cortex	All	V1	tRG	G1
S19.C7	Sample13	14.2	Cortex	All	V1	EN-PFC2	Neural G0
S19.D7	Sample13	14.2	Cortex	All	V1	EN-V1-1	Neural G0
S19.E7	Sample13	14.2	Cortex	All	V1	RG-div1	G2/M
S19.F7	Sample13	14.2	Cortex	All	V1	EN-PFC2	Neural G0
S19.G7	Sample13	14.2	Cortex	All	V1	EN-PFC3	Neural G0
S19.A8	Sample13	14.2	Cortex	All	V1	EN-PFC1	M/Early G1
S19.B8	Sample13	14.2	Cortex	All	V1	EN-PFC1	Neural G0
S19.D8	Sample13	14.2	Cortex	All	V1	EN-PFC1	Neural G0
S19.F8	Sample13	14.2	Cortex	All	V1	IN-CTX-MGE1	G1
S19.G8	Sample13	14.2	Cortex	All	V1	IPC-nEN2	Neural G0
S19.A9	Sample13	14.2	Cortex	All	V1	IN-CTX-CGE2	Neural G0
S19.B9	Sample13	14.2	Cortex	All	V1	EN-PFC2	Neural G0
S19.E9	Sample13	14.2	Cortex	All	V1	RG-div1	Neural G0
S19.H9	Sample13	14.2	Cortex	All	V1	EN-V1-2	Neural G0
S19.B10	Sample13	14.2	Cortex	All	V1	EN-PFC1	Neural G0
S19.C10	Sample13	14.2	Cortex	All	V1	tRG	G1
S19.D10	Sample13	14.2	Cortex	All	V1	IN-CTX-MGE2	Neural G0
S19.E10	Sample13	14.2	Cortex	All	V1	EN-PFC2	Neural G0
S19.F10	Sample13	14.2	Cortex	All	V1	IN-CTX-MGE1	Neural G0
S19.G10	Sample13	14.2	Cortex	All	V1	EN-PFC2	G1/other
S19.A11	Sample13	14.2	Cortex	All	V1	NA	G1
S19.D11	Sample13	14.2	Cortex	All	V1	tRG	G1
S19.H11	Sample13	14.2	Cortex	All	V1	IN-CTX-CGE1	Late G1
S19.B12	Sample13	14.2	Cortex	All	V1	nEN-late	Neural G0
S19.C12	Sample13	14.2	Cortex	All	V1	nEN-late	Neural G0
S19.D12	Sample13	14.2	Cortex	All	V1	EN-PFC2	Neural G0
S19.E12	Sample13	14.2	Cortex	All	V1	EN-PFC2	Neural G0
S19.G12	Sample13	14.2	GE	0	MGE	IN-STR	G1
S19.H12	Sample13	14.2	GE	0	MGE	MGE-RG1	Neural G0
S20.C1	Sample13	14.2	GE	0	MGE	IPC-div2	G1
S20.D1	Sample13	14.2	GE	0	MGE	nEN-early2	Neural G0
S20.E1	Sample13	14.2	GE	0	MGE	EN-PFC2	G1
S20.G1	Sample13	14.2	GE	0	MGE	MGE-IPC3	M/Early G1
S20.H1	Sample13	14.2	GE	0	MGE	IPC-nEN2	Neural G0
S20.B2	Sample13	14.2	GE	0	MGE	MGE-RG2	S/G2
S20.G2	Sample13	14.2	GE	0	MGE	MGE-IPC1	G2/M
S20.H2	Sample13	14.2	GE	0	MGE	nIN2	G1
S20.A3	Sample13	14.2	GE	0	MGE	IN-STR	Neural G0
S20.D3	Sample13	14.2	GE	0	MGE	MGE-RG2	Neural G0
S20.E3	Sample13	14.2	GE	0	MGE	MGE-RG1	Neural G0
S20.H3	Sample13	14.2	GE	0	MGE	nIN1	Neural G0
S20.A4	Sample13	14.2	GE	0	MGE	MGE-div	M/Early G1
S20.B4	Sample13	14.2	GE	0	MGE	NA	G1
S20.C4	Sample13	14.2	GE	0	MGE	nIN2	G1
S20.D4	Sample13	14.2	GE	0	MGE	nIN2	M/Early G1
S20.E4	Sample13	14.2	GE	0	MGE	nIN2	Neural G0
S20.F4	Sample13	14.2	GE	0	MGE	nIN2	Neural G0
S20.A5	Sample13	14.2	GE	0	MGE	nIN2	Neural G0
S20.B5	Sample13	14.2	GE	0	MGE	IN-STR	Neural G0
S20.E5	Sample13	14.2	GE	0	MGE	nIN2	Neural G0
S20.G5	Sample13	14.2	GE	0	MGE	nIN2	G1
S20.A6	Sample13	14.2	GE	0	MGE	MGE-RG2	Neural G0
S20.B6	Sample13	14.2	GE	0	MGE	nIN4	G1
S20.D6	Sample13	14.2	GE	0	MGE	nIN2	G1
S20.E6	Sample13	14.2	GE	0	MGE	MGE-div	G2/M
S20.F6	Sample13	14.2	GE	0	MGE	nIN2	G2/M
S20.G6	Sample13	14.2	GE	0	MGE	MGE-IPC1	G2/M
S20.F7	Sample13	14.2	GE	0	MGE	nIN2	G1
S20.A8	Sample13	14.2	GE	0	MGE	MGE-RG2	S/G2
S20.C8	Sample13	14.2	Cortex	All	PFC	IN-CTX-CGE1	Neural G0
S20.F8	Sample13	14.2	Cortex	All	PFC	EN-PFC2	Neural G0
S20.H8	Sample13	14.2	Cortex	All	PFC	nEN-late	G1
S20.A9	Sample13	14.2	Cortex	All	PFC	IPC-nEN2	Neural G0
S20.E9	Sample13	14.2	Cortex	All	PFC	EN-PFC2	Neural G0
S20.G9	Sample13	14.2	Cortex	All	PFC	IPC-nEN2	Neural G0
S20.A10	Sample13	14.2	Cortex	All	PFC	EN-PFC2	Neural G0
S20.B10	Sample13	14.2	Cortex	All	PFC	EN-PFC3	Neural G0
S20.C10	Sample13	14.2	Cortex	All	PFC	nEN-early2	Neural G0
S20.D10	Sample13	14.2	Cortex	All	PFC	IN-CTX-CGE2	Neural G0
S20.F10	Sample13	14.2	Cortex	All	PFC	IN-CTX-MGE1	Neural G0
S20.G10	Sample13	14.2	Cortex	All	PFC	vRG	Neural G0
S20.H10	Sample13	14.2	Cortex	All	PFC	IPC-nEN2	G1
S20.C11	Sample13	14.2	Cortex	All	PFC	EN-PFC3	Neural G0
S20.E11	Sample13	14.2	Cortex	All	PFC	EN-PFC2	Neural G0
S20.F11	Sample13	14.2	Cortex	All	PFC	Mural	G1
S20.G11	Sample13	14.2	Cortex	All	PFC	RG-div2	Neural G0
S20.H11	Sample13	14.2	Cortex	All	PFC	nEN-early2	Neural G0
S20.A12	Sample13	14.2	Cortex	All	PFC	IPC-nEN2	Neural G0
S20.C12	Sample13	14.2	Cortex	All	PFC	IPC-div2	G2/M
S20.D12	Sample13	14.2	Cortex	All	PFC	nEN-early2	G1
S20.E12	Sample13	14.2	Cortex	All	PFC	IN-CTX-CGE1	Neural G0
S21.A1	Sample13	14.2	Cortex	All	PFC	tRG	Neural G0
S21.C1	Sample13	14.2	Cortex	All	PFC	nEN-early2	Neural G0
S21.D1	Sample13	14.2	Cortex	All	PFC	EN-PFC2	Neural G0
S21.E1	Sample13	14.2	Cortex	All	PFC	nEN-late	Neural G0
S21.F1	Sample13	14.2	Cortex	All	PFC	IPC-nEN2	G1
S21.H1	Sample13	14.2	Cortex	All	PFC	EN-PFC2	Neural G0
S21.A2	Sample13	14.2	Cortex	All	PFC	nEN-early2	Neural G0
S21.B2	Sample13	14.2	Cortex	All	PFC	nEN-early2	Neural G0
S21.C2	Sample13	14.2	Cortex	All	PFC	EN-PFC3	Neural G0
S21.G2	Sample13	14.2	Cortex	All	PFC	oRG	Neural G0
S21.A3	Sample13	14.2	Cortex	All	PFC	EN-PFC2	Neural G0
S21.C3	Sample13	14.2	Cortex	All	PFC	nEN-late	Neural G0
S21.E3	Sample13	14.2	Cortex	All	PFC	vRG	Neural G0
S21.F3	Sample13	14.2	Cortex	All	PFC	nEN-early2	Neural G0
S21.H3	Sample13	14.2	Cortex	All	PFC	IPC-nEN2	G2/M
S21.A4	Sample13	14.2	Cortex	All	PFC	EN-PFC2	Neural G0
S21.B4	Sample13	14.2	Cortex	All	M1	nEN-late	M/Early G1
S21.E4	Sample13	14.2	Cortex	All	M1	nEN-late	G1
S21.H4	Sample13	14.2	Cortex	All	M1	EN-PFC1	Neural G0
S21.A5	Sample13	14.2	Cortex	All	M1	IPC-nEN3	G1
S21.B5	Sample13	14.2	Cortex	All	M1	nEN-late	Neural G0
S21.E5	Sample13	14.2	Cortex	All	M1	tRG	G1
S21.F5	Sample13	14.2	Cortex	All	M1	EN-PFC2	Neural G0
S21.G5	Sample13	14.2	Cortex	All	M1	EN-PFC2	Neural G0
S21.B6	Sample13	14.2	Cortex	All	M1	IPC-nEN2	Neural G0
S21.D6	Sample13	14.2	Cortex	All	M1	oRG	Neural G0
S21.F6	Sample13	14.2	Cortex	All	M1	vRG	Neural G0
S21.G6	Sample13	14.2	Cortex	All	M1	tRG	G1
S21.C7	Sample13	14.2	Cortex	All	M1	nEN-early2	G1
S21.D7	Sample13	14.2	Cortex	All	M1	IPC-nEN2	G2/M
S21.A8	Sample13	14.2	Cortex	All	M1	IN-CTX-MGE1	G2/M
S21.C8	Sample13	14.2	Cortex	All	M1	nEN-early2	Neural G0
S21.D8	Sample13	14.2	Cortex	All	M1	nEN-early2	Neural G0
S21.F8	Sample13	14.2	Cortex	All	M1	IPC-nEN2	G2/M
S21.H8	Sample13	14.2	Cortex	All	M1	IN-CTX-CGE2	Neural G0
S21.A9	Sample13	14.2	Cortex	All	M1	IPC-nEN2	G2/M
S21.B9	Sample13	14.2	Cortex	All	M1	nEN-early2	Neural G0
S21.H9	Sample13	14.2	Cortex	All	M1	nEN-late	G1
S21.A10	Sample13	14.2	Cortex	All	M1	tRG	G1
S21.B10	Sample13	14.2	Cortex	All	M1	IPC-nEN2	G2/M
S21.G10	Sample13	14.2	Cortex	All	M1	MGE-IPC1	G2/M
S22.B7	Sample14	13.3	Cortex	All	M1	RG-div2	Neural G0
S22.G7	Sample14	13.3	Cortex	All	M1	RG-div2	G1
S22.F8	Sample14	13.3	Cortex	All	M1	IN-CTX-CGE2	Neural G0
S22.G8	Sample14	13.3	Cortex	All	M1	EN-PFC1	Neural G0
S22.C9	Sample14	13.3	Cortex	All	M1	vRG	Neural G0
S22.F9	Sample14	13.3	Cortex	All	M1	nEN-early2	G1
S22.G9	Sample14	13.3	Cortex	All	M1	nEN-early2	Neural G0
S22.C10	Sample11	19	Cortex	CP	PFC	EN-V1-2	G1
S22.D10	Sample11	19	Cortex	CP	PFC	EN-V1-2	Neural G0
S22.E10	Sample11	19	Cortex	CP	PFC	IN-CTX-CGE2	Neural G0
S22.A11	Sample11	19	Cortex	CP	PFC	EN-PFC3	G1
S22.B11	Sample11	19	Cortex	CP	PFC	EN-V1-2	Neural G0
S22.D11	Sample11	19	Cortex	CP	PFC	nEN-early2	Neural G0
S22.E11	Sample11	19	Cortex	CP	PFC	IN-CTX-CGE2	M/Early G1
S22.F11	Sample11	19	Cortex	CP	PFC	OPC	G2/M
S22.H11	Sample11	19	Cortex	CP	PFC	EN-V1-2	G1
S22.A12	Sample11	19	Cortex	CP	PFC	EN-PFC2	Neural G0
S22.B12	Sample11	19	Cortex	CP	PFC	IN-CTX-CGE1	Neural G0
S22.F12	Sample11	19	Cortex	CP	PFC	EN-PFC2	Neural G0
S22.G12	Sample11	19	Cortex	CP	PFC	EN-V1-1	Neural G0
S23.A1	Sample14	13.3	Cortex	All	V1	nEN-early1	Neural G0
S23.B1	Sample14	13.3	Cortex	All	V1	vRG	G1
S23.D1	Sample14	13.3	Cortex	All	V1	RG-div2	Neural G0
S23.F1	Sample14	13.3	Cortex	All	V1	RG-div2	G1
S23.G1	Sample14	13.3	Cortex	All	V1	EN-PFC1	Neural G0
S23.A2	Sample14	13.3	Cortex	All	V1	nEN-early1	G2/M
S23.C2	Sample14	13.3	Cortex	All	V1	RG-div1	G2/M
S23.D2	Sample14	13.3	Cortex	All	V1	EN-V1-1	Neural G0
S23.E2	Sample14	13.3	Cortex	All	V1	vRG	Neural G0
S23.F2	Sample14	13.3	Cortex	All	V1	EN-V1-1	Neural G0
S23.G2	Sample14	13.3	Cortex	All	V1	EN-V1-1	Neural G0
S23.H2	Sample14	13.3	Cortex	All	V1	EN-V1-1	Neural G0
S23.B3	Sample14	13.3	Cortex	All	V1	EN-V1-1	Neural G0
S23.F3	Sample14	13.3	Cortex	All	V1	EN-V1-1	Neural G0
S23.H3	Sample14	13.3	Cortex	All	V1	EN-V1-1	M/Early G1
S23.A4	Sample14	13.3	Cortex	All	V1	EN-V1-1	Neural G0
S23.B4	Sample14	13.3	Cortex	All	V1	RG-div2	Neural G0
S23.C4	Sample14	13.3	Cortex	All	V1	EN-V1-1	Neural G0
S23.D4	Sample14	13.3	Cortex	All	V1	RG-div1	G2/M
S23.E4	Sample14	13.3	Cortex	All	V1	RG-div2	Neural G0
S23.H4	Sample14	13.3	Cortex	All	V1	RG-div2	Neural G0
S23.A5	Sample14	13.3	Cortex	All	V1	RG-div2	G2/M
S23.B5	Sample14	13.3	Cortex	All	V1	IPC-div2	G1
S23.E5	Sample14	13.3	Cortex	All	V1	nEN-early1	Neural G0
S23.F5	Sample14	13.3	Cortex	All	V1	RG-div1	G2/M
S23.G5	Sample14	13.3	Cortex	All	V1	EN-PFC1	M/Early G1
S23.H5	Sample14	13.3	Cortex	All	V1	EN-PFC1	Neural G0
S23.B6	Sample14	13.3	Cortex	All	V1	RG-div1	G2/M
S23.D6	Sample14	13.3	Cortex	All	V1	nEN-early2	G1
S23.F6	Sample14	13.3	Cortex	All	V1	EN-V1-1	Neural G0
S23.G6	Sample14	13.3	Cortex	All	V1	EN-V1-1	G2/M
S23.H6	Sample14	13.3	Cortex	All	V1	EN-V1-1	Neural G0
S23.A7	Sample14	13.3	Cortex	All	V1	EN-V1-1	Neural G0
S23.B7	Sample14	13.3	Cortex	All	V1	EN-V1-1	Neural G0
S23.C7	Sample14	13.3	Cortex	All	V1	RG-div2	G1
S23.D7	Sample14	13.3	Cortex	All	V1	EN-V1-1	Neural G0
S23.E7	Sample14	13.3	Cortex	All	V1	EN-V1-1	Neural G0
S23.F7	Sample14	13.3	Cortex	All	V1	tRG	G1
S23.A8	Sample14	13.3	Cortex	All	V1	EN-V1-1	Neural G0
S23.B8	Sample14	13.3	Cortex	All	V1	EN-V1-1	Neural G0
S23.D8	Sample14	13.3	Cortex	All	V1	EN-V1-1	Neural G0
S23.E8	Sample14	13.3	Cortex	All	V1	EN-V1-1	Neural G0
S23.H8	Sample14	13.3	Cortex	All	V1	EN-V1-1	Neural G0
S23.B9	Sample14	13.3	Cortex	All	V1	EN-PFC1	Neural G0
S23.C9	Sample14	13.3	Cortex	All	V1	IPC-nEN2	Neural G0
S23.D9	Sample14	13.3	Cortex	All	V1	EN-PFC1	Neural G0
S23.E9	Sample14	13.3	Cortex	All	V1	RG-div2	G1
S23.F9	Sample14	13.3	Cortex	All	V1	RG-div2	Neural G0
S23.G9	Sample14	13.3	Cortex	All	V1	IN-CTX-CGE2	G1
S23.H9	Sample14	13.3	Cortex	All	V1	EN-V1-1	Neural G0
S23.A10	Sample14	13.3	Cortex	All	V1	EN-PFC1	Neural G0
S23.B10	Sample14	13.3	Cortex	All	V1	EN-V1-1	Neural G0
S23.D10	Sample14	13.3	Cortex	All	V1	EN-PFC1	Neural G0
S23.E10	Sample14	13.3	Cortex	All	V1	EN-V1-1	Neural G0
S23.F10	Sample14	13.3	Cortex	All	V1	EN-V1-1	Neural G0
S23.G10	Sample14	13.3	Cortex	All	V1	EN-PFC1	Neural G0
S23.A11	Sample14	13.3	Cortex	All	V1	EN-V1-1	Neural G0
S23.B11	Sample14	13.3	Cortex	All	V1	vRG	Neural G0
S23.D11	Sample14	13.3	Cortex	All	V1	EN-V1-1	Neural G0
S23.F11	Sample14	13.3	Cortex	All	V1	IN-CTX-MGE2	Neural G0
S23.G11	Sample14	13.3	Cortex	All	V1	nEN-early1	Neural G0
S23.A12	Sample14	13.3	Cortex	All	V1	RG-early	M/Early G1
S23.C12	Sample14	13.3	Cortex	All	V1	EN-V1-1	Neural G0
S23.D12	Sample14	13.3	Cortex	All	V1	vRG	Neural G0
S23.E12	Sample14	13.3	Cortex	All	V1	nEN-early2	Neural G0
S23.H12	Sample14	13.3	Cortex	All	V1	vRG	Neural G0
S24.D1	Sample14	13.3	Cortex	All	PFC	RG-div1	Neural G0
S24.E1	Sample14	13.3	Cortex	All	PFC	vRG	Neural G0
S24.F1	Sample14	13.3	Cortex	All	PFC	EN-V1-1	Neural G0
S24.H1	Sample14	13.3	Cortex	All	PFC	EN-PFC1	Neural G0
S24.C2	Sample14	13.3	Cortex	All	PFC	EN-V1-2	Neural G0
S24.E2	Sample14	13.3	Cortex	All	PFC	EN-V1-1	Neural G0
S24.G2	Sample14	13.3	Cortex	All	PFC	EN-PFC1	Neural G0
S24.H2	Sample14	13.3	Cortex	All	PFC	EN-PFC1	Neural G0
S24.A3	Sample14	13.3	Cortex	All	PFC	EN-PFC1	G1
S24.B3	Sample14	13.3	Cortex	All	PFC	EN-PFC1	Neural G0
S24.F3	Sample14	13.3	Cortex	All	PFC	EN-PFC3	Neural G0
S24.G3	Sample14	13.3	Cortex	All	PFC	IN-CTX-MGE2	G1
S24.A4	Sample14	13.3	Cortex	All	PFC	IPC-nEN2	Neural G0
S24.B4	Sample14	13.3	Cortex	All	PFC	IN-CTX-MGE2	M/Early G1
S24.C4	Sample14	13.3	Cortex	All	PFC	EN-PFC1	Neural G0
S24.E4	Sample14	13.3	Cortex	All	PFC	EN-PFC1	Neural G0
S24.F4	Sample14	13.3	Cortex	All	PFC	vRG	G1
S24.G4	Sample14	13.3	Cortex	All	PFC	EN-PFC1	Neural G0
S24.H4	Sample14	13.3	Cortex	All	PFC	EN-PFC1	Neural G0
S24.E5	Sample14	13.3	Cortex	All	PFC	EN-PFC1	Neural G0
S24.H5	Sample14	13.3	Cortex	All	PFC	EN-PFC1	Neural G0
S24.A6	Sample14	13.3	Cortex	All	PFC	RG-div2	G1
S24.B6	Sample14	13.3	Cortex	All	PFC	EN-V1-1	Neural G0
S24.D6	Sample14	13.3	Cortex	All	PFC	EN-V1-1	G1
S24.E6	Sample14	13.3	Cortex	All	PFC	IN-CTX-CGE2	M/Early G1
S24.F6	Sample14	13.3	Cortex	All	PFC	IPC-div2	G1
S24.G6	Sample14	13.3	Cortex	All	PFC	EN-PFC1	Neural G0
S24.A7	Sample14	13.3	Cortex	All	PFC	nEN-early2	Neural G0
S24.C7	Sample14	13.3	Cortex	All	PFC	EN-PFC1	Neural G0
S24.D7	Sample14	13.3	Cortex	All	PFC	EN-PFC1	Neural G0
S24.E7	Sample14	13.3	Cortex	All	PFC	nEN-early2	Neural G0
S24.G7	Sample14	13.3	Cortex	All	PFC	RG-div2	Neural G0
S24.A8	Sample14	13.3	Cortex	All	PFC	EN-PFC1	Neural G0
S24.B8	Sample14	13.3	Cortex	All	PFC	EN-V1-1	Neural G0
S24.C8	Sample14	13.3	Cortex	All	PFC	EN-PFC1	Neural G0
S24.E8	Sample14	13.3	Cortex	All	PFC	EN-PFC1	Neural G0
S24.F8	Sample14	13.3	Cortex	All	PFC	EN-PFC2	Neural G0
S24.A9	Sample14	13.3	Cortex	All	PFC	EN-V1-1	Neural G0
S24.B9	Sample14	13.3	Cortex	All	PFC	IN-CTX-MGE2	Neural G0
S24.C9	Sample14	13.3	Cortex	All	PFC	tRG	Neural G0
S24.D9	Sample14	13.3	Cortex	All	PFC	IPC-nEN3	G2/M
S24.F9	Sample14	13.3	Cortex	All	PFC	EN-PFC1	Neural G0
S24.A10	Sample14	13.3	Cortex	All	PFC	oRG	G1
S24.B10	Sample14	13.3	Cortex	All	PFC	EN-PFC1	Neural G0
S24.D10	Sample14	13.3	Cortex	All	PFC	EN-V1-1	Neural G0
S24.E10	Sample14	13.3	Cortex	All	PFC	EN-PFC1	Neural G0
S24.F10	Sample14	13.3	Cortex	All	PFC	EN-V1-1	Neural G0
S24.B11	Sample14	13.3	Cortex	All	PFC	vRG	Neural G0
S24.D11	Sample14	13.3	Cortex	All	PFC	RG-div1	Neural G0
S24.E11	Sample14	13.3	Cortex	All	PFC	IN-CTX-CGE2	Neural G0
S24.F11	Sample14	13.3	Cortex	All	PFC	EN-PFC1	Neural G0
S24.G11	Sample14	13.3	Cortex	All	PFC	EN-PFC3	Neural G0
S24.B12	Sample14	13.3	Cortex	All	PFC	EN-V1-1	Neural G0
S24.C12	Sample14	13.3	Cortex	All	PFC	IN-CTX-CGE2	G1
S24.E12	Sample14	13.3	Cortex	All	PFC	vRG	G2/M
S24.G12	Sample14	13.3	Cortex	All	PFC	EN-PFC1	Neural G0
S24.H12	Sample14	13.3	Cortex	All	PFC	EN-PFC1	Neural G0
S25.C1	Sample14	13.3	GE	0	MGE	nIN4	G1
S25.E1	Sample14	13.3	GE	0	MGE	MGE-RG1	G1
S25.F1	Sample14	13.3	GE	0	MGE	MGE-RG2	Late G1
S25.B2	Sample14	13.3	GE	0	MGE	IN-STR	Neural G0
S25.C2	Sample14	13.3	GE	0	MGE	MGE-RG2	G1
S25.D2	Sample14	13.3	GE	0	MGE	MGE-RG1	Neural G0
S25.E2	Sample14	13.3	GE	0	MGE	nIN4	G1
S25.F2	Sample14	13.3	GE	0	MGE	MGE-RG2	G1
S25.G2	Sample14	13.3	GE	0	MGE	IN-STR	G1
S25.H2	Sample14	13.3	GE	0	MGE	MGE-RG1	G1
S25.A3	Sample14	13.3	GE	0	MGE	RG-div1	G2/M
S25.B3	Sample14	13.3	GE	0	MGE	nIN1	Late G1
S25.C3	Sample14	13.3	GE	0	MGE	nIN1	Neural G0
S25.D3	Sample14	13.3	GE	0	MGE	MGE-RG2	Neural G0
S25.E3	Sample14	13.3	GE	0	MGE	nIN3	Neural G0
S25.G3	Sample14	13.3	GE	0	MGE	MGE-RG1	G1
S25.H3	Sample14	13.3	GE	0	MGE	MGE-div	G2/M
S25.D4	Sample14	13.3	GE	0	MGE	nIN1	G2/M
S25.E4	Sample14	13.3	GE	0	MGE	MGE-RG1	G1
S25.H4	Sample14	13.3	GE	0	MGE	IN-STR	Neural G0
S25.A5	Sample14	13.3	GE	0	MGE	MGE-IPC3	M/Early G1
S25.B5	Sample14	13.3	GE	0	MGE	nIN1	Neural G0
S25.C5	Sample14	13.3	GE	0	MGE	IN-STR	Neural G0
S25.D5	Sample14	13.3	GE	0	MGE	MGE-RG2	G1
S25.E5	Sample14	13.3	GE	0	MGE	nIN1	Neural G0
S25.A6	Sample14	13.3	GE	0	MGE	nIN3	Neural G0
S25.C6	Sample14	13.3	GE	0	MGE	nIN1	Neural G0
S25.D6	Sample14	13.3	GE	0	MGE	MGE-div	S/G2
S25.E6	Sample14	13.3	GE	0	MGE	MGE-IPC1	G2/M
S25.F6	Sample14	13.3	GE	0	MGE	nIN4	G1
S25.G6	Sample14	13.3	GE	0	MGE	nIN2	Neural G0
S25.H6	Sample14	13.3	GE	0	MGE	nIN1	Neural G0
S25.C7	Sample14	13.3	GE	0	MGE	nIN1	Neural G0
S25.D7	Sample14	13.3	GE	0	MGE	MGE-div	S/G2
S25.E7	Sample14	13.3	GE	0	MGE	MGE-IPC3	Neural G0
S25.F7	Sample14	13.3	GE	0	MGE	MGE-RG1	Neural G0
S25.G7	Sample14	13.3	GE	0	MGE	MGE-div	S
S25.A8	Sample14	13.3	GE	0	MGE	nIN1	Neural G0
S25.B8	Sample14	13.3	GE	0	MGE	nIN2	Neural G0
S25.D8	Sample14	13.3	GE	0	MGE	nIN1	Neural G0
S25.F8	Sample14	13.3	GE	0	MGE	MGE-IPC2	S/G2
S25.G8	Sample14	13.3	GE	0	MGE	MGE-IPC2	S/G2
S25.A9	Sample14	13.3	GE	0	MGE	MGE-RG1	G1
S25.B9	Sample14	13.3	GE	0	MGE	RG-div1	S/G2
S25.C9	Sample14	13.3	GE	0	MGE	nIN1	Neural G0
S25.D9	Sample14	13.3	GE	0	MGE	MGE-IPC3	S/G2
S25.F9	Sample14	13.3	GE	0	MGE	MGE-RG2	Neural G0
S25.G9	Sample14	13.3	GE	0	MGE	MGE-div	S/G2
S25.A10	Sample14	13.3	GE	0	MGE	MGE-IPC1	G2/M
S25.B10	Sample14	13.3	GE	0	MGE	MGE-RG2	Neural G0
S25.C10	Sample14	13.3	GE	0	MGE	MGE-IPC1	G2/M
S25.E10	Sample14	13.3	GE	0	MGE	nIN1	G1
S25.G10	Sample14	13.3	GE	0	MGE	MGE-RG1	G1
S25.H10	Sample14	13.3	GE	0	MGE	MGE-RG1	G2/M
S25.F11	Sample14	13.3	GE	0	MGE	MGE-RG2	G1
S25.H11	Sample14	13.3	GE	0	MGE	MGE-RG1	G1
S25.A12	Sample14	13.3	GE	0	MGE	nIN1	Neural G0
S25.B12	Sample14	13.3	GE	0	MGE	nIN3	G1
S25.C12	Sample14	13.3	GE	0	MGE	MGE-IPC3	G2/M
S25.D12	Sample14	13.3	GE	0	MGE	nIN1	Neural G0
S25.E12	Sample14	13.3	GE	0	MGE	MGE-RG1	G1
S25.F12	Sample14	13.3	GE	0	MGE	MGE-IPC2	G1
S25.G12	Sample14	13.3	GE	0	MGE	NA	G1
S25.H12	Sample14	13.3	GE	0	MGE	nIN1	G1
S26.A1	Sample15	17.3	Cortex	All	PFC	nEN-early2	Neural G0
S26.B1	Sample15	17.3	Cortex	All	PFC	nEN-early2	G1
S26.D1	Sample15	17.3	Cortex	All	PFC	nEN-late	G1
S26.E1	Sample15	17.3	Cortex	All	PFC	IN-CTX-MGE2	Neural G0
S26.F1	Sample15	17.3	Cortex	All	PFC	OPC	Neural G0
S26.G1	Sample15	17.3	Cortex	All	PFC	IN-CTX-MGE1	Neural G0
S26.H1	Sample15	17.3	Cortex	All	PFC	nEN-late	G1
S26.B2	Sample15	17.3	Cortex	All	PFC	IN-CTX-MGE2	Neural G0
S26.E2	Sample15	17.3	Cortex	All	PFC	nEN-early2	Neural G0
S26.G2	Sample15	17.3	Cortex	All	PFC	IN-CTX-CGE1	Neural G0
S26.H2	Sample15	17.3	Cortex	All	PFC	RG-div1	G2/M
S26.B3	Sample15	17.3	Cortex	All	PFC	IPC-nEN1	G1
S26.C3	Sample15	17.3	Cortex	All	PFC	nEN-late	G1
S26.D3	Sample15	17.3	Cortex	All	PFC	IN-CTX-MGE2	Neural G0
S26.F3	Sample15	17.3	Cortex	All	PFC	EN-PFC2	Neural G0
S26.G3	Sample15	17.3	Cortex	All	PFC	IN-CTX-MGE1	Neural G0
S26.A4	Sample15	17.3	Cortex	All	PFC	nEN-late	G1
S26.C4	Sample15	17.3	Cortex	All	PFC	oRG	Neural G0
S26.D4	Sample15	17.3	Cortex	All	PFC	IN-CTX-CGE2	Neural G0
S26.F4	Sample15	17.3	Cortex	All	PFC	IN-CTX-MGE1	Neural G0
S26.G4	Sample15	17.3	Cortex	All	PFC	IN-CTX-CGE2	G1
S26.H4	Sample15	17.3	Cortex	All	PFC	IN-CTX-CGE1	Neural G0
S26.A5	Sample15	17.3	Cortex	All	PFC	IN-CTX-CGE1	Neural G0
S26.B5	Sample15	17.3	Cortex	All	PFC	IN-CTX-CGE2	M/Early G1
S26.C5	Sample15	17.3	Cortex	All	PFC	nEN-late	G1
S26.D5	Sample15	17.3	Cortex	All	PFC	nEN-late	G1
S26.F5	Sample15	17.3	Cortex	All	PFC	IN-CTX-CGE1	Neural G0
S26.G5	Sample15	17.3	Cortex	All	PFC	nEN-late	S
S26.H5	Sample15	17.3	Cortex	All	PFC	IN-CTX-MGE1	Neural G0
S26.B6	Sample15	17.3	Cortex	All	PFC	IN-CTX-MGE1	M/Early G1
S26.D6	Sample15	17.3	Cortex	All	PFC	IN-CTX-CGE2	G1
S26.E6	Sample15	17.3	Cortex	All	PFC	IN-CTX-CGE1	Neural G0
S26.G6	Sample15	17.3	Cortex	All	PFC	nEN-late	G1
S26.H6	Sample15	17.3	Cortex	All	PFC	nEN-late	G1
S26.A7	Sample15	17.3	Cortex	All	PFC	MGE-RG2	G2/M
S26.D7	Sample15	17.3	Cortex	All	PFC	IN-CTX-CGE2	Neural G0
S26.E7	Sample15	17.3	Cortex	All	PFC	nEN-late	Neural G0
S26.F7	Sample15	17.3	Cortex	All	PFC	nEN-late	Neural G0
S26.A8	Sample15	17.3	Cortex	All	PFC	IN-CTX-MGE1	G1
S26.F8	Sample15	17.3	Cortex	All	PFC	IN-CTX-MGE2	Neural G0
S26.G8	Sample15	17.3	Cortex	All	PFC	tRG	Neural G0
S26.A9	Sample15	17.3	Cortex	All	PFC	IN-CTX-CGE1	G1
S26.E9	Sample15	17.3	Cortex	All	PFC	IN-CTX-CGE1	Neural G0
S26.G9	Sample15	17.3	Cortex	All	PFC	nEN-late	M/Early G1
S26.B10	Sample15	17.3	Cortex	All	PFC	nEN-early2	Neural G0
S26.D10	Sample15	17.3	Cortex	All	PFC	nEN-late	Neural G0
S26.C11	Sample15	17.3	Cortex	All	PFC	IN-CTX-CGE2	G1
S26.E11	Sample15	17.3	Cortex	All	PFC	IN-CTX-MGE1	Neural G0
S26.F11	Sample15	17.3	Cortex	All	PFC	OPC	Neural G0
S26.G11	Sample15	17.3	Cortex	All	PFC	IN-CTX-CGE2	G1
S26.H11	Sample15	17.3	Cortex	All	PFC	nEN-late	G1
S26.D12	Sample15	17.3	Cortex	All	PFC	IN-CTX-MGE2	G1
S26.F12	Sample15	17.3	Cortex	All	PFC	IN-CTX-CGE1	M/Early G1
S26.G12	Sample15	17.3	Cortex	All	PFC	IN-CTX-CGE2	G1
S26.H12	Sample15	17.3	Cortex	All	PFC	IN-CTX-CGE1	Neural G0
S27.A1	Sample15	17.3	Cortex	All	V1	nEN-early2	Late G1
S27.C1	Sample15	17.3	Cortex	All	V1	RG-div2	Neural G0
S27.F1	Sample15	17.3	Cortex	All	V1	IPC-div2	Neural G0
S27.H1	Sample15	17.3	Cortex	All	V1	nEN-late	G2/M
S27.A2	Sample15	17.3	Cortex	All	V1	nEN-late	G1
S27.G2	Sample15	17.3	Cortex	All	V1	nEN-late	G1
S27.H2	Sample15	17.3	Cortex	All	V1	EN-V1-2	Neural G0
S27.A3	Sample15	17.3	Cortex	All	V1	nEN-late	G1
S27.B3	Sample15	17.3	Cortex	All	V1	IPC-div1	G2/M
S27.E3	Sample15	17.3	Cortex	All	V1	Endothelial	G1
S27.G3	Sample15	17.3	Cortex	All	V1	IN-CTX-MGE1	G1
S27.H3	Sample15	17.3	Cortex	All	V1	oRG	Neural G0
S27.B4	Sample15	17.3	Cortex	All	V1	nEN-late	G1
S27.D4	Sample15	17.3	Cortex	All	V1	nEN-late	G1
S27.E4	Sample15	17.3	Cortex	All	V1	nEN-late	Neural G0
S27.F4	Sample15	17.3	Cortex	All	V1	nEN-late	G1
S27.G4	Sample15	17.3	Cortex	All	V1	IPC-nEN1	G1
S27.H4	Sample15	17.3	Cortex	All	V1	nEN-late	Neural G0
S27.A5	Sample15	17.3	Cortex	All	V1	nEN-late	M/Early G1
S27.B5	Sample15	17.3	Cortex	All	V1	IN-CTX-MGE2	G1
S27.C5	Sample15	17.3	Cortex	All	V1	nEN-late	Neural G0
S27.D5	Sample15	17.3	Cortex	All	V1	EN-V1-2	Neural G0
S27.E5	Sample15	17.3	Cortex	All	V1	nEN-late	M/Early G1
S27.F5	Sample15	17.3	Cortex	All	V1	MGE-RG1	G1
S27.H5	Sample15	17.3	Cortex	All	V1	oRG	Neural G0
S27.B6	Sample15	17.3	Cortex	All	V1	nEN-late	Late G1
S27.C6	Sample15	17.3	Cortex	All	V1	IN-CTX-MGE2	G1
S27.G6	Sample15	17.3	Cortex	All	V1	nEN-late	G2/M
S27.H6	Sample15	17.3	Cortex	All	V1	IN-CTX-CGE1	Neural G0
S27.B7	Sample15	17.3	Cortex	All	V1	nEN-late	S
S27.D7	Sample15	17.3	Cortex	All	V1	nEN-early2	M/Early G1
S27.G7	Sample15	17.3	Cortex	All	V1	nEN-late	M/Early G1
S27.H7	Sample15	17.3	Cortex	All	V1	vRG	Neural G0
S27.B8	Sample15	17.3	Cortex	All	V1	IN-CTX-CGE2	Neural G0
S27.D8	Sample15	17.3	Cortex	All	V1	nEN-late	Neural G0
S27.F8	Sample15	17.3	Cortex	All	V1	nEN-early2	Late G1
S27.D9	Sample15	17.3	Cortex	All	V1	EN-V1-2	Neural G0
S27.E9	Sample15	17.3	Cortex	All	V1	nEN-late	G1
S27.F9	Sample15	17.3	Cortex	All	V1	nEN-late	M/Early G1
S27.C10	Sample15	17.3	Cortex	All	V1	nEN-late	G1
S27.E10	Sample15	17.3	Cortex	All	V1	nEN-early2	Neural G0
S27.F10	Sample15	17.3	Cortex	All	V1	IPC-div2	M/Early G1
S27.G10	Sample15	17.3	Cortex	All	V1	nEN-early2	M/Early G1
S27.A11	Sample15	17.3	Cortex	All	V1	IN-CTX-CGE2	Neural G0
S27.B11	Sample15	17.3	Cortex	All	V1	IN-CTX-CGE2	Late G1
S27.C11	Sample15	17.3	Cortex	All	V1	EN-V1-2	M/Early G1
S27.D11	Sample15	17.3	Cortex	All	V1	IPC-div2	G2/M
S27.F11	Sample15	17.3	Cortex	All	V1	nEN-late	Late G1
S27.G11	Sample15	17.3	Cortex	All	V1	nEN-late	Neural G0
S27.H11	Sample15	17.3	Cortex	All	V1	RG-div2	S/G2
S27.A12	Sample15	17.3	Cortex	All	V1	nEN-late	Neural G0
S27.C12	Sample15	17.3	Cortex	All	V1	nEN-late	G1
S27.D12	Sample15	17.3	Cortex	All	V1	IN-CTX-MGE2	Neural G0
S27.E12	Sample15	17.3	Cortex	All	V1	EN-V1-2	Neural G0
S27.H12	Sample15	17.3	Cortex	All	V1	oRG	Neural G0
S28.A1	Sample15	17.3	GE	0	MGE	MGE-RG1	Neural G0
S28.C1	Sample15	17.3	GE	0	MGE	MGE-IPC1	G2/M
S28.D1	Sample15	17.3	GE	0	MGE	nIN2	G1
S28.E1	Sample15	17.3	GE	0	MGE	nIN5	Neural G0
S28.F1	Sample15	17.3	GE	0	MGE	nIN4	G1
S28.G1	Sample16	14.2	Cortex	GZ	PFC	oRG	Neural G0
S28.H1	Sample16	14.2	Cortex	GZ	PFC	Endothelial	Neural G0
S28.A2	Sample15	17.3	GE	0	MGE	nIN1	G1
S28.B2	Sample16	14.2	Cortex	GZ	PFC	vRG	Neural G0
S28.D2	Sample15	17.3	GE	0	MGE	nIN2	Neural G0
S28.E2	Sample15	17.3	GE	0	MGE	nIN1	Neural G0
S28.G2	Sample15	17.3	GE	0	MGE	nIN4	G1
S28.H2	Sample16	14.2	Cortex	GZ	PFC	Endothelial	Neural G0
S28.A3	Sample15	17.3	GE	0	MGE	nIN2	Neural G0
S28.C3	Sample16	14.2	Cortex	GZ	PFC	IN-CTX-MGE2	Neural G0
S28.D3	Sample15	17.3	GE	0	MGE	nIN1	Neural G0
S28.F3	Sample15	17.3	GE	0	MGE	nIN2	Neural G0
S28.G3	Sample15	17.3	GE	0	MGE	nIN4	G1
S28.H3	Sample15	17.3	GE	0	MGE	nIN2	G1
S28.A4	Sample15	17.3	GE	0	MGE	nIN1	Neural G0
S28.C4	Sample15	17.3	GE	0	MGE	nIN2	Neural G0
S28.D4	Sample16	14.2	Cortex	GZ	PFC	oRG	Neural G0
S28.E4	Sample15	17.3	GE	0	MGE	nIN1	Neural G0
S28.F4	Sample15	17.3	GE	0	MGE	nIN2	G2/M
S28.G4	Sample15	17.3	GE	0	MGE	nIN4	M/Early G1
S28.A5	Sample15	17.3	GE	0	MGE	nIN1	Neural G0
S28.B5	Sample15	17.3	GE	0	MGE	nIN1	Neural G0
S28.C5	Sample15	17.3	GE	0	MGE	nIN2	Neural G0
S28.D5	Sample15	17.3	GE	0	MGE	nIN2	G2/M
S28.E5	Sample15	17.3	GE	0	MGE	nIN2	G1
S28.G5	Sample16	14.2	Cortex	GZ	PFC	oRG	Neural G0
S28.A6	Sample15	17.3	GE	0	MGE	MGE-RG1	G1
S28.B6	Sample16	14.2	Cortex	GZ	PFC	IN-CTX-MGE2	Neural G0
S28.C6	Sample15	17.3	GE	0	MGE	nIN2	G1
S28.D6	Sample15	17.3	GE	0	MGE	nIN2	Neural G0
S28.E6	Sample16	14.2	Cortex	GZ	PFC	Astrocyte	Neural G0
S28.H6	Sample15	17.3	GE	0	MGE	MGE-RG1	Neural G0
S28.A7	Sample15	17.3	GE	0	MGE	MGE-IPC1	G2/M
S28.B7	Sample15	17.3	GE	0	MGE	nIN2	G1
S28.E7	Sample15	17.3	GE	0	MGE	MGE-IPC2	Neural G0
S28.F7	Sample15	17.3	GE	0	MGE	nIN1	Neural G0
S28.H7	Sample15	17.3	GE	0	MGE	MGE-div	S
S28.C8	Sample15	17.3	GE	0	MGE	nIN3	G1
S28.E8	Sample15	17.3	GE	0	MGE	MGE-div	Neural G0
S28.G8	Sample15	17.3	GE	0	MGE	nIN2	G2/M
S28.H8	Sample15	17.3	GE	0	MGE	MGE-IPC2	G1
S28.A9	Sample15	17.3	GE	0	MGE	nIN1	Neural G0
S28.B9	Sample15	17.3	GE	0	MGE	MGE-div	Neural G0
S28.C9	Sample15	17.3	GE	0	MGE	nIN4	G1
S28.D9	Sample15	17.3	GE	0	MGE	nIN2	G1
S28.E9	Sample15	17.3	GE	0	MGE	nIN2	Late G1
S28.F9	Sample15	17.3	GE	0	MGE	MGE-IPC3	G1
S28.G9	Sample15	17.3	GE	0	MGE	nIN1	G1
S28.A10	Sample15	17.3	GE	0	MGE	nIN4	Neural G0
S28.C10	Sample15	17.3	GE	0	MGE	nIN2	G1
S28.D10	Sample15	17.3	GE	0	MGE	nIN1	G1
S28.E10	Sample15	17.3	GE	0	MGE	nIN1	M/Early G1
S28.F10	Sample15	17.3	GE	0	MGE	nIN2	Neural G0
S28.H10	Sample15	17.3	GE	0	MGE	nIN2	G1
S28.A11	Sample15	17.3	GE	0	MGE	nIN1	G1
S28.B11	Sample15	17.3	GE	0	MGE	MGE-RG2	G2/M
S28.C11	Sample15	17.3	GE	0	MGE	nIN2	G1
S28.G11	Sample15	17.3	GE	0	MGE	MGE-RG2	Neural G0
S28.H11	Sample15	17.3	GE	0	MGE	nIN2	Late G1
S28.B12	Sample15	17.3	GE	0	MGE	MGE-IPC2	G1
S28.C12	Sample15	17.3	GE	0	MGE	nIN1	G1
S28.D12	Sample15	17.3	GE	0	MGE	nIN2	G1
S28.G12	Sample15	17.3	GE	0	MGE	MGE-IPC1	G2/M
S31.B3	Sample17	32	Cortex	All	PFC	Microglia	G2/M
S31.A4	Sample17	32	Cortex	All	PFC	Microglia	G1
S31.G5	Sample17	32	Cortex	All	PFC	Astrocyte	Neural G0
S31.B6	Sample17	32	Cortex	All	PFC	Astrocyte	Neural G0
S31.D8	Sample17	32	Cortex	All	PFC	Microglia	S
S31.B9	Sample17	32	Cortex	All	PFC	Microglia	Late G1
S31.E9	Sample17	32	Cortex	All	PFC	Astrocyte	Neural G0
S31.G9	Sample17	32	Cortex	All	PFC	RG-div1	G2/M
S31.G10	Sample17	32	Cortex	All	PFC	Astrocyte	Neural G0
S31.G12	Sample17	32	Cortex	All	PFC	Astrocyte	Neural G0
S31.H12	Sample17	32	Cortex	All	PFC	Microglia	Neural G0
S32.H2	Sample17	32	Cortex	All	PFC	Astrocyte	Neural G0
S32.B3	Sample17	32	Cortex	All	PFC	NA	G1
S32.D3	Sample17	32	Cortex	All	PFC	Astrocyte	Neural G0
S32.E4	Sample17	32	Cortex	All	PFC	Astrocyte	Neural G0
S32.H4	Sample17	32	Cortex	All	PFC	Microglia	G1
S32.E6	Sample17	32	Cortex	All	PFC	Astrocyte	G1
S32.H6	Sample17	32	Cortex	All	PFC	Astrocyte	Neural G0
S32.E7	Sample17	32	Cortex	All	PFC	Astrocyte	Neural G0
S32.B8	Sample17	32	Cortex	All	PFC	Astrocyte	Neural G0
S32.E8	Sample17	32	Cortex	All	PFC	OPC	Neural G0
S32.G9	Sample17	32	Cortex	All	PFC	OPC	Neural G0
S32.H9	Sample17	32	Cortex	All	PFC	Astrocyte	Neural G0
S32.B10	Sample17	32	Cortex	All	PFC	Astrocyte	Neural G0
S32.G10	Sample17	32	Cortex	All	PFC	NA	G1
S32.C11	Sample17	32	Cortex	All	PFC	Astrocyte	Neural G0
S32.D12	Sample17	32	Cortex	All	PFC	Mural	G1
S32.F12	Sample17	32	Cortex	All	PFC	OPC	Neural G0
S32.H12	Sample17	32	Cortex	All	PFC	OPC	Neural G0
S33.H1	Sample17	32	Cortex	All	0	nEN-late	G1/other
S33.H2	Sample17	32	Cortex	All	0	Microglia	G1
S33.F3	Sample17	32	Cortex	All	0	Microglia	G2/M
S33.F5	Sample17	32	Cortex	All	0	OPC	Neural G0
S33.G5	Sample17	32	Cortex	All	0	OPC	Neural G0
S33.B6	Sample17	32	Cortex	All	0	Astrocyte	Neural G0
S33.G6	Sample17	32	Cortex	All	0	Astrocyte	Neural G0
S33.G7	Sample17	32	Cortex	All	0	Astrocyte	Neural G0
S33.F8	Sample17	32	Cortex	All	0	OPC	Neural G0
S33.A9	Sample17	32	Cortex	All	0	IN-CTX-CGE2	Late G1
S33.G9	Sample17	32	Cortex	All	0	NA	G1
S33.F10	Sample17	32	Cortex	All	0	Microglia	G1
S33.G11	Sample17	32	Cortex	All	0	Microglia	G1
S33.B12	Sample17	32	Cortex	All	0	Endothelial	G1
S33.C12	Sample17	32	Cortex	All	0	Astrocyte	Neural G0
S35.A4	Sample18	15	Cortex	0	PFC	RG-div1	G2/M
S35.B4	Sample18	15	Cortex	0	PFC	RG-div1	Neural G0
S35.C4	Sample18	15	Cortex	0	PFC	Microglia	G1
S35.D4	Sample18	15	Cortex	0	PFC	RG-div1	G1
S35.E4	Sample18	15	Cortex	0	PFC	Microglia	G1
S35.F4	Sample18	15	Cortex	0	PFC	Microglia	G1
S35.H4	Sample18	15	Cortex	0	PFC	Microglia	G1
S35.B5	Sample18	15	Cortex	0	PFC	IN-CTX-MGE1	G2/M
S35.C5	Sample18	15	Cortex	0	PFC	Microglia	G1
S35.D5	Sample18	15	Cortex	0	PFC	Microglia	G1
S35.E5	Sample18	15	Cortex	0	PFC	IPC-div1	G2/M
S35.F5	Sample18	15	Cortex	0	PFC	RG-div1	Neural G0
S35.G5	Sample18	15	Cortex	0	PFC	Endothelial	G1
S35.H5	Sample18	15	Cortex	0	PFC	Microglia	G2/M
S35.A6	Sample18	15	Cortex	0	PFC	Microglia	G1
S35.B6	Sample18	15	Cortex	0	PFC	Microglia	G1
S35.E6	Sample18	15	Cortex	0	PFC	Mural	G1
S35.F6	Sample18	15	Cortex	0	PFC	Microglia	G1
S35.G6	Sample18	15	Cortex	0	PFC	Microglia	Late G1
S35.H6	Sample18	15	Cortex	0	PFC	Microglia	G1
S35.A7	Sample18	15	Cortex	0	PFC	IPC-nEN1	Neural G0
S35.C7	Sample18	15	Cortex	0	PFC	Microglia	Late G1
S35.D7	Sample18	15	Cortex	0	PFC	Microglia	G1
S35.E7	Sample18	15	Cortex	0	PFC	IPC-div1	G1
S35.F7	Sample18	15	Cortex	0	PFC	IPC-div1	G2/M
S35.G7	Sample18	15	Cortex	0	PFC	Mural	G1
S35.H7	Sample18	15	Cortex	0	PFC	Microglia	G1
S35.A8	Sample18	15	Cortex	0	PFC	Microglia	G1
S35.B8	Sample18	15	Cortex	0	PFC	nEN-late	G1
S35.C8	Sample18	15	Cortex	0	PFC	RG-div1	G1
S35.E8	Sample18	15	Cortex	0	PFC	Mural	G1
S35.F8	Sample18	15	Cortex	0	PFC	RG-div1	G1
S35.G8	Sample18	15	Cortex	0	PFC	Microglia	G1
S35.H8	Sample18	15	Cortex	0	PFC	RG-div1	G2/M
S35.A9	Sample18	15	Cortex	0	PFC	IPC-div1	G2/M
S35.B9	Sample18	15	Cortex	0	PFC	RG-div1	G2/M
S35.C9	Sample18	15	Cortex	0	PFC	Microglia	G1
S35.D9	Sample18	15	Cortex	0	PFC	Mural	G1
S35.E9	Sample18	15	Cortex	0	PFC	Microglia	Neural G0
S35.G9	Sample18	15	Cortex	0	PFC	Microglia	G1
S35.H9	Sample18	15	Cortex	0	PFC	Microglia	S/G2
S35.A10	Sample18	15	Cortex	0	PFC	Microglia	G1
S35.B10	Sample18	15	Cortex	0	PFC	Microglia	G1
S35.C10	Sample18	15	Cortex	0	PFC	Microglia	G1
S35.E10	Sample18	15	Cortex	0	PFC	Microglia	G1
S35.G10	Sample18	15	Cortex	0	PFC	Microglia	Neural G0
S35.H10	Sample18	15	Cortex	0	PFC	Microglia	G1
S36.B1	Sample19	16.3	Cortex	0	0	Microglia	Neural G0
S36.C1	Sample19	16.3	Cortex	0	0	RG-div1	G2/M
S36.E1	Sample19	16.3	Cortex	0	0	nEN-early2	G1
S36.F1	Sample19	16.3	Cortex	0	0	tRG	G1
S36.A2	Sample19	16.3	Cortex	0	0	Microglia	G1
S36.F2	Sample19	16.3	Cortex	0	0	Microglia	G1
S36.B3	Sample19	16.3	Cortex	0	0	Microglia	G2/M
S36.H3	Sample19	16.3	Cortex	0	0	Microglia	G1
S36.A4	Sample19	16.3	Cortex	0	0	Microglia	G1
S36.E4	Sample19	16.3	Cortex	0	0	Microglia	Neural G0
S36.F4	Sample19	16.3	Cortex	0	0	Microglia	G2/M
S36.C5	Sample19	16.3	Cortex	0	0	Microglia	G1
S36.G5	Sample19	16.3	Cortex	0	0	Microglia	G1
S36.H5	Sample19	16.3	Cortex	0	0	Microglia	G1
S36.A6	Sample19	16.3	Cortex	0	0	Microglia	G1
S36.B6	Sample19	16.3	Cortex	0	0	Microglia	G1
S36.D6	Sample19	16.3	Cortex	0	0	nEN-early2	G1
S36.F6	Sample19	16.3	Cortex	0	0	Microglia	G1
S36.G6	Sample19	16.3	Cortex	0	0	OPC	Neural G0
S36.C7	Sample19	16.3	Cortex	0	0	Microglia	G2/M
S36.D7	Sample19	16.3	Cortex	0	0	Microglia	G1
S36.E7	Sample19	16.3	Cortex	0	0	NA	G1
S36.F7	Sample19	16.3	Cortex	0	0	Microglia	G1/other
S36.H7	Sample19	16.3	Cortex	0	0	NA	Neural G0
S36.A8	Sample19	16.3	Cortex	0	0	IPC-nEN2	G1
S36.D8	Sample19	16.3	Cortex	0	0	Microglia	G1
S36.F8	Sample19	16.3	Cortex	0	0	NA	G1
S36.G8	Sample19	16.3	Cortex	0	0	NA	G1
S36.H8	Sample19	16.3	Cortex	0	0	RG-div2	Neural G0
S36.A9	Sample19	16.3	Cortex	0	0	IPC-div2	Neural G0
S36.C9	Sample19	16.3	Cortex	0	0	RG-div2	Neural G0
S36.D9	Sample19	16.3	Cortex	0	0	nEN-late	S
S36.E9	Sample19	16.3	Cortex	0	0	nEN-late	G2/M
S36.F9	Sample19	16.3	Cortex	0	0	vRG	G1
S36.H9	Sample19	16.3	Cortex	0	0	RG-div2	G1
S36.A10	Sample19	16.3	Cortex	0	0	RG-div1	G1
S36.B10	Sample19	16.3	Cortex	0	0	tRG	Neural G0
S36.C10	Sample19	16.3	Cortex	0	0	IPC-div2	G1
S36.E10	Sample19	16.3	Cortex	0	0	IPC-div1	S/G2
S36.A11	Sample19	16.3	Cortex	0	0	oRG	Neural G0
S36.B11	Sample19	16.3	Cortex	0	0	RG-div2	Neural G0
S36.C11	Sample19	16.3	Cortex	0	0	nEN-early2	G1
S36.D11	Sample19	16.3	Cortex	0	0	tRG	G1
S36.E11	Sample19	16.3	Cortex	0	0	IPC-nEN3	G1
S36.F11	Sample19	16.3	Cortex	0	0	tRG	G1
S36.G11	Sample19	16.3	Cortex	0	0	tRG	G1
S36.H11	Sample19	16.3	Cortex	0	0	NA	G1
S36.A12	Sample19	16.3	Cortex	0	0	vRG	Neural G0
S36.B12	Sample19	16.3	Cortex	0	0	RG-div1	Neural G0
S36.C12	Sample19	16.3	Cortex	0	0	RG-div1	Neural G0
S36.D12	Sample19	16.3	Cortex	0	0	IPC-nEN1	G1
S36.E12	Sample19	16.3	Cortex	0	0	nEN-early2	G1
S36.G12	Sample19	16.3	Cortex	0	0	IPC-div1	G2/M
S37.A1	Sample19	16.3	Cortex	VZ	0	nEN-early2	G1
S37.B1	Sample19	16.3	Cortex	VZ	0	nEN-early2	G1
S37.C1	Sample19	16.3	Cortex	VZ	0	RG-div2	G1
S37.E1	Sample19	16.3	Cortex	VZ	0	IPC-nEN1	Late G1
S37.F1	Sample19	16.3	Cortex	VZ	0	IN-CTX-CGE2	Neural G0
S37.G1	Sample19	16.3	Cortex	VZ	0	nEN-early2	G1
S37.A2	Sample19	16.3	Cortex	VZ	0	IPC-div2	G2/M
S37.B2	Sample19	16.3	Cortex	VZ	0	nEN-early2	G2/M
S37.D2	Sample19	16.3	Cortex	VZ	0	nEN-late	Neural G0
S37.E2	Sample19	16.3	Cortex	VZ	0	IPC-nEN1	G1
S37.F2	Sample19	16.3	Cortex	VZ	0	nEN-early2	Neural G0
S37.G2	Sample19	16.3	Cortex	VZ	0	RG-div2	Neural G0
S37.H2	Sample19	16.3	Cortex	VZ	0	NA	G2/M
S37.A3	Sample19	16.3	Cortex	VZ	0	nEN-early2	G1
S37.B3	Sample19	16.3	Cortex	VZ	0	nEN-late	G1
S37.C3	Sample19	16.3	Cortex	VZ	0	nEN-early2	G1
S37.E3	Sample19	16.3	Cortex	VZ	0	nEN-early2	G1
S37.F3	Sample19	16.3	Cortex	VZ	0	IN-CTX-CGE2	Neural G0
S37.G3	Sample19	16.3	Cortex	VZ	0	IPC-div1	G2/M
S37.A4	Sample19	16.3	Cortex	VZ	0	nEN-late	G1
S37.B4	Sample19	16.3	Cortex	VZ	0	IN-CTX-CGE2	Neural G0
S37.D4	Sample19	16.3	Cortex	VZ	0	nEN-early2	G1
S37.G4	Sample19	16.3	Cortex	VZ	0	RG-div2	S/G2
S37.H4	Sample19	16.3	Cortex	VZ	0	nEN-early2	G1
S37.A5	Sample19	16.3	Cortex	VZ	0	oRG	Neural G0
S37.B5	Sample19	16.3	Cortex	VZ	0	nEN-early2	Neural G0
S37.E5	Sample19	16.3	Cortex	VZ	0	nEN-early2	G1
S37.F5	Sample19	16.3	Cortex	VZ	0	nEN-late	G1
S37.G5	Sample19	16.3	Cortex	VZ	0	nEN-early2	G2/M
S37.A6	Sample19	16.3	Cortex	VZ	0	RG-div1	Neural G0
S37.B6	Sample19	16.3	Cortex	VZ	0	nEN-late	G1
S37.C6	Sample19	16.3	Cortex	VZ	0	nEN-late	G1
S37.D6	Sample19	16.3	Cortex	VZ	0	nEN-early2	G1
S37.E6	Sample19	16.3	Cortex	VZ	0	IN-CTX-MGE2	Neural G0
S37.G6	Sample19	16.3	Cortex	VZ	0	nEN-late	G1
S37.A7	Sample19	16.3	Cortex	VZ	0	nEN-early2	G1
S37.B7	Sample19	16.3	Cortex	VZ	0	nEN-early2	M/Early G1
S37.C7	Sample19	16.3	Cortex	VZ	0	nEN-late	Neural G0
S37.E7	Sample19	16.3	Cortex	VZ	0	RG-div2	G2/M
S37.F7	Sample19	16.3	Cortex	VZ	0	NA	G1
S37.G7	Sample19	16.3	Cortex	VZ	0	NA	Late G1
S37.H7	Sample19	16.3	Cortex	VZ	0	NA	G1
S37.A8	Sample19	16.3	Cortex	VZ	0	IPC-div2	Neural G0
S37.C8	Sample19	16.3	Cortex	VZ	0	tRG	G1
S37.D8	Sample19	16.3	Cortex	VZ	0	nEN-early2	Neural G0
S37.E8	Sample19	16.3	Cortex	VZ	0	vRG	Neural G0
S37.G8	Sample19	16.3	Cortex	VZ	0	nEN-late	Neural G0
S37.H8	Sample19	16.3	Cortex	VZ	0	NA	G1
S37.B9	Sample19	16.3	Cortex	VZ	0	IPC-div2	G2/M
S37.C9	Sample19	16.3	Cortex	VZ	0	IN-CTX-MGE2	Neural G0
S37.D9	Sample19	16.3	Cortex	VZ	0	nEN-early2	Neural G0
S37.E9	Sample19	16.3	Cortex	VZ	0	nEN-early2	G1
S37.F9	Sample19	16.3	Cortex	VZ	0	nEN-late	G1
S37.A10	Sample19	16.3	Cortex	VZ	0	nEN-early2	G1
S37.B10	Sample19	16.3	Cortex	VZ	0	nEN-early2	G1
S37.C10	Sample19	16.3	Cortex	VZ	0	nEN-early2	G1
S37.D10	Sample19	16.3	Cortex	VZ	0	nEN-early2	G1
S37.E10	Sample19	16.3	Cortex	VZ	0	nEN-late	G1
S37.F10	Sample19	16.3	Cortex	VZ	0	NA	G1
S37.G10	Sample19	16.3	Cortex	VZ	0	nEN-late	G1
S37.B11	Sample19	16.3	Cortex	VZ	0	RG-div2	Neural G0
S37.D11	Sample19	16.3	Cortex	VZ	0	nEN-early2	Neural G0
S37.E11	Sample19	16.3	Cortex	VZ	0	nEN-early2	G1
S37.B12	Sample19	16.3	Cortex	VZ	0	RG-div2	Neural G0
S37.C12	Sample19	16.3	Cortex	VZ	0	RG-div2	Neural G0
S37.D12	Sample19	16.3	Cortex	VZ	0	oRG	Neural G0
S37.F12	Sample19	16.3	Cortex	VZ	0	IN-CTX-CGE2	G1
S37.G12	Sample19	16.3	Cortex	VZ	0	nEN-early2	G1
S38.A1	Sample19	16.3	Cortex	SVZ	0	RG-div1	G1
S38.C1	Sample19	16.3	Cortex	SVZ	0	IPC-nEN1	G1
S38.D1	Sample19	16.3	Cortex	SVZ	0	vRG	Neural G0
S38.E1	Sample19	16.3	Cortex	SVZ	0	vRG	Neural G0
S38.A2	Sample19	16.3	Cortex	SVZ	0	vRG	Neural G0
S38.B2	Sample19	16.3	Cortex	SVZ	0	RG-div2	G1
S38.D2	Sample19	16.3	Cortex	SVZ	0	IN-CTX-MGE1	G1
S38.E2	Sample19	16.3	Cortex	SVZ	0	nEN-early2	Neural G0
S38.F2	Sample19	16.3	Cortex	SVZ	0	vRG	Neural G0
S38.H2	Sample19	16.3	Cortex	SVZ	0	tRG	Neural G0
S38.A3	Sample19	16.3	Cortex	SVZ	0	nEN-late	Neural G0
S38.B3	Sample19	16.3	Cortex	SVZ	0	nEN-late	Neural G0
S38.C3	Sample19	16.3	Cortex	SVZ	0	tRG	Neural G0
S38.E3	Sample19	16.3	Cortex	SVZ	0	IPC-nEN1	G1
S38.H3	Sample19	16.3	Cortex	SVZ	0	IPC-nEN1	G1
S38.C4	Sample19	16.3	Cortex	SVZ	0	IPC-nEN1	G1
S38.D4	Sample19	16.3	Cortex	SVZ	0	IPC-nEN3	G1
S38.E4	Sample19	16.3	Cortex	SVZ	0	tRG	G1
S38.G4	Sample19	16.3	Cortex	SVZ	0	tRG	G1
S38.H4	Sample19	16.3	Cortex	SVZ	0	nEN-late	G1
S38.A5	Sample19	16.3	Cortex	SVZ	0	RG-div2	G1
S38.C5	Sample19	16.3	Cortex	SVZ	0	nEN-early2	G1
S38.D5	Sample19	16.3	Cortex	SVZ	0	vRG	Neural G0
S38.E5	Sample19	16.3	Cortex	SVZ	0	RG-div1	G1
S38.F5	Sample19	16.3	Cortex	SVZ	0	IPC-div2	G2/M
S38.G5	Sample19	16.3	Cortex	SVZ	0	tRG	G1
S38.H5	Sample19	16.3	Cortex	SVZ	0	RG-div1	G1
S38.C6	Sample19	16.3	Cortex	SVZ	0	nEN-late	G1
S38.D6	Sample19	16.3	Cortex	SVZ	0	tRG	Neural G0
S38.E6	Sample19	16.3	Cortex	SVZ	0	RG-div1	G2/M
S38.F6	Sample19	16.3	Cortex	SVZ	0	RG-div2	G1
S38.G6	Sample19	16.3	Cortex	SVZ	0	RG-div1	G1
S38.H6	Sample19	16.3	Cortex	SVZ	0	tRG	G1
S38.B7	Sample19	16.3	Cortex	SVZ	0	RG-div2	Neural G0
S38.C7	Sample19	16.3	Cortex	SVZ	0	nEN-early2	G1
S38.D7	Sample19	16.3	Cortex	SVZ	0	nEN-early2	G2/M
S38.E7	Sample19	16.3	Cortex	SVZ	0	IPC-nEN3	G1
S38.F7	Sample19	16.3	Cortex	SVZ	0	nEN-early2	G1
S38.G7	Sample19	16.3	Cortex	SVZ	0	nEN-early2	G1
S38.B8	Sample19	16.3	Cortex	SVZ	0	tRG	Neural G0
S38.E8	Sample19	16.3	Cortex	SVZ	0	nEN-early2	G1
S38.F8	Sample19	16.3	Cortex	SVZ	0	RG-div1	G1
S38.G8	Sample19	16.3	Cortex	SVZ	0	nEN-early2	G1
S38.H8	Sample19	16.3	Cortex	SVZ	0	nEN-early2	G1
S38.A9	Sample19	16.3	Cortex	SVZ	0	tRG	G1
S38.B9	Sample19	16.3	Cortex	SVZ	0	RG-div2	Neural G0
S38.C9	Sample19	16.3	Cortex	SVZ	0	RG-div1	G1
S38.D9	Sample19	16.3	Cortex	SVZ	0	nEN-late	G1
S38.E9	Sample19	16.3	Cortex	SVZ	0	IPC-div2	G1
S38.F9	Sample19	16.3	Cortex	SVZ	0	IN-CTX-MGE1	Neural G0
S38.G9	Sample19	16.3	Cortex	SVZ	0	nEN-late	G1
S38.B10	Sample19	16.3	Cortex	SVZ	0	nEN-early2	Neural G0
S38.C10	Sample19	16.3	Cortex	SVZ	0	nEN-early2	G1
S38.D10	Sample19	16.3	Cortex	SVZ	0	nEN-early2	G1
S38.F10	Sample19	16.3	Cortex	SVZ	0	IN-CTX-MGE1	Neural G0
S38.B11	Sample19	16.3	Cortex	SVZ	0	IN-CTX-MGE1	G2/M
S38.C11	Sample19	16.3	Cortex	SVZ	0	nEN-early2	G1
S38.D11	Sample19	16.3	Cortex	SVZ	0	IPC-nEN1	Neural G0
S38.F11	Sample19	16.3	Cortex	SVZ	0	nEN-early2	G1
S38.H11	Sample19	16.3	Cortex	SVZ	0	IN-CTX-CGE2	Neural G0
S38.A12	Sample19	16.3	Cortex	SVZ	0	RG-div1	G2/M
S41.A1	Sample20	13.3	GE	0	MGE	vRG	S/G2
S41.C1	Sample20	13.3	GE	0	MGE	MGE-RG1	G1
S41.D1	Sample20	13.3	GE	0	MGE	nIN1	G1
S41.E1	Sample20	13.3	GE	0	MGE	nIN2	Neural G0
S41.F1	Sample20	13.3	GE	0	MGE	EN-V1-1	M/Early G1
S41.G1	Sample20	13.3	GE	0	MGE	RG-div1	G1
S41.H1	Sample20	13.3	GE	0	MGE	nEN-early2	G1
S41.A2	Sample20	13.3	GE	0	MGE	IN-STR	Neural G0
S41.B2	Sample20	13.3	GE	0	MGE	IN-CTX-CGE1	Neural G0
S41.C2	Sample20	13.3	GE	0	MGE	IN-CTX-CGE1	Neural G0
S41.D2	Sample20	13.3	GE	0	MGE	nIN2	Neural G0
S41.E2	Sample20	13.3	GE	0	MGE	IN-CTX-CGE2	Late G1
S41.F2	Sample20	13.3	GE	0	MGE	MGE-IPC2	G2/M
S41.G2	Sample20	13.3	GE	0	MGE	MGE-IPC1	G2/M
S41.H2	Sample20	13.3	GE	0	MGE	nIN2	G1
S41.A3	Sample20	13.3	GE	0	MGE	MGE-div	G1
S41.B3	Sample20	13.3	GE	0	MGE	MGE-IPC2	G2/M
S41.C3	Sample20	13.3	GE	0	MGE	nIN1	Neural G0
S41.D3	Sample20	13.3	GE	0	MGE	MGE-RG2	G1
S41.E3	Sample20	13.3	GE	0	MGE	MGE-IPC1	G2/M
S41.G3	Sample20	13.3	GE	0	MGE	nIN1	G1
S41.H3	Sample20	13.3	GE	0	MGE	MGE-RG1	G1
S41.A4	Sample20	13.3	GE	0	MGE	nIN1	G1
S41.B4	Sample20	13.3	GE	0	MGE	nIN1	G1
S41.C4	Sample20	13.3	GE	0	MGE	MGE-IPC2	G2/M
S41.E4	Sample20	13.3	GE	0	MGE	nEN-late	Neural G0
S41.F4	Sample20	13.3	GE	0	MGE	nIN2	G1
S41.G4	Sample20	13.3	GE	0	MGE	MGE-IPC3	Neural G0
S41.H4	Sample20	13.3	GE	0	MGE	MGE-IPC1	G2/M
S41.B5	Sample20	13.3	GE	0	MGE	IN-STR	Neural G0
S41.D5	Sample20	13.3	GE	0	MGE	nIN2	G1
S41.E5	Sample20	13.3	GE	0	MGE	Microglia	G2/M
S41.H5	Sample20	13.3	GE	0	MGE	MGE-IPC2	M/Early G1
S41.C6	Sample20	13.3	GE	0	MGE	nIN1	G1
S41.D6	Sample20	13.3	GE	0	MGE	nIN2	G1
S41.E6	Sample20	13.3	GE	0	MGE	MGE-IPC3	Neural G0
S41.G6	Sample20	13.3	GE	0	MGE	nIN2	G1
S41.E7	Sample20	13.3	GE	0	MGE	IN-CTX-MGE1	G2/M
S41.F7	Sample20	13.3	GE	0	MGE	MGE-RG2	G1
S41.G7	Sample20	13.3	GE	0	MGE	MGE-RG1	Neural G0
S41.A8	Sample20	13.3	GE	0	MGE	MGE-IPC2	G1
S41.C8	Sample20	13.3	GE	0	MGE	nIN2	G1
S41.D8	Sample20	13.3	GE	0	MGE	nIN2	Neural G0
S41.E8	Sample20	13.3	GE	0	MGE	IN-CTX-CGE2	G1
S41.F8	Sample20	13.3	GE	0	MGE	MGE-IPC2	G2/M
S41.G8	Sample20	13.3	GE	0	MGE	MGE-IPC3	G1
S41.H8	Sample20	13.3	GE	0	MGE	nIN1	G2/M
S41.A9	Sample20	13.3	GE	0	MGE	IN-STR	Neural G0
S41.B9	Sample20	13.3	GE	0	MGE	nIN1	G1
S41.D9	Sample20	13.3	GE	0	MGE	MGE-IPC3	Neural G0
S41.E9	Sample20	13.3	GE	0	MGE	MGE-div	S/G2
S41.F9	Sample20	13.3	GE	0	MGE	nIN3	Neural G0
S41.G9	Sample20	13.3	GE	0	MGE	MGE-RG1	G1
S41.B10	Sample20	13.3	GE	0	MGE	MGE-RG2	G2/M
S41.C10	Sample20	13.3	GE	0	MGE	nIN2	G1
S41.H10	Sample20	13.3	Cortex	All	V1	nEN-early2	G2/M
S41.A11	Sample20	13.3	Cortex	All	V1	IN-CTX-MGE2	G1
S41.C11	Sample20	13.3	Cortex	All	V1	EN-V1-1	Neural G0
S41.A12	Sample20	13.3	Cortex	All	V1	vRG	Neural G0
S41.C12	Sample20	13.3	Cortex	All	V1	EN-V1-2	Neural G0
S41.F12	Sample20	13.3	Cortex	All	V1	EN-V1-1	Neural G0
S41.G12	Sample20	13.3	Cortex	All	V1	RG-div1	G2/M
S42.B1	Sample20	13.3	Cortex	All	V1	IPC-nEN1	G1
S42.D1	Sample20	13.3	Cortex	All	V1	IPC-nEN1	Neural G0
S42.E1	Sample20	13.3	Cortex	All	V1	EN-V1-2	Neural G0
S42.F1	Sample20	13.3	Cortex	All	V1	EN-V1-1	G1
S42.G1	Sample20	13.3	Cortex	All	V1	IPC-nEN1	Neural G0
S42.H1	Sample20	13.3	Cortex	All	V1	RG-div2	G2/M
S42.A2	Sample20	13.3	Cortex	All	V1	nEN-early2	Neural G0
S42.B2	Sample20	13.3	Cortex	All	V1	IPC-nEN1	Neural G0
S42.C2	Sample20	13.3	Cortex	All	V1	EN-V1-1	Neural G0
S42.E2	Sample20	13.3	Cortex	All	V1	EN-V1-1	Neural G0
S42.F2	Sample20	13.3	Cortex	All	V1	RG-div2	Neural G0
S42.H2	Sample20	13.3	Cortex	All	V1	EN-PFC2	Neural G0
S42.A3	Sample20	13.3	Cortex	All	V1	IPC-div1	G2/M
S42.B3	Sample20	13.3	Cortex	All	V1	nEN-late	Neural G0
S42.C3	Sample20	13.3	Cortex	All	V1	EN-V1-2	Neural G0
S42.D3	Sample20	13.3	Cortex	All	V1	EN-V1-1	Neural G0
S42.A4	Sample20	13.3	Cortex	All	V1	EN-V1-2	Neural G0
S42.B4	Sample20	13.3	Cortex	All	V1	EN-V1-2	Neural G0
S42.D4	Sample20	13.3	Cortex	All	V1	nEN-late	G1
S42.F4	Sample20	13.3	Cortex	All	V1	EN-V1-1	Neural G0
S42.G4	Sample20	13.3	Cortex	All	V1	EN-V1-2	Neural G0
S42.C5	Sample20	13.3	Cortex	All	V1	EN-V1-2	Neural G0
S42.D5	Sample20	13.3	Cortex	All	V1	EN-V1-1	Neural G0
S42.A6	Sample20	13.3	Cortex	All	V1	EN-V1-2	Neural G0
S42.B6	Sample20	13.3	Cortex	All	V1	nEN-early2	G1
S42.D6	Sample21	18.5	Cortex	All	V1	IN-CTX-MGE1	G2/M
S42.G6	Sample21	18.5	Cortex	All	V1	nEN-early2	M/Early G1
S42.E7	Sample21	18.5	Cortex	All	V1	EN-V1-3	G2/M
S42.F7	Sample21	18.5	Cortex	All	V1	oRG	Neural G0
S42.H7	Sample21	18.5	Cortex	All	V1	nEN-early2	M/Early G1
S42.B8	Sample21	18.5	Cortex	All	V1	nEN-late	G1
S42.C8	Sample21	18.5	Cortex	All	V1	IPC-div1	G2/M
S42.F8	Sample21	18.5	Cortex	All	V1	EN-V1-2	Neural G0
S42.H8	Sample21	18.5	Cortex	All	V1	nEN-late	Neural G0
S42.A9	Sample21	18.5	Cortex	All	V1	IPC-div2	S/G2
S42.D9	Sample21	18.5	Cortex	All	V1	EN-V1-3	M/Early G1
S42.E9	Sample21	18.5	Cortex	All	V1	nEN-late	G1
S42.G9	Sample21	18.5	Cortex	All	V1	nEN-early2	Neural G0
S42.A10	Sample21	18.5	Cortex	All	V1	nEN-late	M/Early G1
S42.B10	Sample21	18.5	Cortex	All	V1	EN-V1-2	G2/M
S42.C10	Sample21	18.5	Cortex	All	V1	nEN-late	Late G1
S42.E10	Sample21	18.5	Cortex	All	V1	EN-V1-2	Neural G0
S42.G10	Sample21	18.5	Cortex	All	V1	EN-V1-2	Neural G0
S42.B11	Sample21	18.5	Cortex	All	V1	IN-CTX-CGE2	G1
S42.C11	Sample21	18.5	Cortex	All	V1	nEN-early2	Neural G0
S42.E11	Sample21	18.5	Cortex	All	V1	EN-V1-3	M/Early G1
S42.G11	Sample21	18.5	Cortex	All	V1	nEN-late	G1
S42.H11	Sample21	18.5	Cortex	All	V1	IPC-nEN3	G1
S42.B12	Sample21	18.5	Cortex	All	V1	IPC-nEN1	Neural G0
S42.C12	Sample21	18.5	Cortex	All	V1	IN-CTX-MGE2	M/Early G1
S42.G12	Sample21	18.5	Cortex	All	V1	IPC-nEN1	Neural G0
S42.H12	Sample21	18.5	Cortex	All	V1	EN-V1-3	Neural G0
S44.D5	Sample22	17.5	Cortex	All	0	oRG	Neural G0
S44.H5	Sample22	17.5	Cortex	All	0	nEN-early2	G1
S44.A6	Sample22	17.5	Cortex	All	0	IN-CTX-CGE1	Neural G0
S44.B6	Sample22	17.5	Cortex	All	0	nEN-early2	Neural G0
S44.F6	Sample22	17.5	Cortex	All	0	IN-CTX-CGE2	Neural G0
S44.B7	Sample22	17.5	Cortex	All	0	nEN-late	G1
S44.G7	Sample22	17.5	Cortex	All	0	RG-div1	G2/M
S44.A8	Sample22	17.5	Cortex	All	0	IN-CTX-MGE1	Neural G0
S44.B8	Sample22	17.5	Cortex	All	0	EN-V1-2	Neural G0
S44.D8	Sample22	17.5	Cortex	All	0	IPC-nEN1	Neural G0
S44.G8	Sample22	17.5	Cortex	All	0	nEN-early2	Neural G0
S44.H8	Sample22	17.5	Cortex	All	0	nEN-early2	Neural G0
S44.A9	Sample22	17.5	Cortex	All	0	nEN-early2	Neural G0
S44.C9	Sample22	17.5	Cortex	All	0	nEN-early2	Late G1
S44.D9	Sample22	17.5	Cortex	All	0	IPC-nEN1	G1
S44.F9	Sample22	17.5	Cortex	All	0	nEN-early2	Neural G0
S44.G9	Sample22	17.5	Cortex	All	0	nEN-early2	Neural G0
S44.H9	Sample22	17.5	Cortex	All	0	nEN-early2	Neural G0
S44.A10	Sample22	17.5	Cortex	All	0	EN-V1-2	Neural G0
S44.D10	Sample22	17.5	Cortex	All	0	IN-CTX-CGE2	Neural G0
S44.E10	Sample22	17.5	Cortex	All	0	oRG	Neural G0
S44.F10	Sample22	17.5	Cortex	All	0	nEN-late	Neural G0
S44.G10	Sample22	17.5	Cortex	All	0	EN-V1-2	Neural G0
S44.A11	Sample22	17.5	Cortex	All	0	nEN-early2	Neural G0
S45.C1	Sample23	21.5	Cortex	CP	PFC	Astrocyte	Neural G0
S45.F1	Sample23	21.5	Cortex	CP	PFC	MGE-IPC1	Neural G0
S45.G1	Sample23	21.5	Cortex	CP	PFC	OPC	Neural G0
S45.A2	Sample23	21.5	Cortex	CP	PFC	IN-CTX-CGE2	Neural G0
S45.B2	Sample23	21.5	Cortex	CP	PFC	nEN-early2	Neural G0
S45.D2	Sample23	21.5	Cortex	CP	PFC	nEN-late	Neural G0
S45.E2	Sample23	21.5	Cortex	CP	PFC	IN-CTX-CGE2	Neural G0
S45.G2	Sample23	21.5	Cortex	CP	PFC	oRG	Neural G0
S45.H2	Sample23	21.5	Cortex	CP	PFC	nEN-early2	Neural G0
S45.B3	Sample23	21.5	Cortex	CP	PFC	IN-CTX-MGE1	G1
S45.E3	Sample23	21.5	Cortex	CP	PFC	Astrocyte	Neural G0
S45.F3	Sample23	21.5	Cortex	CP	PFC	IN-CTX-MGE2	Neural G0
S45.G3	Sample23	21.5	Cortex	CP	PFC	Astrocyte	Neural G0
S45.B4	Sample23	21.5	Cortex	CP	PFC	nEN-late	Neural G0
S45.D4	Sample23	21.5	Cortex	CP	PFC	Astrocyte	Neural G0
S45.E4	Sample23	21.5	Cortex	CP	PFC	nEN-late	G1
S45.F4	Sample23	21.5	Cortex	CP	PFC	nEN-late	G2/M
S45.G4	Sample23	21.5	Cortex	CP	PFC	nEN-early2	M/Early G1
S45.H4	Sample23	21.5	Cortex	CP	PFC	nEN-late	M/Early G1
S45.A5	Sample23	21.5	Cortex	CP	PFC	OPC	Neural G0
S45.C5	Sample23	21.5	Cortex	CP	PFC	RG-div2	Neural G0
S45.D5	Sample23	21.5	Cortex	CP	PFC	vRG	Neural G0
S45.E5	Sample23	21.5	Cortex	CP	PFC	IPC-nEN1	Neural G0
S45.G5	Sample23	21.5	Cortex	CP	PFC	OPC	Neural G0
S45.H5	Sample23	21.5	Cortex	CP	PFC	OPC	Neural G0
S45.A6	Sample23	21.5	Cortex	CP	PFC	nEN-late	Neural G0
S45.B6	Sample23	21.5	Cortex	CP	PFC	RG-div1	G1
S45.C6	Sample23	21.5	Cortex	CP	PFC	nEN-late	Neural G0
S45.D6	Sample23	21.5	Cortex	CP	PFC	IN-CTX-CGE2	Neural G0
S45.G6	Sample23	21.5	Cortex	CP	PFC	IN-CTX-CGE1	Neural G0
S45.H6	Sample23	21.5	Cortex	CP	PFC	IN-CTX-CGE2	M/Early G1
S45.A7	Sample23	21.5	Cortex	CP	PFC	nEN-late	G1
S45.B7	Sample23	21.5	Cortex	CP	PFC	IN-CTX-MGE2	G1
S45.D7	Sample23	21.5	Cortex	CP	PFC	Astrocyte	Neural G0
S45.E7	Sample23	21.5	Cortex	CP	PFC	IN-CTX-MGE2	M/Early G1
S45.H7	Sample23	21.5	Cortex	CP	PFC	nEN-early2	Neural G0
S45.A8	Sample23	21.5	Cortex	CP	PFC	OPC	Neural G0
S45.B8	Sample23	21.5	Cortex	CP	PFC	nEN-late	G1
S45.C8	Sample23	21.5	Cortex	CP	PFC	nEN-late	Neural G0
S45.E8	Sample23	21.5	Cortex	CP	PFC	nEN-early2	Neural G0
S45.F8	Sample23	21.5	Cortex	CP	PFC	IN-CTX-MGE2	Neural G0
S45.H8	Sample23	21.5	Cortex	CP	PFC	IN-CTX-CGE1	Neural G0
S45.A9	Sample23	21.5	Cortex	CP	PFC	IN-CTX-CGE2	Neural G0
S45.D9	Sample23	21.5	Cortex	CP	PFC	Mural	G1
S45.E9	Sample23	21.5	Cortex	CP	PFC	nEN-late	Neural G0
S45.F9	Sample23	21.5	Cortex	CP	PFC	Endothelial	Neural G0
S45.G9	Sample23	21.5	Cortex	CP	PFC	nEN-late	Neural G0
S45.H9	Sample23	21.5	Cortex	CP	PFC	oRG	G1
S45.A10	Sample23	21.5	Cortex	CP	PFC	nEN-early2	Neural G0
S45.B10	Sample23	21.5	Cortex	CP	PFC	RG-div2	Neural G0
S45.C10	Sample23	21.5	Cortex	CP	PFC	Astrocyte	Neural G0
S45.D10	Sample23	21.5	Cortex	CP	PFC	oRG	Neural G0
S45.E10	Sample23	21.5	Cortex	CP	PFC	Endothelial	Neural G0
S45.G10	Sample23	21.5	Cortex	CP	PFC	EN-PFC2	Neural G0
S45.A11	Sample23	21.5	Cortex	CP	PFC	nEN-late	G1
S45.E11	Sample23	21.5	Cortex	CP	PFC	nEN-late	Neural G0
S45.F11	Sample23	21.5	Cortex	CP	PFC	IN-CTX-CGE1	G1
S45.G11	Sample23	21.5	Cortex	CP	PFC	Astrocyte	Neural G0
S45.D12	Sample23	21.5	Cortex	CP	PFC	IN-CTX-CGE2	G1
S45.E12	Sample23	21.5	Cortex	CP	PFC	IN-CTX-CGE2	Neural G0
S45.F12	Sample23	21.5	Cortex	CP	PFC	MGE-IPC1	G2/M
S45.G12	Sample23	21.5	Cortex	CP	PFC	Astrocyte	Neural G0
S46.A1	Sample23	21.5	Cortex	CP	V1	nEN-early2	Neural G0
S46.B1	Sample23	21.5	Cortex	CP	V1	nEN-late	M/Early G1
S46.D1	Sample23	21.5	Cortex	CP	V1	Astrocyte	Neural G0
S46.E1	Sample23	21.5	Cortex	CP	V1	nEN-late	G1
S46.F1	Sample23	21.5	Cortex	CP	V1	OPC	Neural G0
S46.G1	Sample23	21.5	Cortex	CP	V1	nEN-late	Neural G0
S46.A2	Sample23	21.5	Cortex	CP	V1	IN-CTX-MGE1	Neural G0
S46.B2	Sample23	21.5	Cortex	CP	V1	IN-CTX-MGE1	Neural G0
[truncated: 2,263 more rows]

## Sheet: GSE70630
Dataset EV4: Tirosh et al., 2016 (GSE70630) II-O IDH1mut meta-data matrix
Cell ID	Patient	Subtype	ccSeurat	ccAF
MGH36_P1_A01	MGH36	CL	S	Neural G0
MGH36_P1_A02	MGH36	CL	G1	Neural G0
MGH36_P1_A03	MGH36	CL	G2M	G1
MGH36_P1_A04	MGH36	CL	S	Neural G0
MGH36_P1_A05	MGH36	CL	G1	Neural G0
MGH36_P1_A06	MGH36	CL	S	Neural G0
MGH36_P1_A08	MGH36	CL	G1	Neural G0
MGH36_P1_A10	MGH36	CL	G1	Neural G0
MGH36_P1_A12	MGH36	CL	G1	Neural G0
MGH36_P1_B02	MGH36	CL	G1	Neural G0
MGH36_P1_B03	MGH36	CL	S	G1
MGH36_P1_B04	MGH36	CL	S	Neural G0
MGH36_P1_B06	MGH36	PN	G1	G1
MGH36_P1_B07	MGH36	CL	G1	G1
MGH36_P1_B08	MGH36	CL	G1	Neural G0
MGH36_P1_B09	MGH36	CL	G1	Neural G0
MGH36_P1_B10	MGH36	CL	G1	Neural G0
MGH36_P1_B11	MGH36	CL	G1	Neural G0
MGH36_P1_B12	MGH36	CL	G1	G1
MGH36_P1_C01	MGH36	CL	S	G1
MGH36_P1_C03	MGH36	CL	G1	Neural G0
MGH36_P1_C05	MGH36	CL	G1	Neural G0
MGH36_P1_C06	MGH36	PN	S	Neural G0
MGH36_P1_C07	MGH36	PN	G1	Neural G0
MGH36_P1_C08	MGH36	CL	G2M	Neural G0
MGH36_P1_C09	MGH36	CL	G1	Neural G0
MGH36_P1_C10	MGH36	CL	S	Neural G0
MGH36_P1_C11	MGH36	CL	G1	Neural G0
MGH36_P1_D01	MGH36	CL	G2M	Neural G0
MGH36_P1_D02	MGH36	CL	G1	Neural G0
MGH36_P1_D03	MGH36	PN	S	Neural G0
MGH36_P1_D04	MGH36	CL	S	G1
MGH36_P1_D06	MGH36	CL	G1	Neural G0
MGH36_P1_D07	MGH36	PN	G1	Neural G0
MGH36_P1_D08	MGH36	CL	G1	G1
MGH36_P1_D09	MGH36	CL	G1	G1
MGH36_P1_D11	MGH36	CL	G1	Neural G0
MGH36_P1_F01	MGH36	CL	S	Neural G0
MGH36_P1_F02	MGH36	CL	S	Neural G0
MGH36_P1_F03	MGH36	PN	G1	G1
MGH36_P1_F04	MGH36	CL	S	Neural G0
MGH36_P1_F05	MGH36	CL	G2M	G1
MGH36_P1_F06	MGH36	CL	G1	G1
MGH36_P1_F08	MGH36	CL	G1	Neural G0
MGH36_P1_F11	MGH36	MS	G2M	Neural G0
MGH36_P1_F12	MGH36	CL	S	Neural G0
MGH36_P1_G02	MGH36	CL	G1	Neural G0
MGH36_P1_G03	MGH36	PN	G1	Neural G0
MGH36_P1_G04	MGH36	CL	G2M	G1
MGH36_P1_G07	MGH36	CL	G1	Neural G0
MGH36_P1_G08	MGH36	PN	G2M	Neural G0
MGH36_P1_G09	MGH36	CL	G1	Neural G0
MGH36_P1_H02	MGH36	MS	S	Neural G0
MGH36_P1_H03	MGH36	PN	G1	Neural G0
MGH36_P1_H04	MGH36	CL	S	Neural G0
MGH36_P1_H05	MGH36	CL	G1	Neural G0
MGH36_P1_H06	MGH36	CL	S	G1
MGH36_P1_H07	MGH36	CL	G2M	Neural G0
MGH36_P1_H09	MGH36	CL	G1	Neural G0
MGH36_P1_H10	MGH36	PN	S	Neural G0
MGH36_P3_A01	MGH36	CL	G1	Neural G0
MGH36_P3_A02	MGH36	MS	S	Neural G0
MGH36_P3_A03	MGH36	CL	G1	Neural G0
MGH36_P3_A04	MGH36	CL	G1	Neural G0
MGH36_P3_A05	MGH36	MS	G2M	Neural G0
MGH36_P3_A08	MGH36	CL	G1	Neural G0
MGH36_P3_A09	MGH36	CL	S	Neural G0
MGH36_P3_A10	MGH36	PN	S	Neural G0
MGH36_P3_A12	MGH36	CL	S	Neural G0
MGH36_P3_B02	MGH36	MS	S	Neural G0
MGH36_P3_B03	MGH36	MS	S	Neural G0
MGH36_P3_B04	MGH36	MS	G1	Neural G0
MGH36_P3_B09	MGH36	MS	G2M	Neural G0
MGH36_P3_B10	MGH36	CL	S	Neural G0
MGH36_P3_B11	MGH36	CL	S	Neural G0
MGH36_P3_B12	MGH36	CL	G2M	Neural G0
MGH36_P3_C01	MGH36	CL	G1	Neural G0
MGH36_P3_C03	MGH36	CL	G1	G1
MGH36_P3_C04	MGH36	MS	S	Neural G0
MGH36_P3_C05	MGH36	CL	G1	G1
MGH36_P3_C06	MGH36	CL	G1	Neural G0
MGH36_P3_C08	MGH36	CL	G1	Neural G0
MGH36_P3_C11	MGH36	CL	G2M	Neural G0
MGH36_P3_C12	MGH36	CL	G1	Neural G0
MGH36_P3_D01	MGH36	CL	G1	Neural G0
MGH36_P3_D02	MGH36	CL	S	Neural G0
MGH36_P3_D03	MGH36	MS	S	G1
MGH36_P3_D04	MGH36	CL	G1	Neural G0
MGH36_P3_D07	MGH36	MS	G1	Neural G0
MGH36_P3_D08	MGH36	MS	S	Neural G0
MGH36_P3_D09	MGH36	CL	S	Neural G0
MGH36_P3_D11	MGH36	MS	S	Neural G0
MGH36_P3_E02	MGH36	MS	G1	Neural G0
MGH36_P3_E04	MGH36	PN	S	Neural G0
MGH36_P3_E05	MGH36	CL	S	Neural G0
MGH36_P3_E06	MGH36	PN	S	Neural G0
MGH36_P3_E07	MGH36	PN	S	Neural G0
MGH36_P3_E08	MGH36	CL	S	Neural G0
MGH36_P3_E09	MGH36	CL	G2M	Neural G0
MGH36_P3_E10	MGH36	MS	G1	Neural G0
MGH36_P3_E11	MGH36	MS	G2M	Neural G0
MGH36_P3_E12	MGH36	CL	S	Neural G0
MGH36_P3_F01	MGH36	MS	G1	Neural G0
MGH36_P3_F02	MGH36	MS	G1	Neural G0
MGH36_P3_F05	MGH36	CL	S	Neural G0
MGH36_P3_F06	MGH36	CL	S	Neural G0
MGH36_P3_F07	MGH36	MS	G1	Neural G0
MGH36_P3_F08	MGH36	CL	S	Neural G0
MGH36_P3_F09	MGH36	CL	S	Neural G0
MGH36_P3_F10	MGH36	PN	S	Neural G0
MGH36_P3_F11	MGH36	CL	G1	Neural G0
MGH36_P3_F12	MGH36	CL	S	Neural G0
MGH36_P3_G01	MGH36	MS	S	Neural G0
MGH36_P3_G02	MGH36	PN	G1	Neural G0
MGH36_P3_G03	MGH36	CL	G1	Neural G0
MGH36_P3_G04	MGH36	PN	S	Neural G0
MGH36_P3_G05	MGH36	CL	G1	Neural G0
MGH36_P3_G06	MGH36	CL	G2M	Neural G0
MGH36_P3_G08	MGH36	CL	G1	Neural G0
MGH36_P3_G09	MGH36	CL	S	Neural G0
MGH36_P3_G10	MGH36	CL	S	Neural G0
MGH36_P3_G11	MGH36	CL	G1	Neural G0
MGH36_P3_G12	MGH36	PN	S	Neural G0
MGH36_P3_H03	MGH36	CL	S	Neural G0
MGH36_P3_H04	MGH36	CL	S	Neural G0
MGH36_P3_H05	MGH36	MS	G1	Neural G0
MGH36_P3_H07	MGH36	MS	G1	G1
MGH36_P3_H08	MGH36	PN	S	Neural G0
MGH36_P3_H11	MGH36	PN	S	Neural G0
MGH36_P3_H12	MGH36	CL	G1	Neural G0
MGH36_P4_A01	MGH36	CL	G2M	Neural G0
MGH36_P4_A02	MGH36	MS	G1	Neural G0
MGH36_P4_A03	MGH36	CL	G2M	Neural G0
MGH36_P4_A04	MGH36	MS	G1	Neural G0
MGH36_P4_A06	MGH36	PN	S	Neural G0
MGH36_P4_A07	MGH36	PN	G2M	G2/M
MGH36_P4_A08	MGH36	CL	G1	Neural G0
MGH36_P4_A11	MGH36	MS	S	Neural G0
MGH36_P4_A12	MGH36	MS	S	Neural G0
MGH36_P4_B02	MGH36	CL	S	Neural G0
MGH36_P4_B04	MGH36	CL	G1	Neural G0
MGH36_P4_B05	MGH36	PN	G1	Neural G0
MGH36_P4_B06	MGH36	CL	G1	Neural G0
MGH36_P4_B08	MGH36	PN	S	Neural G0
MGH36_P4_B09	MGH36	CL	G1	Neural G0
MGH36_P4_B12	MGH36	MS	G1	Neural G0
MGH36_P4_C02	MGH36	CL	G1	Neural G0
MGH36_P4_C03	MGH36	PN	G1	Neural G0
MGH36_P4_C04	MGH36	MS	S	Neural G0
MGH36_P4_C05	MGH36	PN	S	Neural G0
MGH36_P4_C06	MGH36	CL	S	Neural G0
MGH36_P4_C07	MGH36	CL	S	Neural G0
MGH36_P4_C08	MGH36	MS	G1	Neural G0
MGH36_P4_C10	MGH36	MS	S	G1
MGH36_P4_C11	MGH36	MS	G1	Neural G0
MGH36_P4_C12	MGH36	CL	G1	G1
MGH36_P4_D01	MGH36	MS	S	Neural G0
MGH36_P4_D02	MGH36	CL	G1	Neural G0
MGH36_P4_D05	MGH36	MS	S	Neural G0
MGH36_P4_D07	MGH36	CL	S	Neural G0
MGH36_P4_D08	MGH36	CL	S	Neural G0
MGH36_P4_D09	MGH36	CL	G2M	Neural G0
MGH36_P4_D10	MGH36	MS	S	Neural G0
MGH36_P4_D11	MGH36	MS	S	Neural G0
MGH36_P4_D12	MGH36	CL	S	Neural G0
MGH36_P4_E01	MGH36	PN	S	Neural G0
MGH36_P4_E02	MGH36	CL	G1	Neural G0
MGH36_P4_E04	MGH36	MS	S	Neural G0
MGH36_P4_E06	MGH36	PN	G2M	Neural G0
MGH36_P4_E07	MGH36	CL	G1	Neural G0
MGH36_P4_E08	MGH36	MS	S	Neural G0
MGH36_P4_E09	MGH36	MS	S	Neural G0
MGH36_P4_E10	MGH36	MS	G2M	Neural G0
MGH36_P4_E11	MGH36	CL	S	G1
MGH36_P4_E12	MGH36	MS	G1	Neural G0
MGH36_P4_F01	MGH36	MS	G1	Neural G0
MGH36_P4_F02	MGH36	CL	S	G1
MGH36_P4_F03	MGH36	CL	G2M	G1
MGH36_P4_F04	MGH36	CL	S	G1
MGH36_P4_F05	MGH36	CL	G1	Neural G0
MGH36_P4_F06	MGH36	CL	G1	Neural G0
MGH36_P4_F07	MGH36	MS	S	Neural G0
MGH36_P4_F09	MGH36	CL	G1	Neural G0
MGH36_P4_F10	MGH36	MS	G1	Neural G0
MGH36_P4_F11	MGH36	PN	G1	G1
MGH36_P4_F12	MGH36	MS	S	Neural G0
MGH36_P4_G01	MGH36	MS	G1	Neural G0
MGH36_P4_G02	MGH36	CL	G1	Neural G0
MGH36_P4_G03	MGH36	CL	G1	Neural G0
MGH36_P4_G04	MGH36	PN	S	Neural G0
MGH36_P4_G05	MGH36	MS	G1	G1
MGH36_P4_G06	MGH36	CL	S	Neural G0
MGH36_P4_G08	MGH36	PN	S	Neural G0
MGH36_P4_G09	MGH36	MS	S	Neural G0
MGH36_P4_G10	MGH36	CL	G2M	Neural G0
MGH36_P4_G11	MGH36	PN	G1	Neural G0
MGH36_P4_H01	MGH36	MS	G1	Neural G0
MGH36_P4_H02	MGH36	MS	S	G1
MGH36_P4_H03	MGH36	MS	G2M	Neural G0
MGH36_P4_H04	MGH36	PN	S	Neural G0
MGH36_P4_H05	MGH36	CL	G1	Neural G0
MGH36_P4_H09	MGH36	PN	G2M	Neural G0
MGH36_P4_H12	MGH36	MS	G2M	Neural G0
MGH36_P6_A02	MGH36	CL	S	S
MGH36_P6_A04	MGH36	PN	G1	Neural G0
MGH36_P6_A05	MGH36	MS	G1	Neural G0
MGH36_P6_A07	MGH36	CL	G1	Neural G0
MGH36_P6_A08	MGH36	CL	G1	Neural G0
MGH36_P6_A09	MGH36	MS	G1	Neural G0
MGH36_P6_A10	MGH36	PN	G1	Neural G0
MGH36_P6_A11	MGH36	PN	S	Neural G0
MGH36_P6_B03	MGH36	MS	S	Neural G0
MGH36_P6_B04	MGH36	PN	S	Neural G0
MGH36_P6_B05	MGH36	PN	G1	Neural G0
MGH36_P6_B06	MGH36	PN	S	Neural G0
MGH36_P6_B10	MGH36	CL	G1	Neural G0
MGH36_P6_B11	MGH36	CL	S	Neural G0
MGH36_P6_B12	MGH36	CL	S	Neural G0
MGH36_P6_C02	MGH36	CL	S	Neural G0
MGH36_P6_C03	MGH36	CL	S	Neural G0
MGH36_P6_C04	MGH36	CL	S	Neural G0
MGH36_P6_C05	MGH36	CL	G1	Neural G0
MGH36_P6_C06	MGH36	CL	G2M	Neural G0
MGH36_P6_C07	MGH36	MS	S	Neural G0
MGH36_P6_C08	MGH36	PN	S	Neural G0
MGH36_P6_C09	MGH36	CL	S	Neural G0
MGH36_P6_C11	MGH36	MS	S	Neural G0
MGH36_P6_C12	MGH36	PN	G1	Neural G0
MGH36_P6_D01	MGH36	MS	S	Neural G0
MGH36_P6_D02	MGH36	PN	G1	Neural G0
MGH36_P6_D03	MGH36	MS	G1	Neural G0
MGH36_P6_D04	MGH36	PN	S	Neural G0
MGH36_P6_D05	MGH36	PN	G1	Neural G0
MGH36_P6_D06	MGH36	CL	G1	Neural G0
MGH36_P6_D07	MGH36	CL	S	Neural G0
MGH36_P6_D08	MGH36	CL	G2M	Neural G0
MGH36_P6_D10	MGH36	CL	S	Neural G0
MGH36_P6_D11	MGH36	MS	G2M	Neural G0
MGH36_P6_E02	MGH36	MS	S	G1
MGH36_P6_E03	MGH36	PN	G1	Neural G0
MGH36_P6_E04	MGH36	CL	S	Neural G0
MGH36_P6_E05	MGH36	MS	S	G1
MGH36_P6_E06	MGH36	CL	G1	Neural G0
MGH36_P6_E07	MGH36	CL	S	Neural G0
MGH36_P6_E08	MGH36	CL	G1	Neural G0
MGH36_P6_E09	MGH36	MS	G2M	Neural G0
MGH36_P6_E10	MGH36	PN	S	Neural G0
MGH36_P6_E11	MGH36	PN	S	G1
MGH36_P6_E12	MGH36	CL	G1	Neural G0
MGH36_P6_F01	MGH36	CL	G1	Neural G0
MGH36_P6_F04	MGH36	CL	G1	Neural G0
MGH36_P6_F06	MGH36	CL	G2M	Neural G0
MGH36_P6_F07	MGH36	PN	G1	Neural G0
MGH36_P6_F08	MGH36	CL	G1	Neural G0
MGH36_P6_F10	MGH36	CL	S	Neural G0
MGH36_P6_F12	MGH36	MS	G1	Neural G0
MGH36_P6_G01	MGH36	PN	G1	Neural G0
MGH36_P6_G02	MGH36	CL	S	G1
MGH36_P6_G03	MGH36	CL	G1	Neural G0
MGH36_P6_G04	MGH36	PN	S	Neural G0
MGH36_P6_G05	MGH36	CL	G1	Neural G0
MGH36_P6_G06	MGH36	PN	G1	Neural G0
MGH36_P6_G07	MGH36	CL	G1	Neural G0
MGH36_P6_G08	MGH36	CL	G1	Neural G0
MGH36_P6_G09	MGH36	CL	S	Neural G0
MGH36_P6_G10	MGH36	CL	S	Neural G0
MGH36_P6_G11	MGH36	CL	S	Neural G0
MGH36_P6_G12	MGH36	CL	G1	G1
MGH36_P6_H06	MGH36	CL	S	Neural G0
MGH36_P6_H07	MGH36	CL	G1	Neural G0
MGH36_P6_H10	MGH36	CL	S	Neural G0
MGH36_P6_H12	MGH36	MS	G1	Neural G0
MGH36_P7_A01	MGH36	PN	G1	Neural G0
MGH36_P7_A02	MGH36	PN	S	Neural G0
MGH36_P7_A03	MGH36	CL	S	Neural G0
MGH36_P7_A04	MGH36	MS	G2M	Neural G0
MGH36_P7_A06	MGH36	PN	S	Neural G0
MGH36_P7_A07	MGH36	MS	G1	Neural G0
MGH36_P7_A08	MGH36	MS	G1	G1
MGH36_P7_A09	MGH36	MS	G1	G1
MGH36_P7_A10	MGH36	MS	S	Neural G0
MGH36_P7_A11	MGH36	PN	S	Neural G0
MGH36_P7_A12	MGH36	MS	S	Neural G0
MGH36_P7_B01	MGH36	MS	G1	Neural G0
MGH36_P7_B02	MGH36	CL	S	Neural G0
MGH36_P7_B03	MGH36	CL	S	Neural G0
MGH36_P7_B04	MGH36	CL	G1	Neural G0
MGH36_P7_B06	MGH36	CL	S	Neural G0
MGH36_P7_B07	MGH36	MS	G2M	G1
MGH36_P7_B08	MGH36	MS	G1	Neural G0
MGH36_P7_B09	MGH36	CL	G1	Neural G0
MGH36_P7_B10	MGH36	PN	G1	Neural G0
MGH36_P7_B11	MGH36	MS	G1	Neural G0
MGH36_P7_B12	MGH36	MS	G1	G1
MGH36_P7_C11	MGH36	CL	G1	Neural G0
MGH36_P7_D01	MGH36	MS	G2M	Neural G0
MGH36_P7_D02	MGH36	CL	G1	Neural G0
MGH36_P7_D03	MGH36	MS	S	G1
MGH36_P7_D05	MGH36	CL	G2M	Neural G0
MGH36_P7_D06	MGH36	CL	G1	Neural G0
MGH36_P7_D07	MGH36	MS	S	G1
MGH36_P7_D08	MGH36	MS	G2M	Neural G0
MGH36_P7_D09	MGH36	PN	G2M	Neural G0
MGH36_P7_D10	MGH36	MS	S	Neural G0
MGH36_P7_D11	MGH36	MS	G1	Neural G0
MGH36_P7_E01	MGH36	MS	S	Neural G0
MGH36_P7_E03	MGH36	MS	S	Neural G0
MGH36_P7_E04	MGH36	MS	G1	Neural G0
MGH36_P7_E05	MGH36	CL	G2M	Neural G0
MGH36_P7_E07	MGH36	PN	S	S/G2
MGH36_P7_E08	MGH36	MS	S	Neural G0
MGH36_P7_E10	MGH36	PN	G1	G1
MGH36_P7_E12	MGH36	CL	S	Neural G0
MGH36_P7_F01	MGH36	MS	S	Neural G0
MGH36_P7_F02	MGH36	CL	G1	Neural G0
MGH36_P7_F03	MGH36	PN	S	Neural G0
MGH36_P7_F04	MGH36	CL	S	Neural G0
MGH36_P7_F06	MGH36	MS	S	Neural G0
MGH36_P7_F08	MGH36	CL	S	G1
MGH36_P7_F09	MGH36	CL	G1	Neural G0
MGH36_P7_F10	MGH36	MS	S	Neural G0
MGH36_P7_F11	MGH36	CL	S	Neural G0
MGH36_P7_F12	MGH36	PN	G1	Neural G0
MGH36_P7_G01	MGH36	MS	S	Neural G0
MGH36_P7_G02	MGH36	MS	G2M	G2/M
MGH36_P7_G03	MGH36	MS	S	G1
MGH36_P7_G04	MGH36	PN	G1	Neural G0
MGH36_P7_G05	MGH36	CL	S	Neural G0
MGH36_P7_G06	MGH36	MS	G1	Neural G0
MGH36_P7_G08	MGH36	MS	G2M	Neural G0
MGH36_P7_G09	MGH36	MS	S	G1
MGH36_P7_G10	MGH36	MS	S	Neural G0
MGH36_P7_G11	MGH36	PN	G1	Neural G0
MGH36_P7_H01	MGH36	MS	S	Neural G0
MGH36_P7_H02	MGH36	PN	G1	Neural G0
MGH36_P7_H03	MGH36	CL	S	Neural G0
MGH36_P7_H04	MGH36	CL	S	Neural G0
MGH36_P7_H07	MGH36	CL	G1	Neural G0
MGH36_P7_H08	MGH36	MS	S	Neural G0
MGH36_P7_H10	MGH36	MS	S	S
MGH36_P7_H11	MGH36	MS	S	Neural G0
MGH36_P7_H12	MGH36	MS	G1	Neural G0
MGH36_P5_A02	MGH36	PN	S	Neural G0
MGH36_P5_A03	MGH36	MS	G1	Neural G0
MGH36_P5_A05	MGH36	MS	G1	Neural G0
MGH36_P5_A06	MGH36	CL	G2M	Neural G0
MGH36_P5_A07	MGH36	CL	G1	G1
MGH36_P5_A08	MGH36	CL	S	G1
MGH36_P5_A09	MGH36	CL	S	Neural G0
MGH36_P5_B02	MGH36	PN	G2M	Neural G0
MGH36_P5_B03	MGH36	PN	G1	Neural G0
MGH36_P5_B04	MGH36	CL	G1	G1
MGH36_P5_B05	MGH36	MS	S	Neural G0
MGH36_P5_B06	MGH36	MS	G1	Neural G0
MGH36_P5_B07	MGH36	CL	G1	Neural G0
MGH36_P5_B08	MGH36	CL	S	Neural G0
MGH36_P5_B09	MGH36	PN	G1	Neural G0
MGH36_P5_B10	MGH36	MS	S	Neural G0
MGH36_P5_B11	MGH36	MS	G1	Neural G0
MGH36_P5_C01	MGH36	CL	S	Neural G0
MGH36_P5_C02	MGH36	CL	S	Neural G0
MGH36_P5_C03	MGH36	PN	S	Neural G0
MGH36_P5_C04	MGH36	CL	S	Neural G0
MGH36_P5_C05	MGH36	CL	G2M	Neural G0
MGH36_P5_C06	MGH36	MS	S	Neural G0
MGH36_P5_C09	MGH36	CL	S	Neural G0
MGH36_P5_C11	MGH36	MS	G2M	Neural G0
MGH36_P5_C12	MGH36	MS	G2M	Neural G0
MGH36_P5_D01	MGH36	CL	S	Neural G0
MGH36_P5_D02	MGH36	CL	G1	Neural G0
MGH36_P5_D03	MGH36	CL	S	Neural G0
MGH36_P5_D04	MGH36	PN	S	Neural G0
MGH36_P5_D06	MGH36	MS	S	Neural G0
MGH36_P5_D07	MGH36	CL	G1	G1
MGH36_P5_D08	MGH36	PN	G1	Neural G0
MGH36_P5_D09	MGH36	MS	G2M	Neural G0
MGH36_P5_D11	MGH36	CL	G1	Neural G0
MGH36_P5_D12	MGH36	MS	G2M	G1
MGH36_P5_E01	MGH36	CL	G2M	Neural G0
MGH36_P5_E02	MGH36	PN	G2M	G2/M
MGH36_P5_E03	MGH36	PN	G1	Neural G0
MGH36_P5_E05	MGH36	CL	G1	Neural G0
MGH36_P5_E07	MGH36	CL	G1	Neural G0
MGH36_P5_E08	MGH36	CL	S	Neural G0
MGH36_P5_E09	MGH36	MS	S	G1
MGH36_P5_E10	MGH36	PN	G1	Neural G0
MGH36_P5_E11	MGH36	PN	S	Neural G0
MGH36_P5_F02	MGH36	PN	S	Neural G0
MGH36_P5_F04	MGH36	CL	S	G1
MGH36_P5_F05	MGH36	PN	G1	Neural G0
MGH36_P5_F06	MGH36	MS	G2M	G1
MGH36_P5_F07	MGH36	CL	G1	Neural G0
MGH36_P5_F08	MGH36	CL	S	Neural G0
MGH36_P5_F09	MGH36	CL	G1	Neural G0
MGH36_P5_F10	MGH36	CL	G2M	Neural G0
MGH36_P5_F11	MGH36	PN	G1	Neural G0
MGH36_P5_G01	MGH36	PN	G1	Neural G0
MGH36_P5_G02	MGH36	PN	G1	Neural G0
MGH36_P5_G04	MGH36	CL	G1	Neural G0
MGH36_P5_G06	MGH36	CL	G1	Neural G0
MGH36_P5_G07	MGH36	CL	G2M	Neural G0
MGH36_P5_G08	MGH36	CL	G2M	G1
MGH36_P5_G09	MGH36	MS	S	Neural G0
MGH36_P5_G10	MGH36	PN	S	Neural G0
MGH36_P5_G11	MGH36	MS	G2M	Neural G0
MGH36_P5_H02	MGH36	MS	G2M	Neural G0
MGH36_P5_H03	MGH36	MS	G1	Neural G0
MGH36_P5_H05	MGH36	CL	S	G1
MGH36_P5_H06	MGH36	MS	S	Neural G0
MGH36_P5_H07	MGH36	PN	S	Neural G0
MGH36_P5_H09	MGH36	PN	G2M	Neural G0
MGH36_P10_A02	MGH36	CL	G1	Neural G0
MGH36_P10_A04	MGH36	CL	G1	Neural G0
MGH36_P10_A05	MGH36	CL	G2M	G1
MGH36_P10_A06	MGH36	CL	S	Neural G0
MGH36_P10_A07	MGH36	CL	G1	Neural G0
MGH36_P10_A09	MGH36	PN	G1	Neural G0
MGH36_P10_A11	MGH36	MS	S	Neural G0
MGH36_P10_A12	MGH36	MS	G1	Neural G0
MGH36_P10_B01	MGH36	CL	S	Neural G0
MGH36_P10_B03	MGH36	CL	G2M	Neural G0
MGH36_P10_B05	MGH36	PN	G1	Neural G0
MGH36_P10_B07	MGH36	CL	G1	Neural G0
MGH36_P10_B08	MGH36	PN	G1	Neural G0
MGH36_P10_B10	MGH36	CL	G1	Neural G0
MGH36_P10_B11	MGH36	CL	S	Neural G0
MGH36_P10_C01	MGH36	CL	G1	Neural G0
MGH36_P10_C03	MGH36	CL	S	Neural G0
MGH36_P10_C04	MGH36	CL	G1	Neural G0
MGH36_P10_C06	MGH36	CL	G2M	G1
MGH36_P10_C07	MGH36	MS	S	Neural G0
MGH36_P10_C08	MGH36	CL	G1	Neural G0
MGH36_P10_C09	MGH36	CL	G1	Neural G0
MGH36_P10_C10	MGH36	CL	G1	Neural G0
MGH36_P10_C12	MGH36	PN	G1	Neural G0
MGH36_P10_D01	MGH36	PN	G1	G1
MGH36_P10_D02	MGH36	CL	S	Neural G0
MGH36_P10_D03	MGH36	CL	G2M	G1
MGH36_P10_D04	MGH36	PN	S	Neural G0
MGH36_P10_D05	MGH36	CL	S	G1
MGH36_P10_D07	MGH36	CL	G2M	G1
MGH36_P10_D09	MGH36	CL	S	G1
MGH36_P10_D10	MGH36	CL	G1	Neural G0
MGH36_P10_D11	MGH36	PN	G1	Neural G0
MGH36_P10_D12	MGH36	CL	S	Neural G0
MGH36_P10_E02	MGH36	PN	G1	Neural G0
MGH36_P10_E03	MGH36	PN	G2M	Neural G0
MGH36_P10_E04	MGH36	CL	S	Neural G0
MGH36_P10_E05	MGH36	CL	S	Neural G0
MGH36_P10_E07	MGH36	CL	S	Neural G0
MGH36_P10_E10	MGH36	CL	G1	Neural G0
MGH36_P10_E11	MGH36	CL	G1	Neural G0
MGH36_P10_E12	MGH36	CL	G1	Neural G0
MGH36_P10_F02	MGH36	PN	S	Neural G0
MGH36_P10_F03	MGH36	PN	S	Neural G0
MGH36_P10_F05	MGH36	CL	G1	Neural G0
MGH36_P10_F06	MGH36	MS	G1	Neural G0
MGH36_P10_F08	MGH36	PN	G1	Neural G0
MGH36_P10_F09	MGH36	CL	S	Neural G0
MGH36_P10_F10	MGH36	MS	S	Neural G0
MGH36_P10_F11	MGH36	CL	S	Neural G0
MGH36_P10_F12	MGH36	CL	G1	Neural G0
MGH36_P10_G01	MGH36	PN	S	Neural G0
MGH36_P10_G02	MGH36	PN	S	Neural G0
MGH36_P10_G03	MGH36	CL	G1	Neural G0
MGH36_P10_G05	MGH36	CL	S	Neural G0
MGH36_P10_G06	MGH36	PN	G1	Neural G0
MGH36_P10_G07	MGH36	PN	G1	Neural G0
MGH36_P10_G08	MGH36	CL	G1	Neural G0
MGH36_P10_G09	MGH36	PN	G1	Neural G0
MGH36_P10_G10	MGH36	CL	G1	Neural G0
MGH36_P10_G11	MGH36	MS	S	Neural G0
MGH36_P10_H01	MGH36	PN	S	Neural G0
MGH36_P10_H03	MGH36	PN	S	Neural G0
MGH36_P10_H04	MGH36	CL	G1	Neural G0
MGH36_P10_H05	MGH36	PN	G1	Neural G0
MGH36_P10_H06	MGH36	MS	G2M	Neural G0
MGH36_P10_H09	MGH36	CL	S	Neural G0
MGH36_P10_H11	MGH36	CL	G1	Neural G0
MGH36_P10_H12	MGH36	CL	S	Neural G0
MGH36_P8_A01	MGH36	CL	G2M	Neural G0
MGH36_P8_A03	MGH36	CL	G1	Neural G0
MGH36_P8_A04	MGH36	CL	G1	Neural G0
MGH36_P8_A06	MGH36	PN	G1	Neural G0
MGH36_P8_A07	MGH36	CL	S	Neural G0
MGH36_P8_A08	MGH36	PN	S	Neural G0
MGH36_P8_A09	MGH36	CL	S	Neural G0
MGH36_P8_A11	MGH36	PN	S	Neural G0
MGH36_P8_A12	MGH36	CL	G1	Neural G0
MGH36_P8_B01	MGH36	CL	S	Neural G0
MGH36_P8_B02	MGH36	CL	S	Neural G0
MGH36_P8_B03	MGH36	PN	G1	Neural G0
MGH36_P8_B04	MGH36	CL	G1	Neural G0
MGH36_P8_B05	MGH36	PN	G1	Neural G0
MGH36_P8_B08	MGH36	CL	G1	Neural G0
MGH36_P8_B09	MGH36	PN	S	Neural G0
MGH36_P8_B10	MGH36	CL	S	Neural G0
MGH36_P8_B11	MGH36	CL	G1	Neural G0
MGH36_P8_B12	MGH36	CL	G1	Neural G0
MGH36_P8_C01	MGH36	CL	G1	Neural G0
MGH36_P8_C02	MGH36	PN	S	Neural G0
MGH36_P8_C03	MGH36	MS	G1	Neural G0
MGH36_P8_C05	MGH36	CL	G1	Neural G0
MGH36_P8_C06	MGH36	CL	S	Neural G0
MGH36_P8_C09	MGH36	CL	S	G1
MGH36_P8_C10	MGH36	PN	S	Neural G0
MGH36_P8_C12	MGH36	CL	G1	Neural G0
MGH36_P8_D01	MGH36	PN	S	Neural G0
MGH36_P8_D03	MGH36	CL	G1	Neural G0
MGH36_P8_D04	MGH36	CL	G2M	Neural G0
MGH36_P8_D05	MGH36	CL	G1	Neural G0
MGH36_P8_D07	MGH36	PN	G1	Neural G0
MGH36_P8_D08	MGH36	PN	G1	Neural G0
MGH36_P8_D09	MGH36	CL	S	Neural G0
MGH36_P8_D10	MGH36	CL	S	Neural G0
MGH36_P8_D11	MGH36	CL	G1	Neural G0
MGH36_P8_D12	MGH36	CL	G1	Neural G0
MGH36_P8_E01	MGH36	CL	G1	Neural G0
MGH36_P8_E02	MGH36	CL	G1	Neural G0
MGH36_P8_E03	MGH36	CL	S	Neural G0
MGH36_P8_E04	MGH36	CL	G1	Neural G0
MGH36_P8_E05	MGH36	CL	G2M	Neural G0
MGH36_P8_E06	MGH36	CL	G1	Neural G0
MGH36_P8_E08	MGH36	PN	S	Neural G0
MGH36_P8_E10	MGH36	MS	G1	Neural G0
MGH36_P8_F02	MGH36	CL	S	Neural G0
MGH36_P8_F04	MGH36	CL	G1	Neural G0
MGH36_P8_F05	MGH36	CL	S	Neural G0
MGH36_P8_F07	MGH36	CL	G1	Neural G0
MGH36_P8_F09	MGH36	CL	G1	Neural G0
MGH36_P8_G01	MGH36	PN	S	Neural G0
MGH36_P8_G02	MGH36	CL	S	Neural G0
MGH36_P8_G03	MGH36	CL	G1	Neural G0
MGH36_P8_G04	MGH36	CL	G1	Neural G0
MGH36_P8_G05	MGH36	CL	S	Neural G0
MGH36_P8_G06	MGH36	CL	S	Neural G0
MGH36_P8_G07	MGH36	PN	G1	G1
MGH36_P8_G08	MGH36	CL	G1	Neural G0
MGH36_P8_G09	MGH36	MS	G1	Neural G0
MGH36_P8_G10	MGH36	CL	S	Neural G0
MGH36_P8_G12	MGH36	MS	S	Neural G0
MGH36_P8_H01	MGH36	CL	S	Neural G0
MGH36_P8_H03	MGH36	CL	G2M	Neural G0
MGH36_P8_H04	MGH36	CL	S	G1
MGH36_P8_H06	MGH36	PN	G1	Neural G0
MGH36_P8_H07	MGH36	CL	G1	Neural G0
MGH36_P8_H09	MGH36	PN	G1	Neural G0
MGH36_P8_H10	MGH36	CL	S	Neural G0
MGH36_P8_H11	MGH36	CL	G1	Neural G0
MGH36_P9_A01	MGH36	PN	G1	Neural G0
MGH36_P9_A02	MGH36	MS	G2M	G1
MGH36_P9_A03	MGH36	CL	S	Neural G0
MGH36_P9_A05	MGH36	PN	S	Neural G0
MGH36_P9_A06	MGH36	CL	G1	Neural G0
MGH36_P9_A07	MGH36	CL	G2M	Neural G0
MGH36_P9_A09	MGH36	CL	S	Neural G0
MGH36_P9_A10	MGH36	PN	S	Neural G0
MGH36_P9_A11	MGH36	CL	S	G1
MGH36_P9_A12	MGH36	PN	S	Neural G0
MGH36_P9_B01	MGH36	PN	S	Neural G0
MGH36_P9_B04	MGH36	CL	S	Neural G0
MGH36_P9_B06	MGH36	CL	S	G1
MGH36_P9_B07	MGH36	CL	G1	G1
MGH36_P9_B08	MGH36	PN	S	Neural G0
MGH36_P9_B09	MGH36	CL	G2M	Neural G0
MGH36_P9_B10	MGH36	PN	G2M	Neural G0
MGH36_P9_B11	MGH36	PN	S	Neural G0
MGH36_P9_B12	MGH36	PN	G2M	Neural G0
MGH36_P9_C01	MGH36	CL	G2M	Neural G0
MGH36_P9_C02	MGH36	CL	G1	G1
MGH36_P9_C03	MGH36	CL	G1	Neural G0
MGH36_P9_C05	MGH36	CL	S	Neural G0
MGH36_P9_C07	MGH36	PN	G1	Neural G0
MGH36_P9_C08	MGH36	CL	S	Neural G0
MGH36_P9_C09	MGH36	CL	G1	Neural G0
MGH36_P9_C11	MGH36	PN	G1	Neural G0
MGH36_P9_C12	MGH36	CL	G1	G1
MGH36_P9_D05	MGH36	CL	G1	G1
MGH36_P9_D07	MGH36	CL	G1	G1
MGH36_P9_D08	MGH36	CL	G1	G1
MGH36_P9_D09	MGH36	MS	G2M	Neural G0
MGH36_P9_D10	MGH36	PN	G1	Neural G0
MGH36_P9_D11	MGH36	CL	S	Neural G0
MGH36_P9_E01	MGH36	CL	S	G1
MGH36_P9_E02	MGH36	PN	G1	Neural G0
MGH36_P9_E03	MGH36	CL	S	G1
MGH36_P9_E04	MGH36	PN	G1	Neural G0
MGH36_P9_E05	MGH36	PN	G1	Neural G0
MGH36_P9_E06	MGH36	PN	G1	Neural G0
MGH36_P9_E07	MGH36	PN	G1	Neural G0
MGH36_P9_E08	MGH36	CL	G1	Neural G0
MGH36_P9_E10	MGH36	CL	S	Neural G0
MGH36_P9_E11	MGH36	CL	S	Neural G0
MGH36_P9_E12	MGH36	CL	S	Neural G0
MGH36_P9_F02	MGH36	CL	S	Neural G0
MGH36_P9_F03	MGH36	PN	G1	Neural G0
MGH36_P9_F04	MGH36	PN	G1	Neural G0
MGH36_P9_F08	MGH36	PN	G1	Neural G0
MGH36_P9_F09	MGH36	CL	S	Neural G0
MGH36_P9_F10	MGH36	CL	S	Neural G0
MGH36_P9_F11	MGH36	PN	S	Neural G0
MGH36_P9_F12	MGH36	CL	G1	Neural G0
MGH36_P9_G03	MGH36	CL	S	Neural G0
MGH36_P9_G04	MGH36	PN	G2M	Neural G0
MGH36_P9_G05	MGH36	CL	S	Neural G0
MGH36_P9_G06	MGH36	CL	S	Neural G0
MGH36_P9_G07	MGH36	CL	S	Neural G0
MGH36_P9_G08	MGH36	PN	G1	Neural G0
MGH36_P9_G09	MGH36	CL	S	Neural G0
MGH36_P9_G10	MGH36	PN	G1	Neural G0
MGH36_P9_G11	MGH36	PN	G1	Neural G0
MGH36_P9_H01	MGH36	MS	G1	Neural G0
MGH36_P9_H02	MGH36	PN	G1	Neural G0
MGH36_P9_H03	MGH36	CL	S	Neural G0
MGH36_P9_H04	MGH36	CL	G2M	Neural G0
MGH36_P9_H06	MGH36	CL	S	Neural G0
MGH36_P9_H07	MGH36	PN	S	Neural G0
MGH36_P9_H08	MGH36	PN	S	Neural G0
MGH36_P9_H10	MGH36	PN	G1	Neural G0
MGH36_P9_H11	MGH36	CL	S	Neural G0
MGH36_P9_H12	MGH36	CL	G1	Neural G0
MGH36_P2_A01	MGH36	CL	G1	Neural G0
MGH36_P2_A03	MGH36	MS	G1	Neural G0
MGH36_P2_A04	MGH36	MS	G1	Neural G0
MGH36_P2_A05	MGH36	PN	G1	Neural G0
MGH36_P2_A06	MGH36	CL	G1	Neural G0
MGH36_P2_A07	MGH36	CL	G1	G1
MGH36_P2_A08	MGH36	CL	S	Neural G0
MGH36_P2_A11	MGH36	CL	S	Neural G0
MGH36_P2_B03	MGH36	PN	G1	Neural G0
MGH36_P2_B04	MGH36	PN	G1	Neural G0
MGH36_P2_B05	MGH36	CL	S	Neural G0
MGH36_P2_B06	MGH36	PN	G2M	Neural G0
MGH36_P2_B07	MGH36	PN	S	Neural G0
MGH36_P2_B08	MGH36	CL	S	Neural G0
MGH36_P2_B09	MGH36	PN	G2M	Neural G0
MGH36_P2_B10	MGH36	MS	G1	Neural G0
MGH36_P2_B11	MGH36	PN	S	Neural G0
MGH36_P2_B12	MGH36	CL	G1	Neural G0
MGH36_P2_C02	MGH36	CL	G1	Neural G0
MGH36_P2_C03	MGH36	PN	G1	Neural G0
MGH36_P2_C04	MGH36	CL	S	Neural G0
MGH36_P2_C07	MGH36	CL	S	Neural G0
MGH36_P2_C08	MGH36	CL	G1	Neural G0
MGH36_P2_C09	MGH36	PN	S	Neural G0
MGH36_P2_C10	MGH36	CL	S	Neural G0
MGH36_P2_C11	MGH36	PN	S	Neural G0
MGH36_P2_C12	MGH36	PN	G2M	Neural G0
MGH36_P2_D01	MGH36	CL	G1	Neural G0
MGH36_P2_D02	MGH36	MS	G2M	Neural G0
MGH36_P2_D04	MGH36	PN	S	Neural G0
MGH36_P2_D05	MGH36	CL	S	Neural G0
MGH36_P2_D06	MGH36	CL	G1	Neural G0
MGH36_P2_D07	MGH36	MS	G1	Neural G0
MGH36_P2_D08	MGH36	CL	S	Neural G0
MGH36_P2_D09	MGH36	PN	S	Neural G0
MGH36_P2_D10	MGH36	MS	G1	Neural G0
MGH36_P2_D11	MGH36	CL	G2M	Neural G0
MGH36_P2_E01	MGH36	PN	G1	Neural G0
MGH36_P2_E02	MGH36	CL	S	Neural G0
MGH36_P2_E03	MGH36	CL	G1	Neural G0
MGH36_P2_E04	MGH36	CL	G1	Neural G0
MGH36_P2_E06	MGH36	CL	S	Neural G0
MGH36_P2_E07	MGH36	CL	G1	Neural G0
MGH36_P2_E08	MGH36	PN	S	Neural G0
MGH36_P2_E09	MGH36	CL	S	Neural G0
MGH36_P2_E10	MGH36	CL	S	Neural G0
MGH36_P2_F02	MGH36	PN	G2M	Neural G0
MGH36_P2_F03	MGH36	CL	G1	Neural G0
MGH36_P2_F04	MGH36	PN	G1	Neural G0
MGH36_P2_F06	MGH36	CL	S	Neural G0
MGH36_P2_F07	MGH36	CL	S	Neural G0
MGH36_P2_F08	MGH36	CL	G1	Neural G0
MGH36_P2_F10	MGH36	PN	G1	Neural G0
MGH36_P2_F11	MGH36	CL	G1	Neural G0
MGH36_P2_F12	MGH36	CL	G1	Neural G0
MGH36_P2_G01	MGH36	CL	S	Neural G0
MGH36_P2_G02	MGH36	CL	S	Neural G0
MGH36_P2_G03	MGH36	MS	G1	Neural G0
MGH36_P2_G04	MGH36	CL	G1	G1
MGH36_P2_G05	MGH36	CL	G1	Neural G0
MGH36_P2_G07	MGH36	CL	G2M	Neural G0
MGH36_P2_G08	MGH36	CL	G1	Neural G0
MGH36_P2_G09	MGH36	PN	G1	Neural G0
MGH36_P2_G11	MGH36	MS	G1	Neural G0
MGH36_P2_G12	MGH36	CL	G1	Neural G0
MGH36_P2_H01	MGH36	CL	G1	Neural G0
MGH36_P2_H02	MGH36	PN	S	S
MGH36_P2_H03	MGH36	CL	G2M	Neural G0
MGH36_P2_H04	MGH36	PN	S	Neural G0
MGH36_P2_H05	MGH36	CL	G1	Neural G0
MGH36_P2_H06	MGH36	MS	G2M	Neural G0
MGH36_P2_H07	MGH36	MS	G1	Neural G0
MGH36_P2_H10	MGH36	PN	G1	Neural G0
MGH53_P5_A02	MGH53	MS	S	Neural G0
MGH53_P5_A03	MGH53	PN	G1	Neural G0
MGH53_P5_A04	MGH53	PN	G1	Neural G0
MGH53_P5_A06	MGH53	PN	G2M	Neural G0
MGH53_P5_A07	MGH53	MS	S	Neural G0
MGH53_P5_A08	MGH53	PN	G1	Neural G0
MGH53_P5_A09	MGH53	PN	S	Neural G0
MGH53_P5_A11	MGH53	MS	S	Neural G0
MGH53_P5_B01	MGH53	MS	S	Neural G0
MGH53_P5_B03	MGH53	PN	S	Neural G0
MGH53_P5_B04	MGH53	PN	S	Neural G0
MGH53_P5_B05	MGH53	MS	S	Neural G0
MGH53_P5_B06	MGH53	PN	G1	Neural G0
MGH53_P5_B07	MGH53	PN	G2M	G1
MGH53_P5_B08	MGH53	PN	G1	Neural G0
MGH53_P5_B09	MGH53	PN	G1	Neural G0
MGH53_P5_B10	MGH53	PN	G2M	Neural G0
MGH53_P5_B11	MGH53	CL	G1	Neural G0
MGH53_P5_B12	MGH53	MS	G1	Neural G0
MGH53_P5_C01	MGH53	CL	G1	Neural G0
MGH53_P5_C02	MGH53	PN	G2M	Neural G0
MGH53_P5_C03	MGH53	PN	G2M	Neural G0
MGH53_P5_C04	MGH53	PN	G2M	Neural G0
MGH53_P5_C05	MGH53	PN	S	Neural G0
MGH53_P5_C06	MGH53	MS	S	Neural G0
MGH53_P5_C07	MGH53	PN	G2M	Neural G0
MGH53_P5_C08	MGH53	PN	G1	Neural G0
MGH53_P5_C09	MGH53	PN	G1	Neural G0
MGH53_P5_C10	MGH53	PN	S	Neural G0
MGH53_P5_C11	MGH53	PN	S	Neural G0
MGH53_P5_D01	MGH53	PN	G1	Neural G0
MGH53_P5_D02	MGH53	MS	S	Neural G0
MGH53_P5_D04	MGH53	MS	G1	Neural G0
MGH53_P5_D05	MGH53	MS	S	Neural G0
MGH53_P5_D07	MGH53	PN	S	Neural G0
MGH53_P5_D08	MGH53	CL	G1	Neural G0
MGH53_P5_D09	MGH53	PN	G1	Neural G0
MGH53_P5_D11	MGH53	MS	G1	Neural G0
MGH53_P5_E01	MGH53	PN	G1	Neural G0
MGH53_P5_E02	MGH53	MS	S	Neural G0
MGH53_P5_E03	MGH53	MS	G2M	Neural G0
MGH53_P5_E04	MGH53	MS	S	Neural G0
MGH53_P5_E06	MGH53	MS	S	Neural G0
MGH53_P5_E08	MGH53	MS	G2M	Neural G0
MGH53_P5_E09	MGH53	CL	G1	G1
MGH53_P5_E11	MGH53	PN	G1	Neural G0
MGH53_P5_F01	MGH53	PN	S	Neural G0
MGH53_P5_F03	MGH53	MS	S	Neural G0
MGH53_P5_F05	MGH53	CL	S	Neural G0
MGH53_P5_F06	MGH53	CL	G1	Neural G0
MGH53_P5_F07	MGH53	PN	S	Neural G0
MGH53_P5_F08	MGH53	MS	G2M	Neural G0
MGH53_P5_F10	MGH53	MS	G1	Neural G0
MGH53_P5_F11	MGH53	MS	G2M	G1
MGH53_P5_G01	MGH53	CL	G1	Neural G0
MGH53_P5_G04	MGH53	PN	G1	Neural G0
MGH53_P5_G05	MGH53	PN	G1	Neural G0
MGH53_P5_G07	MGH53	PN	S	Neural G0
MGH53_P5_G08	MGH53	CL	G2M	G1
MGH53_P5_G09	MGH53	PN	G2M	Neural G0
MGH53_P5_G10	MGH53	PN	G1	Neural G0
MGH53_P5_G11	MGH53	PN	S	Neural G0
MGH53_P5_H02	MGH53	PN	S	Neural G0
MGH53_P5_H03	MGH53	PN	S	Neural G0
MGH53_P5_H04	MGH53	MS	G1	Neural G0
MGH53_P5_H05	MGH53	CL	S	Neural G0
MGH53_P5_H07	MGH53	MS	G1	Neural G0
MGH53_P5_H08	MGH53	MS	G1	Neural G0
MGH53_P5_H10	MGH53	MS	S	Neural G0
MGH53_P5_H11	MGH53	PN	S	Neural G0
MGH53_P6_A01	MGH53	CL	G1	Neural G0
MGH53_P6_A02	MGH53	MS	G2M	Neural G0
MGH53_P6_A03	MGH53	PN	S	Neural G0
MGH53_P6_A04	MGH53	PN	G2M	Neural G0
MGH53_P6_A05	MGH53	MS	G1	Neural G0
MGH53_P6_A06	MGH53	PN	S	Neural G0
MGH53_P6_A07	MGH53	MS	G1	Neural G0
MGH53_P6_A08	MGH53	MS	G1	Neural G0
MGH53_P6_A09	MGH53	MS	G1	Neural G0
MGH53_P6_A10	MGH53	PN	G1	G1
MGH53_P6_A11	MGH53	MS	G1	Neural G0
MGH53_P6_A12	MGH53	MS	G1	Neural G0
MGH53_P6_B02	MGH53	CL	G1	Neural G0
MGH53_P6_B03	MGH53	PN	G1	Neural G0
MGH53_P6_B04	MGH53	PN	G1	Neural G0
MGH53_P6_B05	MGH53	MS	G2M	Neural G0
MGH53_P6_B06	MGH53	PN	S	Neural G0
MGH53_P6_B07	MGH53	MS	G1	G1
MGH53_P6_B09	MGH53	MS	S	S
MGH53_P6_B10	MGH53	MS	S	Neural G0
MGH53_P6_C01	MGH53	MS	G2M	G2/M
MGH53_P6_C03	MGH53	PN	G2M	Neural G0
MGH53_P6_C04	MGH53	CL	S	Neural G0
MGH53_P6_C05	MGH53	PN	S	Neural G0
MGH53_P6_C06	MGH53	PN	S	Neural G0
MGH53_P6_C07	MGH53	PN	S	Neural G0
MGH53_P6_C08	MGH53	MS	G2M	Neural G0
MGH53_P6_C09	MGH53	PN	S	Neural G0
MGH53_P6_C10	MGH53	MS	S	Neural G0
MGH53_P6_C11	MGH53	CL	G2M	Neural G0
MGH53_P6_C12	MGH53	MS	S	G1
MGH53_P6_D01	MGH53	MS	G2M	Neural G0
MGH53_P6_D02	MGH53	MS	G2M	G1
MGH53_P6_D03	MGH53	MS	G1	Neural G0
MGH53_P6_D05	MGH53	MS	S	Neural G0
MGH53_P6_D07	MGH53	MS	G1	G1
MGH53_P6_D08	MGH53	MS	S	Neural G0
MGH53_P6_D09	MGH53	MS	S	Neural G0
MGH53_P6_D10	MGH53	PN	G1	Neural G0
MGH53_P6_D11	MGH53	CL	S	S
MGH53_P6_D12	MGH53	MS	S	G1
MGH53_P6_E01	MGH53	MS	G1	G1
MGH53_P6_E02	MGH53	PN	G1	Neural G0
MGH53_P6_E03	MGH53	PN	G2M	Neural G0
MGH53_P6_E04	MGH53	MS	G2M	G1
MGH53_P6_E05	MGH53	PN	G1	Neural G0
MGH53_P6_E06	MGH53	CL	G2M	Neural G0
MGH53_P6_E07	MGH53	PN	G1	Neural G0
MGH53_P6_E08	MGH53	MS	G1	G1
MGH53_P6_E09	MGH53	PN	G1	Neural G0
MGH53_P6_E10	MGH53	PN	S	Neural G0
MGH53_P6_F01	MGH53	CL	G2M	Neural G0
MGH53_P6_F02	MGH53	MS	G1	Neural G0
MGH53_P6_F03	MGH53	PN	G2M	Neural G0
MGH53_P6_F04	MGH53	CL	S	G1
MGH53_P6_F05	MGH53	MS	G2M	Neural G0
MGH53_P6_F06	MGH53	PN	G1	Neural G0
MGH53_P6_F07	MGH53	PN	G1	Neural G0
MGH53_P6_F08	MGH53	CL	G1	Neural G0
MGH53_P6_F09	MGH53	PN	S	Neural G0
MGH53_P6_F10	MGH53	PN	S	Neural G0
MGH53_P6_G01	MGH53	PN	G2M	Neural G0
MGH53_P6_G02	MGH53	PN	S	Neural G0
MGH53_P6_G03	MGH53	PN	G1	Neural G0
MGH53_P6_G04	MGH53	PN	G1	Neural G0
MGH53_P6_G05	MGH53	MS	G1	Neural G0
MGH53_P6_G06	MGH53	MS	G1	Neural G0
MGH53_P6_G07	MGH53	PN	G2M	Neural G0
MGH53_P6_G08	MGH53	MS	G2M	Neural G0
MGH53_P6_G09	MGH53	MS	S	Neural G0
MGH53_P6_G10	MGH53	PN	G1	Neural G0
MGH53_P6_G11	MGH53	PN	G1	Neural G0
MGH53_P6_H01	MGH53	MS	S	Neural G0
MGH53_P6_H02	MGH53	MS	G1	Neural G0
MGH53_P6_H03	MGH53	MS	G2M	Neural G0
MGH53_P6_H04	MGH53	MS	G1	Neural G0
MGH53_P6_H05	MGH53	MS	G1	Neural G0
MGH53_P6_H07	MGH53	MS	S	Neural G0
MGH53_P6_H09	MGH53	PN	S	Neural G0
MGH53_P6_H10	MGH53	PN	G1	Neural G0
MGH53_P6_H11	MGH53	PN	S	Neural G0
MGH53_P7_A01	MGH53	MS	S	Neural G0
MGH53_P7_A02	MGH53	MS	G2M	Neural G0
MGH53_P7_A03	MGH53	MS	G2M	Neural G0
MGH53_P7_A04	MGH53	PN	G2M	Neural G0
MGH53_P7_A05	MGH53	PN	G2M	Neural G0
MGH53_P7_A06	MGH53	PN	S	Neural G0
MGH53_P7_A07	MGH53	CL	G1	G1
MGH53_P7_A09	MGH53	MS	S	Neural G0
MGH53_P7_A11	MGH53	MS	S	Neural G0
MGH53_P7_A12	MGH53	MS	S	Neural G0
MGH53_P7_B01	MGH53	MS	G1	Neural G0
MGH53_P7_B02	MGH53	PN	S	Neural G0
MGH53_P7_B03	MGH53	PN	G2M	G1
MGH53_P7_B04	MGH53	CL	S	Neural G0
MGH53_P7_B05	MGH53	MS	G2M	Neural G0
MGH53_P7_B06	MGH53	PN	G1	Neural G0
MGH53_P7_B07	MGH53	PN	S	Neural G0
MGH53_P7_B08	MGH53	CL	S	G1
MGH53_P7_B10	MGH53	PN	G2M	Neural G0
MGH53_P7_B11	MGH53	MS	G2M	Neural G0
MGH53_P7_B12	MGH53	PN	S	Neural G0
MGH53_P7_C01	MGH53	MS	S	Neural G0
MGH53_P7_C02	MGH53	MS	S	Neural G0
MGH53_P7_C03	MGH53	MS	S	Neural G0
MGH53_P7_C04	MGH53	PN	G1	Neural G0
MGH53_P7_C05	MGH53	PN	G1	Neural G0
MGH53_P7_C06	MGH53	PN	G2M	Neural G0
MGH53_P7_C07	MGH53	PN	G2M	Neural G0
MGH53_P7_C09	MGH53	PN	S	Neural G0
MGH53_P7_C11	MGH53	PN	S	Neural G0
MGH53_P7_C12	MGH53	PN	S	Neural G0
MGH53_P7_D01	MGH53	PN	G1	Neural G0
MGH53_P7_D02	MGH53	MS	S	Neural G0
MGH53_P7_D03	MGH53	MS	G1	Neural G0
MGH53_P7_D04	MGH53	MS	S	Neural G0
MGH53_P7_D05	MGH53	CL	G1	Neural G0
MGH53_P7_D06	MGH53	MS	G2M	Neural G0
MGH53_P7_D07	MGH53	PN	S	Neural G0
MGH53_P7_D10	MGH53	MS	S	Neural G0
MGH53_P7_D11	MGH53	CL	S	Neural G0
MGH53_P7_D12	MGH53	MS	S	Neural G0
MGH53_P7_E01	MGH53	PN	G1	G1
MGH53_P7_E02	MGH53	MS	G2M	Neural G0
MGH53_P7_E03	MGH53	PN	S	Neural G0
MGH53_P7_E04	MGH53	PN	S	G1
MGH53_P7_E05	MGH53	PN	G1	Neural G0
MGH53_P7_E06	MGH53	PN	G1	Neural G0
MGH53_P7_E07	MGH53	PN	S	Neural G0
MGH53_P7_E08	MGH53	MS	G1	Neural G0
MGH53_P7_E09	MGH53	PN	S	Neural G0
MGH53_P7_E10	MGH53	MS	S	Neural G0
MGH53_P7_E11	MGH53	MS	S	Neural G0
MGH53_P7_E12	MGH53	CL	S	Neural G0
MGH53_P7_F01	MGH53	PN	S	Neural G0
MGH53_P7_F02	MGH53	MS	G1	Neural G0
MGH53_P7_F04	MGH53	MS	S	Neural G0
MGH53_P7_F05	MGH53	PN	S	Neural G0
MGH53_P7_F06	MGH53	MS	S	Neural G0
MGH53_P7_F08	MGH53	MS	S	Neural G0
MGH53_P7_F09	MGH53	PN	S	Neural G0
MGH53_P7_F10	MGH53	MS	S	Neural G0
MGH53_P7_F11	MGH53	MS	S	Neural G0
MGH53_P7_F12	MGH53	PN	S	Neural G0
MGH53_P7_G01	MGH53	MS	G1	Neural G0
MGH53_P7_G03	MGH53	MS	S	Neural G0
MGH53_P7_G04	MGH53	PN	G1	Neural G0
MGH53_P7_G05	MGH53	PN	G1	Neural G0
MGH53_P7_G06	MGH53	PN	S	Neural G0
MGH53_P7_G07	MGH53	MS	G1	Neural G0
MGH53_P7_G08	MGH53	MS	G2M	Neural G0
MGH53_P7_G09	MGH53	CL	G1	Neural G0
MGH53_P7_G10	MGH53	PN	S	Neural G0
MGH53_P7_G11	MGH53	PN	G1	Neural G0
MGH53_P7_G12	MGH53	PN	S	Neural G0
MGH53_P7_H01	MGH53	MS	S	Neural G0
MGH53_P7_H02	MGH53	MS	G2M	G1
MGH53_P7_H03	MGH53	PN	S	Neural G0
MGH53_P7_H04	MGH53	PN	S	Neural G0
MGH53_P7_H05	MGH53	PN	S	Neural G0
MGH53_P7_H06	MGH53	MS	G2M	G1
MGH53_P7_H07	MGH53	PN	G2M	Neural G0
MGH53_P7_H08	MGH53	MS	S	Neural G0
MGH53_P7_H10	MGH53	MS	S	Neural G0
MGH53_P7_H11	MGH53	PN	S	Neural G0
MGH53_P7_H12	MGH53	MS	S	Neural G0
MGH53_P8_A01	MGH53	PN	G1	Neural G0
MGH53_P8_A02	MGH53	PN	G1	Neural G0
MGH53_P8_A03	MGH53	MS	S	Neural G0
MGH53_P8_A04	MGH53	MS	G1	Neural G0
MGH53_P8_A05	MGH53	PN	G1	G1
MGH53_P8_A06	MGH53	CL	G1	Neural G0
MGH53_P8_A07	MGH53	CL	S	Neural G0
MGH53_P8_A08	MGH53	PN	G1	Neural G0
MGH53_P8_A09	MGH53	MS	G2M	Neural G0
MGH53_P8_A10	MGH53	PN	G2M	Neural G0
MGH53_P8_A11	MGH53	MS	G2M	G1
MGH53_P8_A12	MGH53	MS	S	Neural G0
MGH53_P8_B03	MGH53	MS	G1	Neural G0
MGH53_P8_B04	MGH53	MS	G1	G1
MGH53_P8_B08	MGH53	MS	S	Neural G0
MGH53_P8_B09	MGH53	CL	G2M	Neural G0
MGH53_P8_B10	MGH53	PN	G1	Neural G0
MGH53_P8_B11	MGH53	PN	S	Neural G0
MGH53_P8_B12	MGH53	MS	G1	Neural G0
MGH53_P8_C01	MGH53	PN	S	Neural G0
MGH53_P8_C02	MGH53	PN	G1	G1
MGH53_P8_C03	MGH53	PN	S	Neural G0
MGH53_P8_C04	MGH53	PN	G1	Neural G0
MGH53_P8_C08	MGH53	PN	S	Neural G0
MGH53_P8_C09	MGH53	PN	G2M	Neural G0
MGH53_P8_C10	MGH53	CL	S	Neural G0
MGH53_P8_C11	MGH53	PN	G1	Neural G0
MGH53_P8_C12	MGH53	MS	G2M	Neural G0
MGH53_P8_D01	MGH53	PN	S	Neural G0
MGH53_P8_D02	MGH53	MS	S	Neural G0
MGH53_P8_D03	MGH53	MS	G1	Neural G0
MGH53_P8_D04	MGH53	MS	G2M	Neural G0
MGH53_P8_D05	MGH53	PN	S	Neural G0
MGH53_P8_D06	MGH53	PN	G1	Neural G0
MGH53_P8_D07	MGH53	PN	S	Neural G0
MGH53_P8_D08	MGH53	MS	G2M	Neural G0
MGH53_P8_D09	MGH53	PN	G1	Neural G0
MGH53_P8_D10	MGH53	PN	S	Neural G0
MGH53_P8_D11	MGH53	PN	G1	Neural G0
MGH53_P8_E01	MGH53	PN	G2M	Neural G0
MGH53_P8_E03	MGH53	MS	S	Neural G0
MGH53_P8_E04	MGH53	MS	G2M	Neural G0
MGH53_P8_E05	MGH53	PN	G1	Neural G0
MGH53_P8_E06	MGH53	PN	G2M	Neural G0
MGH53_P8_E07	MGH53	MS	S	Neural G0
MGH53_P8_E08	MGH53	MS	S	Neural G0
MGH53_P8_E09	MGH53	PN	S	G1
MGH53_P8_E10	MGH53	CL	G1	Neural G0
MGH53_P8_E11	MGH53	PN	G2M	Neural G0
MGH53_P8_F01	MGH53	MS	G1	Neural G0
MGH53_P8_F02	MGH53	PN	S	Neural G0
MGH53_P8_F04	MGH53	PN	G1	Neural G0
MGH53_P8_F05	MGH53	MS	G1	Neural G0
MGH53_P8_F06	MGH53	CL	S	Neural G0
MGH53_P8_F07	MGH53	MS	G2M	Neural G0
MGH53_P8_F08	MGH53	CL	G1	Neural G0
MGH53_P8_F09	MGH53	PN	G2M	Neural G0
MGH53_P8_F11	MGH53	MS	G1	Neural G0
MGH53_P8_G01	MGH53	PN	G1	Neural G0
MGH53_P8_G02	MGH53	MS	G2M	Neural G0
MGH53_P8_G03	MGH53	MS	G1	G1
MGH53_P8_G04	MGH53	MS	G1	Neural G0
MGH53_P8_G05	MGH53	MS	S	Neural G0
MGH53_P8_G06	MGH53	CL	S	Neural G0
MGH53_P8_G07	MGH53	CL	S	Neural G0
MGH53_P8_G08	MGH53	PN	G1	Neural G0
MGH53_P8_G09	MGH53	MS	S	Neural G0
MGH53_P8_G10	MGH53	PN	G1	Neural G0
MGH53_P8_G11	MGH53	PN	S	Neural G0
MGH53_P8_G12	MGH53	MS	G1	Neural G0
MGH53_P8_H01	MGH53	MS	S	Neural G0
MGH53_P8_H02	MGH53	PN	S	Neural G0
MGH53_P8_H03	MGH53	PN	G1	Neural G0
MGH53_P8_H04	MGH53	MS	G1	G1
MGH53_P8_H05	MGH53	MS	G2M	Neural G0
MGH53_P8_H06	MGH53	MS	G1	Neural G0
MGH53_P8_H07	MGH53	MS	G2M	Neural G0
MGH53_P8_H08	MGH53	MS	G1	Neural G0
MGH53_P8_H09	MGH53	PN	G1	Neural G0
MGH53_P8_H10	MGH53	PN	S	Neural G0
MGH53_P8_H11	MGH53	PN	G2M	Neural G0
MGH53_P8_H12	MGH53	MS	S	Neural G0
MGH53_P1_A03	MGH53	PN	S	Neural G0
MGH53_P1_A04	MGH53	PN	S	Neural G0
MGH53_P1_A06	MGH53	PN	S	S/G2
MGH53_P1_A07	MGH53	PN	S	Neural G0
MGH53_P1_A08	MGH53	PN	G1	Neural G0
MGH53_P1_B04	MGH53	MS	S	Neural G0
MGH53_P1_B08	MGH53	PN	G2M	Neural G0
MGH53_P1_B09	MGH53	PN	G2M	Neural G0
MGH53_P1_B11	MGH53	PN	G1	Neural G0
MGH53_P1_C03	MGH53	MS	S	Neural G0
MGH53_P1_C06	MGH53	PN	G2M	Neural G0
MGH53_P1_C09	MGH53	PN	G1	Neural G0
MGH53_P1_C10	MGH53	PN	G2M	Neural G0
MGH53_P1_D01	MGH53	CL	S	Neural G0
MGH53_P1_D05	MGH53	CL	G1	Neural G0
MGH53_P1_D12	MGH53	PN	G1	Neural G0
MGH53_P1_E09	MGH53	PN	G1	Neural G0
MGH53_P1_E12	MGH53	MS	G1	Neural G0
MGH53_P12_A01	MGH53	PN	G1	Neural G0
MGH53_P12_A02	MGH53	MS	S	Neural G0
MGH53_P12_A03	MGH53	PN	G1	Neural G0
MGH53_P12_A04	MGH53	CL	G2M	Neural G0
MGH53_P12_A05	MGH53	MS	S	Neural G0
MGH53_P12_A06	MGH53	PN	G1	Neural G0
MGH53_P12_A08	MGH53	CL	G2M	Neural G0
MGH53_P12_A09	MGH53	PN	G2M	G2/M
MGH53_P12_A10	MGH53	PN	G1	Neural G0
MGH53_P12_A11	MGH53	PN	S	Neural G0
MGH53_P12_A12	MGH53	PN	S	Neural G0
MGH53_P12_B01	MGH53	PN	G1	Neural G0
MGH53_P12_B02	MGH53	MS	G1	Neural G0
MGH53_P12_B03	MGH53	PN	G1	Neural G0
MGH53_P12_B04	MGH53	PN	S	Neural G0
MGH53_P12_B05	MGH53	PN	G2M	Neural G0
MGH53_P12_B06	MGH53	PN	S	Neural G0
MGH53_P12_B07	MGH53	PN	S	Neural G0
MGH53_P12_B08	MGH53	PN	G1	Neural G0
MGH53_P12_B09	MGH53	PN	S	Neural G0
MGH53_P12_B11	MGH53	PN	G1	Neural G0
MGH53_P12_B12	MGH53	PN	G1	Neural G0
MGH53_P12_C01	MGH53	PN	S	Neural G0
MGH53_P12_C02	MGH53	PN	G2M	Neural G0
MGH53_P12_C03	MGH53	CL	G2M	Neural G0
MGH53_P12_C04	MGH53	PN	G1	Neural G0
MGH53_P12_C05	MGH53	PN	G1	Neural G0
MGH53_P12_C06	MGH53	MS	S	Neural G0
MGH53_P12_C07	MGH53	MS	G2M	Neural G0
MGH53_P12_C08	MGH53	PN	G2M	Neural G0
MGH53_P12_C09	MGH53	PN	G2M	Neural G0
MGH53_P12_C10	MGH53	CL	G2M	G1
MGH53_P12_C11	MGH53	CL	G1	Neural G0
MGH53_P12_C12	MGH53	PN	S	Neural G0
MGH53_P12_D01	MGH53	PN	S	Neural G0
MGH53_P12_D02	MGH53	MS	G1	Neural G0
MGH53_P12_D03	MGH53	MS	G1	Neural G0
MGH53_P12_D04	MGH53	CL	G1	Neural G0
MGH53_P12_D05	MGH53	PN	S	Neural G0
MGH53_P12_D06	MGH53	CL	G1	Neural G0
MGH53_P12_D07	MGH53	PN	G1	Neural G0
MGH53_P12_D08	MGH53	PN	G1	Neural G0
MGH53_P12_D09	MGH53	PN	G2M	Neural G0
MGH53_P12_D10	MGH53	PN	G2M	Neural G0
MGH53_P12_D11	MGH53	CL	G1	Neural G0
MGH53_P12_D12	MGH53	CL	G1	Neural G0
MGH53_P12_E01	MGH53	PN	G1	Neural G0
MGH53_P12_E02	MGH53	PN	S	Neural G0
MGH53_P12_E03	MGH53	PN	S	G1
MGH53_P12_E04	MGH53	MS	G1	Neural G0
MGH53_P12_E05	MGH53	PN	G1	Neural G0
MGH53_P12_E06	MGH53	PN	S	Neural G0
MGH53_P12_E07	MGH53	PN	S	Neural G0
MGH53_P12_E08	MGH53	PN	G1	Neural G0
MGH53_P12_E09	MGH53	MS	G1	Neural G0
MGH53_P12_E10	MGH53	CL	S	Neural G0
MGH53_P12_E12	MGH53	PN	S	G1
MGH53_P12_F01	MGH53	MS	G1	Neural G0
MGH53_P12_F02	MGH53	CL	S	Neural G0
MGH53_P12_F03	MGH53	MS	G1	Neural G0
MGH53_P12_F04	MGH53	CL	G2M	Neural G0
MGH53_P12_F06	MGH53	CL	G1	Neural G0
MGH53_P12_F07	MGH53	PN	G1	Neural G0
MGH53_P12_F08	MGH53	MS	G2M	Neural G0
MGH53_P12_F09	MGH53	MS	G1	G1
MGH53_P12_F10	MGH53	MS	G1	Neural G0
MGH53_P12_F11	MGH53	CL	G1	Neural G0
MGH53_P12_F12	MGH53	CL	G2M	Neural G0
MGH53_P12_G01	MGH53	CL	S	S/G2
MGH53_P12_G03	MGH53	MS	G1	Neural G0
MGH53_P12_G04	MGH53	MS	G1	Neural G0
MGH53_P12_G07	MGH53	PN	G1	Neural G0
MGH53_P12_G08	MGH53	CL	G2M	Neural G0
MGH53_P12_G09	MGH53	PN	G1	Neural G0
MGH53_P12_G10	MGH53	PN	S	Neural G0
MGH53_P12_G11	MGH53	PN	S	Neural G0
MGH53_P12_G12	MGH53	PN	G1	Neural G0
MGH53_P12_H01	MGH53	PN	G1	Neural G0
MGH53_P12_H02	MGH53	PN	S	Neural G0
MGH53_P12_H03	MGH53	PN	S	Neural G0
MGH53_P12_H04	MGH53	PN	S	Neural G0
MGH53_P12_H05	MGH53	CL	G1	Neural G0
MGH53_P12_H06	MGH53	PN	G1	Neural G0
MGH53_P12_H07	MGH53	PN	G1	Neural G0
MGH53_P12_H08	MGH53	PN	S	Neural G0
MGH53_P12_H09	MGH53	CL	G1	Neural G0
MGH53_P12_H10	MGH53	PN	G1	Neural G0
MGH53_P12_H11	MGH53	PN	S	Neural G0
MGH53_P12_H12	MGH53	PN	S	Neural G0
MGH53_P2_A09	MGH53	PN	S	Neural G0
MGH53_P2_A11	MGH53	PN	S	Neural G0
MGH53_P2_A12	MGH53	PN	G2M	Neural G0
MGH53_P2_B05	MGH53	PN	S	Neural G0
MGH53_P2_B07	MGH53	PN	S	G1
MGH53_P2_B09	MGH53	PN	S	Neural G0
MGH53_P2_B10	MGH53	PN	G1	Neural G0
MGH53_P2_C01	MGH53	PN	G1	Neural G0
MGH53_P2_C02	MGH53	PN	G1	Neural G0
MGH53_P2_C03	MGH53	PN	G2M	Neural G0
MGH53_P2_C07	MGH53	MS	S	Neural G0
MGH53_P2_C09	MGH53	CL	G1	Neural G0
MGH53_P2_D01	MGH53	PN	S	Neural G0
MGH53_P2_D02	MGH53	PN	S	Neural G0
MGH53_P2_D07	MGH53	CL	G1	G1
MGH53_P2_D08	MGH53	PN	G2M	Neural G0
MGH53_P2_D12	MGH53	PN	S	Neural G0
MGH53_P2_E04	MGH53	CL	S	Neural G0
MGH53_P2_E10	MGH53	PN	S	Neural G0
MGH53_P2_F02	MGH53	CL	S	Neural G0
MGH53_P2_F03	MGH53	PN	S	Neural G0
MGH53_P2_F04	MGH53	PN	G1	Neural G0
MGH53_P2_F05	MGH53	CL	G1	G1
MGH53_P2_G02	MGH53	MS	G1	Neural G0
MGH53_P2_G07	MGH53	PN	G1	Neural G0
MGH53_P2_H01	MGH53	PN	G1	Neural G0
MGH53_P10_A01	MGH53	MS	G1	Neural G0
MGH53_P10_A02	MGH53	MS	S	Neural G0
MGH53_P10_A03	MGH53	MS	S	Neural G0
MGH53_P10_A04	MGH53	MS	S	Neural G0
MGH53_P10_A05	MGH53	MS	G1	Neural G0
MGH53_P10_A06	MGH53	PN	S	Neural G0
MGH53_P10_A07	MGH53	PN	G1	Neural G0
MGH53_P10_A08	MGH53	MS	S	Neural G0
MGH53_P10_A09	MGH53	PN	G1	Neural G0
MGH53_P10_A10	MGH53	MS	S	Neural G0
MGH53_P10_A11	MGH53	MS	G2M	Neural G0
MGH53_P10_A12	MGH53	PN	G1	Neural G0
MGH53_P10_B01	MGH53	PN	G1	Neural G0
MGH53_P10_B02	MGH53	PN	S	Neural G0
MGH53_P10_B03	MGH53	CL	G1	Neural G0
MGH53_P10_B04	MGH53	PN	G1	G1
MGH53_P10_B05	MGH53	PN	S	Neural G0
MGH53_P10_B06	MGH53	MS	S	Neural G0
MGH53_P10_B07	MGH53	MS	S	G1
MGH53_P10_B08	MGH53	PN	G2M	Neural G0
MGH53_P10_B09	MGH53	PN	S	Neural G0
MGH53_P10_B10	MGH53	PN	G1	Neural G0
MGH53_P10_B11	MGH53	PN	G1	Neural G0
MGH53_P10_B12	MGH53	PN	G2M	Neural G0
MGH53_P10_C01	MGH53	MS	S	Neural G0
MGH53_P10_C02	MGH53	MS	S	Neural G0
MGH53_P10_C03	MGH53	PN	G1	Neural G0
MGH53_P10_C04	MGH53	PN	S	Neural G0
MGH53_P10_C05	MGH53	PN	S	Neural G0
MGH53_P10_C06	MGH53	CL	G1	Neural G0
MGH53_P10_C07	MGH53	CL	G1	Neural G0
MGH53_P10_C08	MGH53	PN	G1	Neural G0
MGH53_P10_C09	MGH53	MS	S	Neural G0
MGH53_P10_C10	MGH53	PN	S	Neural G0
MGH53_P10_C11	MGH53	PN	G1	Neural G0
MGH53_P10_C12	MGH53	PN	S	Neural G0
MGH53_P10_D01	MGH53	CL	G1	Neural G0
MGH53_P10_D02	MGH53	PN	S	Neural G0
MGH53_P10_D03	MGH53	MS	G1	G1
MGH53_P10_D04	MGH53	PN	G1	Neural G0
MGH53_P10_D05	MGH53	PN	G2M	G1
MGH53_P10_D06	MGH53	CL	S	Neural G0
MGH53_P10_D07	MGH53	MS	G1	Neural G0
MGH53_P10_D08	MGH53	MS	S	Neural G0
MGH53_P10_D09	MGH53	MS	S	Neural G0
MGH53_P10_D12	MGH53	MS	S	G1
MGH53_P10_E01	MGH53	PN	G1	Neural G0
MGH53_P10_E03	MGH53	PN	G1	Neural G0
MGH53_P10_E04	MGH53	CL	G2M	Neural G0
MGH53_P10_E05	MGH53	PN	G2M	Neural G0
MGH53_P10_E06	MGH53	MS	S	Neural G0
MGH53_P10_E07	MGH53	PN	G2M	Neural G0
MGH53_P10_E08	MGH53	MS	G1	Neural G0
MGH53_P10_E09	MGH53	CL	G1	Neural G0
MGH53_P10_E10	MGH53	CL	G2M	Neural G0
MGH53_P10_E11	MGH53	PN	G2M	Neural G0
MGH53_P10_E12	MGH53	PN	G1	Neural G0
MGH53_P10_F01	MGH53	MS	G2M	Neural G0
MGH53_P10_F02	MGH53	PN	G2M	Neural G0
MGH53_P10_F03	MGH53	MS	G1	Neural G0
MGH53_P10_F04	MGH53	PN	S	Neural G0
MGH53_P10_F05	MGH53	MS	S	G1
MGH53_P10_F06	MGH53	PN	G1	Neural G0
MGH53_P10_F07	MGH53	PN	G1	Neural G0
MGH53_P10_F08	MGH53	PN	G1	Neural G0
MGH53_P10_F09	MGH53	MS	G1	Neural G0
MGH53_P10_F10	MGH53	PN	S	Neural G0
MGH53_P10_F12	MGH53	MS	S	Neural G0
MGH53_P10_G01	MGH53	PN	S	Neural G0
MGH53_P10_G02	MGH53	PN	G1	Neural G0
MGH53_P10_G03	MGH53	MS	G1	Neural G0
MGH53_P10_G04	MGH53	MS	G1	Neural G0
MGH53_P10_G05	MGH53	PN	G2M	Neural G0
MGH53_P10_G07	MGH53	MS	S	Neural G0
MGH53_P10_G08	MGH53	MS	G1	Neural G0
MGH53_P10_G09	MGH53	PN	S	Neural G0
MGH53_P10_G11	MGH53	MS	S	G1
MGH53_P10_H01	MGH53	MS	S	Neural G0
MGH53_P10_H02	MGH53	PN	S	Neural G0
MGH53_P10_H04	MGH53	MS	G1	Neural G0
MGH53_P10_H05	MGH53	PN	S	Neural G0
MGH53_P10_H06	MGH53	MS	G1	Neural G0
MGH53_P10_H07	MGH53	MS	G2M	Neural G0
MGH53_P10_H08	MGH53	PN	S	Neural G0
MGH53_P10_H09	MGH53	PN	S	Neural G0
MGH53_P10_H10	MGH53	MS	G1	Neural G0
MGH53_P10_H11	MGH53	PN	S	Neural G0
MGH53_P11_A01	MGH53	PN	S	Neural G0
MGH53_P11_A02	MGH53	CL	G1	Neural G0
MGH53_P11_A03	MGH53	MS	G1	Neural G0
MGH53_P11_A04	MGH53	MS	S	Neural G0
MGH53_P11_A06	MGH53	CL	G1	Neural G0
MGH53_P11_A08	MGH53	MS	G1	Neural G0
MGH53_P11_A09	MGH53	PN	G1	Neural G0
MGH53_P11_A10	MGH53	PN	G2M	Neural G0
MGH53_P11_A11	MGH53	MS	G1	Neural G0
MGH53_P11_A12	MGH53	PN	G1	Neural G0
MGH53_P11_B01	MGH53	MS	S	Neural G0
MGH53_P11_B02	MGH53	MS	G1	Neural G0
MGH53_P11_B04	MGH53	MS	S	Neural G0
MGH53_P11_B05	MGH53	CL	G1	Neural G0
MGH53_P11_B06	MGH53	MS	S	Neural G0
MGH53_P11_B07	MGH53	PN	S	Neural G0
MGH53_P11_B08	MGH53	MS	G1	Neural G0
MGH53_P11_B09	MGH53	PN	S	Neural G0
MGH53_P11_B11	MGH53	PN	G1	Neural G0
MGH53_P11_B12	MGH53	PN	S	Neural G0
MGH53_P11_C01	MGH53	MS	S	Neural G0
MGH53_P11_C02	MGH53	PN	G1	Neural G0
MGH53_P11_C03	MGH53	PN	G2M	Neural G0
MGH53_P11_C04	MGH53	PN	S	Neural G0
MGH53_P11_C05	MGH53	PN	S	Neural G0
MGH53_P11_C06	MGH53	PN	G1	Neural G0
MGH53_P11_C07	MGH53	MS	G1	Neural G0
MGH53_P11_C08	MGH53	PN	S	Neural G0
MGH53_P11_C09	MGH53	PN	S	Neural G0
MGH53_P11_C10	MGH53	PN	S	Neural G0
MGH53_P11_C11	MGH53	CL	G1	Neural G0
MGH53_P11_C12	MGH53	MS	G1	Neural G0
MGH53_P11_D01	MGH53	CL	S	Neural G0
MGH53_P11_D02	MGH53	MS	G1	Neural G0
MGH53_P11_D03	MGH53	PN	G2M	Neural G0
MGH53_P11_D04	MGH53	PN	G2M	Neural G0
MGH53_P11_D05	MGH53	CL	G2M	G1
MGH53_P11_D07	MGH53	PN	G1	Neural G0
MGH53_P11_D08	MGH53	MS	S	G1
MGH53_P11_D09	MGH53	CL	S	Neural G0
MGH53_P11_D10	MGH53	MS	S	Neural G0
MGH53_P11_D11	MGH53	MS	S	Neural G0
MGH53_P11_D12	MGH53	PN	G1	Neural G0
MGH53_P11_E01	MGH53	PN	S	Neural G0
MGH53_P11_E02	MGH53	MS	S	Neural G0
MGH53_P11_E04	MGH53	PN	S	Neural G0
MGH53_P11_E06	MGH53	MS	S	Neural G0
MGH53_P11_E08	MGH53	PN	G1	Neural G0
MGH53_P11_E09	MGH53	MS	S	Neural G0
MGH53_P11_E10	MGH53	PN	G2M	Neural G0
MGH53_P11_E11	MGH53	PN	S	Neural G0
MGH53_P11_E12	MGH53	MS	S	Neural G0
MGH53_P11_F01	MGH53	MS	G2M	Neural G0
MGH53_P11_F02	MGH53	PN	S	Neural G0
MGH53_P11_F03	MGH53	MS	S	Neural G0
MGH53_P11_F04	MGH53	PN	S	Neural G0
MGH53_P11_F05	MGH53	PN	G1	Neural G0
MGH53_P11_F07	MGH53	PN	G1	Neural G0
MGH53_P11_F10	MGH53	MS	S	Neural G0
MGH53_P11_F11	MGH53	PN	G1	Neural G0
MGH53_P11_F12	MGH53	PN	G1	Neural G0
MGH53_P11_G01	MGH53	PN	S	Neural G0
MGH53_P11_G02	MGH53	MS	G1	Neural G0
MGH53_P11_G03	MGH53	PN	G2M	Neural G0
MGH53_P11_G04	MGH53	PN	S	Neural G0
MGH53_P11_G05	MGH53	PN	S	Neural G0
MGH53_P11_G06	MGH53	CL	G1	G1
MGH53_P11_G07	MGH53	MS	S	G1
MGH53_P11_G08	MGH53	MS	G1	Neural G0
MGH53_P11_G09	MGH53	PN	G1	Neural G0
MGH53_P11_G10	MGH53	PN	G1	Neural G0
MGH53_P11_G11	MGH53	MS	G1	Neural G0
MGH53_P11_G12	MGH53	CL	S	Neural G0
MGH53_P11_H01	MGH53	PN	S	Neural G0
MGH53_P11_H02	MGH53	PN	S	Neural G0
MGH53_P11_H04	MGH53	PN	G1	Neural G0
MGH53_P11_H05	MGH53	PN	G2M	Neural G0
MGH53_P11_H06	MGH53	PN	S	Neural G0
MGH53_P11_H07	MGH53	MS	S	Neural G0
MGH53_P11_H08	MGH53	PN	G1	Neural G0
MGH53_P11_H09	MGH53	CL	S	Neural G0
MGH53_P11_H10	MGH53	PN	G1	Neural G0
MGH53_P11_H11	MGH53	PN	G1	Neural G0
MGH53_P11_H12	MGH53	PN	S	Neural G0
MGH53_P9_A01	MGH53	PN	S	Neural G0
MGH53_P9_A02	MGH53	MS	G1	Neural G0
MGH53_P9_A03	MGH53	PN	S	Neural G0
MGH53_P9_A04	MGH53	PN	G1	Neural G0
MGH53_P9_A05	MGH53	PN	S	Neural G0
MGH53_P9_A06	MGH53	PN	G1	Neural G0
MGH53_P9_A07	MGH53	PN	S	Neural G0
MGH53_P9_A08	MGH53	PN	G1	Neural G0
MGH53_P9_A09	MGH53	MS	G1	Neural G0
MGH53_P9_A10	MGH53	CL	S	Neural G0
MGH53_P9_A11	MGH53	CL	G1	Neural G0
MGH53_P9_A12	MGH53	PN	G2M	G1
MGH53_P9_B01	MGH53	CL	S	Neural G0
MGH53_P9_B02	MGH53	PN	S	Neural G0
MGH53_P9_B03	MGH53	PN	S	Neural G0
MGH53_P9_B04	MGH53	PN	S	Neural G0
MGH53_P9_B05	MGH53	PN	G1	Neural G0
MGH53_P9_B06	MGH53	CL	G1	Neural G0
MGH53_P9_B07	MGH53	PN	S	Neural G0
MGH53_P9_B08	MGH53	CL	S	Neural G0
MGH53_P9_B09	MGH53	PN	G2M	Neural G0
MGH53_P9_B11	MGH53	PN	G1	Neural G0
MGH53_P9_B12	MGH53	CL	S	Neural G0
MGH53_P9_C01	MGH53	MS	G1	Neural G0
MGH53_P9_C02	MGH53	PN	S	Neural G0
MGH53_P9_C03	MGH53	CL	S	Neural G0
MGH53_P9_C04	MGH53	CL	S	Neural G0
MGH53_P9_C05	MGH53	PN	S	Neural G0
MGH53_P9_C06	MGH53	CL	G2M	Neural G0
MGH53_P9_C07	MGH53	CL	G2M	Neural G0
MGH53_P9_C08	MGH53	CL	G1	Neural G0
MGH53_P9_C09	MGH53	PN	G1	Neural G0
MGH53_P9_C10	MGH53	PN	G1	Neural G0
MGH53_P9_C11	MGH53	PN	G2M	Neural G0
MGH53_P9_C12	MGH53	PN	S	Neural G0
MGH53_P9_D01	MGH53	PN	G1	Neural G0
MGH53_P9_D02	MGH53	PN	G1	Neural G0
MGH53_P9_D03	MGH53	PN	G1	Neural G0
MGH53_P9_D04	MGH53	PN	S	Neural G0
MGH53_P9_D05	MGH53	MS	S	Neural G0
MGH53_P9_D08	MGH53	PN	G2M	Neural G0
MGH53_P9_D09	MGH53	PN	G1	Neural G0
MGH53_P9_D10	MGH53	PN	G1	Neural G0
MGH53_P9_D11	MGH53	MS	G1	Neural G0
MGH53_P9_D12	MGH53	PN	S	Neural G0
MGH53_P9_F04	MGH53	MS	G1	Neural G0
MGH53_P9_F05	MGH53	MS	G2M	Neural G0
MGH53_P9_F06	MGH53	MS	G1	Neural G0
MGH53_P9_F07	MGH53	PN	G2M	Neural G0
MGH53_P9_F08	MGH53	PN	S	Neural G0
MGH53_P9_F09	MGH53	PN	G1	Neural G0
MGH53_P9_F10	MGH53	PN	G1	Neural G0
MGH53_P9_F11	MGH53	CL	G2M	Neural G0
MGH53_P9_F12	MGH53	PN	G2M	Neural G0
MGH53_P9_G01	MGH53	PN	G1	Neural G0
MGH53_P9_G02	MGH53	PN	G2M	Neural G0
MGH53_P9_G03	MGH53	PN	S	Neural G0
MGH53_P9_G04	MGH53	MS	G1	Neural G0
MGH53_P9_G07	MGH53	PN	G1	Neural G0
MGH53_P9_G08	MGH53	PN	G1	Neural G0
MGH53_P9_G09	MGH53	PN	G2M	Neural G0
MGH53_P9_G12	MGH53	MS	G1	Neural G0
MGH53_P9_H01	MGH53	PN	G1	Neural G0
MGH53_P9_H02	MGH53	MS	S	Neural G0
MGH53_P9_H03	MGH53	PN	G1	Neural G0
MGH53_P9_H04	MGH53	MS	S	G1
MGH53_P9_H05	MGH53	PN	G1	G1
MGH53_P9_H06	MGH53	PN	G2M	Neural G0
MGH53_P9_H07	MGH53	PN	G1	Neural G0
MGH53_P9_H08	MGH53	PN	S	Neural G0
MGH53_P9_H09	MGH53	PN	G1	Neural G0
MGH53_P9_H10	MGH53	PN	G1	Neural G0
MGH53_P9_H11	MGH53	CL	G2M	Neural G0
MGH53_P9_H12	MGH53	CL	G1	Neural G0
MGH53_P4_A07	MGH53	PN	G1	G1
MGH53_P4_B01	MGH53	CL	S	Neural G0
MGH53_P4_B02	MGH53	MS	G2M	Neural G0
MGH53_P4_B08	MGH53	PN	S	Neural G0
MGH53_P4_B09	MGH53	CL	S	Neural G0
MGH53_P4_B10	MGH53	MS	G2M	Neural G0
MGH53_P4_B11	MGH53	CL	G1	Neural G0
MGH53_P4_C03	MGH53	MS	S	Neural G0
MGH53_P4_C11	MGH53	MS	S	Neural G0
MGH53_P4_C12	MGH53	CL	S	Neural G0
MGH53_P4_D04	MGH53	MS	G1	G1
MGH53_P4_D05	MGH53	CL	G1	Neural G0
MGH53_P4_D09	MGH53	CL	S	Neural G0
MGH53_P4_E01	MGH53	MS	S	Neural G0
MGH53_P4_E02	MGH53	PN	G1	Neural G0
MGH53_P4_E07	MGH53	CL	S	Neural G0
MGH53_P4_E08	MGH53	PN	G2M	Neural G0
MGH53_P4_E09	MGH53	MS	G1	Neural G0
MGH53_P4_F01	MGH53	MS	S	Neural G0
MGH53_P4_F02	MGH53	MS	G1	Neural G0
MGH53_P4_F08	MGH53	PN	S	Neural G0
MGH53_P4_F11	MGH53	MS	S	Neural G0
MGH53_P4_G02	MGH53	PN	G1	Neural G0
MGH53_P4_G05	MGH53	PN	G1	Neural G0
MGH53_P4_G07	MGH53	PN	G2M	Neural G0
MGH53_P4_G08	MGH53	MS	G1	Neural G0
MGH53_P4_G09	MGH53	PN	G2M	Neural G0
MGH53_P4_H10	MGH53	PN	S	Neural G0
MGH53_P4_H11	MGH53	CL	G1	Neural G0
MGH53_P4_H12	MGH53	MS	G1	Neural G0
MGH54_P14_A01	MGH54	MS	S	Neural G0
MGH54_P14_A02	MGH54	MS	S	Neural G0
MGH54_P14_A03	MGH54	MS	S	Neural G0
MGH54_P14_A04	MGH54	PN	S	Neural G0
MGH54_P14_A05	MGH54	PN	G1	Neural G0
MGH54_P14_A06	MGH54	MS	S	Neural G0
MGH54_P14_A07	MGH54	CL	G1	Neural G0
MGH54_P14_A08	MGH54	PN	G1	Neural G0
MGH54_P14_A09	MGH54	CL	S	Neural G0
MGH54_P14_A10	MGH54	PN	G1	Neural G0
MGH54_P14_A11	MGH54	MS	S	Neural G0
MGH54_P14_A12	MGH54	PN	G1	Neural G0
MGH54_P14_B01	MGH54	MS	G1	Neural G0
MGH54_P14_B02	MGH54	PN	S	Neural G0
MGH54_P14_B03	MGH54	PN	S	Neural G0
MGH54_P14_B04	MGH54	PN	G1	Neural G0
MGH54_P14_B05	MGH54	PN	G1	Neural G0
MGH54_P14_B06	MGH54	PN	G1	Neural G0
MGH54_P14_B07	MGH54	PN	G1	Neural G0
MGH54_P14_B08	MGH54	PN	G2M	Neural G0
MGH54_P14_B09	MGH54	CL	G1	Neural G0
MGH54_P14_B10	MGH54	CL	G1	Neural G0
MGH54_P14_B11	MGH54	PN	S	Neural G0
MGH54_P14_B12	MGH54	MS	S	Neural G0
MGH54_P14_C01	MGH54	PN	G1	Neural G0
MGH54_P14_C02	MGH54	MS	G1	G1
MGH54_P14_C03	MGH54	PN	G1	Neural G0
MGH54_P14_C04	MGH54	MS	S	Neural G0
MGH54_P14_C05	MGH54	PN	G1	Neural G0
MGH54_P14_C06	MGH54	PN	G2M	G1
MGH54_P14_C07	MGH54	PN	S	Neural G0
MGH54_P14_C08	MGH54	MS	G1	Neural G0
MGH54_P14_C09	MGH54	PN	S	Neural G0
MGH54_P14_C10	MGH54	MS	S	Neural G0
MGH54_P14_C11	MGH54	PN	G1	Neural G0
MGH54_P14_C12	MGH54	PN	G1	Neural G0
MGH54_P14_D01	MGH54	MS	G2M	Neural G0
MGH54_P14_D02	MGH54	CL	G1	Neural G0
MGH54_P14_D03	MGH54	CL	G1	Neural G0
MGH54_P14_D04	MGH54	CL	G1	Neural G0
MGH54_P14_D05	MGH54	CL	G1	Neural G0
MGH54_P14_D06	MGH54	PN	G2M	Neural G0
MGH54_P14_D07	MGH54	PN	S	Neural G0
MGH54_P14_D08	MGH54	MS	G1	Neural G0
MGH54_P14_D09	MGH54	PN	S	Neural G0
MGH54_P14_D10	MGH54	PN	G2M	G1
MGH54_P14_D11	MGH54	MS	G1	Neural G0
MGH54_P14_D12	MGH54	PN	G1	G1
MGH54_P14_E01	MGH54	PN	S	Neural G0
MGH54_P14_E02	MGH54	PN	S	Neural G0
MGH54_P14_E03	MGH54	PN	S	Neural G0
MGH54_P14_E04	MGH54	PN	G1	Neural G0
MGH54_P14_E05	MGH54	PN	G2M	Neural G0
MGH54_P14_E06	MGH54	PN	G1	Neural G0
MGH54_P14_E07	MGH54	CL	S	Neural G0
MGH54_P14_E08	MGH54	PN	G1	Neural G0
MGH54_P14_E09	MGH54	PN	S	Neural G0
MGH54_P14_E10	MGH54	MS	G1	Neural G0
MGH54_P14_E11	MGH54	MS	G1	Neural G0
MGH54_P14_E12	MGH54	PN	G1	Neural G0
MGH54_P14_F01	MGH54	CL	G2M	Neural G0
MGH54_P14_F02	MGH54	PN	G1	Neural G0
MGH54_P14_F03	MGH54	PN	G1	Neural G0
MGH54_P14_F04	MGH54	PN	G1	Neural G0
MGH54_P14_F06	MGH54	PN	G1	Neural G0
MGH54_P14_F07	MGH54	MS	S	Neural G0
MGH54_P14_F08	MGH54	MS	S	Neural G0
MGH54_P14_F09	MGH54	PN	G1	Neural G0
MGH54_P14_F10	MGH54	MS	G1	Neural G0
MGH54_P14_F11	MGH54	PN	G1	Neural G0
MGH54_P14_G01	MGH54	CL	G1	Neural G0
MGH54_P14_G02	MGH54	PN	G1	Neural G0
MGH54_P14_G03	MGH54	PN	S	Neural G0
MGH54_P14_G04	MGH54	CL	G2M	Neural G0
MGH54_P14_G05	MGH54	PN	G1	Neural G0
MGH54_P14_G06	MGH54	MS	G1	Neural G0
MGH54_P14_G07	MGH54	MS	G1	G1
MGH54_P14_G08	MGH54	CL	S	Neural G0
MGH54_P14_G09	MGH54	PN	S	Neural G0
MGH54_P14_G10	MGH54	CL	G2M	Neural G0
MGH54_P14_G11	MGH54	CL	G1	Neural G0
MGH54_P14_G12	MGH54	PN	S	Neural G0
MGH54_P14_H01	MGH54	PN	G2M	Neural G0
MGH54_P14_H02	MGH54	MS	G2M	Neural G0
MGH54_P14_H03	MGH54	CL	S	Neural G0
MGH54_P14_H04	MGH54	MS	G2M	G1
MGH54_P14_H05	MGH54	PN	G2M	Neural G0
MGH54_P14_H06	MGH54	MS	G2M	Neural G0
MGH54_P14_H07	MGH54	PN	G2M	Neural G0
MGH54_P14_H08	MGH54	PN	G1	Neural G0
MGH54_P14_H09	MGH54	PN	G1	Neural G0
MGH54_P14_H10	MGH54	PN	G1	Neural G0
MGH54_P14_H11	MGH54	PN	G1	Neural G0
MGH54_P14_H12	MGH54	MS	G1	Neural G0
MGH54_P15_A02	MGH54	CL	G1	Neural G0
MGH54_P15_A03	MGH54	MS	S	Neural G0
MGH54_P15_A04	MGH54	PN	G1	Neural G0
MGH54_P15_A05	MGH54	MS	S	Neural G0
MGH54_P15_A06	MGH54	PN	S	Neural G0
MGH54_P15_A07	MGH54	CL	G2M	Neural G0
MGH54_P15_A08	MGH54	PN	G1	Neural G0
MGH54_P15_A09	MGH54	MS	S	Neural G0
MGH54_P15_A10	MGH54	MS	G2M	Neural G0
MGH54_P15_A11	MGH54	PN	G1	Neural G0
MGH54_P15_A12	MGH54	PN	S	Neural G0
MGH54_P15_B01	MGH54	MS	G2M	Neural G0
MGH54_P15_B02	MGH54	PN	G1	Neural G0
MGH54_P15_B03	MGH54	PN	G2M	Neural G0
MGH54_P15_B04	MGH54	CL	G1	Neural G0
MGH54_P15_B05	MGH54	PN	G1	Neural G0
MGH54_P15_B06	MGH54	PN	G1	Neural G0
MGH54_P15_B07	MGH54	MS	G1	Neural G0
MGH54_P15_B09	MGH54	PN	S	Neural G0
MGH54_P15_B10	MGH54	MS	G1	Neural G0
MGH54_P15_B11	MGH54	PN	G1	Neural G0
MGH54_P15_C01	MGH54	MS	G2M	Neural G0
MGH54_P15_C02	MGH54	MS	S	Neural G0
MGH54_P15_C03	MGH54	PN	G2M	Neural G0
MGH54_P15_C04	MGH54	PN	G1	Neural G0
MGH54_P15_C05	MGH54	CL	G1	Neural G0
MGH54_P15_C06	MGH54	PN	G1	Neural G0
MGH54_P15_C07	MGH54	PN	S	Neural G0
MGH54_P15_C08	MGH54	PN	G1	Neural G0
MGH54_P15_C09	MGH54	MS	G1	G1
MGH54_P15_C10	MGH54	PN	G2M	Neural G0
MGH54_P15_C11	MGH54	PN	G1	G1
MGH54_P15_C12	MGH54	MS	G1	Neural G0
MGH54_P15_D01	MGH54	PN	S	Neural G0
MGH54_P15_D02	MGH54	MS	S	Neural G0
MGH54_P15_D03	MGH54	CL	G1	Neural G0
MGH54_P15_D04	MGH54	CL	G2M	Neural G0
MGH54_P15_D05	MGH54	CL	G1	Neural G0
MGH54_P15_D07	MGH54	MS	G1	G1
MGH54_P15_D08	MGH54	MS	S	Neural G0
MGH54_P15_D09	MGH54	PN	G1	Neural G0
MGH54_P15_D10	MGH54	PN	S	Neural G0
MGH54_P15_D11	MGH54	MS	S	Neural G0
MGH54_P15_D12	MGH54	MS	G2M	Neural G0
MGH54_P15_E01	MGH54	PN	G1	Neural G0
MGH54_P15_E02	MGH54	CL	S	Neural G0
MGH54_P15_E03	MGH54	PN	S	Neural G0
MGH54_P15_E04	MGH54	PN	G1	G1
MGH54_P15_E05	MGH54	PN	G1	Neural G0
MGH54_P15_E06	MGH54	PN	S	Neural G0
MGH54_P15_E07	MGH54	PN	G1	Neural G0
MGH54_P15_E08	MGH54	MS	S	Neural G0
MGH54_P15_E09	MGH54	MS	G2M	Neural G0
MGH54_P15_E10	MGH54	MS	G1	Neural G0
MGH54_P15_E11	MGH54	MS	G1	Neural G0
MGH54_P15_E12	MGH54	PN	S	Neural G0
MGH54_P15_F01	MGH54	PN	G1	Neural G0
MGH54_P15_F02	MGH54	CL	G2M	Neural G0
MGH54_P15_F03	MGH54	MS	S	Neural G0
MGH54_P15_F04	MGH54	MS	G1	Neural G0
MGH54_P15_F05	MGH54	PN	G2M	Neural G0
MGH54_P15_F06	MGH54	PN	S	Neural G0
MGH54_P15_F07	MGH54	CL	G1	Neural G0
MGH54_P15_F08	MGH54	PN	G1	Neural G0
MGH54_P15_F09	MGH54	CL	G2M	Neural G0
MGH54_P15_F10	MGH54	PN	G2M	Neural G0
MGH54_P15_F11	MGH54	PN	G1	Neural G0
MGH54_P15_F12	MGH54	PN	G1	Neural G0
MGH54_P15_G03	MGH54	PN	G1	Neural G0
MGH54_P15_G04	MGH54	PN	G2M	Neural G0
MGH54_P15_G05	MGH54	MS	G2M	Neural G0
MGH54_P15_G06	MGH54	PN	S	Neural G0
MGH54_P15_G07	MGH54	PN	G2M	Neural G0
MGH54_P15_G08	MGH54	PN	G2M	Neural G0
MGH54_P15_G09	MGH54	PN	G1	Neural G0
MGH54_P15_G10	MGH54	PN	G1	Neural G0
MGH54_P15_G11	MGH54	PN	G1	Neural G0
MGH54_P15_G12	MGH54	MS	S	Neural G0
MGH54_P15_H01	MGH54	MS	S	Neural G0
MGH54_P15_H03	MGH54	PN	S	Neural G0
MGH54_P15_H04	MGH54	PN	G1	Neural G0
MGH54_P15_H05	MGH54	MS	S	Neural G0
MGH54_P15_H06	MGH54	MS	S	G1
MGH54_P15_H07	MGH54	PN	G2M	Neural G0
MGH54_P15_H08	MGH54	PN	G2M	Neural G0
MGH54_P15_H09	MGH54	PN	G1	Neural G0
MGH54_P15_H10	MGH54	PN	G1	Neural G0
MGH54_P15_H11	MGH54	MS	S	Neural G0
MGH54_P15_H12	MGH54	PN	G2M	G1
MGH54_P16_A01	MGH54	CL	G1	Neural G0
MGH54_P16_A02	MGH54	PN	G1	Neural G0
MGH54_P16_A04	MGH54	CL	G2M	Neural G0
MGH54_P16_A05	MGH54	PN	G1	Neural G0
MGH54_P16_A06	MGH54	PN	G2M	G2/M
MGH54_P16_A07	MGH54	PN	G2M	Neural G0
MGH54_P16_A08	MGH54	PN	G1	Neural G0
MGH54_P16_A09	MGH54	PN	G1	Neural G0
MGH54_P16_A10	MGH54	PN	G1	Neural G0
MGH54_P16_A11	MGH54	MS	G2M	Neural G0
MGH54_P16_A12	MGH54	CL	G1	Neural G0
MGH54_P16_B01	MGH54	CL	G1	Neural G0
MGH54_P16_B02	MGH54	PN	G1	Neural G0
MGH54_P16_B03	MGH54	PN	G1	Neural G0
MGH54_P16_B04	MGH54	PN	G1	Neural G0
MGH54_P16_B05	MGH54	CL	S	Neural G0
MGH54_P16_B06	MGH54	PN	G1	Neural G0
MGH54_P16_B07	MGH54	PN	G1	Neural G0
MGH54_P16_B08	MGH54	CL	G2M	Neural G0
MGH54_P16_B09	MGH54	CL	S	Neural G0
MGH54_P16_B10	MGH54	PN	G1	Neural G0
MGH54_P16_B11	MGH54	PN	G1	Neural G0
MGH54_P16_B12	MGH54	PN	G1	Neural G0
MGH54_P16_C01	MGH54	MS	G1	Neural G0
MGH54_P16_C02	MGH54	CL	S	Neural G0
MGH54_P16_C03	MGH54	PN	G1	Neural G0
MGH54_P16_C04	MGH54	PN	G1	Neural G0
MGH54_P16_C05	MGH54	PN	G1	Neural G0
MGH54_P16_C06	MGH54	PN	G1	Neural G0
MGH54_P16_C07	MGH54	PN	G2M	Neural G0
MGH54_P16_C08	MGH54	PN	G1	Neural G0
MGH54_P16_C09	MGH54	PN	S	Neural G0
MGH54_P16_C10	MGH54	PN	G1	Neural G0
MGH54_P16_C11	MGH54	PN	G1	Neural G0
MGH54_P16_C12	MGH54	CL	G1	Neural G0
MGH54_P16_D01	MGH54	MS	S	Neural G0
MGH54_P16_D02	MGH54	CL	G2M	Neural G0
MGH54_P16_D03	MGH54	PN	G1	Neural G0
MGH54_P16_D04	MGH54	CL	G2M	Neural G0
MGH54_P16_D05	MGH54	CL	G1	Neural G0
MGH54_P16_D06	MGH54	MS	G1	Neural G0
MGH54_P16_D07	MGH54	PN	S	Neural G0
MGH54_P16_D09	MGH54	MS	G2M	Neural G0
MGH54_P16_D10	MGH54	PN	G1	Neural G0
MGH54_P16_D11	MGH54	PN	G1	Neural G0
MGH54_P16_D12	MGH54	PN	G1	Neural G0
MGH54_P16_E01	MGH54	PN	G1	Neural G0
MGH54_P16_E02	MGH54	MS	S	Neural G0
MGH54_P16_E03	MGH54	PN	G1	Neural G0
MGH54_P16_E04	MGH54	PN	S	Neural G0
MGH54_P16_E05	MGH54	PN	G1	G1
MGH54_P16_E06	MGH54	CL	G1	Neural G0
MGH54_P16_E07	MGH54	PN	S	Neural G0
MGH54_P16_E08	MGH54	CL	G1	Neural G0
MGH54_P16_E09	MGH54	CL	G1	Neural G0
MGH54_P16_E10	MGH54	PN	G1	G1
MGH54_P16_E11	MGH54	CL	G2M	Neural G0
MGH54_P16_E12	MGH54	CL	G2M	G2/M
MGH54_P16_F01	MGH54	CL	G1	Neural G0
MGH54_P16_F03	MGH54	PN	S	Neural G0
MGH54_P16_F04	MGH54	PN	G2M	Neural G0
MGH54_P16_F05	MGH54	CL	G1	Neural G0
MGH54_P16_F06	MGH54	PN	S	Neural G0
MGH54_P16_F07	MGH54	PN	G1	Neural G0
MGH54_P16_F08	MGH54	PN	G1	Neural G0
MGH54_P16_F09	MGH54	PN	G1	Neural G0
MGH54_P16_F10	MGH54	CL	S	Neural G0
MGH54_P16_F11	MGH54	PN	G1	Neural G0
MGH54_P16_G01	MGH54	MS	G2M	G1
MGH54_P16_G02	MGH54	PN	G1	Neural G0
MGH54_P16_G03	MGH54	PN	G1	Neural G0
MGH54_P16_G04	MGH54	PN	G2M	Neural G0
MGH54_P16_G05	MGH54	CL	S	Neural G0
MGH54_P16_G06	MGH54	PN	G1	Neural G0
MGH54_P16_G07	MGH54	PN	G1	Neural G0
MGH54_P16_G08	MGH54	PN	S	Neural G0
MGH54_P16_G09	MGH54	MS	G2M	Neural G0
MGH54_P16_G10	MGH54	MS	S	Neural G0
MGH54_P16_G11	MGH54	PN	S	Neural G0
MGH54_P16_G12	MGH54	PN	S	Neural G0
MGH54_P16_H01	MGH54	PN	G1	Neural G0
MGH54_P16_H02	MGH54	PN	S	Neural G0
MGH54_P16_H03	MGH54	PN	G1	Neural G0
MGH54_P16_H04	MGH54	PN	S	Neural G0
MGH54_P16_H05	MGH54	PN	G1	Neural G0
MGH54_P16_H06	MGH54	MS	G1	Neural G0
MGH54_P16_H07	MGH54	PN	G1	Neural G0
MGH54_P16_H08	MGH54	PN	S	Neural G0
MGH54_P16_H09	MGH54	PN	G2M	Neural G0
MGH54_P16_H10	MGH54	PN	G1	Neural G0
MGH54_P16_H11	MGH54	PN	G1	Neural G0
MGH54_P16_H12	MGH54	CL	G1	Neural G0
MGH54_P17_A01	MGH54	MS	S	Neural G0
MGH54_P17_A02	MGH54	MS	G1	Neural G0
MGH54_P17_A03	MGH54	CL	G1	Neural G0
MGH54_P17_A04	MGH54	PN	G1	Neural G0
MGH54_P17_A05	MGH54	CL	G1	Neural G0
MGH54_P17_A06	MGH54	PN	G1	Neural G0
MGH54_P17_A07	MGH54	PN	G1	Neural G0
MGH54_P17_A08	MGH54	MS	G2M	Neural G0
MGH54_P17_A09	MGH54	CL	G1	Neural G0
MGH54_P17_A10	MGH54	PN	S	Neural G0
MGH54_P17_A11	MGH54	PN	S	Neural G0
MGH54_P17_A12	MGH54	CL	G1	Neural G0
MGH54_P17_B01	MGH54	MS	G1	Neural G0
MGH54_P17_B02	MGH54	MS	G1	Neural G0
MGH54_P17_B03	MGH54	CL	G1	Neural G0
MGH54_P17_B05	MGH54	MS	S	Neural G0
MGH54_P17_B06	MGH54	MS	G2M	Neural G0
MGH54_P17_B07	MGH54	PN	G1	Neural G0
MGH54_P17_B08	MGH54	PN	G1	Neural G0
MGH54_P17_B09	MGH54	PN	G1	Neural G0
MGH54_P17_B10	MGH54	PN	G1	Neural G0
MGH54_P17_B11	MGH54	PN	G1	Neural G0
MGH54_P17_B12	MGH54	PN	G1	Neural G0
MGH54_P17_C02	MGH54	PN	G2M	Neural G0
MGH54_P17_C03	MGH54	PN	G2M	Neural G0
MGH54_P17_C04	MGH54	PN	G1	Neural G0
MGH54_P17_C05	MGH54	PN	G2M	Neural G0
MGH54_P17_C06	MGH54	MS	G1	Neural G0
MGH54_P17_C07	MGH54	PN	G1	Neural G0
MGH54_P17_C08	MGH54	MS	G2M	G1
MGH54_P17_C09	MGH54	PN	S	Neural G0
MGH54_P17_C10	MGH54	PN	S	Neural G0
MGH54_P17_C11	MGH54	PN	G1	Neural G0
MGH54_P17_C12	MGH54	CL	G2M	Neural G0
MGH54_P17_D01	MGH54	PN	S	Neural G0
MGH54_P17_D02	MGH54	CL	G1	G1
MGH54_P17_D03	MGH54	PN	G1	Neural G0
MGH54_P17_D04	MGH54	PN	G1	Neural G0
MGH54_P17_D05	MGH54	PN	S	Neural G0
MGH54_P17_D06	MGH54	PN	G2M	G2/M
MGH54_P17_D07	MGH54	PN	S	Neural G0
MGH54_P17_D09	MGH54	PN	S	Neural G0
MGH54_P17_D10	MGH54	PN	S	Neural G0
MGH54_P17_D12	MGH54	PN	G1	Neural G0
MGH54_P17_E01	MGH54	MS	G2M	Neural G0
MGH54_P17_E02	MGH54	PN	G2M	Neural G0
MGH54_P17_E03	MGH54	CL	S	Neural G0
MGH54_P17_E04	MGH54	CL	G2M	G1
MGH54_P17_E05	MGH54	PN	G1	Neural G0
MGH54_P17_E06	MGH54	MS	S	Neural G0
MGH54_P17_E07	MGH54	CL	G1	Neural G0
MGH54_P17_E08	MGH54	MS	G1	Neural G0
MGH54_P17_E09	MGH54	PN	G1	Neural G0
MGH54_P17_E10	MGH54	PN	G1	Neural G0
MGH54_P17_E11	MGH54	MS	S	Neural G0
MGH54_P17_E12	MGH54	PN	S	Neural G0
MGH54_P17_F01	MGH54	PN	G1	Neural G0
MGH54_P17_F02	MGH54	PN	S	G1
MGH54_P17_F03	MGH54	MS	S	Neural G0
MGH54_P17_F04	MGH54	PN	G1	Neural G0
MGH54_P17_F05	MGH54	PN	G1	Neural G0
MGH54_P17_F07	MGH54	CL	G1	Neural G0
MGH54_P17_F08	MGH54	CL	G1	Neural G0
MGH54_P17_F09	MGH54	MS	G1	Neural G0
MGH54_P17_F10	MGH54	MS	S	Neural G0
MGH54_P17_F11	MGH54	PN	S	Neural G0
MGH54_P17_F12	MGH54	MS	S	Neural G0
MGH54_P17_G01	MGH54	MS	S	Neural G0
MGH54_P17_G02	MGH54	MS	S	Neural G0
MGH54_P17_G03	MGH54	MS	G1	Neural G0
MGH54_P17_G04	MGH54	PN	G1	Neural G0
MGH54_P17_G05	MGH54	PN	G1	Neural G0
MGH54_P17_G06	MGH54	PN	G1	Neural G0
MGH54_P17_G07	MGH54	MS	G2M	Neural G0
MGH54_P17_G08	MGH54	PN	G2M	Neural G0
MGH54_P17_G09	MGH54	MS	S	G1
MGH54_P17_G10	MGH54	MS	G2M	Neural G0
MGH54_P17_G11	MGH54	CL	S	Neural G0
MGH54_P17_G12	MGH54	PN	G1	G1
MGH54_P17_H01	MGH54	MS	G1	Neural G0
MGH54_P17_H02	MGH54	MS	G2M	G1
MGH54_P17_H05	MGH54	MS	G1	Neural G0
MGH54_P17_H06	MGH54	PN	G1	Neural G0
MGH54_P17_H07	MGH54	PN	S	Neural G0
MGH54_P17_H08	MGH54	PN	G1	Neural G0
MGH54_P17_H09	MGH54	MS	S	Neural G0
MGH54_P17_H10	MGH54	CL	G1	G1
MGH54_P17_H11	MGH54	MS	G1	Neural G0
MGH54_P17_H12	MGH54	CL	S	Neural G0
MGH54_P6_A01	MGH54	PN	S	Neural G0
MGH54_P6_A02	MGH54	PN	G1	Neural G0
MGH54_P6_A03	MGH54	PN	G1	Neural G0
MGH54_P6_A04	MGH54	PN	G2M	G1
MGH54_P6_A05	MGH54	PN	G2M	Neural G0
MGH54_P6_A06	MGH54	PN	G1	Neural G0
MGH54_P6_A07	MGH54	CL	G1	G1
MGH54_P6_A08	MGH54	PN	G1	Neural G0
MGH54_P6_A09	MGH54	MS	G1	Neural G0
MGH54_P6_A10	MGH54	CL	G1	Neural G0
MGH54_P6_A11	MGH54	MS	G1	Neural G0
MGH54_P6_A12	MGH54	CL	G2M	Neural G0
MGH54_P6_B01	MGH54	PN	S	Neural G0
MGH54_P6_B02	MGH54	MS	S	Neural G0
MGH54_P6_B03	MGH54	CL	G1	Neural G0
MGH54_P6_B04	MGH54	PN	G1	Neural G0
MGH54_P6_B05	MGH54	PN	G1	Neural G0
MGH54_P6_B06	MGH54	CL	G2M	Neural G0
MGH54_P6_B07	MGH54	PN	G1	Neural G0
MGH54_P6_B08	MGH54	PN	G1	Neural G0
MGH54_P6_B09	MGH54	PN	G1	Neural G0
MGH54_P6_B10	MGH54	PN	G1	Neural G0
MGH54_P6_B11	MGH54	CL	G1	Neural G0
MGH54_P6_B12	MGH54	MS	S	Neural G0
MGH54_P6_C01	MGH54	PN	S	Neural G0
MGH54_P6_C02	MGH54	MS	S	Neural G0
MGH54_P6_C03	MGH54	MS	G2M	Neural G0
MGH54_P6_C04	MGH54	PN	G2M	Neural G0
MGH54_P6_C06	MGH54	CL	S	Neural G0
MGH54_P6_C07	MGH54	PN	G1	Neural G0
MGH54_P6_C08	MGH54	CL	G1	Neural G0
MGH54_P6_C09	MGH54	PN	S	Neural G0
MGH54_P6_C10	MGH54	PN	S	Neural G0
MGH54_P6_C11	MGH54	PN	G1	Neural G0
MGH54_P6_C12	MGH54	MS	G1	Neural G0
MGH54_P6_D01	MGH54	PN	S	Neural G0
MGH54_P6_D02	MGH54	CL	G1	Neural G0
MGH54_P6_D03	MGH54	PN	S	Neural G0
MGH54_P6_D04	MGH54	PN	G2M	Neural G0
MGH54_P6_D05	MGH54	CL	S	Neural G0
MGH54_P6_D07	MGH54	PN	G1	Neural G0
MGH54_P6_D08	MGH54	PN	G1	Neural G0
MGH54_P6_D09	MGH54	PN	G1	Neural G0
MGH54_P6_D10	MGH54	PN	G1	Neural G0
MGH54_P6_D11	MGH54	PN	G1	Neural G0
MGH54_P6_D12	MGH54	PN	S	Neural G0
MGH54_P6_E02	MGH54	MS	G2M	Neural G0
MGH54_P6_E03	MGH54	PN	G1	Neural G0
MGH54_P6_E04	MGH54	PN	S	Neural G0
MGH54_P6_E05	MGH54	PN	G2M	Neural G0
MGH54_P6_E07	MGH54	PN	G1	Neural G0
MGH54_P6_E08	MGH54	PN	G1	Neural G0
MGH54_P6_E09	MGH54	CL	G1	Neural G0
MGH54_P6_E10	MGH54	MS	S	Neural G0
MGH54_P6_E11	MGH54	PN	S	Neural G0
MGH54_P6_E12	MGH54	PN	G1	Neural G0
MGH54_P6_F01	MGH54	CL	S	G1
MGH54_P6_F02	MGH54	MS	G1	Neural G0
MGH54_P6_F03	MGH54	PN	S	G1
MGH54_P6_F05	MGH54	MS	G2M	Neural G0
MGH54_P6_F06	MGH54	PN	G2M	Neural G0
MGH54_P6_F07	MGH54	PN	G1	Neural G0
MGH54_P6_F08	MGH54	PN	G1	Neural G0
MGH54_P6_F09	MGH54	MS	S	Neural G0
MGH54_P6_F10	MGH54	MS	S	Neural G0
MGH54_P6_F11	MGH54	PN	G2M	Neural G0
MGH54_P6_F12	MGH54	MS	G1	G1
MGH54_P6_G01	MGH54	CL	G1	Neural G0
MGH54_P6_G02	MGH54	CL	S	Neural G0
MGH54_P6_G03	MGH54	CL	S	G1
MGH54_P6_G04	MGH54	PN	G1	Neural G0
MGH54_P6_G06	MGH54	PN	G2M	Neural G0
MGH54_P6_G07	MGH54	PN	G1	Neural G0
MGH54_P6_G08	MGH54	PN	G1	G1
MGH54_P6_G09	MGH54	CL	G1	G1
MGH54_P6_G10	MGH54	PN	G2M	Neural G0
MGH54_P6_G11	MGH54	MS	S	Neural G0
MGH54_P6_G12	MGH54	PN	S	Neural G0
MGH54_P6_H01	MGH54	CL	S	Neural G0
MGH54_P6_H03	MGH54	CL	G1	Neural G0
MGH54_P6_H05	MGH54	PN	S	Neural G0
MGH54_P6_H06	MGH54	MS	G1	Neural G0
MGH54_P6_H07	MGH54	PN	S	Neural G0
MGH54_P6_H08	MGH54	MS	S	Neural G0
MGH54_P6_H09	MGH54	CL	G2M	G1
MGH54_P6_H10	MGH54	PN	G1	Neural G0
MGH54_P6_H11	MGH54	CL	G2M	Neural G0
MGH54_P6_H12	MGH54	MS	G2M	Neural G0
MGH54_P7_A02	MGH54	MS	G1	Neural G0
MGH54_P7_A03	MGH54	CL	S	Neural G0
MGH54_P7_A04	MGH54	MS	G1	Neural G0
MGH54_P7_A06	MGH54	MS	S	Neural G0
MGH54_P7_A07	MGH54	PN	S	S
MGH54_P7_A08	MGH54	PN	G1	Neural G0
MGH54_P7_A10	MGH54	MS	G2M	Neural G0
MGH54_P7_A11	MGH54	MS	G2M	Neural G0
MGH54_P7_A12	MGH54	MS	S	Neural G0
MGH54_P7_B01	MGH54	MS	G2M	Neural G0
MGH54_P7_B03	MGH54	MS	G1	Neural G0
MGH54_P7_B04	MGH54	PN	S	Neural G0
MGH54_P7_B05	MGH54	PN	G1	Neural G0
MGH54_P7_B06	MGH54	MS	G1	Neural G0
MGH54_P7_B07	MGH54	MS	S	Neural G0
MGH54_P7_B08	MGH54	PN	G1	Neural G0
MGH54_P7_B09	MGH54	MS	S	Neural G0
MGH54_P7_B10	MGH54	MS	G2M	Neural G0
MGH54_P7_B12	MGH54	MS	G1	Neural G0
MGH54_P7_C01	MGH54	MS	S	Neural G0
MGH54_P7_C03	MGH54	MS	G1	Neural G0
MGH54_P7_C04	MGH54	MS	S	Neural G0
MGH54_P7_C05	MGH54	MS	G1	Neural G0
MGH54_P7_C06	MGH54	MS	G1	Neural G0
MGH54_P7_C07	MGH54	MS	S	Neural G0
MGH54_P7_C08	MGH54	PN	S	Neural G0
MGH54_P7_C09	MGH54	PN	G1	Neural G0
MGH54_P7_C10	MGH54	MS	S	S
MGH54_P7_C11	MGH54	MS	S	Neural G0
MGH54_P7_C12	MGH54	MS	S	Neural G0
MGH54_P7_D01	MGH54	MS	G1	G1
MGH54_P7_D02	MGH54	MS	S	Neural G0
MGH54_P7_D03	MGH54	PN	S	Neural G0
MGH54_P7_D04	MGH54	MS	S	Neural G0
MGH54_P7_D05	MGH54	PN	S	Neural G0
MGH54_P7_D06	MGH54	MS	G1	Neural G0
MGH54_P7_D08	MGH54	MS	G1	Neural G0
MGH54_P7_D11	MGH54	MS	G1	Neural G0
MGH54_P7_D12	MGH54	MS	S	Neural G0
MGH54_P7_E01	MGH54	MS	G1	Neural G0
MGH54_P7_E02	MGH54	MS	S	Neural G0
MGH54_P7_E03	MGH54	MS	G1	Neural G0
MGH54_P7_E04	MGH54	MS	G1	Neural G0
MGH54_P7_E05	MGH54	MS	S	Neural G0
MGH54_P7_E06	MGH54	MS	S	Neural G0
MGH54_P7_E08	MGH54	PN	S	Neural G0
MGH54_P7_E09	MGH54	MS	G2M	Neural G0
MGH54_P7_E10	MGH54	MS	S	Neural G0
MGH54_P7_E11	MGH54	MS	S	Neural G0
MGH54_P7_E12	MGH54	MS	G2M	Neural G0
MGH54_P7_F01	MGH54	MS	G1	Neural G0
MGH54_P7_F02	MGH54	MS	G2M	Neural G0
MGH54_P7_F03	MGH54	MS	S	Neural G0
MGH54_P7_F04	MGH54	MS	G2M	Neural G0
MGH54_P7_F05	MGH54	MS	G2M	Neural G0
MGH54_P7_F06	MGH54	MS	S	Neural G0
MGH54_P7_F08	MGH54	MS	G1	Neural G0
MGH54_P7_F10	MGH54	PN	G2M	Neural G0
MGH54_P7_F11	MGH54	MS	G1	Neural G0
MGH54_P7_G01	MGH54	MS	G1	Neural G0
MGH54_P7_G02	MGH54	MS	G1	Neural G0
MGH54_P7_G03	MGH54	MS	G2M	Neural G0
MGH54_P7_G04	MGH54	MS	G1	Neural G0
MGH54_P7_G06	MGH54	MS	S	Neural G0
MGH54_P7_G07	MGH54	MS	S	Neural G0
MGH54_P7_G08	MGH54	MS	G1	Neural G0
MGH54_P7_G09	MGH54	CL	G2M	Neural G0
MGH54_P7_G10	MGH54	MS	S	Neural G0
MGH54_P7_G11	MGH54	MS	S	Neural G0
MGH54_P7_H01	MGH54	MS	G1	Neural G0
MGH54_P7_H02	MGH54	CL	S	Neural G0
MGH54_P7_H04	MGH54	MS	G1	Neural G0
MGH54_P7_H05	MGH54	MS	S	Neural G0
MGH54_P7_H09	MGH54	MS	G1	Neural G0
MGH54_P7_H10	MGH54	MS	G2M	M/Early G1
MGH54_P8_A01	MGH54	MS	G2M	Neural G0
MGH54_P8_A06	MGH54	MS	G1	Neural G0
MGH54_P8_A07	MGH54	MS	G1	Neural G0
MGH54_P8_A09	MGH54	MS	S	Neural G0
MGH54_P8_A10	MGH54	MS	S	Neural G0
MGH54_P8_A11	MGH54	MS	G1	Neural G0
MGH54_P8_A12	MGH54	MS	G2M	G1
MGH54_P8_B01	MGH54	MS	S	Neural G0
MGH54_P8_B02	MGH54	MS	S	Neural G0
MGH54_P8_B04	MGH54	MS	S	Neural G0
MGH54_P8_B08	MGH54	MS	S	Neural G0
MGH54_P8_B09	MGH54	MS	S	Neural G0
MGH54_P8_B12	MGH54	MS	S	Neural G0
MGH54_P8_C02	MGH54	MS	S	Neural G0
MGH54_P8_C04	MGH54	MS	G1	Neural G0
MGH54_P8_C06	MGH54	MS	G1	Neural G0
MGH54_P8_C07	MGH54	PN	G1	Neural G0
MGH54_P8_C09	MGH54	MS	S	Neural G0
MGH54_P8_C12	MGH54	MS	S	Neural G0
MGH54_P8_D01	MGH54	MS	G1	Neural G0
MGH54_P8_D03	MGH54	PN	S	Neural G0
MGH54_P8_D04	MGH54	MS	G1	Neural G0
MGH54_P8_D05	MGH54	MS	G1	Neural G0
MGH54_P8_D06	MGH54	MS	S	G1
MGH54_P8_D07	MGH54	PN	G1	Neural G0
MGH54_P8_D08	MGH54	MS	S	Neural G0
MGH54_P8_D10	MGH54	MS	S	Neural G0
MGH54_P8_D11	MGH54	MS	G1	Neural G0
MGH54_P8_D12	MGH54	MS	G1	G1
MGH54_P8_E01	MGH54	MS	G1	Neural G0
MGH54_P8_E04	MGH54	MS	G1	Neural G0
MGH54_P8_E05	MGH54	CL	G1	Neural G0
MGH54_P8_E07	MGH54	CL	S	Neural G0
MGH54_P8_E08	MGH54	MS	S	Neural G0
MGH54_P8_E10	MGH54	MS	S	Neural G0
MGH54_P8_F01	MGH54	MS	S	Neural G0
MGH54_P8_F02	MGH54	MS	G1	Neural G0
MGH54_P8_F04	MGH54	PN	G2M	G1
MGH54_P8_F05	MGH54	MS	G2M	Neural G0
MGH54_P8_F06	MGH54	MS	S	Neural G0
MGH54_P8_F08	MGH54	PN	S	Neural G0
MGH54_P8_F09	MGH54	MS	G2M	Neural G0
MGH54_P8_F10	MGH54	MS	G1	Neural G0
MGH54_P8_F11	MGH54	MS	G2M	Neural G0
MGH54_P8_F12	MGH54	MS	G1	Neural G0
MGH54_P8_G01	MGH54	MS	S	Neural G0
MGH54_P8_G03	MGH54	MS	G1	Neural G0
MGH54_P8_G04	MGH54	MS	G2M	Neural G0
MGH54_P8_G05	MGH54	MS	S	Neural G0
MGH54_P8_G06	MGH54	MS	G2M	Neural G0
MGH54_P8_G07	MGH54	MS	S	Neural G0
[truncated: 2,049 more rows]

## Sheet: GSE89567
Dataset EV4: Venteicher et al., 2017 (GSE89567) III-A IDH1mut meta-data matrix
Cell ID	Patient	Subtype	ccSeurat	ccAF
MGH42_P7_A03	MGH42	CL	S	Neural G0
MGH42_P7_A05	MGH42	PN	S	Neural G0
MGH42_P7_A07	MGH42	PN	G1	Neural G0
MGH42_P7_A09	MGH42	PN	S	Neural G0
MGH42_P7_B03	MGH42	PN	G1	Neural G0
MGH42_P7_B06	MGH42	PN	S	Neural G0
MGH42_P7_B07	MGH42	PN	G1	Neural G0
MGH42_P7_B08	MGH42	PN	S	Neural G0
MGH42_P7_B12	MGH42	CL	G1	Neural G0
MGH42_P7_C05	MGH42	CL	G2M	Neural G0
MGH42_P7_C07	MGH42	CL	G1	Neural G0
MGH42_P7_C08	MGH42	MS	S	Neural G0
MGH42_P7_C09	MGH42	CL	G1	Neural G0
MGH42_P7_C12	MGH42	CL	S	Neural G0
MGH42_P7_D04	MGH42	PN	G1	Neural G0
MGH42_P7_D05	MGH42	PN	S	S
MGH42_P7_D12	MGH42	PN	G1	G1
MGH42_P7_E01	MGH42	PN	G1	Neural G0
MGH42_P7_E02	MGH42	CL	G1	Neural G0
MGH42_P7_E09	MGH42	PN	G1	Neural G0
MGH42_P7_E12	MGH42	CL	S	G1
MGH42_P7_F03	MGH42	CL	G1	Neural G0
MGH42_P7_F06	MGH42	CL	S	Neural G0
MGH42_P7_F07	MGH42	PN	G1	G1
MGH42_P7_F08	MGH42	PN	G1	Neural G0
MGH42_P7_F09	MGH42	MS	S	Neural G0
MGH42_P7_F12	MGH42	PN	G1	Neural G0
MGH42_P7_G03	MGH42	CL	G1	Neural G0
MGH42_P7_G04	MGH42	PN	S	Neural G0
MGH42_P7_G06	MGH42	PN	G1	G1
MGH42_P7_G09	MGH42	PN	G1	Neural G0
MGH42_P7_G10	MGH42	PN	G1	Neural G0
MGH42_P7_G11	MGH42	PN	G1	Neural G0
MGH42_P7_H01	MGH42	PN	G2M	S/G2
MGH42_P7_H03	MGH42	PN	G2M	Neural G0
MGH42_P7_H06	MGH42	PN	G2M	Neural G0
MGH42_P7_H09	MGH42	PN	S	Neural G0
MGH42_P8_A01	MGH42	MS	G1	Neural G0
MGH42_P8_A06	MGH42	MS	S	Neural G0
MGH42_P8_A08	MGH42	PN	G1	Neural G0
MGH42_P8_B02	MGH42	PN	S	Neural G0
MGH42_P8_B04	MGH42	MS	G1	G1
MGH42_P8_B06	MGH42	CL	G2M	Neural G0
MGH42_P8_B10	MGH42	CL	S	Neural G0
MGH42_P8_B11	MGH42	CL	G1	Neural G0
MGH42_P8_B12	MGH42	PN	G2M	S/G2
MGH42_P8_C02	MGH42	CL	G1	Neural G0
MGH42_P8_C08	MGH42	PN	G2M	G1
MGH42_P8_C09	MGH42	PN	G1	Neural G0
MGH42_P8_C10	MGH42	MS	G1	Neural G0
MGH42_P8_D03	MGH42	MS	G1	Neural G0
MGH42_P8_D06	MGH42	MS	G1	Neural G0
MGH42_P8_D09	MGH42	CL	S	Neural G0
MGH42_P8_D12	MGH42	MS	G1	G1
MGH42_P8_E06	MGH42	MS	S	Neural G0
MGH42_P8_E07	MGH42	MS	S	S
MGH42_P8_E10	MGH42	MS	G1	Neural G0
MGH42_P8_E11	MGH42	MS	S	Neural G0
MGH42_P8_E12	MGH42	CL	G2M	Neural G0
MGH42_P8_F01	MGH42	MS	G1	Neural G0
MGH42_P8_F07	MGH42	MS	G2M	Neural G0
MGH42_P8_F09	MGH42	MS	S	G1
MGH42_P8_F11	MGH42	PN	S	S/G2
MGH42_P8_G02	MGH42	MS	G2M	Neural G0
MGH42_P8_G04	MGH42	MS	G1	Neural G0
MGH42_P8_G05	MGH42	MS	S	Neural G0
MGH42_P8_G06	MGH42	MS	G1	Neural G0
MGH42_P8_G09	MGH42	MS	G2M	Neural G0
MGH42_P8_H06	MGH42	MS	G2M	Neural G0
MGH42_P8_H10	MGH42	MS	G2M	Neural G0
MGH42_P12_A01	MGH42	PN	G1	Neural G0
MGH42_P12_A02	MGH42	CL	G1	Neural G0
MGH42_P12_A03	MGH42	PN	G2M	Neural G0
MGH42_P12_A04	MGH42	CL	S	Neural G0
MGH42_P12_A06	MGH42	PN	G1	Neural G0
MGH42_P12_A08	MGH42	PN	G1	Neural G0
MGH42_P12_A09	MGH42	PN	G1	Neural G0
MGH42_P12_A10	MGH42	PN	G2M	Neural G0
MGH42_P12_B01	MGH42	PN	G1	G1
MGH42_P12_B02	MGH42	PN	G1	Neural G0
MGH42_P12_B04	MGH42	PN	G1	Neural G0
MGH42_P12_B06	MGH42	PN	S	Neural G0
MGH42_P12_B07	MGH42	PN	S	Neural G0
MGH42_P12_B09	MGH42	PN	G1	Neural G0
MGH42_P12_B10	MGH42	CL	G1	Neural G0
MGH42_P12_B11	MGH42	PN	G2M	Neural G0
MGH42_P12_B12	MGH42	PN	G1	Neural G0
MGH42_P12_C01	MGH42	CL	G1	G1
MGH42_P12_C02	MGH42	CL	S	Neural G0
MGH42_P12_C04	MGH42	CL	G1	G1
MGH42_P12_C06	MGH42	PN	G2M	Neural G0
MGH42_P12_C07	MGH42	PN	S	Neural G0
MGH42_P12_C08	MGH42	PN	G1	Neural G0
MGH42_P12_C09	MGH42	PN	G1	Neural G0
MGH42_P12_C10	MGH42	PN	G1	Neural G0
MGH42_P12_C11	MGH42	PN	G1	Neural G0
MGH42_P12_C12	MGH42	PN	G1	Neural G0
MGH42_P12_D03	MGH42	PN	G2M	Neural G0
MGH42_P12_D04	MGH42	MS	S	Neural G0
MGH42_P12_D05	MGH42	PN	G2M	Neural G0
MGH42_P12_D06	MGH42	CL	S	Neural G0
MGH42_P12_D08	MGH42	PN	G1	Neural G0
MGH42_P12_D10	MGH42	PN	G1	Neural G0
MGH42_P12_D11	MGH42	CL	G1	Neural G0
MGH42_P12_D12	MGH42	PN	G1	Neural G0
MGH42_P12_E02	MGH42	MS	G2M	Neural G0
MGH42_P12_E03	MGH42	PN	S	Neural G0
MGH42_P12_E05	MGH42	PN	S	Neural G0
MGH42_P12_E07	MGH42	PN	G2M	Neural G0
MGH42_P12_E08	MGH42	PN	S	Neural G0
MGH42_P12_E09	MGH42	PN	G1	Neural G0
MGH42_P12_E10	MGH42	PN	G1	Neural G0
MGH42_P12_E12	MGH42	CL	G1	Neural G0
MGH42_P12_F01	MGH42	PN	S	Neural G0
MGH42_P12_F02	MGH42	MS	S	Neural G0
MGH42_P12_F03	MGH42	PN	G1	Neural G0
MGH42_P12_F04	MGH42	CL	S	Neural G0
MGH42_P12_F05	MGH42	MS	S	Neural G0
MGH42_P12_F06	MGH42	PN	G1	Neural G0
MGH42_P12_F07	MGH42	PN	S	Neural G0
MGH42_P12_F08	MGH42	CL	S	Neural G0
MGH42_P12_F11	MGH42	PN	G2M	Neural G0
MGH42_P12_F12	MGH42	PN	S	Neural G0
MGH42_P12_G01	MGH42	CL	S	Neural G0
MGH42_P12_G05	MGH42	CL	G1	Neural G0
MGH42_P12_G06	MGH42	MS	G1	G1
MGH42_P12_G07	MGH42	PN	G1	Neural G0
MGH42_P12_G08	MGH42	PN	G1	Neural G0
MGH42_P12_G09	MGH42	CL	G2M	Neural G0
MGH42_P12_G10	MGH42	CL	S	Neural G0
MGH42_P12_G11	MGH42	PN	S	Neural G0
MGH42_P12_G12	MGH42	PN	S	Neural G0
MGH42_P12_H02	MGH42	PN	G1	Neural G0
MGH42_P12_H04	MGH42	CL	S	Neural G0
MGH42_P12_H05	MGH42	CL	S	Neural G0
MGH42_P12_H06	MGH42	PN	S	Neural G0
MGH42_P12_H07	MGH42	PN	G1	Neural G0
MGH42_P12_H08	MGH42	CL	S	Neural G0
MGH42_P12_H09	MGH42	PN	G1	Neural G0
MGH42_P12_H10	MGH42	PN	G1	Neural G0
MGH42_P12_H11	MGH42	PN	S	Neural G0
MGH42_P12_H12	MGH42	PN	G1	Neural G0
MGH42_P13_A01	MGH42	MS	S	Neural G0
MGH42_P13_A03	MGH42	MS	G1	Neural G0
MGH42_P13_A04	MGH42	PN	G1	Neural G0
MGH42_P13_A06	MGH42	PN	G1	Neural G0
MGH42_P13_A07	MGH42	PN	G1	Neural G0
MGH42_P13_A09	MGH42	PN	G1	Neural G0
MGH42_P13_A10	MGH42	CL	S	Neural G0
MGH42_P13_A11	MGH42	CL	G2M	Neural G0
MGH42_P13_A12	MGH42	CL	S	Neural G0
MGH42_P13_B01	MGH42	CL	G2M	Neural G0
MGH42_P13_B05	MGH42	MS	G1	Neural G0
MGH42_P13_B06	MGH42	PN	G1	Neural G0
MGH42_P13_B09	MGH42	CL	S	Neural G0
MGH42_P13_B10	MGH42	PN	G2M	Neural G0
MGH42_P13_B12	MGH42	PN	G1	Neural G0
MGH42_P13_C01	MGH42	CL	G1	Neural G0
MGH42_P13_C02	MGH42	PN	G1	Neural G0
MGH42_P13_C03	MGH42	PN	G1	Neural G0
MGH42_P13_C04	MGH42	PN	G1	Neural G0
MGH42_P13_C05	MGH42	CL	S	Neural G0
MGH42_P13_C08	MGH42	CL	G1	Neural G0
MGH42_P13_C09	MGH42	PN	G1	Neural G0
MGH42_P13_C10	MGH42	PN	G1	Neural G0
MGH42_P13_C11	MGH42	MS	G1	Neural G0
MGH42_P13_D02	MGH42	PN	G1	Neural G0
MGH42_P13_D03	MGH42	PN	G1	Neural G0
MGH42_P13_D04	MGH42	PN	G1	Neural G0
MGH42_P13_D06	MGH42	CL	G2M	G1
MGH42_P13_D08	MGH42	PN	G1	Neural G0
MGH42_P13_D09	MGH42	PN	S	Neural G0
MGH42_P13_D10	MGH42	PN	G1	Neural G0
MGH42_P13_D11	MGH42	PN	S	Neural G0
MGH42_P13_D12	MGH42	MS	G1	G1
MGH42_P13_E02	MGH42	PN	G1	Neural G0
MGH42_P13_E04	MGH42	PN	G1	Neural G0
MGH42_P13_E05	MGH42	PN	G1	Neural G0
MGH42_P13_E06	MGH42	PN	S	Neural G0
MGH42_P13_E08	MGH42	PN	S	S/G2
MGH42_P13_E09	MGH42	PN	G1	Neural G0
MGH42_P13_E10	MGH42	PN	S	Neural G0
MGH42_P13_E11	MGH42	CL	G1	Neural G0
MGH42_P13_E12	MGH42	PN	S	Neural G0
MGH42_P13_F01	MGH42	PN	G2M	G1
MGH42_P13_F02	MGH42	PN	G1	Neural G0
MGH42_P13_F04	MGH42	CL	S	Neural G0
MGH42_P13_F05	MGH42	PN	S	Neural G0
MGH42_P13_F06	MGH42	PN	G2M	Neural G0
MGH42_P13_F08	MGH42	PN	G1	Neural G0
MGH42_P13_F09	MGH42	PN	S	Neural G0
MGH42_P13_F10	MGH42	CL	G1	Neural G0
MGH42_P13_F12	MGH42	PN	G2M	Neural G0
MGH42_P13_G01	MGH42	PN	G1	Neural G0
MGH42_P13_G03	MGH42	PN	G1	Neural G0
MGH42_P13_G04	MGH42	PN	G1	Neural G0
MGH42_P13_G05	MGH42	PN	S	Neural G0
MGH42_P13_G08	MGH42	PN	G1	Neural G0
MGH42_P13_G09	MGH42	CL	G2M	Neural G0
MGH42_P13_G10	MGH42	PN	G1	Neural G0
MGH42_P13_G12	MGH42	CL	G2M	Neural G0
MGH42_P13_H02	MGH42	PN	S	Neural G0
MGH42_P13_H03	MGH42	CL	G1	Neural G0
MGH42_P13_H04	MGH42	PN	G1	Neural G0
MGH42_P13_H05	MGH42	PN	S	Neural G0
MGH42_P13_H06	MGH42	PN	G2M	Neural G0
MGH42_P13_H09	MGH42	PN	S	Neural G0
MGH42_P13_H10	MGH42	PN	G1	Neural G0
MGH42_P13_H11	MGH42	MS	G1	Neural G0
MGH42_P13_H12	MGH42	CL	G1	Neural G0
MGH42_P14_A01	MGH42	PN	G1	Neural G0
MGH42_P14_A02	MGH42	PN	S	Neural G0
MGH42_P14_A03	MGH42	PN	G1	Neural G0
MGH42_P14_A05	MGH42	PN	G1	Neural G0
MGH42_P14_A06	MGH42	PN	G1	G1
MGH42_P14_A07	MGH42	PN	S	Neural G0
MGH42_P14_A09	MGH42	PN	G1	Neural G0
MGH42_P14_A10	MGH42	PN	G1	Neural G0
MGH42_P14_A12	MGH42	PN	G1	Neural G0
MGH42_P14_B01	MGH42	CL	G1	G1
MGH42_P14_B03	MGH42	PN	G1	Neural G0
MGH42_P14_B04	MGH42	CL	G1	Neural G0
MGH42_P14_B05	MGH42	CL	S	Neural G0
MGH42_P14_B06	MGH42	PN	G1	Neural G0
MGH42_P14_B07	MGH42	CL	S	Neural G0
MGH42_P14_B08	MGH42	PN	G1	Neural G0
MGH42_P14_B09	MGH42	PN	G1	Neural G0
MGH42_P14_B11	MGH42	PN	S	Neural G0
MGH42_P14_B12	MGH42	PN	G1	Neural G0
MGH42_P14_C01	MGH42	PN	S	Neural G0
MGH42_P14_C03	MGH42	CL	S	Neural G0
MGH42_P14_C04	MGH42	MS	G1	Neural G0
MGH42_P14_C05	MGH42	CL	G1	Neural G0
MGH42_P14_C06	MGH42	CL	S	Neural G0
MGH42_P14_C09	MGH42	PN	G1	Neural G0
MGH42_P14_C10	MGH42	PN	S	Neural G0
MGH42_P14_D02	MGH42	PN	G1	Neural G0
MGH42_P14_D03	MGH42	PN	G1	Neural G0
MGH42_P14_D04	MGH42	PN	G1	Neural G0
MGH42_P14_D05	MGH42	CL	G1	G1
MGH42_P14_D06	MGH42	PN	S	G1
MGH42_P14_D08	MGH42	CL	G1	Neural G0
MGH42_P14_D09	MGH42	PN	G1	Neural G0
MGH42_P14_D10	MGH42	PN	G1	Neural G0
MGH42_P14_D11	MGH42	MS	G1	Neural G0
MGH42_P14_D12	MGH42	PN	G1	Neural G0
MGH42_P14_E01	MGH42	PN	G1	Neural G0
MGH42_P14_E02	MGH42	CL	G1	Neural G0
MGH42_P14_E03	MGH42	PN	G1	Neural G0
MGH42_P14_E04	MGH42	PN	G1	Neural G0
MGH42_P14_E06	MGH42	PN	S	Neural G0
MGH42_P14_E07	MGH42	PN	G1	Neural G0
MGH42_P14_E08	MGH42	CL	G2M	Neural G0
MGH42_P14_E10	MGH42	PN	G1	Neural G0
MGH42_P14_E12	MGH42	CL	G1	Neural G0
MGH42_P14_F02	MGH42	CL	G1	Neural G0
MGH42_P14_F05	MGH42	PN	G1	G1
MGH42_P14_F08	MGH42	PN	G1	Neural G0
MGH42_P14_F09	MGH42	PN	S	Neural G0
MGH42_P14_F10	MGH42	PN	G1	Neural G0
MGH42_P14_F11	MGH42	PN	G1	Neural G0
MGH42_P14_F12	MGH42	PN	S	Neural G0
MGH42_P14_G01	MGH42	MS	S	Neural G0
MGH42_P14_G02	MGH42	PN	G1	Neural G0
MGH42_P14_G03	MGH42	CL	S	Neural G0
MGH42_P14_G04	MGH42	CL	S	Neural G0
MGH42_P14_G05	MGH42	PN	G1	Neural G0
MGH42_P14_G06	MGH42	CL	G1	Neural G0
MGH42_P14_G07	MGH42	CL	S	Neural G0
MGH42_P14_G09	MGH42	MS	G1	Neural G0
MGH42_P14_G11	MGH42	PN	G1	Neural G0
MGH42_P14_G12	MGH42	PN	S	Neural G0
MGH42_P14_H01	MGH42	MS	G1	G1
MGH42_P14_H02	MGH42	PN	S	Neural G0
MGH42_P14_H03	MGH42	PN	S	Neural G0
MGH42_P14_H04	MGH42	PN	G1	Neural G0
MGH42_P14_H05	MGH42	CL	G2M	Neural G0
MGH42_P14_H06	MGH42	CL	G1	Neural G0
MGH42_P14_H08	MGH42	PN	G1	Neural G0
MGH42_P14_H10	MGH42	CL	G1	Neural G0
MGH42_P15_A01	MGH42	PN	G2M	Neural G0
MGH42_P15_A03	MGH42	PN	G1	Neural G0
MGH42_P15_A04	MGH42	PN	G1	Neural G0
MGH42_P15_A06	MGH42	PN	G1	Neural G0
MGH42_P15_A07	MGH42	PN	G1	Neural G0
MGH42_P15_A10	MGH42	PN	S	S/G2
MGH42_P15_A11	MGH42	PN	G1	Neural G0
MGH42_P15_A12	MGH42	PN	G1	Neural G0
MGH42_P15_B01	MGH42	PN	G2M	Neural G0
MGH42_P15_B03	MGH42	PN	G2M	Neural G0
MGH42_P15_B04	MGH42	CL	G1	Neural G0
MGH42_P15_B05	MGH42	PN	G1	Neural G0
MGH42_P15_B06	MGH42	PN	G1	Neural G0
MGH42_P15_B07	MGH42	CL	G1	Neural G0
MGH42_P15_B08	MGH42	CL	G1	Neural G0
MGH42_P15_B10	MGH42	CL	G2M	Neural G0
MGH42_P15_B12	MGH42	PN	S	Neural G0
MGH42_P15_C02	MGH42	PN	G2M	Neural G0
MGH42_P15_C03	MGH42	PN	G1	Neural G0
MGH42_P15_C06	MGH42	PN	S	Neural G0
MGH42_P15_C08	MGH42	CL	G2M	Neural G0
MGH42_P15_C09	MGH42	PN	S	Neural G0
MGH42_P15_C10	MGH42	CL	G1	Neural G0
MGH42_P15_C12	MGH42	CL	G2M	Neural G0
MGH42_P15_D02	MGH42	CL	G2M	Neural G0
MGH42_P15_D06	MGH42	PN	G1	Neural G0
MGH42_P15_D09	MGH42	MS	S	Neural G0
MGH42_P15_D11	MGH42	CL	G1	G1
MGH42_P15_D12	MGH42	PN	G2M	Neural G0
MGH42_P15_E04	MGH42	PN	S	Neural G0
MGH42_P15_E05	MGH42	PN	S	Neural G0
MGH42_P15_E06	MGH42	PN	G1	Neural G0
MGH42_P15_E07	MGH42	CL	G1	Neural G0
MGH42_P15_E08	MGH42	PN	S	Neural G0
MGH42_P15_E09	MGH42	PN	G1	Neural G0
MGH42_P15_E10	MGH42	CL	G1	Neural G0
MGH42_P15_E11	MGH42	CL	G1	Neural G0
MGH42_P15_E12	MGH42	PN	G2M	Neural G0
MGH42_P15_F02	MGH42	PN	G1	Neural G0
MGH42_P15_F05	MGH42	PN	S	S/G2
MGH42_P15_F08	MGH42	CL	G1	Neural G0
MGH42_P15_F11	MGH42	PN	G1	Neural G0
MGH42_P15_F12	MGH42	PN	G1	Neural G0
MGH42_P15_G01	MGH42	PN	S	Neural G0
MGH42_P15_G02	MGH42	PN	G1	Neural G0
MGH42_P15_G03	MGH42	PN	S	Neural G0
MGH42_P15_G06	MGH42	PN	S	Neural G0
MGH42_P15_G07	MGH42	CL	G1	Neural G0
MGH42_P15_G08	MGH42	PN	S	Neural G0
MGH42_P15_G09	MGH42	PN	S	Neural G0
MGH42_P15_G10	MGH42	MS	G1	Neural G0
MGH42_P15_G11	MGH42	PN	S	Neural G0
MGH42_P15_G12	MGH42	CL	S	Neural G0
MGH42_P15_H03	MGH42	PN	S	Neural G0
MGH42_P15_H04	MGH42	PN	G2M	Neural G0
MGH42_P15_H05	MGH42	PN	S	Neural G0
MGH42_P15_H07	MGH42	PN	G1	Neural G0
MGH42_P15_H08	MGH42	CL	S	Neural G0
MGH42_P15_H09	MGH42	PN	S	Neural G0
MGH42_P15_H10	MGH42	PN	G1	Neural G0
MGH42_P15_H12	MGH42	PN	G1	Neural G0
MGH43_P10_A03	MGH43	CL	G1	Neural G0
MGH43_P10_A04	MGH43	MS	G1	Neural G0
MGH43_P10_A05	MGH43	MS	G1	Neural G0
MGH43_P10_A06	MGH43	PN	G1	Neural G0
MGH43_P10_A11	MGH43	CL	G1	Neural G0
MGH43_P10_B05	MGH43	PN	G2M	Neural G0
MGH43_P10_B06	MGH43	CL	G1	Neural G0
MGH43_P10_B10	MGH43	CL	G1	Neural G0
MGH43_P10_B11	MGH43	PN	S	Neural G0
MGH43_P10_C03	MGH43	CL	G1	Neural G0
MGH43_P10_C08	MGH43	PN	G1	Neural G0
MGH43_P10_C11	MGH43	CL	G1	Neural G0
MGH43_P10_C12	MGH43	MS	G1	G1
MGH43_P10_D01	MGH43	PN	G1	Neural G0
MGH43_P10_D03	MGH43	MS	G1	Neural G0
MGH43_P10_D04	MGH43	PN	G1	Neural G0
MGH43_P10_D05	MGH43	MS	G1	Neural G0
MGH43_P10_D08	MGH43	CL	G2M	Neural G0
MGH43_P10_D09	MGH43	CL	S	Neural G0
MGH43_P10_D10	MGH43	PN	G1	Neural G0
MGH43_P10_D11	MGH43	PN	G1	Neural G0
MGH43_P10_D12	MGH43	PN	G1	Neural G0
MGH43_P10_E02	MGH43	PN	G1	Neural G0
MGH43_P10_E05	MGH43	PN	G1	Neural G0
MGH43_P10_E06	MGH43	PN	G1	Neural G0
MGH43_P10_E08	MGH43	CL	S	Neural G0
MGH43_P10_E09	MGH43	PN	G1	Neural G0
MGH43_P10_E11	MGH43	PN	G1	Neural G0
MGH43_P10_E12	MGH43	MS	G1	Neural G0
MGH43_P10_F03	MGH43	MS	G1	Neural G0
MGH43_P10_F05	MGH43	PN	S	Neural G0
MGH43_P10_F06	MGH43	PN	S	Neural G0
MGH43_P10_F08	MGH43	PN	G2M	Neural G0
MGH43_P10_F10	MGH43	PN	G1	Neural G0
MGH43_P10_F11	MGH43	PN	G2M	Neural G0
MGH43_P10_F12	MGH43	PN	G2M	Neural G0
MGH43_P10_G03	MGH43	PN	G1	Neural G0
MGH43_P10_G04	MGH43	PN	G1	G1
MGH43_P10_G06	MGH43	PN	G1	Neural G0
MGH43_P10_G10	MGH43	MS	G1	Neural G0
MGH43_P10_G12	MGH43	MS	G1	Neural G0
MGH43_P10_H01	MGH43	CL	G1	Neural G0
MGH43_P10_H02	MGH43	PN	S	Neural G0
MGH43_P10_H03	MGH43	PN	G1	Neural G0
MGH43_P10_H08	MGH43	PN	S	Neural G0
MGH43_P10_H09	MGH43	MS	G2M	Neural G0
MGH43_P10_H10	MGH43	PN	G1	G1
MGH43_P11_A03	MGH43	CL	G1	Neural G0
MGH43_P11_A04	MGH43	MS	S	Neural G0
MGH43_P11_A05	MGH43	CL	S	Neural G0
MGH43_P11_A06	MGH43	CL	G1	Neural G0
MGH43_P11_A07	MGH43	PN	G1	Neural G0
MGH43_P11_A08	MGH43	PN	G1	Neural G0
MGH43_P11_A09	MGH43	CL	G1	Neural G0
MGH43_P11_A11	MGH43	MS	G1	Neural G0
MGH43_P11_A12	MGH43	MS	G1	Neural G0
MGH43_P11_B01	MGH43	MS	G2M	Neural G0
MGH43_P11_B02	MGH43	PN	S	Neural G0
MGH43_P11_B03	MGH43	PN	G1	Neural G0
MGH43_P11_B05	MGH43	PN	G2M	Neural G0
MGH43_P11_B06	MGH43	MS	S	Neural G0
MGH43_P11_B07	MGH43	PN	S	Neural G0
MGH43_P11_B09	MGH43	PN	G1	Neural G0
MGH43_P11_B11	MGH43	CL	S	Neural G0
MGH43_P11_B12	MGH43	MS	G2M	M/Early G1
MGH43_P11_C02	MGH43	PN	S	Neural G0
MGH43_P11_C03	MGH43	MS	G1	Neural G0
MGH43_P11_C04	MGH43	PN	S	Neural G0
MGH43_P11_C08	MGH43	MS	G1	Neural G0
MGH43_P11_C10	MGH43	PN	S	Neural G0
MGH43_P11_C12	MGH43	PN	G1	Neural G0
MGH43_P11_D02	MGH43	MS	G1	Neural G0
MGH43_P11_D04	MGH43	PN	G1	Neural G0
MGH43_P11_D05	MGH43	PN	G1	Neural G0
MGH43_P11_D06	MGH43	CL	G1	Neural G0
MGH43_P11_D08	MGH43	CL	G1	Neural G0
MGH43_P11_D09	MGH43	PN	S	Neural G0
MGH43_P11_D11	MGH43	CL	G1	Neural G0
MGH43_P11_D12	MGH43	CL	G1	Neural G0
MGH43_P11_E03	MGH43	MS	S	Neural G0
MGH43_P11_E05	MGH43	PN	G1	Neural G0
MGH43_P11_E06	MGH43	PN	S	S
MGH43_P11_E08	MGH43	CL	G1	Neural G0
MGH43_P11_E09	MGH43	CL	G1	Neural G0
MGH43_P11_E10	MGH43	PN	G1	Neural G0
MGH43_P11_E11	MGH43	PN	G1	Neural G0
MGH43_P11_E12	MGH43	PN	G1	Neural G0
MGH43_P11_F01	MGH43	PN	S	G1
MGH43_P11_F06	MGH43	CL	G1	Neural G0
MGH43_P11_F07	MGH43	PN	G1	Neural G0
MGH43_P11_F08	MGH43	PN	G1	G1
MGH43_P11_F09	MGH43	MS	G1	Neural G0
MGH43_P11_F10	MGH43	CL	S	Neural G0
MGH43_P11_G01	MGH43	PN	G1	Neural G0
MGH43_P11_G02	MGH43	PN	S	Neural G0
MGH43_P11_G04	MGH43	PN	G1	Neural G0
MGH43_P11_G05	MGH43	CL	G2M	Neural G0
MGH43_P11_H04	MGH43	PN	G1	Neural G0
MGH43_P11_H05	MGH43	PN	S	Neural G0
MGH43_P11_H07	MGH43	MS	S	Neural G0
MGH43_P11_H08	MGH43	PN	G1	Neural G0
MGH43_P11_H09	MGH43	PN	G2M	G1
MGH43_P11_H11	MGH43	PN	G1	Neural G0
MGH43_P11_H12	MGH43	PN	G1	Neural G0
MGH43_P9_A01	MGH43	PN	S	Neural G0
MGH43_P9_A02	MGH43	PN	G2M	Neural G0
MGH43_P9_A04	MGH43	PN	G1	Neural G0
MGH43_P9_A05	MGH43	CL	G2M	Neural G0
MGH43_P9_A06	MGH43	PN	G1	Neural G0
MGH43_P9_A10	MGH43	CL	G1	Neural G0
MGH43_P9_B01	MGH43	CL	G1	Neural G0
MGH43_P9_B03	MGH43	MS	S	G1
MGH43_P9_B04	MGH43	MS	S	G1
MGH43_P9_B05	MGH43	PN	G1	Neural G0
MGH43_P9_B06	MGH43	PN	G2M	Neural G0
MGH43_P9_B10	MGH43	PN	S	S/G2
MGH43_P9_C02	MGH43	CL	G1	Neural G0
MGH43_P9_C03	MGH43	MS	S	Neural G0
MGH43_P9_C04	MGH43	PN	S	Neural G0
MGH43_P9_C07	MGH43	PN	G1	Neural G0
MGH43_P9_C08	MGH43	CL	G1	Neural G0
MGH43_P9_C09	MGH43	PN	G1	Neural G0
MGH43_P9_C10	MGH43	PN	S	Neural G0
MGH43_P9_C11	MGH43	CL	S	Neural G0
MGH43_P9_D01	MGH43	PN	G1	Neural G0
MGH43_P9_D02	MGH43	MS	G1	Neural G0
MGH43_P9_D03	MGH43	CL	G1	Neural G0
MGH43_P9_D12	MGH43	PN	G1	Neural G0
MGH43_P9_E03	MGH43	CL	G1	Neural G0
MGH43_P9_E06	MGH43	CL	G2M	M/Early G1
MGH43_P9_E08	MGH43	MS	S	Neural G0
MGH43_P9_E10	MGH43	CL	G1	Neural G0
MGH43_P9_E11	MGH43	CL	S	Neural G0
MGH43_P9_E12	MGH43	CL	S	Neural G0
MGH43_P9_F02	MGH43	MS	G1	Neural G0
MGH43_P9_F04	MGH43	PN	G1	Neural G0
MGH43_P9_F06	MGH43	PN	G1	Neural G0
MGH43_P9_F08	MGH43	PN	G1	Neural G0
MGH43_P9_F10	MGH43	PN	G1	Neural G0
MGH43_P9_F12	MGH43	MS	G1	Neural G0
MGH43_P9_G01	MGH43	PN	G1	Neural G0
MGH43_P9_G03	MGH43	PN	G1	G1
MGH43_P9_G05	MGH43	MS	G1	Neural G0
MGH43_P9_G06	MGH43	CL	G1	Neural G0
MGH43_P9_G07	MGH43	PN	G1	Neural G0
MGH43_P9_G08	MGH43	PN	G2M	Neural G0
MGH43_P9_G09	MGH43	PN	G1	Neural G0
MGH43_P9_G12	MGH43	PN	G1	Neural G0
MGH43_P9_H03	MGH43	PN	S	Neural G0
MGH43_P9_H04	MGH43	PN	G1	Neural G0
MGH43_P9_H06	MGH43	MS	G1	Neural G0
MGH43_P9_H08	MGH43	PN	S	Neural G0
MGH43_P9_H09	MGH43	CL	G2M	Neural G0
MGH43_P9_H10	MGH43	PN	G1	Neural G0
MGH43_P9_H11	MGH43	PN	G1	Neural G0
MGH45_P10_A01	MGH45	CL	S	Neural G0
MGH45_P10_A02	MGH45	PN	G1	Neural G0
MGH45_P10_A05	MGH45	CL	S	Neural G0
MGH45_P10_A06	MGH45	MS	G1	Neural G0
MGH45_P10_A08	MGH45	PN	S	Neural G0
MGH45_P10_A11	MGH45	PN	G2M	Neural G0
MGH45_P10_A12	MGH45	PN	G1	Neural G0
MGH45_P10_B03	MGH45	CL	S	Neural G0
MGH45_P10_B04	MGH45	MS	G2M	M/Early G1
MGH45_P10_B05	MGH45	CL	S	Neural G0
MGH45_P10_B07	MGH45	PN	G1	Neural G0
MGH45_P10_B08	MGH45	MS	S	Neural G0
MGH45_P10_B09	MGH45	CL	S	Neural G0
MGH45_P10_B10	MGH45	PN	G2M	Neural G0
MGH45_P10_B11	MGH45	CL	G1	Neural G0
MGH45_P10_B12	MGH45	PN	G2M	Neural G0
MGH45_P10_C01	MGH45	PN	S	Neural G0
MGH45_P10_C03	MGH45	CL	G1	Neural G0
MGH45_P10_C08	MGH45	PN	G2M	S/G2
MGH45_P10_C10	MGH45	PN	G1	Neural G0
MGH45_P10_C11	MGH45	CL	G1	Neural G0
MGH45_P10_C12	MGH45	PN	G2M	Neural G0
MGH45_P10_D04	MGH45	PN	G1	Neural G0
MGH45_P10_D06	MGH45	MS	G1	Neural G0
MGH45_P10_D07	MGH45	CL	S	Neural G0
MGH45_P10_D09	MGH45	CL	S	Neural G0
MGH45_P10_D10	MGH45	PN	G2M	Neural G0
MGH45_P10_D12	MGH45	PN	G2M	Neural G0
MGH45_P10_E01	MGH45	CL	S	M/Early G1
MGH45_P10_E02	MGH45	CL	G1	Neural G0
MGH45_P10_E03	MGH45	CL	G1	Neural G0
MGH45_P10_E04	MGH45	PN	G2M	Neural G0
MGH45_P10_E10	MGH45	PN	G1	Neural G0
MGH45_P10_E11	MGH45	CL	G2M	S/G2
MGH45_P10_E12	MGH45	PN	G1	Neural G0
MGH45_P10_F01	MGH45	CL	G1	Neural G0
MGH45_P10_F02	MGH45	PN	S	Neural G0
MGH45_P10_F03	MGH45	PN	G1	Neural G0
MGH45_P10_F04	MGH45	MS	G1	Neural G0
MGH45_P10_F05	MGH45	PN	G1	Neural G0
MGH45_P10_F06	MGH45	CL	G2M	Neural G0
MGH45_P10_F07	MGH45	PN	S	Neural G0
MGH45_P10_F08	MGH45	MS	G1	Neural G0
MGH45_P10_F09	MGH45	MS	G1	Neural G0
MGH45_P10_F11	MGH45	CL	G2M	Neural G0
MGH45_P10_F12	MGH45	CL	G2M	Neural G0
MGH45_P10_G02	MGH45	PN	G1	G1
MGH45_P10_G04	MGH45	PN	G1	Neural G0
MGH45_P10_G05	MGH45	PN	G1	Neural G0
MGH45_P10_G06	MGH45	CL	S	G1
MGH45_P10_G07	MGH45	MS	G2M	Neural G0
MGH45_P10_G10	MGH45	CL	S	Neural G0
MGH45_P10_G11	MGH45	PN	G2M	G2/M
MGH45_P10_G12	MGH45	PN	G1	Neural G0
MGH45_P10_H01	MGH45	CL	S	Neural G0
MGH45_P10_H02	MGH45	PN	S	Neural G0
MGH45_P10_H04	MGH45	PN	G1	Neural G0
MGH45_P10_H06	MGH45	PN	G1	Neural G0
MGH45_P10_H07	MGH45	PN	S	Neural G0
MGH45_P10_H08	MGH45	PN	S	Neural G0
MGH45_P10_H10	MGH45	PN	G1	Neural G0
MGH45_P10_H11	MGH45	MS	G1	Neural G0
MGH45_P10_H12	MGH45	PN	S	Neural G0
MGH42_P3_A02	MGH42	PN	G2M	M/Early G1
MGH42_P3_A04	MGH42	PN	G1	Neural G0
MGH42_P3_A10	MGH42	PN	S	S/G2
MGH42_P3_A12	MGH42	CL	G1	Neural G0
MGH42_P3_B01	MGH42	MS	G1	Neural G0
MGH42_P3_B04	MGH42	PN	G1	Neural G0
MGH42_P3_B05	MGH42	PN	G1	Neural G0
MGH42_P3_B08	MGH42	CL	G2M	Neural G0
MGH42_P3_B09	MGH42	PN	G1	Neural G0
MGH42_P3_B11	MGH42	PN	G1	Neural G0
MGH42_P3_B12	MGH42	PN	G2M	Neural G0
MGH42_P3_C07	MGH42	MS	S	Neural G0
MGH42_P3_C10	MGH42	PN	G1	Neural G0
MGH42_P3_D02	MGH42	CL	S	Neural G0
MGH42_P3_D04	MGH42	PN	G1	Neural G0
MGH42_P3_D05	MGH42	CL	G1	Neural G0
MGH42_P3_D06	MGH42	CL	G2M	Neural G0
MGH42_P3_D09	MGH42	CL	S	Neural G0
MGH42_P3_D12	MGH42	PN	G2M	Neural G0
MGH42_P3_E01	MGH42	MS	G2M	G1
MGH42_P3_E02	MGH42	CL	S	Neural G0
MGH42_P3_E03	MGH42	CL	S	Neural G0
MGH42_P3_E04	MGH42	PN	G2M	Neural G0
MGH42_P3_E05	MGH42	PN	G1	Neural G0
MGH42_P3_E07	MGH42	PN	S	Neural G0
MGH42_P3_E08	MGH42	PN	S	Neural G0
MGH42_P3_F02	MGH42	PN	G2M	Neural G0
MGH42_P3_F03	MGH42	CL	G1	Neural G0
MGH42_P3_F06	MGH42	PN	G1	Neural G0
MGH42_P3_F08	MGH42	CL	S	Neural G0
MGH42_P3_F09	MGH42	CL	S	G1
MGH42_P3_G05	MGH42	PN	G1	Neural G0
MGH42_P3_G06	MGH42	CL	G2M	Neural G0
MGH42_P3_G08	MGH42	PN	G2M	Neural G0
MGH42_P3_G09	MGH42	CL	S	Neural G0
MGH42_P3_G11	MGH42	CL	G1	Neural G0
MGH42_P3_H01	MGH42	MS	G1	Neural G0
MGH42_P3_H04	MGH42	PN	S	Neural G0
MGH42_P3_H09	MGH42	PN	G1	Neural G0
MGH43_P3_A04	MGH43	MS	S	Neural G0
MGH43_P3_A06	MGH43	MS	S	Neural G0
MGH43_P3_A07	MGH43	PN	G1	Neural G0
MGH43_P3_A10	MGH43	CL	G1	Neural G0
MGH43_P3_B01	MGH43	PN	G1	Neural G0
MGH43_P3_B03	MGH43	CL	G1	Neural G0
MGH43_P3_B08	MGH43	PN	G1	Neural G0
MGH43_P3_B10	MGH43	CL	G1	Neural G0
MGH43_P3_B11	MGH43	PN	G1	Neural G0
MGH43_P3_C04	MGH43	PN	G1	Neural G0
MGH43_P3_C05	MGH43	CL	G1	Neural G0
MGH43_P3_C08	MGH43	PN	G1	Neural G0
MGH43_P3_D01	MGH43	PN	G1	Neural G0
MGH43_P3_D02	MGH43	MS	G1	Neural G0
MGH43_P3_D03	MGH43	MS	G1	Neural G0
MGH43_P3_D04	MGH43	MS	G1	Neural G0
MGH43_P3_D07	MGH43	PN	S	Neural G0
MGH43_P3_D08	MGH43	CL	G1	Neural G0
MGH43_P3_D10	MGH43	MS	S	Neural G0
MGH43_P3_E04	MGH43	PN	G1	Neural G0
MGH43_P3_E06	MGH43	MS	G1	Neural G0
MGH43_P3_F02	MGH43	CL	G1	Neural G0
MGH43_P3_F05	MGH43	CL	G1	Neural G0
MGH43_P3_F06	MGH43	MS	G1	Neural G0
MGH43_P3_F11	MGH43	MS	G1	Neural G0
MGH43_P3_G07	MGH43	PN	S	Neural G0
MGH43_P3_H02	MGH43	PN	G1	Neural G0
MGH43_P3_H05	MGH43	MS	S	Neural G0
MGH43_P3_H09	MGH43	PN	G1	Neural G0
MGH43_P3_H12	MGH43	MS	G2M	Neural G0
MGH44_P3_A02	MGH44	PN	G1	G1
MGH44_P3_A03	MGH44	CL	S	Neural G0
MGH44_P3_A04	MGH44	CL	S	Neural G0
MGH44_P3_A05	MGH44	CL	G1	Neural G0
MGH44_P3_A06	MGH44	PN	G1	Neural G0
MGH44_P3_A07	MGH44	PN	G1	Neural G0
MGH44_P3_A10	MGH44	PN	G1	Neural G0
MGH44_P3_A11	MGH44	MS	G1	Neural G0
MGH44_P3_A12	MGH44	PN	G1	Neural G0
MGH44_P3_B01	MGH44	PN	G1	Neural G0
MGH44_P3_B02	MGH44	PN	G2M	Neural G0
MGH44_P3_B06	MGH44	PN	G1	Neural G0
MGH44_P3_B08	MGH44	PN	G1	Neural G0
MGH44_P3_B09	MGH44	PN	S	Neural G0
MGH44_P3_B10	MGH44	CL	G1	Neural G0
MGH44_P3_B11	MGH44	PN	S	Neural G0
MGH44_P3_B12	MGH44	PN	G1	Neural G0
MGH44_P3_C01	MGH44	CL	G1	Neural G0
MGH44_P3_C02	MGH44	CL	G1	G1
MGH44_P3_C03	MGH44	MS	G1	Neural G0
MGH44_P3_C04	MGH44	PN	G1	Neural G0
MGH44_P3_C08	MGH44	PN	G1	Neural G0
MGH44_P3_D02	MGH44	MS	G2M	Neural G0
MGH44_P3_D03	MGH44	CL	G1	Neural G0
MGH44_P3_D04	MGH44	MS	G2M	Neural G0
MGH44_P3_D06	MGH44	PN	G1	Neural G0
MGH44_P3_D07	MGH44	PN	G2M	Neural G0
MGH44_P3_D08	MGH44	CL	G2M	Neural G0
MGH44_P3_D11	MGH44	PN	G1	Neural G0
MGH44_P3_D12	MGH44	PN	S	Neural G0
MGH44_P3_E01	MGH44	CL	G2M	Neural G0
MGH44_P3_E03	MGH44	PN	G1	Neural G0
MGH44_P3_E04	MGH44	PN	G1	Neural G0
MGH44_P3_E05	MGH44	PN	S	S/G2
MGH44_P3_E06	MGH44	PN	G1	Neural G0
MGH44_P3_E08	MGH44	PN	G1	Neural G0
MGH44_P3_E09	MGH44	CL	G1	Neural G0
MGH44_P3_E11	MGH44	MS	G2M	Neural G0
MGH44_P3_E12	MGH44	PN	G1	Neural G0
MGH44_P3_F01	MGH44	PN	S	Neural G0
MGH44_P3_F02	MGH44	PN	G1	Neural G0
MGH44_P3_F03	MGH44	PN	G1	Neural G0
MGH44_P3_F04	MGH44	CL	S	Neural G0
MGH44_P3_F05	MGH44	PN	S	Neural G0
MGH44_P3_F06	MGH44	MS	G1	Neural G0
MGH44_P3_F07	MGH44	PN	G1	Neural G0
MGH44_P3_F09	MGH44	PN	G1	Neural G0
MGH44_P3_F10	MGH44	PN	G2M	Neural G0
MGH44_P3_F11	MGH44	PN	G1	Neural G0
MGH44_P3_F12	MGH44	PN	S	Neural G0
MGH44_P3_G02	MGH44	PN	G1	Neural G0
MGH44_P3_G03	MGH44	PN	S	Neural G0
MGH44_P3_G05	MGH44	CL	G1	Neural G0
MGH44_P3_G06	MGH44	PN	G1	Neural G0
MGH44_P3_G07	MGH44	MS	S	Neural G0
MGH44_P3_G08	MGH44	PN	S	Neural G0
MGH44_P3_G09	MGH44	CL	S	Neural G0
MGH44_P3_G10	MGH44	PN	G1	G1
MGH44_P3_G12	MGH44	PN	G1	Neural G0
MGH44_P3_H01	MGH44	MS	G1	Neural G0
MGH44_P3_H02	MGH44	PN	G1	Neural G0
MGH44_P3_H03	MGH44	PN	G1	Neural G0
MGH44_P3_H04	MGH44	CL	G1	Neural G0
MGH44_P11_A01	MGH44	PN	S	Neural G0
MGH44_P11_A02	MGH44	CL	S	Neural G0
MGH44_P11_A03	MGH44	PN	S	Neural G0
MGH44_P11_A04	MGH44	PN	S	Neural G0
MGH44_P11_A05	MGH44	CL	S	Neural G0
MGH44_P11_A06	MGH44	CL	S	Neural G0
MGH44_P11_A07	MGH44	CL	S	Neural G0
MGH44_P11_A08	MGH44	PN	G1	G1
MGH44_P11_A09	MGH44	PN	S	Neural G0
MGH44_P11_A10	MGH44	CL	G1	Neural G0
MGH44_P11_A11	MGH44	PN	G1	Neural G0
MGH44_P11_A12	MGH44	PN	G1	Neural G0
MGH44_P11_B01	MGH44	MS	G1	Neural G0
MGH44_P11_B02	MGH44	PN	S	Neural G0
MGH44_P11_B03	MGH44	PN	G1	Neural G0
MGH44_P11_B04	MGH44	PN	S	Neural G0
MGH44_P11_B05	MGH44	CL	G1	Neural G0
MGH44_P11_B06	MGH44	PN	G1	Neural G0
MGH44_P11_B07	MGH44	PN	G1	Neural G0
MGH44_P11_B08	MGH44	PN	G1	Neural G0
MGH44_P11_B09	MGH44	PN	G1	Neural G0
MGH44_P11_B10	MGH44	CL	S	Neural G0
MGH44_P11_B11	MGH44	PN	G1	Neural G0
MGH44_P11_B12	MGH44	CL	G1	G1
MGH44_P11_C02	MGH44	PN	G1	Neural G0
MGH44_P11_C03	MGH44	PN	G1	Neural G0
MGH44_P11_C04	MGH44	PN	G1	G1
MGH44_P11_C05	MGH44	PN	S	Neural G0
MGH44_P11_C06	MGH44	PN	G1	Neural G0
MGH44_P11_C07	MGH44	CL	G2M	Neural G0
MGH44_P11_C08	MGH44	PN	G1	Neural G0
MGH44_P11_C09	MGH44	PN	G1	Neural G0
MGH44_P11_C10	MGH44	PN	G2M	Neural G0
MGH44_P11_C11	MGH44	PN	S	Neural G0
MGH44_P11_C12	MGH44	PN	G1	Neural G0
MGH44_P11_D01	MGH44	PN	S	Neural G0
MGH44_P11_D02	MGH44	PN	S	Neural G0
MGH44_P11_D03	MGH44	CL	G1	Neural G0
MGH44_P11_D04	MGH44	PN	G1	Neural G0
MGH44_P11_D05	MGH44	CL	S	Neural G0
MGH44_P11_D06	MGH44	PN	G1	Neural G0
MGH44_P11_D07	MGH44	PN	G1	Neural G0
MGH44_P11_D08	MGH44	PN	G1	Neural G0
MGH44_P11_D09	MGH44	PN	G1	Neural G0
MGH44_P11_D10	MGH44	PN	S	S/G2
MGH44_P11_D11	MGH44	PN	G1	Neural G0
MGH44_P11_D12	MGH44	PN	G1	Neural G0
MGH44_P11_E01	MGH44	PN	G1	Neural G0
MGH44_P11_E02	MGH44	PN	G1	Neural G0
MGH44_P11_E03	MGH44	PN	G1	Neural G0
MGH44_P11_E04	MGH44	PN	G2M	Neural G0
MGH44_P11_E05	MGH44	PN	S	Neural G0
MGH44_P11_E06	MGH44	PN	G2M	S/G2
MGH44_P11_E07	MGH44	CL	G1	Neural G0
MGH44_P11_E08	MGH44	PN	G1	G1
MGH44_P11_E09	MGH44	PN	G2M	Neural G0
MGH44_P11_E10	MGH44	PN	G2M	Neural G0
MGH44_P11_E11	MGH44	PN	S	Neural G0
MGH44_P11_E12	MGH44	PN	S	Neural G0
MGH44_P11_F01	MGH44	PN	G1	Neural G0
MGH44_P11_F02	MGH44	CL	G1	Neural G0
MGH44_P11_F03	MGH44	PN	G1	Neural G0
MGH44_P11_F04	MGH44	CL	G2M	Neural G0
MGH44_P11_F05	MGH44	PN	G1	Neural G0
MGH44_P11_F06	MGH44	CL	G1	Neural G0
MGH44_P11_F07	MGH44	CL	G1	Neural G0
MGH44_P11_F08	MGH44	PN	G1	Neural G0
MGH44_P11_F09	MGH44	PN	G1	Neural G0
MGH44_P11_F10	MGH44	PN	G1	Neural G0
MGH44_P11_F11	MGH44	PN	S	Neural G0
MGH44_P11_F12	MGH44	PN	G1	Neural G0
MGH44_P11_G01	MGH44	PN	G1	Neural G0
MGH44_P11_G02	MGH44	MS	S	Neural G0
MGH44_P11_G03	MGH44	PN	S	Neural G0
MGH44_P11_G04	MGH44	PN	S	Neural G0
MGH44_P11_G05	MGH44	PN	S	Neural G0
MGH44_P11_G06	MGH44	CL	G1	Neural G0
MGH44_P11_G07	MGH44	PN	S	Neural G0
MGH44_P11_G08	MGH44	PN	G1	Neural G0
MGH44_P11_G09	MGH44	PN	S	Neural G0
MGH44_P11_G10	MGH44	CL	G1	Neural G0
MGH44_P11_G11	MGH44	PN	G1	G1
MGH44_P11_G12	MGH44	PN	G1	Neural G0
MGH44_P11_H01	MGH44	PN	G1	Neural G0
MGH44_P11_H02	MGH44	PN	G1	Neural G0
MGH44_P11_H03	MGH44	CL	G1	Neural G0
MGH44_P11_H04	MGH44	PN	S	Neural G0
MGH44_P11_H05	MGH44	PN	S	Neural G0
MGH44_P11_H06	MGH44	CL	S	Neural G0
MGH44_P11_H07	MGH44	MS	G1	Neural G0
MGH44_P11_H08	MGH44	CL	S	Neural G0
MGH44_P11_H09	MGH44	PN	S	Neural G0
MGH44_P11_H10	MGH44	PN	G1	Neural G0
MGH44_P11_H11	MGH44	CL	S	Neural G0
MGH44_P11_H12	MGH44	MS	S	Neural G0
MGH44_P12_A01	MGH44	PN	G1	Neural G0
MGH44_P12_A02	MGH44	PN	G2M	Neural G0
MGH44_P12_A03	MGH44	PN	G1	Neural G0
MGH44_P12_A04	MGH44	PN	G1	Neural G0
MGH44_P12_A05	MGH44	PN	G1	Neural G0
MGH44_P12_A06	MGH44	PN	G1	Neural G0
MGH44_P12_A07	MGH44	PN	G1	Neural G0
MGH44_P12_A08	MGH44	PN	G1	G1
MGH44_P12_A09	MGH44	PN	S	Neural G0
MGH44_P12_A10	MGH44	CL	S	Neural G0
MGH44_P12_A11	MGH44	MS	S	Neural G0
MGH44_P12_A12	MGH44	PN	S	Neural G0
MGH44_P12_B01	MGH44	PN	G1	Neural G0
MGH44_P12_B02	MGH44	PN	G2M	Neural G0
MGH44_P12_B04	MGH44	PN	G1	Neural G0
MGH44_P12_B05	MGH44	PN	G1	Neural G0
MGH44_P12_B06	MGH44	MS	G2M	Neural G0
MGH44_P12_B07	MGH44	PN	G1	Neural G0
MGH44_P12_B08	MGH44	MS	S	Neural G0
MGH44_P12_B09	MGH44	MS	G1	Neural G0
MGH44_P12_B10	MGH44	PN	G1	Neural G0
MGH44_P12_C01	MGH44	PN	G2M	Neural G0
MGH44_P12_C02	MGH44	PN	G2M	Neural G0
MGH44_P12_C03	MGH44	MS	G1	Neural G0
MGH44_P12_C04	MGH44	PN	S	Neural G0
MGH44_P12_C06	MGH44	MS	S	Neural G0
MGH44_P12_C07	MGH44	PN	S	Neural G0
MGH44_P12_C08	MGH44	CL	G2M	Neural G0
MGH44_P12_C09	MGH44	PN	S	Neural G0
MGH44_P12_C10	MGH44	PN	S	Neural G0
MGH44_P12_C11	MGH44	PN	G1	Neural G0
MGH44_P12_C12	MGH44	PN	G1	Neural G0
MGH44_P12_D01	MGH44	MS	S	Neural G0
MGH44_P12_D02	MGH44	PN	G2M	Neural G0
MGH44_P12_D03	MGH44	PN	S	Neural G0
MGH44_P12_D04	MGH44	PN	S	Neural G0
MGH44_P12_D05	MGH44	PN	G1	Neural G0
MGH44_P12_D06	MGH44	PN	G1	Neural G0
MGH44_P12_D07	MGH44	CL	G1	Neural G0
MGH44_P12_D08	MGH44	MS	S	G1
MGH44_P12_D09	MGH44	PN	G1	Neural G0
MGH44_P12_D10	MGH44	PN	G2M	Neural G0
MGH44_P12_D11	MGH44	PN	S	Neural G0
MGH44_P12_D12	MGH44	PN	G1	Neural G0
MGH44_P12_E01	MGH44	PN	S	Neural G0
MGH44_P12_E02	MGH44	PN	G2M	Neural G0
MGH44_P12_E03	MGH44	PN	S	Neural G0
MGH44_P12_E04	MGH44	CL	S	Neural G0
MGH44_P12_E05	MGH44	PN	G1	Neural G0
MGH44_P12_E06	MGH44	PN	G1	Neural G0
MGH44_P12_E07	MGH44	PN	G1	Neural G0
MGH44_P12_E08	MGH44	PN	G1	Neural G0
MGH44_P12_E09	MGH44	PN	S	Neural G0
MGH44_P12_E10	MGH44	PN	S	Neural G0
MGH44_P12_E11	MGH44	MS	S	Neural G0
MGH44_P12_E12	MGH44	MS	G1	Neural G0
MGH44_P12_F01	MGH44	PN	G1	Neural G0
MGH44_P12_F02	MGH44	PN	S	Neural G0
MGH44_P12_F03	MGH44	PN	S	Neural G0
MGH44_P12_F04	MGH44	PN	S	Neural G0
MGH44_P12_F05	MGH44	CL	G1	Neural G0
MGH44_P12_F06	MGH44	PN	G2M	Neural G0
MGH44_P12_F07	MGH44	MS	G2M	Neural G0
MGH44_P12_F09	MGH44	PN	G1	Neural G0
MGH44_P12_F10	MGH44	PN	G1	G1
MGH44_P12_F11	MGH44	PN	S	Neural G0
MGH44_P12_F12	MGH44	PN	G1	Neural G0
MGH44_P12_G01	MGH44	MS	S	Neural G0
MGH44_P12_G02	MGH44	MS	S	Neural G0
MGH44_P12_G03	MGH44	PN	G1	Neural G0
MGH44_P12_G04	MGH44	PN	S	Neural G0
MGH44_P12_G05	MGH44	CL	G1	Neural G0
MGH44_P12_G06	MGH44	PN	G1	Neural G0
MGH44_P12_G07	MGH44	PN	G1	Neural G0
MGH44_P12_G08	MGH44	PN	G2M	Neural G0
MGH44_P12_G09	MGH44	PN	G1	Neural G0
MGH44_P12_G10	MGH44	PN	G1	G1
MGH44_P12_G11	MGH44	PN	S	S/G2
MGH44_P12_G12	MGH44	MS	G1	G1
MGH44_P12_H01	MGH44	MS	S	Neural G0
MGH44_P12_H02	MGH44	MS	G1	G1
MGH44_P12_H03	MGH44	PN	G1	Neural G0
MGH44_P12_H04	MGH44	PN	G1	Neural G0
MGH44_P12_H05	MGH44	PN	S	Neural G0
MGH44_P12_H06	MGH44	MS	S	Neural G0
MGH44_P12_H07	MGH44	CL	G1	Neural G0
MGH44_P12_H08	MGH44	PN	G1	Neural G0
MGH44_P12_H09	MGH44	MS	G1	G1
MGH44_P12_H10	MGH44	PN	G1	Neural G0
MGH44_P12_H11	MGH44	PN	G1	Neural G0
MGH44_P12_H12	MGH44	CL	G1	Neural G0
MGH44_P9_A01	MGH44	PN	G1	Neural G0
MGH44_P9_A02	MGH44	PN	G1	Neural G0
MGH44_P9_A03	MGH44	MS	G1	Neural G0
MGH44_P9_A04	MGH44	PN	G1	Neural G0
MGH44_P9_A05	MGH44	PN	S	Neural G0
MGH44_P9_A06	MGH44	PN	G1	Neural G0
MGH44_P9_A07	MGH44	PN	S	Neural G0
MGH44_P9_A08	MGH44	PN	S	Neural G0
MGH44_P9_A09	MGH44	CL	S	G1
MGH44_P9_A10	MGH44	CL	G1	Neural G0
MGH44_P9_A11	MGH44	MS	G1	Neural G0
MGH44_P9_A12	MGH44	PN	G1	Neural G0
MGH44_P9_B01	MGH44	PN	G1	Neural G0
MGH44_P9_B02	MGH44	PN	G1	Neural G0
MGH44_P9_B03	MGH44	PN	G1	Neural G0
MGH44_P9_B04	MGH44	PN	G1	Neural G0
MGH44_P9_B05	MGH44	CL	S	G1
MGH44_P9_B06	MGH44	MS	S	Neural G0
MGH44_P9_B07	MGH44	PN	G1	Neural G0
MGH44_P9_B08	MGH44	CL	G1	Neural G0
MGH44_P9_B09	MGH44	PN	G1	Neural G0
MGH44_P9_B10	MGH44	PN	G1	Neural G0
MGH44_P9_B11	MGH44	CL	G1	Neural G0
MGH44_P9_B12	MGH44	PN	G1	Neural G0
MGH44_P9_C01	MGH44	CL	G1	Neural G0
MGH44_P9_C02	MGH44	PN	G1	Neural G0
MGH44_P9_C03	MGH44	CL	S	Neural G0
MGH44_P9_C04	MGH44	PN	G1	Neural G0
MGH44_P9_C05	MGH44	CL	S	Neural G0
MGH44_P9_C06	MGH44	PN	S	G1
MGH44_P9_C07	MGH44	MS	S	Neural G0
MGH44_P9_C08	MGH44	PN	G1	Neural G0
MGH44_P9_C09	MGH44	PN	S	Neural G0
MGH44_P9_C10	MGH44	CL	G1	Neural G0
MGH44_P9_C11	MGH44	PN	G1	Neural G0
MGH44_P9_C12	MGH44	PN	G1	Neural G0
MGH44_P9_D01	MGH44	PN	G1	Neural G0
MGH44_P9_D02	MGH44	CL	G1	Neural G0
MGH44_P9_D03	MGH44	PN	G1	Neural G0
MGH44_P9_D04	MGH44	CL	S	Neural G0
MGH44_P9_D05	MGH44	PN	S	Neural G0
MGH44_P9_D06	MGH44	PN	G1	Neural G0
MGH44_P9_D07	MGH44	PN	G1	Neural G0
MGH44_P9_D08	MGH44	PN	S	Neural G0
MGH44_P9_D09	MGH44	CL	G1	Neural G0
MGH44_P9_D10	MGH44	PN	G1	Neural G0
MGH44_P9_D11	MGH44	PN	S	Neural G0
MGH44_P9_D12	MGH44	PN	G1	Neural G0
MGH44_P9_E01	MGH44	PN	G1	Neural G0
MGH44_P9_E02	MGH44	PN	G1	Neural G0
MGH44_P9_E03	MGH44	PN	G1	Neural G0
MGH44_P9_E04	MGH44	CL	G1	Neural G0
MGH44_P9_E05	MGH44	PN	S	Neural G0
MGH44_P9_E06	MGH44	CL	G2M	G1
MGH44_P9_E07	MGH44	PN	G1	Neural G0
MGH44_P9_E08	MGH44	CL	G1	Neural G0
MGH44_P9_E09	MGH44	PN	G1	Neural G0
MGH44_P9_E10	MGH44	PN	G1	Neural G0
MGH44_P9_E11	MGH44	CL	G1	Neural G0
MGH44_P9_E12	MGH44	PN	G1	Neural G0
MGH44_P9_F01	MGH44	PN	S	Neural G0
MGH44_P9_F02	MGH44	PN	G1	Neural G0
MGH44_P9_F03	MGH44	PN	S	Neural G0
MGH44_P9_F04	MGH44	CL	S	Neural G0
MGH44_P9_F05	MGH44	MS	S	Neural G0
MGH44_P9_F06	MGH44	CL	G1	Neural G0
MGH44_P9_F07	MGH44	PN	G1	Neural G0
MGH44_P9_F08	MGH44	PN	G1	Neural G0
MGH44_P9_F09	MGH44	CL	S	Neural G0
MGH44_P9_F10	MGH44	CL	S	Neural G0
MGH44_P9_F11	MGH44	CL	G1	Neural G0
MGH44_P9_F12	MGH44	PN	G1	Neural G0
MGH44_P9_G01	MGH44	PN	S	Neural G0
MGH44_P9_G02	MGH44	PN	S	Neural G0
MGH44_P9_G03	MGH44	PN	S	Neural G0
MGH44_P9_G04	MGH44	PN	S	Neural G0
MGH44_P9_G05	MGH44	PN	G1	Neural G0
MGH44_P9_G06	MGH44	PN	S	Neural G0
MGH44_P9_G07	MGH44	PN	G1	Neural G0
MGH44_P9_G08	MGH44	PN	G1	Neural G0
MGH44_P9_G09	MGH44	CL	G2M	Neural G0
MGH44_P9_G10	MGH44	PN	S	Neural G0
MGH44_P9_G11	MGH44	PN	G1	Neural G0
MGH44_P9_G12	MGH44	PN	S	Neural G0
MGH44_P9_H01	MGH44	PN	S	Neural G0
MGH44_P9_H02	MGH44	PN	G1	Neural G0
MGH44_P9_H03	MGH44	PN	S	Neural G0
MGH44_P9_H04	MGH44	PN	G1	Neural G0
MGH44_P9_H05	MGH44	PN	S	Neural G0
MGH44_P9_H06	MGH44	PN	G1	Neural G0
MGH44_P9_H07	MGH44	MS	G1	G1
MGH44_P9_H08	MGH44	PN	S	Neural G0
MGH44_P9_H09	MGH44	PN	G2M	Neural G0
MGH44_P9_H10	MGH44	PN	G1	Neural G0
MGH44_P9_H11	MGH44	PN	G1	Neural G0
MGH44_P9_H12	MGH44	PN	G2M	G1
MGH56_P14_A01	MGH56	PN	G1	Neural G0
MGH56_P14_A02	MGH56	CL	G2M	Neural G0
MGH56_P14_A03	MGH56	PN	G1	Neural G0
MGH56_P14_A04	MGH56	PN	G1	Neural G0
MGH56_P14_A05	MGH56	CL	S	Neural G0
MGH56_P14_A06	MGH56	PN	G1	Neural G0
MGH56_P14_A07	MGH56	CL	G1	Neural G0
MGH56_P14_A08	MGH56	PN	S	Neural G0
MGH56_P14_A09	MGH56	PN	G1	Neural G0
MGH56_P14_A10	MGH56	PN	G1	Neural G0
MGH56_P14_A11	MGH56	PN	G1	Neural G0
MGH56_P14_A12	MGH56	PN	S	Neural G0
MGH56_P14_B01	MGH56	CL	G1	Neural G0
MGH56_P14_B02	MGH56	PN	G1	Neural G0
MGH56_P14_B03	MGH56	PN	G1	G1
MGH56_P14_B04	MGH56	PN	G1	Neural G0
MGH56_P14_B05	MGH56	PN	G2M	Neural G0
MGH56_P14_B06	MGH56	PN	S	Neural G0
MGH56_P14_B07	MGH56	CL	G1	Neural G0
MGH56_P14_B08	MGH56	PN	G1	Neural G0
MGH56_P14_B09	MGH56	PN	S	Neural G0
MGH56_P14_B10	MGH56	PN	G1	Neural G0
MGH56_P14_B11	MGH56	CL	G1	Neural G0
MGH56_P14_B12	MGH56	PN	G1	Neural G0
MGH56_P14_C01	MGH56	PN	S	S
MGH56_P14_C02	MGH56	PN	G2M	Neural G0
MGH56_P14_C03	MGH56	PN	G1	Neural G0
MGH56_P14_C04	MGH56	CL	G2M	Neural G0
MGH56_P14_C05	MGH56	PN	G1	Neural G0
MGH56_P14_C06	MGH56	CL	S	S/G2
MGH56_P14_C07	MGH56	PN	G1	Neural G0
MGH56_P14_C08	MGH56	PN	G1	Neural G0
MGH56_P14_C09	MGH56	PN	G1	Neural G0
MGH56_P14_C11	MGH56	PN	G1	Neural G0
MGH56_P14_C12	MGH56	PN	S	Neural G0
MGH56_P14_D01	MGH56	PN	G1	Neural G0
MGH56_P14_D02	MGH56	PN	G1	Neural G0
MGH56_P14_D03	MGH56	PN	G2M	Neural G0
MGH56_P14_D04	MGH56	PN	G1	Neural G0
MGH56_P14_D05	MGH56	MS	S	Neural G0
MGH56_P14_D06	MGH56	MS	S	Neural G0
MGH56_P14_D07	MGH56	PN	G1	G1
MGH56_P14_D08	MGH56	PN	G1	Neural G0
MGH56_P14_D09	MGH56	CL	G1	Neural G0
MGH56_P14_D10	MGH56	PN	G1	Neural G0
MGH56_P14_D11	MGH56	PN	G1	Neural G0
MGH56_P14_D12	MGH56	PN	G1	Neural G0
MGH56_P14_E01	MGH56	CL	S	Neural G0
MGH56_P14_E02	MGH56	PN	G1	Neural G0
MGH56_P14_E03	MGH56	PN	G1	Neural G0
MGH56_P14_E04	MGH56	CL	S	Neural G0
MGH56_P14_E05	MGH56	PN	G1	Neural G0
MGH56_P14_E06	MGH56	PN	G1	Neural G0
MGH56_P14_E07	MGH56	PN	G1	Neural G0
MGH56_P14_E08	MGH56	MS	S	Neural G0
MGH56_P14_E09	MGH56	PN	G1	Neural G0
MGH56_P14_E10	MGH56	CL	G1	Neural G0
MGH56_P14_E11	MGH56	PN	S	Neural G0
MGH56_P14_E12	MGH56	PN	G1	Neural G0
MGH56_P14_F01	MGH56	PN	S	S
MGH56_P14_F02	MGH56	PN	G1	Neural G0
MGH56_P14_F03	MGH56	PN	G1	Neural G0
MGH56_P14_F04	MGH56	CL	G2M	Neural G0
MGH56_P14_F05	MGH56	PN	G1	Neural G0
MGH56_P14_F06	MGH56	PN	G1	Neural G0
MGH56_P14_F07	MGH56	CL	G1	Neural G0
MGH56_P14_F08	MGH56	PN	G1	Neural G0
MGH56_P14_F09	MGH56	PN	G2M	G1
MGH56_P14_F10	MGH56	PN	G1	Neural G0
MGH56_P14_F11	MGH56	PN	G1	Neural G0
MGH56_P14_F12	MGH56	PN	G1	Neural G0
MGH56_P14_G01	MGH56	CL	G1	Neural G0
MGH56_P14_G02	MGH56	PN	G1	Neural G0
MGH56_P14_G03	MGH56	CL	G2M	Neural G0
MGH56_P14_G04	MGH56	PN	G2M	G2/M
MGH56_P14_G05	MGH56	PN	G1	Neural G0
MGH56_P14_G06	MGH56	PN	G1	Neural G0
MGH56_P14_G07	MGH56	PN	G1	Neural G0
MGH56_P14_G08	MGH56	PN	G1	Neural G0
MGH56_P14_G09	MGH56	PN	G1	Neural G0
MGH56_P14_G10	MGH56	CL	G1	Neural G0
MGH56_P14_G11	MGH56	PN	G1	Neural G0
MGH56_P14_G12	MGH56	PN	G1	Neural G0
MGH56_P14_H01	MGH56	PN	S	Neural G0
MGH56_P14_H02	MGH56	PN	G1	Neural G0
MGH56_P14_H03	MGH56	PN	G1	Neural G0
MGH56_P14_H04	MGH56	PN	S	Neural G0
MGH56_P14_H05	MGH56	CL	S	Neural G0
MGH56_P14_H06	MGH56	PN	G1	Neural G0
MGH56_P14_H07	MGH56	PN	S	Neural G0
MGH56_P14_H08	MGH56	CL	G1	Neural G0
MGH56_P14_H09	MGH56	PN	G1	Neural G0
MGH56_P14_H10	MGH56	PN	G1	Neural G0
MGH56_P14_H11	MGH56	PN	G1	Neural G0
MGH56_P14_H12	MGH56	PN	G1	Neural G0
MGH56_P15_A01	MGH56	PN	G1	Neural G0
MGH56_P15_A02	MGH56	CL	G1	Neural G0
MGH56_P15_A03	MGH56	PN	G1	Neural G0
MGH56_P15_A04	MGH56	CL	G1	Neural G0
MGH56_P15_A05	MGH56	PN	S	Neural G0
MGH56_P15_A06	MGH56	PN	G1	Neural G0
MGH56_P15_A07	MGH56	CL	G1	Neural G0
MGH56_P15_A08	MGH56	PN	G1	Neural G0
MGH56_P15_A09	MGH56	PN	G1	Neural G0
MGH56_P15_A10	MGH56	PN	G1	Neural G0
MGH56_P15_A11	MGH56	PN	G1	Neural G0
MGH56_P15_A12	MGH56	PN	G2M	Neural G0
MGH56_P15_B01	MGH56	PN	G1	Neural G0
MGH56_P15_B02	MGH56	PN	G1	Neural G0
MGH56_P15_B03	MGH56	PN	S	Neural G0
MGH56_P15_B04	MGH56	CL	G1	Neural G0
MGH56_P15_B05	MGH56	PN	G1	Neural G0
MGH56_P15_B06	MGH56	PN	G1	Neural G0
MGH56_P15_B07	MGH56	PN	G1	Neural G0
MGH56_P15_B08	MGH56	CL	S	Neural G0
MGH56_P15_B09	MGH56	PN	G1	Neural G0
MGH56_P15_B10	MGH56	CL	G1	Neural G0
MGH56_P15_B11	MGH56	PN	G1	Neural G0
MGH56_P15_B12	MGH56	CL	G1	Neural G0
MGH56_P15_C01	MGH56	PN	G1	Neural G0
MGH56_P15_C02	MGH56	CL	G1	Neural G0
MGH56_P15_C03	MGH56	CL	G1	Neural G0
MGH56_P15_C04	MGH56	PN	G1	G1
MGH56_P15_C05	MGH56	PN	G1	Neural G0
MGH56_P15_C06	MGH56	PN	G1	Neural G0
MGH56_P15_C07	MGH56	PN	G1	Neural G0
MGH56_P15_C08	MGH56	PN	G1	Neural G0
MGH56_P15_C09	MGH56	PN	G1	Neural G0
MGH56_P15_C10	MGH56	PN	S	Neural G0
MGH56_P15_C11	MGH56	PN	G1	Neural G0
MGH56_P15_C12	MGH56	CL	G1	Neural G0
MGH56_P15_D01	MGH56	PN	S	Neural G0
MGH56_P15_D02	MGH56	PN	G1	Neural G0
MGH56_P15_D03	MGH56	PN	G1	Neural G0
MGH56_P15_D04	MGH56	PN	G1	Neural G0
MGH56_P15_D05	MGH56	PN	G1	Neural G0
MGH56_P15_D06	MGH56	PN	G1	Neural G0
MGH56_P15_D07	MGH56	PN	G1	Neural G0
MGH56_P15_D08	MGH56	PN	G1	Neural G0
MGH56_P15_D09	MGH56	CL	G1	G1
MGH56_P15_D10	MGH56	PN	G1	Neural G0
MGH56_P15_D11	MGH56	CL	G1	Neural G0
MGH56_P15_D12	MGH56	PN	G1	Neural G0
MGH56_P15_E01	MGH56	PN	G1	Neural G0
MGH56_P15_E02	MGH56	PN	S	Neural G0
MGH56_P15_E03	MGH56	PN	G1	Neural G0
MGH56_P15_E04	MGH56	PN	G1	Neural G0
MGH56_P15_E05	MGH56	PN	G1	Neural G0
MGH56_P15_E06	MGH56	PN	G1	Neural G0
MGH56_P15_E07	MGH56	PN	G1	Neural G0
MGH56_P15_E08	MGH56	PN	S	Neural G0
MGH56_P15_E09	MGH56	PN	G1	Neural G0
MGH56_P15_E11	MGH56	CL	G1	Neural G0
MGH56_P15_E12	MGH56	PN	G1	Neural G0
MGH56_P15_F01	MGH56	PN	G1	Neural G0
MGH56_P15_F02	MGH56	PN	G1	Neural G0
MGH56_P15_F03	MGH56	PN	G1	Neural G0
MGH56_P15_F04	MGH56	PN	G1	Neural G0
MGH56_P15_F05	MGH56	PN	G1	Neural G0
MGH56_P15_F06	MGH56	CL	G1	Neural G0
MGH56_P15_F07	MGH56	PN	G1	Neural G0
MGH56_P15_F08	MGH56	PN	S	Neural G0
MGH56_P15_F09	MGH56	CL	G2M	Neural G0
MGH56_P15_F10	MGH56	PN	G1	Neural G0
MGH56_P15_F11	MGH56	PN	G1	Neural G0
MGH56_P15_F12	MGH56	PN	G1	Neural G0
MGH56_P15_G01	MGH56	PN	G1	Neural G0
MGH56_P15_G02	MGH56	PN	G1	Neural G0
MGH56_P15_G03	MGH56	PN	G1	Neural G0
MGH56_P15_G05	MGH56	CL	G1	Neural G0
MGH56_P15_G06	MGH56	PN	G1	Neural G0
MGH56_P15_G07	MGH56	PN	G1	Neural G0
MGH56_P15_G08	MGH56	PN	G1	Neural G0
MGH56_P15_G09	MGH56	PN	G1	Neural G0
MGH56_P15_G10	MGH56	PN	G1	Neural G0
MGH56_P15_G11	MGH56	PN	S	Neural G0
MGH56_P15_G12	MGH56	MS	G2M	Neural G0
MGH56_P15_H01	MGH56	PN	G1	Neural G0
MGH56_P15_H02	MGH56	PN	G2M	Neural G0
MGH56_P15_H03	MGH56	PN	G1	Neural G0
MGH56_P15_H04	MGH56	PN	G1	Neural G0
MGH56_P15_H05	MGH56	PN	G1	Neural G0
MGH56_P15_H06	MGH56	CL	S	G1
MGH56_P15_H08	MGH56	PN	S	Neural G0
MGH56_P15_H09	MGH56	PN	G1	Neural G0
MGH56_P15_H10	MGH56	PN	S	Neural G0
MGH56_P15_H11	MGH56	PN	G1	Neural G0
MGH56_P15_H12	MGH56	PN	G1	Neural G0
MGH56_P16_A01	MGH56	PN	G2M	Neural G0
MGH56_P16_A02	MGH56	PN	G1	Neural G0
MGH56_P16_A03	MGH56	PN	G1	Neural G0
MGH56_P16_A04	MGH56	PN	G1	Neural G0
MGH56_P16_A05	MGH56	CL	G1	Neural G0
MGH56_P16_A06	MGH56	CL	G2M	M/Early G1
MGH56_P16_A07	MGH56	PN	G1	Neural G0
MGH56_P16_A08	MGH56	PN	G1	Neural G0
MGH56_P16_A10	MGH56	PN	G1	Neural G0
MGH56_P16_A11	MGH56	PN	G1	Neural G0
MGH56_P16_A12	MGH56	PN	G1	Neural G0
MGH56_P16_B01	MGH56	PN	G2M	Neural G0
MGH56_P16_B02	MGH56	PN	G1	Neural G0
MGH56_P16_B03	MGH56	PN	S	Neural G0
MGH56_P16_B04	MGH56	CL	G1	G1
MGH56_P16_B05	MGH56	PN	G1	Neural G0
MGH56_P16_B06	MGH56	PN	S	Neural G0
MGH56_P16_B07	MGH56	PN	G1	Neural G0
MGH56_P16_B08	MGH56	PN	G1	Neural G0
MGH56_P16_B09	MGH56	PN	G1	Neural G0
MGH56_P16_B10	MGH56	PN	S	Neural G0
MGH56_P16_B11	MGH56	PN	G1	Neural G0
MGH56_P16_B12	MGH56	PN	G1	Neural G0
MGH56_P16_C01	MGH56	PN	G1	Neural G0
MGH56_P16_C02	MGH56	PN	G1	Neural G0
MGH56_P16_C03	MGH56	CL	G1	Neural G0
MGH56_P16_C04	MGH56	PN	G1	Neural G0
MGH56_P16_C05	MGH56	PN	G1	Neural G0
MGH56_P16_C06	MGH56	PN	G1	Neural G0
MGH56_P16_C07	MGH56	PN	G2M	M/Early G1
MGH56_P16_C08	MGH56	CL	G1	Neural G0
MGH56_P16_C09	MGH56	PN	G1	Neural G0
MGH56_P16_C10	MGH56	PN	G1	Neural G0
MGH56_P16_C11	MGH56	PN	S	G1
MGH56_P16_C12	MGH56	PN	S	Neural G0
MGH56_P16_D01	MGH56	PN	G1	Neural G0
MGH56_P16_D02	MGH56	CL	S	Neural G0
MGH56_P16_D03	MGH56	PN	G1	Neural G0
MGH56_P16_D04	MGH56	PN	G1	Neural G0
MGH56_P16_D05	MGH56	CL	G1	Neural G0
MGH56_P16_D06	MGH56	PN	G1	Neural G0
MGH56_P16_D07	MGH56	PN	S	Neural G0
MGH56_P16_D08	MGH56	CL	S	Neural G0
MGH56_P16_D09	MGH56	PN	G1	Neural G0
MGH56_P16_D10	MGH56	PN	G1	Neural G0
MGH56_P16_D11	MGH56	CL	G1	Neural G0
MGH56_P16_D12	MGH56	PN	G1	Neural G0
MGH56_P16_E01	MGH56	PN	G1	Neural G0
MGH56_P16_E02	MGH56	PN	G1	Neural G0
MGH56_P16_E03	MGH56	PN	G1	Neural G0
MGH56_P16_E04	MGH56	PN	G1	Neural G0
MGH56_P16_E05	MGH56	PN	G1	Neural G0
MGH56_P16_E06	MGH56	CL	S	Neural G0
MGH56_P16_E07	MGH56	PN	G1	Neural G0
MGH56_P16_E08	MGH56	PN	G1	Neural G0
MGH56_P16_E09	MGH56	CL	G1	Neural G0
MGH56_P16_E10	MGH56	PN	S	Neural G0
MGH56_P16_E11	MGH56	PN	G2M	Neural G0
MGH56_P16_E12	MGH56	CL	G2M	Neural G0
MGH56_P16_F01	MGH56	PN	G1	Neural G0
MGH56_P16_F02	MGH56	CL	G1	Neural G0
MGH56_P16_F03	MGH56	CL	G1	Neural G0
MGH56_P16_F04	MGH56	PN	S	Neural G0
MGH56_P16_F06	MGH56	PN	G1	Neural G0
MGH56_P16_F08	MGH56	PN	S	Neural G0
MGH56_P16_F09	MGH56	PN	G1	Neural G0
MGH56_P16_F10	MGH56	PN	G1	Neural G0
MGH56_P16_F11	MGH56	PN	G1	Neural G0
MGH56_P16_F12	MGH56	PN	G1	Neural G0
MGH56_P16_G01	MGH56	CL	S	Neural G0
MGH56_P16_G02	MGH56	PN	G1	Neural G0
MGH56_P16_G03	MGH56	PN	S	Neural G0
MGH56_P16_G04	MGH56	CL	G1	Neural G0
MGH56_P16_G05	MGH56	PN	G1	Neural G0
MGH56_P16_G06	MGH56	PN	G1	Neural G0
MGH56_P16_G07	MGH56	CL	G1	Neural G0
MGH56_P16_G08	MGH56	PN	G1	Neural G0
MGH56_P16_G09	MGH56	PN	G1	Neural G0
MGH56_P16_G10	MGH56	CL	G1	Neural G0
MGH56_P16_G11	MGH56	PN	G1	G1
MGH56_P16_G12	MGH56	PN	G1	Neural G0
MGH56_P16_H01	MGH56	CL	G1	G1
MGH56_P16_H02	MGH56	CL	G2M	Neural G0
MGH56_P16_H03	MGH56	CL	G1	Neural G0
MGH56_P16_H04	MGH56	CL	G1	Neural G0
MGH56_P16_H05	MGH56	CL	G1	Neural G0
MGH56_P16_H06	MGH56	PN	G1	Neural G0
MGH56_P16_H07	MGH56	PN	S	Neural G0
MGH56_P16_H08	MGH56	PN	S	Neural G0
MGH56_P16_H09	MGH56	PN	S	Neural G0
MGH56_P16_H10	MGH56	PN	S	Neural G0
MGH56_P17_A01	MGH56	PN	G1	Neural G0
MGH56_P17_A02	MGH56	PN	S	Neural G0
MGH56_P17_A03	MGH56	PN	G1	Neural G0
MGH56_P17_A04	MGH56	PN	S	Neural G0
MGH56_P17_A05	MGH56	PN	G1	Neural G0
MGH56_P17_A06	MGH56	CL	G1	Neural G0
MGH56_P17_A07	MGH56	PN	G1	Neural G0
MGH56_P17_A08	MGH56	PN	G1	Neural G0
MGH56_P17_A09	MGH56	CL	G2M	Neural G0
MGH56_P17_A10	MGH56	PN	S	Neural G0
MGH56_P17_A11	MGH56	PN	G1	Neural G0
MGH56_P17_A12	MGH56	PN	G2M	Neural G0
MGH56_P17_B01	MGH56	CL	S	G1
MGH56_P17_B02	MGH56	PN	G1	Neural G0
MGH56_P17_B03	MGH56	PN	G1	Neural G0
MGH56_P17_B04	MGH56	PN	G1	Neural G0
MGH56_P17_B05	MGH56	PN	G1	Neural G0
MGH56_P17_B06	MGH56	PN	G1	Neural G0
MGH56_P17_B07	MGH56	CL	S	Neural G0
MGH56_P17_B08	MGH56	PN	G1	Neural G0
MGH56_P17_B09	MGH56	PN	G1	Neural G0
MGH56_P17_B10	MGH56	PN	G1	Neural G0
MGH56_P17_B11	MGH56	PN	G1	Neural G0
MGH56_P17_B12	MGH56	PN	G1	Neural G0
MGH56_P17_C01	MGH56	CL	S	Neural G0
MGH56_P17_C02	MGH56	PN	G1	Neural G0
MGH56_P17_C03	MGH56	PN	S	Neural G0
MGH56_P17_C04	MGH56	PN	G1	Neural G0
MGH56_P17_C05	MGH56	PN	G1	Neural G0
MGH56_P17_C06	MGH56	PN	G1	Neural G0
MGH56_P17_C07	MGH56	PN	G1	Neural G0
MGH56_P17_C08	MGH56	PN	G1	G1
MGH56_P17_C09	MGH56	CL	G1	Neural G0
MGH56_P17_C10	MGH56	PN	G1	G1
MGH56_P17_C11	MGH56	CL	G1	Neural G0
MGH56_P17_C12	MGH56	MS	G1	Neural G0
MGH56_P17_D01	MGH56	PN	G1	Neural G0
MGH56_P17_D02	MGH56	PN	G1	Neural G0
MGH56_P17_D03	MGH56	PN	G1	Neural G0
MGH56_P17_D04	MGH56	PN	S	Neural G0
MGH56_P17_D05	MGH56	PN	G1	Neural G0
MGH56_P17_D06	MGH56	PN	S	S
MGH56_P17_D07	MGH56	PN	G1	Neural G0
MGH56_P17_D08	MGH56	PN	G2M	Neural G0
MGH56_P17_D09	MGH56	PN	G1	G1
MGH56_P17_D10	MGH56	PN	G1	Neural G0
MGH56_P17_D12	MGH56	PN	G1	Neural G0
MGH56_P17_E01	MGH56	CL	G1	Neural G0
MGH56_P17_E02	MGH56	PN	G1	Neural G0
MGH56_P17_E03	MGH56	MS	G1	Neural G0
MGH56_P17_E04	MGH56	PN	G1	Neural G0
MGH56_P17_E05	MGH56	PN	G1	Neural G0
MGH56_P17_E06	MGH56	PN	G1	Neural G0
MGH56_P17_E07	MGH56	PN	S	Neural G0
MGH56_P17_E08	MGH56	PN	S	Neural G0
MGH56_P17_E09	MGH56	CL	G1	Neural G0
MGH56_P17_E10	MGH56	CL	G1	Neural G0
MGH56_P17_E11	MGH56	CL	S	Neural G0
MGH56_P17_E12	MGH56	PN	S	Neural G0
MGH56_P17_F01	MGH56	PN	G1	Neural G0
MGH56_P17_F02	MGH56	PN	G1	Neural G0
MGH56_P17_F03	MGH56	PN	S	Neural G0
MGH56_P17_F04	MGH56	PN	G1	Neural G0
MGH56_P17_F05	MGH56	PN	G1	Neural G0
MGH56_P17_F06	MGH56	PN	G1	Neural G0
MGH56_P17_F07	MGH56	PN	G1	Neural G0
MGH56_P17_F08	MGH56	PN	G1	Neural G0
MGH56_P17_F09	MGH56	CL	G1	G1
MGH56_P17_F10	MGH56	PN	G1	Neural G0
MGH56_P17_F11	MGH56	PN	G1	Neural G0
MGH56_P17_F12	MGH56	PN	G1	Neural G0
MGH56_P17_G01	MGH56	PN	G1	Neural G0
MGH56_P17_G02	MGH56	PN	G1	Neural G0
MGH56_P17_G03	MGH56	PN	G1	Neural G0
MGH56_P17_G04	MGH56	PN	G1	Neural G0
MGH56_P17_G05	MGH56	PN	G1	Neural G0
MGH56_P17_G06	MGH56	MS	G2M	Neural G0
MGH56_P17_G07	MGH56	PN	G1	G1
MGH56_P17_G08	MGH56	PN	S	Neural G0
MGH56_P17_G09	MGH56	PN	G1	Neural G0
MGH56_P17_G10	MGH56	PN	G1	Neural G0
MGH56_P17_G11	MGH56	PN	G1	Neural G0
MGH56_P17_G12	MGH56	PN	G2M	Neural G0
MGH56_P17_H01	MGH56	PN	G1	Neural G0
MGH56_P17_H02	MGH56	PN	G2M	Neural G0
MGH56_P17_H03	MGH56	PN	S	Neural G0
MGH56_P17_H05	MGH56	PN	S	Neural G0
MGH56_P17_H06	MGH56	PN	G1	Neural G0
MGH56_P17_H07	MGH56	CL	G1	Neural G0
MGH56_P17_H08	MGH56	PN	G1	Neural G0
MGH56_P17_H09	MGH56	PN	G1	Neural G0
MGH56_P17_H10	MGH56	PN	S	Neural G0
MGH56_P17_H11	MGH56	PN	G1	Neural G0
MGH56_P17_H12	MGH56	PN	G1	Neural G0
MGH43_P4_A03	MGH43	PN	S	Neural G0
MGH43_P4_A04	MGH43	PN	G1	Neural G0
MGH43_P4_A10	MGH43	MS	G2M	Neural G0
MGH43_P4_B07	MGH43	CL	G2M	Neural G0
MGH43_P4_B10	MGH43	PN	G2M	Neural G0
MGH43_P4_C02	MGH43	PN	S	Neural G0
MGH43_P4_C06	MGH43	MS	S	Neural G0
MGH43_P4_C11	MGH43	PN	G1	Neural G0
MGH43_P4_C12	MGH43	MS	G1	Neural G0
MGH43_P4_D05	MGH43	PN	G2M	G1
MGH43_P4_D09	MGH43	MS	G1	Neural G0
MGH43_P4_E01	MGH43	MS	G2M	Neural G0
MGH43_P4_E04	MGH43	MS	S	Neural G0
MGH43_P4_E12	MGH43	MS	G1	Neural G0
MGH43_P4_F05	MGH43	PN	G1	Neural G0
MGH43_P4_F09	MGH43	PN	G1	Neural G0
MGH43_P4_G01	MGH43	MS	G1	Neural G0
MGH43_P4_G04	MGH43	PN	G1	Neural G0
MGH43_P4_G08	MGH43	MS	S	Neural G0
MGH43_P5_A01	MGH43	MS	G1	Neural G0
MGH43_P5_A04	MGH43	PN	G2M	Neural G0
MGH43_P5_A05	MGH43	MS	S	Neural G0
MGH43_P5_B07	MGH43	PN	G1	Neural G0
MGH43_P5_B08	MGH43	MS	G1	Neural G0
MGH43_P5_C07	MGH43	MS	G1	Neural G0
MGH43_P5_D02	MGH43	MS	G1	Neural G0
MGH43_P5_D04	MGH43	PN	G1	Neural G0
MGH43_P5_E02	MGH43	PN	G1	Neural G0
MGH43_P5_E07	MGH43	MS	G1	Neural G0
MGH43_P5_E10	MGH43	MS	G1	Neural G0
MGH43_P5_F06	MGH43	PN	G1	Neural G0
MGH43_P5_G01	MGH43	MS	G1	Neural G0
MGH43_P5_G10	MGH43	MS	G1	Neural G0
MGH43_P5_G12	MGH43	PN	G1	Neural G0
MGH43_P5_H03	MGH43	MS	G1	Neural G0
MGH43_P5_H12	MGH43	PN	G1	Neural G0
MGH43_P6_A05	MGH43	MS	G1	Neural G0
MGH43_P6_A07	MGH43	PN	G1	Neural G0
MGH43_P6_A10	MGH43	MS	S	Neural G0
MGH43_P6_B03	MGH43	PN	S	Neural G0
MGH43_P6_C02	MGH43	PN	G1	Neural G0
MGH43_P6_D03	MGH43	CL	G1	Neural G0
MGH43_P6_D05	MGH43	PN	G2M	G1
MGH43_P6_F03	MGH43	MS	G1	G1
MGH43_P6_F11	MGH43	PN	G1	Neural G0
MGH43_P6_H01	MGH43	PN	G1	Neural G0
MGH43_P7_A05	MGH43	PN	G1	Neural G0
MGH43_P7_A06	MGH43	PN	S	Neural G0
MGH43_P7_A07	MGH43	PN	G1	Neural G0
MGH43_P7_B08	MGH43	PN	G1	Neural G0
MGH43_P7_B09	MGH43	PN	S	Neural G0
MGH43_P7_C06	MGH43	PN	G1	Neural G0
MGH43_P7_D09	MGH43	PN	G1	Neural G0
MGH43_P7_E05	MGH43	PN	S	G1
MGH43_P7_G07	MGH43	PN	G1	Neural G0
MGH43_P7_H01	MGH43	PN	G1	Neural G0
MGH43_P7_H02	MGH43	PN	G1	Neural G0
MGH43_P7_H07	MGH43	PN	S	Neural G0
MGH43_P7_H10	MGH43	PN	G1	Neural G0
MGH43_P8_C12	MGH43	CL	G1	Neural G0
MGH43_P8_E05	MGH43	MS	S	Neural G0
MGH43_P8_E09	MGH43	CL	G1	G1
MGH43_P8_F03	MGH43	MS	G1	Neural G0
MGH43_P8_F12	MGH43	PN	G1	Neural G0
MGH43_P8_G04	MGH43	CL	G1	Neural G0
MGH43_P8_H06	MGH43	PN	G1	G1
MGH45_P4_A01	MGH45	CL	S	Neural G0
MGH45_P4_A02	MGH45	PN	S	Neural G0
MGH45_P4_A08	MGH45	MS	G2M	M/Early G1
MGH45_P4_A10	MGH45	PN	G1	Neural G0
MGH45_P4_A11	MGH45	CL	G2M	G2/M
MGH45_P4_A12	MGH45	PN	G2M	G2/M
MGH45_P4_B01	MGH45	PN	G1	Neural G0
MGH45_P4_B05	MGH45	PN	G1	Neural G0
MGH45_P4_B06	MGH45	CL	G1	Neural G0
MGH45_P4_B08	MGH45	PN	G2M	Neural G0
MGH45_P4_B11	MGH45	PN	G2M	G1
MGH45_P4_C07	MGH45	CL	S	G1
MGH45_P4_C08	MGH45	PN	G2M	Neural G0
MGH45_P4_C10	MGH45	CL	G1	Neural G0
MGH45_P4_D02	MGH45	PN	S	Neural G0
MGH45_P4_D05	MGH45	PN	S	Neural G0
MGH45_P4_D08	MGH45	PN	G2M	Neural G0
MGH45_P4_D09	MGH45	PN	S	Neural G0
MGH45_P4_D12	MGH45	PN	G1	Neural G0
MGH45_P4_E01	MGH45	PN	S	Neural G0
MGH45_P4_E03	MGH45	CL	G1	Neural G0
MGH45_P4_E04	MGH45	PN	G1	Neural G0
MGH45_P4_E10	MGH45	CL	S	S/G2
MGH45_P4_E12	MGH45	CL	S	Neural G0
MGH45_P4_F07	MGH45	CL	G1	Neural G0
MGH45_P4_F08	MGH45	MS	G1	Neural G0
MGH45_P4_F11	MGH45	CL	S	Neural G0
MGH45_P4_F12	MGH45	CL	S	Neural G0
MGH45_P4_G04	MGH45	CL	S	S/G2
MGH45_P4_G05	MGH45	CL	S	Neural G0
MGH45_P4_G08	MGH45	PN	G1	Neural G0
MGH45_P4_G10	MGH45	PN	G1	Neural G0
MGH45_P4_G11	MGH45	PN	G1	Neural G0
MGH45_P4_G12	MGH45	PN	G1	Neural G0
MGH45_P4_H01	MGH45	PN	G1	Neural G0
MGH45_P4_H02	MGH45	PN	G1	Neural G0
MGH45_P4_H03	MGH45	PN	G2M	Neural G0
MGH45_P4_H05	MGH45	CL	G2M	G2/M
MGH45_P4_H06	MGH45	PN	G2M	Neural G0
MGH45_P4_H07	MGH45	CL	G2M	Neural G0
MGH45_P4_H08	MGH45	PN	G1	Neural G0
MGH45_P4_H10	MGH45	CL	G2M	Neural G0
MGH45_P4_H11	MGH45	CL	G2M	Neural G0
MGH45_P5_C12	MGH45	CL	G1	Neural G0
MGH45_P5_E05	MGH45	MS	S	Neural G0
MGH45_P5_E09	MGH45	MS	G1	G1
MGH45_P5_F03	MGH45	PN	G1	Neural G0
MGH45_P5_F12	MGH45	PN	G1	Neural G0
MGH45_P5_G04	MGH45	CL	G1	Neural G0
MGH45_P5_H06	MGH45	PN	G1	G1
MGH56_P2_B02	MGH56	PN	G1	Neural G0
MGH56_P2_B03	MGH56	PN	G1	G1
MGH56_P2_C09	MGH56	PN	S	Neural G0
MGH56_P2_D07	MGH56	PN	G1	Neural G0
MGH56_P2_E03	MGH56	CL	S	Neural G0
MGH56_P2_E09	MGH56	PN	G1	Neural G0
MGH56_P2_E11	MGH56	CL	G1	Neural G0
MGH56_P2_F06	MGH56	PN	S	Neural G0
MGH56_P2_G07	MGH56	PN	G1	Neural G0
MGH56_P2_G11	MGH56	CL	G1	Neural G0
MGH56_P2_H04	MGH56	PN	G1	Neural G0
MGH56_P2_H06	MGH56	PN	G1	Neural G0
MGH56_P3_A01	MGH56	PN	G1	Neural G0
MGH56_P3_A02	MGH56	PN	G1	Neural G0
MGH56_P3_A03	MGH56	PN	G1	Neural G0
MGH56_P3_A04	MGH56	PN	G1	Neural G0
MGH56_P3_A05	MGH56	PN	G1	Neural G0
MGH56_P3_A06	MGH56	PN	G1	Neural G0
MGH56_P3_A07	MGH56	PN	G1	Neural G0
MGH56_P3_A08	MGH56	CL	G2M	Neural G0
MGH56_P3_A10	MGH56	PN	G1	Neural G0
MGH56_P3_A11	MGH56	CL	G1	Neural G0
MGH56_P3_B01	MGH56	MS	G1	Neural G0
MGH56_P3_B02	MGH56	MS	G2M	Neural G0
MGH56_P3_B03	MGH56	CL	S	Neural G0
MGH56_P3_B04	MGH56	CL	G1	Neural G0
MGH56_P3_B05	MGH56	PN	G1	Neural G0
MGH56_P3_B06	MGH56	PN	S	Neural G0
MGH56_P3_B07	MGH56	PN	G1	Neural G0
MGH56_P3_B08	MGH56	PN	S	Neural G0
MGH56_P3_B09	MGH56	CL	G1	Neural G0
MGH56_P3_B10	MGH56	PN	G1	Neural G0
MGH56_P3_B11	MGH56	PN	G1	Neural G0
MGH56_P3_B12	MGH56	MS	G1	Neural G0
MGH56_P3_C01	MGH56	PN	G1	Neural G0
MGH56_P3_C02	MGH56	PN	G1	Neural G0
MGH56_P3_C03	MGH56	PN	G1	Neural G0
MGH56_P3_C04	MGH56	PN	G1	Neural G0
MGH56_P3_C05	MGH56	CL	G1	Neural G0
MGH56_P3_C06	MGH56	CL	G1	Neural G0
MGH56_P3_C07	MGH56	PN	G1	Neural G0
MGH56_P3_C08	MGH56	PN	G1	Neural G0
MGH56_P3_C09	MGH56	CL	G1	Neural G0
MGH56_P3_C10	MGH56	CL	G1	Neural G0
MGH56_P3_C11	MGH56	CL	G1	Neural G0
MGH56_P3_C12	MGH56	PN	S	Neural G0
MGH56_P3_D01	MGH56	PN	G2M	Neural G0
MGH56_P3_D02	MGH56	PN	G1	Neural G0
MGH56_P3_D03	MGH56	PN	G1	Neural G0
MGH56_P3_D04	MGH56	PN	S	Neural G0
MGH56_P3_D05	MGH56	PN	G1	Neural G0
MGH56_P3_D06	MGH56	PN	G1	Neural G0
MGH56_P3_D07	MGH56	CL	G1	Neural G0
MGH56_P3_D08	MGH56	PN	G1	Neural G0
MGH56_P3_D09	MGH56	CL	G1	Neural G0
MGH56_P3_D10	MGH56	CL	S	Neural G0
MGH56_P3_D11	MGH56	PN	G2M	Neural G0
MGH56_P3_D12	MGH56	PN	G1	Neural G0
MGH56_P3_E01	MGH56	PN	G1	Neural G0
MGH56_P3_E02	MGH56	PN	G1	G1
MGH56_P3_E03	MGH56	PN	S	Neural G0
MGH56_P3_E04	MGH56	PN	G1	Neural G0
MGH56_P3_E05	MGH56	PN	G1	Neural G0
MGH56_P3_E06	MGH56	CL	G1	Neural G0
MGH56_P3_E07	MGH56	PN	G1	Neural G0
MGH56_P3_E08	MGH56	PN	G1	Neural G0
MGH56_P3_E09	MGH56	PN	G1	Neural G0
MGH56_P3_E10	MGH56	PN	G1	Neural G0
MGH56_P3_E12	MGH56	PN	G1	Neural G0
MGH56_P3_F01	MGH56	PN	S	Neural G0
MGH56_P3_F02	MGH56	MS	G1	Neural G0
MGH56_P3_F03	MGH56	PN	G1	Neural G0
MGH56_P3_F04	MGH56	PN	S	Neural G0
MGH56_P3_F05	MGH56	PN	S	Neural G0
MGH56_P3_F06	MGH56	PN	G1	Neural G0
MGH56_P3_F07	MGH56	PN	G1	Neural G0
MGH56_P3_F08	MGH56	PN	G1	Neural G0
MGH56_P3_F09	MGH56	PN	G1	Neural G0
MGH56_P3_F10	MGH56	PN	G1	Neural G0
MGH56_P3_F11	MGH56	CL	G1	Neural G0
MGH56_P3_F12	MGH56	PN	S	Neural G0
MGH56_P3_G01	MGH56	PN	G1	Neural G0
MGH56_P3_G02	MGH56	PN	G2M	G1
MGH56_P3_G03	MGH56	PN	G2M	Neural G0
MGH56_P3_G04	MGH56	PN	S	Neural G0
MGH56_P3_G05	MGH56	PN	S	Neural G0
MGH56_P3_G06	MGH56	PN	G1	Neural G0
MGH56_P3_G07	MGH56	PN	G1	Neural G0
MGH56_P3_G08	MGH56	PN	G1	Neural G0
MGH56_P3_G09	MGH56	MS	G1	Neural G0
MGH56_P3_G10	MGH56	PN	G2M	Neural G0
MGH56_P3_G11	MGH56	CL	G1	Neural G0
MGH56_P3_G12	MGH56	MS	G1	Neural G0
MGH56_P3_H02	MGH56	PN	G1	Neural G0
MGH56_P3_H03	MGH56	CL	S	Neural G0
MGH56_P3_H04	MGH56	PN	G1	Neural G0
MGH56_P3_H05	MGH56	PN	G1	Neural G0
MGH56_P3_H07	MGH56	CL	G2M	Neural G0
MGH56_P3_H08	MGH56	CL	G2M	Neural G0
MGH56_P3_H09	MGH56	PN	G2M	Neural G0
MGH56_P3_H10	MGH56	PN	G1	Neural G0
MGH56_P3_H11	MGH56	MS	S	Neural G0
MGH56_P3_H12	MGH56	PN	G1	Neural G0
MGH42_P4_A02	MGH42	PN	G1	Neural G0
MGH42_P4_A03	MGH42	CL	G1	Neural G0
MGH42_P4_A07	MGH42	PN	S	Neural G0
MGH42_P4_A08	MGH42	CL	G1	Neural G0
MGH42_P4_A11	MGH42	PN	G1	Neural G0
MGH42_P4_B01	MGH42	CL	G2M	S/G2
MGH42_P4_B12	MGH42	PN	G1	Neural G0
MGH42_P4_C01	MGH42	CL	S	Neural G0
MGH42_P4_C02	MGH42	PN	G1	Neural G0
MGH42_P4_C03	MGH42	PN	G1	Neural G0
MGH42_P4_C07	MGH42	PN	G2M	Neural G0
MGH42_P4_C09	MGH42	PN	S	Neural G0
MGH42_P4_C10	MGH42	CL	G2M	Neural G0
MGH42_P4_D01	MGH42	PN	G1	Neural G0
MGH42_P4_D05	MGH42	PN	G1	Neural G0
MGH42_P4_D10	MGH42	CL	G2M	G1
MGH42_P4_E01	MGH42	CL	G1	Neural G0
MGH42_P4_E02	MGH42	MS	G1	Neural G0
MGH42_P4_E07	MGH42	PN	S	Neural G0
MGH42_P4_E08	MGH42	PN	G1	Neural G0
MGH42_P4_E09	MGH42	PN	G1	Neural G0
MGH42_P4_E10	MGH42	CL	G1	Neural G0
MGH42_P4_E12	MGH42	CL	S	Neural G0
MGH42_P4_F01	MGH42	CL	G2M	Neural G0
MGH42_P4_F02	MGH42	CL	G1	Neural G0
MGH42_P4_F04	MGH42	CL	G1	Neural G0
MGH42_P4_F06	MGH42	PN	G1	G1
MGH42_P4_F08	MGH42	CL	G1	Neural G0
MGH42_P4_F09	MGH42	PN	G1	G1
MGH42_P4_G02	MGH42	PN	S	S
MGH42_P4_G03	MGH42	PN	G2M	Neural G0
MGH42_P4_G06	MGH42	CL	S	Neural G0
MGH42_P4_G08	MGH42	PN	G2M	G2/M
MGH42_P4_G10	MGH42	PN	S	S/G2
MGH42_P4_G12	MGH42	MS	G1	Neural G0
MGH42_P4_H01	MGH42	CL	S	Neural G0
MGH42_P4_H03	MGH42	PN	G1	Neural G0
MGH42_P5_A02	MGH42	MS	S	Neural G0
MGH42_P5_A03	MGH42	PN	G1	Neural G0
MGH42_P5_A04	MGH42	CL	G1	Neural G0
MGH42_P5_A10	MGH42	CL	G1	Neural G0
MGH42_P5_A12	MGH42	PN	S	Neural G0
MGH42_P5_B03	MGH42	PN	S	Neural G0
MGH42_P5_B11	MGH42	PN	G1	Neural G0
MGH42_P5_C04	MGH42	PN	G1	Neural G0
MGH42_P5_C07	MGH42	CL	S	Neural G0
MGH42_P5_C10	MGH42	PN	S	Neural G0
MGH42_P5_C12	MGH42	PN	S	Neural G0
MGH42_P5_D03	MGH42	CL	S	Neural G0
MGH42_P5_E02	MGH42	MS	S	Neural G0
MGH42_P5_E04	MGH42	CL	S	Neural G0
MGH42_P5_E07	MGH42	PN	G1	Neural G0
MGH42_P5_E08	MGH42	PN	G1	Neural G0
MGH42_P5_E09	MGH42	CL	G2M	Neural G0
MGH42_P5_E12	MGH42	PN	S	Neural G0
MGH42_P5_F01	MGH42	PN	G2M	Neural G0
MGH42_P5_F02	MGH42	PN	G2M	Neural G0
MGH42_P5_F03	MGH42	CL	S	Neural G0
MGH42_P5_F04	MGH42	PN	G1	Neural G0
MGH42_P5_G01	MGH42	PN	G2M	S/G2
MGH42_P5_G04	MGH42	CL	G1	Neural G0
MGH42_P5_G05	MGH42	PN	G1	Neural G0
MGH42_P5_H01	MGH42	CL	G1	Neural G0
MGH42_P5_H03	MGH42	CL	G2M	G1
MGH42_P5_H04	MGH42	PN	G1	Neural G0
MGH42_P5_H07	MGH42	PN	G2M	Neural G0
MGH42_P5_H08	MGH42	PN	G1	Neural G0
MGH42_P5_H09	MGH42	PN	G1	Neural G0
MGH42_P5_H11	MGH42	PN	G2M	Neural G0
MGH42_P6_A01	MGH42	CL	G1	Neural G0
MGH42_P6_A04	MGH42	PN	G1	Neural G0
MGH42_P6_A06	MGH42	PN	G1	Neural G0
MGH42_P6_A11	MGH42	PN	G2M	G2/M
MGH42_P6_B03	MGH42	PN	G1	Neural G0
MGH42_P6_B04	MGH42	PN	S	G1
MGH42_P6_B05	MGH42	CL	G2M	Neural G0
MGH42_P6_B06	MGH42	PN	G2M	G2/M
MGH42_P6_B07	MGH42	PN	G1	Neural G0
MGH42_P6_B08	MGH42	CL	G1	Neural G0
MGH42_P6_B09	MGH42	CL	G2M	G1
MGH42_P6_C05	MGH42	PN	G2M	Neural G0
MGH42_P6_C08	MGH42	PN	G2M	Neural G0
MGH42_P6_C09	MGH42	CL	G1	Neural G0
MGH42_P6_D11	MGH42	MS	S	Neural G0
MGH42_P6_E02	MGH42	PN	G1	Neural G0
MGH42_P6_E09	MGH42	CL	G2M	G1
MGH42_P6_F08	MGH42	CL	G1	G1
MGH42_P6_F10	MGH42	PN	S	Neural G0
MGH42_P6_G06	MGH42	PN	S	Neural G0
MGH42_P6_G07	MGH42	CL	G2M	S/G2
MGH42_P6_G09	MGH42	CL	G1	Neural G0
MGH42_P6_H03	MGH42	PN	G1	G1
MGH42_P6_H09	MGH42	PN	G1	Neural G0
MGH42_P6_H12	MGH42	CL	G1	Neural G0
MGH45_P11_A01	MGH45	CL	G1	Neural G0
MGH45_P11_A02	MGH45	CL	G1	Neural G0
MGH45_P11_A03	MGH45	CL	S	Neural G0
MGH45_P11_A04	MGH45	CL	G1	Neural G0
MGH45_P11_A06	MGH45	CL	G1	Neural G0
MGH45_P11_A07	MGH45	CL	G2M	Neural G0
MGH45_P11_A08	MGH45	CL	S	G1
MGH45_P11_A09	MGH45	CL	G1	Neural G0
MGH45_P11_A10	MGH45	CL	S	Neural G0
MGH45_P11_A11	MGH45	CL	S	Neural G0
MGH45_P11_A12	MGH45	PN	G2M	Neural G0
MGH45_P11_B01	MGH45	CL	G1	G1
MGH45_P11_B02	MGH45	CL	S	Neural G0
MGH45_P11_B05	MGH45	PN	G1	Neural G0
MGH45_P11_B08	MGH45	PN	S	G1
MGH45_P11_B11	MGH45	PN	G1	Neural G0
MGH45_P11_C01	MGH45	PN	G1	Neural G0
MGH45_P11_C02	MGH45	PN	G1	Neural G0
MGH45_P11_C03	MGH45	CL	S	Neural G0
MGH45_P11_C04	MGH45	PN	G2M	Neural G0
MGH45_P11_C06	MGH45	CL	G2M	Neural G0
MGH45_P11_C07	MGH45	CL	G1	Neural G0
MGH45_P11_C08	MGH45	PN	G1	Neural G0
MGH45_P11_C09	MGH45	PN	S	Neural G0
MGH45_P11_D01	MGH45	CL	S	Neural G0
MGH45_P11_D02	MGH45	CL	S	Neural G0
MGH45_P11_D03	MGH45	CL	G1	Neural G0
MGH45_P11_D05	MGH45	PN	G1	Neural G0
MGH45_P11_D07	MGH45	MS	G1	Neural G0
MGH45_P11_D08	MGH45	PN	G1	Neural G0
MGH45_P11_D10	MGH45	CL	G1	Neural G0
MGH45_P11_D11	MGH45	CL	G1	Neural G0
MGH45_P11_D12	MGH45	CL	S	Neural G0
MGH45_P11_E03	MGH45	CL	G1	Neural G0
MGH45_P11_E04	MGH45	CL	G1	Neural G0
MGH45_P11_E05	MGH45	PN	G1	Neural G0
MGH45_P11_E06	MGH45	CL	S	Neural G0
MGH45_P11_E07	MGH45	MS	S	Neural G0
MGH45_P11_E08	MGH45	PN	G1	Neural G0
MGH45_P11_E09	MGH45	MS	S	Neural G0
MGH45_P11_E10	MGH45	PN	G1	Neural G0
MGH45_P11_E11	MGH45	CL	G1	Neural G0
MGH45_P11_E12	MGH45	CL	S	Neural G0
MGH45_P11_F02	MGH45	PN	G1	Neural G0
MGH45_P11_F03	MGH45	PN	G2M	Neural G0
MGH45_P11_F04	MGH45	MS	G2M	M/Early G1
MGH45_P11_F06	MGH45	PN	G1	Neural G0
MGH45_P11_F07	MGH45	PN	S	Neural G0
MGH45_P11_F08	MGH45	PN	G1	Neural G0
MGH45_P11_F09	MGH45	PN	G1	Neural G0
MGH45_P11_F10	MGH45	CL	S	Neural G0
MGH45_P11_F12	MGH45	PN	S	Neural G0
MGH45_P11_G01	MGH45	PN	G1	Neural G0
MGH45_P11_G02	MGH45	CL	G1	Neural G0
MGH45_P11_G03	MGH45	CL	G2M	Neural G0
MGH45_P11_G04	MGH45	PN	G2M	Neural G0
MGH45_P11_G05	MGH45	PN	G1	Neural G0
MGH45_P11_G06	MGH45	PN	G1	Neural G0
MGH45_P11_G07	MGH45	CL	G1	Neural G0
MGH45_P11_G08	MGH45	CL	G1	Neural G0
MGH45_P11_G09	MGH45	PN	S	Neural G0
MGH45_P11_G11	MGH45	PN	G1	Neural G0
MGH45_P11_G12	MGH45	CL	S	Neural G0
MGH45_P11_H01	MGH45	PN	S	Neural G0
MGH45_P11_H02	MGH45	CL	G1	Neural G0
MGH45_P11_H05	MGH45	CL	S	Neural G0
MGH45_P11_H06	MGH45	CL	S	Neural G0
MGH45_P11_H07	MGH45	PN	G1	Neural G0
MGH45_P11_H09	MGH45	MS	S	Neural G0
MGH45_P11_H10	MGH45	PN	S	Neural G0
MGH45_P11_H11	MGH45	CL	G2M	Neural G0
MGH45_P11_H12	MGH45	PN	G2M	Neural G0
MGH45_P12_A01	MGH45	CL	S	Neural G0
MGH45_P12_A02	MGH45	PN	G2M	Neural G0
MGH45_P12_A03	MGH45	PN	S	Neural G0
MGH45_P12_A04	MGH45	CL	G1	Neural G0
MGH45_P12_A05	MGH45	CL	G2M	Neural G0
MGH45_P12_A06	MGH45	CL	S	Neural G0
MGH45_P12_A07	MGH45	MS	S	Neural G0
MGH45_P12_A08	MGH45	PN	S	Neural G0
MGH45_P12_A09	MGH45	PN	S	S/G2
MGH45_P12_A10	MGH45	MS	G1	Neural G0
MGH45_P12_A11	MGH45	CL	S	Neural G0
MGH45_P12_A12	MGH45	MS	S	Neural G0
MGH45_P12_B01	MGH45	PN	G2M	Neural G0
MGH45_P12_B02	MGH45	MS	S	Neural G0
MGH45_P12_B04	MGH45	PN	G2M	Neural G0
MGH45_P12_B05	MGH45	PN	G1	Neural G0
MGH45_P12_B06	MGH45	PN	G1	Neural G0
MGH45_P12_B07	MGH45	MS	G1	Neural G0
MGH45_P12_B08	MGH45	PN	G1	Neural G0
MGH45_P12_B12	MGH45	MS	S	Neural G0
MGH45_P12_C01	MGH45	PN	S	Neural G0
MGH45_P12_C03	MGH45	MS	G1	Neural G0
MGH45_P12_C04	MGH45	MS	G1	Neural G0
MGH45_P12_C05	MGH45	MS	G1	Neural G0
MGH45_P12_C07	MGH45	CL	G1	Neural G0
MGH45_P12_C08	MGH45	PN	G1	Neural G0
MGH45_P12_C09	MGH45	CL	S	Neural G0
MGH45_P12_C10	MGH45	CL	G2M	G2/M
MGH45_P12_C12	MGH45	PN	G1	Neural G0
MGH45_P12_D01	MGH45	CL	S	Neural G0
MGH45_P12_D02	MGH45	PN	G1	Neural G0
MGH45_P12_D03	MGH45	PN	S	Neural G0
MGH45_P12_D04	MGH45	PN	S	Neural G0
MGH45_P12_D05	MGH45	PN	G1	Neural G0
MGH45_P12_D06	MGH45	PN	G1	Neural G0
MGH45_P12_D07	MGH45	CL	G1	G1
MGH45_P12_D08	MGH45	MS	S	Neural G0
MGH45_P12_D09	MGH45	CL	G2M	Neural G0
MGH45_P12_D10	MGH45	PN	G1	Neural G0
MGH45_P12_D12	MGH45	MS	G1	Neural G0
MGH45_P12_E01	MGH45	CL	G1	Neural G0
MGH45_P12_E02	MGH45	CL	G2M	Neural G0
MGH45_P12_E03	MGH45	CL	G1	Neural G0
MGH45_P12_E06	MGH45	CL	S	Neural G0
MGH45_P12_E08	MGH45	PN	G1	Neural G0
MGH45_P12_E10	MGH45	PN	S	Neural G0
MGH45_P12_E11	MGH45	CL	S	Neural G0
MGH45_P12_F01	MGH45	CL	G1	Neural G0
MGH45_P12_F02	MGH45	PN	G1	Neural G0
MGH45_P12_F03	MGH45	CL	G2M	Neural G0
MGH45_P12_F04	MGH45	CL	G1	Neural G0
MGH45_P12_F05	MGH45	CL	G1	Neural G0
MGH45_P12_F07	MGH45	PN	G1	Neural G0
MGH45_P12_F08	MGH45	PN	G2M	Neural G0
MGH45_P12_F11	MGH45	PN	G2M	Neural G0
MGH45_P12_F12	MGH45	CL	S	Neural G0
MGH45_P12_G01	MGH45	CL	G2M	Neural G0
MGH45_P12_G04	MGH45	PN	G1	Neural G0
MGH45_P12_G05	MGH45	PN	G1	Neural G0
MGH45_P12_G06	MGH45	CL	G1	Neural G0
MGH45_P12_G07	MGH45	CL	G1	Neural G0
MGH45_P12_G08	MGH45	MS	S	G1
MGH45_P12_G09	MGH45	PN	S	Neural G0
MGH45_P12_G10	MGH45	PN	G1	Neural G0
MGH45_P12_G11	MGH45	PN	S	Neural G0
MGH45_P12_H01	MGH45	CL	G2M	S/G2
MGH45_P12_H03	MGH45	PN	G2M	Neural G0
MGH45_P12_H06	MGH45	CL	S	Neural G0
MGH45_P12_H10	MGH45	CL	G2M	Neural G0
MGH45_P12_H12	MGH45	CL	G1	Neural G0
MGH45_P7_A02	MGH45	PN	G2M	Neural G0
MGH45_P7_A07	MGH45	CL	G2M	Neural G0
MGH45_P7_A09	MGH45	CL	S	Neural G0
MGH45_P7_A12	MGH45	CL	S	Neural G0
MGH45_P7_B05	MGH45	PN	S	Neural G0
MGH45_P7_B06	MGH45	PN	G1	G1
MGH45_P7_B08	MGH45	PN	G1	Neural G0
MGH45_P7_B12	MGH45	CL	G1	G1
MGH45_P7_C01	MGH45	PN	G1	Neural G0
MGH45_P7_C02	MGH45	CL	G1	Neural G0
MGH45_P7_C04	MGH45	CL	G1	Neural G0
MGH45_P7_C05	MGH45	CL	S	Neural G0
MGH45_P7_C06	MGH45	PN	G1	Neural G0
MGH45_P7_C07	MGH45	PN	S	Neural G0
MGH45_P7_C08	MGH45	CL	S	Neural G0
MGH45_P7_D01	MGH45	CL	S	Neural G0
MGH45_P7_D02	MGH45	CL	S	Neural G0
MGH45_P7_D05	MGH45	CL	G2M	G2/M
MGH45_P7_D07	MGH45	CL	G1	Neural G0
MGH45_P7_D10	MGH45	PN	S	Neural G0
MGH45_P7_D12	MGH45	PN	G1	Neural G0
MGH45_P7_E01	MGH45	MS	S	Neural G0
MGH45_P7_E05	MGH45	CL	G1	Neural G0
MGH45_P7_E06	MGH45	PN	G1	Neural G0
MGH45_P7_E10	MGH45	CL	S	Neural G0
MGH45_P7_F01	MGH45	CL	G1	Neural G0
MGH45_P7_F03	MGH45	PN	G1	Neural G0
MGH45_P7_F04	MGH45	PN	G1	Neural G0
MGH45_P7_F08	MGH45	PN	G1	Neural G0
MGH45_P7_F09	MGH45	CL	G1	Neural G0
MGH45_P7_G01	MGH45	CL	G1	Neural G0
MGH45_P7_G02	MGH45	PN	G1	Neural G0
MGH45_P7_G04	MGH45	PN	G1	Neural G0
MGH45_P7_G07	MGH45	CL	G2M	Neural G0
MGH45_P7_G08	MGH45	CL	G1	Neural G0
MGH45_P7_G11	MGH45	CL	G2M	Neural G0
MGH45_P7_G12	MGH45	CL	G1	Neural G0
MGH45_P7_H03	MGH45	PN	G1	Neural G0
MGH45_P7_H11	MGH45	MS	G1	Neural G0
MGH45_P7_H12	MGH45	CL	S	Neural G0
MGH45_P8_A01	MGH45	CL	G2M	G1
MGH45_P8_A03	MGH45	PN	S	Neural G0
MGH45_P8_A05	MGH45	MS	S	Neural G0
MGH45_P8_A06	MGH45	MS	S	Neural G0
MGH45_P8_A09	MGH45	CL	G1	Neural G0
MGH45_P8_B01	MGH45	CL	G2M	G2/M
MGH45_P8_B03	MGH45	PN	G1	Neural G0
MGH45_P8_B12	MGH45	CL	G2M	Neural G0
MGH45_P8_C04	MGH45	CL	S	Neural G0
MGH45_P8_C07	MGH45	PN	G1	Neural G0
MGH45_P8_D01	MGH45	PN	S	Neural G0
MGH45_P8_D02	MGH45	CL	G1	Neural G0
MGH45_P8_D03	MGH45	PN	G1	Neural G0
MGH45_P8_D05	MGH45	PN	G1	Neural G0
MGH45_P8_D07	MGH45	PN	S	Neural G0
MGH45_P8_E01	MGH45	PN	G1	G1
MGH45_P8_E06	MGH45	CL	G2M	G2/M
MGH45_P8_E08	MGH45	PN	G1	Neural G0
MGH45_P8_E10	MGH45	CL	G2M	Neural G0
MGH45_P8_E11	MGH45	CL	G1	Neural G0
MGH45_P8_F01	MGH45	PN	S	Neural G0
MGH45_P8_F02	MGH45	CL	G1	Neural G0
MGH45_P8_F04	MGH45	PN	G1	Neural G0
MGH45_P8_F05	MGH45	MS	G1	Neural G0
MGH45_P8_F07	MGH45	CL	S	Neural G0
MGH45_P8_F08	MGH45	PN	G2M	Neural G0
MGH45_P8_F09	MGH45	CL	G1	Neural G0
MGH45_P8_F11	MGH45	CL	S	Neural G0
MGH45_P8_G01	MGH45	CL	G1	Neural G0
MGH45_P8_G02	MGH45	CL	G2M	Neural G0
MGH45_P8_G06	MGH45	CL	S	Neural G0
MGH45_P8_G10	MGH45	CL	S	Neural G0
MGH45_P8_H01	MGH45	CL	G1	Neural G0
MGH45_P8_H03	MGH45	PN	G1	Neural G0
MGH45_P8_H04	MGH45	CL	S	Neural G0
MGH45_P8_H05	MGH45	CL	G1	Neural G0
MGH45_P8_H09	MGH45	PN	G1	Neural G0
MGH45_P8_H10	MGH45	MS	G2M	M/Early G1
MGH45_P8_H11	MGH45	MS	G1	Neural G0
MGH45_P6_A03	MGH45	CL	G1	Neural G0
MGH45_P6_A04	MGH45	PN	S	Neural G0
MGH45_P6_A08	MGH45	PN	G1	Neural G0
MGH45_P6_A11	MGH45	PN	G1	Neural G0
MGH45_P6_B04	MGH45	CL	S	Neural G0
MGH45_P6_B05	MGH45	PN	S	Neural G0
MGH45_P6_B06	MGH45	CL	G2M	Neural G0
MGH45_P6_B07	MGH45	CL	S	Neural G0
MGH45_P6_B08	MGH45	MS	G2M	Neural G0
MGH45_P6_B09	MGH45	PN	G2M	Neural G0
MGH45_P6_B11	MGH45	CL	G1	Neural G0
MGH45_P6_C02	MGH45	CL	G2M	Neural G0
MGH45_P6_C10	MGH45	CL	G2M	Neural G0
MGH45_P6_C11	MGH45	CL	G1	Neural G0
MGH45_P6_C12	MGH45	PN	G1	Neural G0
MGH45_P6_D02	MGH45	CL	G2M	Neural G0
MGH45_P6_D05	MGH45	CL	G1	Neural G0
MGH45_P6_D06	MGH45	PN	S	Neural G0
MGH45_P6_D07	MGH45	MS	S	Neural G0
MGH45_P6_D08	MGH45	CL	S	Neural G0
MGH45_P6_D09	MGH45	CL	S	Neural G0
MGH45_P6_D11	MGH45	PN	G1	Neural G0
MGH45_P6_E01	MGH45	PN	S	Neural G0
MGH45_P6_E02	MGH45	MS	G2M	Neural G0
MGH45_P6_E05	MGH45	PN	G1	Neural G0
MGH45_P6_E06	MGH45	PN	G1	Neural G0
MGH45_P6_E09	MGH45	PN	G1	Neural G0
MGH45_P6_E10	MGH45	PN	G1	Neural G0
MGH45_P6_F06	MGH45	CL	G2M	G1
MGH45_P6_F10	MGH45	CL	S	Neural G0
MGH45_P6_F11	MGH45	CL	S	Neural G0
MGH45_P6_F12	MGH45	PN	G1	Neural G0
MGH45_P6_G01	MGH45	PN	G1	Neural G0
MGH45_P6_G02	MGH45	PN	S	Neural G0
MGH45_P6_G04	MGH45	PN	G1	Neural G0
MGH45_P6_G08	MGH45	PN	S	Neural G0
MGH45_P6_G10	MGH45	PN	S	Neural G0
MGH45_P6_G12	MGH45	PN	G1	Neural G0
MGH45_P6_H01	MGH45	CL	G1	Neural G0
MGH45_P6_H03	MGH45	PN	S	Neural G0
MGH45_P6_H07	MGH45	PN	G2M	Neural G0
MGH45_P6_H08	MGH45	PN	G1	Neural G0
MGH45_P6_H09	MGH45	PN	G2M	G2/M
MGH45_P6_H11	MGH45	PN	G1	Neural G0
MGH44_P13_A01	MGH44	PN	S	Neural G0
MGH44_P13_A02	MGH44	PN	G1	G1
MGH44_P13_A03	MGH44	PN	G2M	Neural G0
MGH44_P13_A04	MGH44	PN	G1	Neural G0
MGH44_P13_A05	MGH44	CL	G1	Neural G0
MGH44_P13_A06	MGH44	PN	S	Neural G0
MGH44_P13_A07	MGH44	CL	S	Neural G0
MGH44_P13_A08	MGH44	CL	G1	Neural G0
MGH44_P13_A09	MGH44	PN	G2M	G1
MGH44_P13_A10	MGH44	CL	G1	Neural G0
MGH44_P13_A11	MGH44	CL	G1	G1
MGH44_P13_A12	MGH44	CL	G2M	Neural G0
MGH44_P13_B01	MGH44	PN	G1	Neural G0
MGH44_P13_B02	MGH44	CL	S	Neural G0
MGH44_P13_B03	MGH44	CL	G2M	Neural G0
MGH44_P13_B04	MGH44	PN	G1	Neural G0
MGH44_P13_B05	MGH44	PN	G1	Neural G0
MGH44_P13_B06	MGH44	CL	G1	Neural G0
MGH44_P13_B07	MGH44	PN	G1	Neural G0
MGH44_P13_B08	MGH44	PN	G1	Neural G0
MGH44_P13_B09	MGH44	PN	G1	Neural G0
MGH44_P13_B10	MGH44	PN	G1	Neural G0
MGH44_P13_B11	MGH44	CL	G1	Neural G0
MGH44_P13_C01	MGH44	PN	G1	Neural G0
MGH44_P13_C02	MGH44	PN	S	Neural G0
MGH44_P13_C03	MGH44	PN	S	Neural G0
MGH44_P13_C05	MGH44	PN	S	G1
MGH44_P13_C06	MGH44	CL	G1	Neural G0
MGH44_P13_C07	MGH44	CL	S	Neural G0
MGH44_P13_C08	MGH44	PN	G1	G1
MGH44_P13_C09	MGH44	PN	G1	Neural G0
MGH44_P13_C10	MGH44	PN	G1	Neural G0
MGH44_P13_C11	MGH44	CL	G1	Neural G0
MGH44_P13_D01	MGH44	CL	G1	G1
MGH44_P13_D02	MGH44	PN	G1	Neural G0
MGH44_P13_D03	MGH44	MS	G1	Neural G0
MGH44_P13_D04	MGH44	PN	G1	Neural G0
MGH44_P13_D05	MGH44	PN	S	Neural G0
MGH44_P13_D06	MGH44	PN	G1	G1
MGH44_P13_D07	MGH44	CL	S	Neural G0
MGH44_P13_D09	MGH44	PN	G1	Neural G0
MGH44_P13_D10	MGH44	CL	S	Neural G0
MGH44_P13_D11	MGH44	CL	S	Neural G0
MGH44_P13_D12	MGH44	PN	G1	Neural G0
MGH44_P13_E01	MGH44	PN	G2M	Neural G0
MGH44_P13_E02	MGH44	PN	G1	Neural G0
MGH44_P13_E03	MGH44	PN	G2M	Neural G0
MGH44_P13_E04	MGH44	MS	G1	Neural G0
MGH44_P13_E05	MGH44	CL	G1	Neural G0
MGH44_P13_E06	MGH44	PN	G1	Neural G0
MGH44_P13_E07	MGH44	CL	G1	Neural G0
MGH44_P13_E08	MGH44	CL	G1	Neural G0
MGH44_P13_E09	MGH44	PN	G1	Neural G0
MGH44_P13_E10	MGH44	PN	G1	Neural G0
MGH44_P13_F01	MGH44	PN	G1	Neural G0
MGH44_P13_F02	MGH44	PN	G1	G1
MGH44_P13_F03	MGH44	MS	G1	Neural G0
MGH44_P13_F04	MGH44	CL	G2M	Neural G0
MGH44_P13_F05	MGH44	PN	G1	Neural G0
MGH44_P13_F06	MGH44	CL	G1	Neural G0
MGH44_P13_F07	MGH44	PN	G1	Neural G0
MGH44_P13_F08	MGH44	PN	S	Neural G0
MGH44_P13_F09	MGH44	CL	G1	G1
MGH44_P13_F10	MGH44	CL	G1	Neural G0
MGH44_P13_F11	MGH44	CL	G2M	Neural G0
MGH44_P13_F12	MGH44	PN	G1	Neural G0
MGH44_P13_G01	MGH44	CL	G1	G1
MGH44_P13_G02	MGH44	CL	G2M	S/G2
MGH44_P13_G03	MGH44	CL	G1	Neural G0
MGH44_P13_G04	MGH44	PN	G1	Neural G0
MGH44_P13_G05	MGH44	PN	G1	Neural G0
MGH44_P13_G06	MGH44	PN	G1	Neural G0
MGH44_P13_G07	MGH44	PN	G1	Neural G0
MGH44_P13_G08	MGH44	PN	S	Neural G0
[truncated: 1,012 more rows]

## Sheet: GSE84465
Dataset EV4: Darmanis et al., 2017 (GSE84465) IV-GBM IDHwt meta-data matrix (only Neoplastic relevant for Dataset EV 1)
Cell ID	Patient	Tissue	Cell type	Combined tissue and cell type	Neoplastic	Subtype	Predictions
X1001000173.G8	BT_S2	Tumor	Neoplastic	Tumor_Neoplastic	Neoplastic	MS	G1
X1001000173.D4	BT_S2	Tumor	Oligodendrocyte	Tumor_Oligodendrocyte	Regular	NA	G1/other
X1001000173.B4	BT_S2	Tumor	Neoplastic	Tumor_Neoplastic	Neoplastic	CL	G1
X1001000173.A2	BT_S2	Tumor	Neoplastic	Tumor_Neoplastic	Neoplastic	CL	Neural G0
X1001000173.E2	BT_S2	Tumor	Neoplastic	Tumor_Neoplastic	Neoplastic	PN	Neural G0
X1001000173.F6	BT_S2	Tumor	Neoplastic	Tumor_Neoplastic	Neoplastic	CL	Neural G0
X1001000173.B12	BT_S2	Tumor	Neoplastic	Tumor_Neoplastic	Neoplastic	MS	G1
X1001000173.D6	BT_S2	Tumor	OPC	Tumor_OPC	Regular	NA	Neural G0
X1001000173.H1	BT_S2	Tumor	Neoplastic	Tumor_Neoplastic	Neoplastic	CL	Neural G0
X1001000173.E4	BT_S2	Tumor	Neoplastic	Tumor_Neoplastic	Neoplastic	MS	G1
X1001000173.B6	BT_S2	Tumor	Immune cell	Tumor_Immune cell	Regular	NA	Neural G0
X1001000173.C2	BT_S2	Tumor	Neoplastic	Tumor_Neoplastic	Neoplastic	CL	Neural G0
X1001000173.F4	BT_S2	Tumor	Neoplastic	Tumor_Neoplastic	Neoplastic	CL	Neural G0
X1001000173.E10	BT_S2	Tumor	Neoplastic	Tumor_Neoplastic	Neoplastic	CL	Neural G0
X1001000173.E6	BT_S2	Tumor	Neoplastic	Tumor_Neoplastic	Neoplastic	CL	Neural G0
X1001000173.C4	BT_S2	Tumor	Neoplastic	Tumor_Neoplastic	Neoplastic	CL	G1
X1001000173.B1	BT_S2	Tumor	Oligodendrocyte	Tumor_Oligodendrocyte	Regular	NA	G1
X1001000173.B10	BT_S2	Tumor	Neoplastic	Tumor_Neoplastic	Neoplastic	CL	Neural G0
X1001000173.A7	BT_S2	Tumor	Neoplastic	Tumor_Neoplastic	Neoplastic	CL	G1/other
X1001000173.B8	BT_S2	Tumor	Neoplastic	Tumor_Neoplastic	Neoplastic	CL	Neural G0
X1001000173.F9	BT_S2	Tumor	Neoplastic	Tumor_Neoplastic	Neoplastic	CL	Neural G0
X1001000173.G6	BT_S2	Tumor	Neoplastic	Tumor_Neoplastic	Neoplastic	PN	Neural G0
X1001000173.A9	BT_S2	Tumor	Neoplastic	Tumor_Neoplastic	Neoplastic	MS	G1
X1001000173.D2	BT_S2	Tumor	Neoplastic	Tumor_Neoplastic	Neoplastic	CL	Neural G0
X1001000173.F2	BT_S2	Tumor	Neoplastic	Tumor_Neoplastic	Neoplastic	CL	G1
X1001000173.H9	BT_S2	Tumor	Neoplastic	Tumor_Neoplastic	Neoplastic	CL	G1
X1001000173.G1	BT_S2	Tumor	Neoplastic	Tumor_Neoplastic	Neoplastic	CL	G1
X1001000173.B3	BT_S2	Tumor	Neoplastic	Tumor_Neoplastic	Neoplastic	CL	Neural G0
X1001000173.D7	BT_S2	Tumor	Neoplastic	Tumor_Neoplastic	Neoplastic	MS	G1
X1001000173.A12	BT_S2	Tumor	Neoplastic	Tumor_Neoplastic	Neoplastic	CL	Neural G0
X1001000173.C1	BT_S2	Tumor	Neoplastic	Tumor_Neoplastic	Neoplastic	CL	G1
X1001000173.H7	BT_S2	Tumor	Neoplastic	Tumor_Neoplastic	Neoplastic	CL	Neural G0
X1001000173.H5	BT_S2	Tumor	Neoplastic	Tumor_Neoplastic	Neoplastic	CL	Neural G0
X1001000173.G2	BT_S2	Tumor	Neoplastic	Tumor_Neoplastic	Neoplastic	CL	Neural G0
X1001000173.A3	BT_S2	Tumor	Neoplastic	Tumor_Neoplastic	Neoplastic	CL	G1
X1001000173.D3	BT_S2	Tumor	Neoplastic	Tumor_Neoplastic	Neoplastic	CL	Neural G0
X1001000173.E1	BT_S2	Tumor	Neoplastic	Tumor_Neoplastic	Neoplastic	CL	G1
X1001000173.G12	BT_S2	Tumor	Neoplastic	Tumor_Neoplastic	Neoplastic	CL	G1
X1001000173.C10	BT_S2	Tumor	Neoplastic	Tumor_Neoplastic	Neoplastic	CL	Neural G0
X1001000173.C3	BT_S2	Tumor	Neoplastic	Tumor_Neoplastic	Neoplastic	CL	G1
X1001000173.D11	BT_S2	Tumor	Immune cell	Tumor_Immune cell	Regular	NA	Neural G0
X1001000173.A5	BT_S2	Tumor	Neoplastic	Tumor_Neoplastic	Neoplastic	CL	Neural G0
X1001000173.G4	BT_S2	Tumor	Neoplastic	Tumor_Neoplastic	Neoplastic	MS	G1
X1001000173.B11	BT_S2	Tumor	Neoplastic	Tumor_Neoplastic	Neoplastic	CL	G1
X1001000173.G9	BT_S2	Tumor	Neoplastic	Tumor_Neoplastic	Neoplastic	CL	Neural G0
X1001000173.F1	BT_S2	Tumor	Neoplastic	Tumor_Neoplastic	Neoplastic	CL	Neural G0
X1001000173.D8	BT_S2	Tumor	Neoplastic	Tumor_Neoplastic	Neoplastic	CL	Neural G0
X1001000173.E12	BT_S2	Tumor	Neoplastic	Tumor_Neoplastic	Neoplastic	CL	Neural G0
X1001000173.F11	BT_S2	Tumor	Neoplastic	Tumor_Neoplastic	Neoplastic	CL	Neural G0
X1001000173.E5	BT_S2	Tumor	Neoplastic	Tumor_Neoplastic	Neoplastic	CL	Neural G0
X1001000173.G10	BT_S2	Tumor	Neoplastic	Tumor_Neoplastic	Neoplastic	CL	Neural G0
X1001000173.B9	BT_S2	Tumor	Neoplastic	Tumor_Neoplastic	Neoplastic	CL	Neural G0
X1001000173.F8	BT_S2	Tumor	Immune cell	Tumor_Immune cell	Regular	NA	Neural G0
X1001000173.C7	BT_S2	Tumor	Neoplastic	Tumor_Neoplastic	Neoplastic	MS	G1
X1001000173.B2	BT_S2	Tumor	Neoplastic	Tumor_Neoplastic	Neoplastic	CL	Neural G0
X1001000173.H4	BT_S2	Tumor	Neoplastic	Tumor_Neoplastic	Neoplastic	CL	G1
X1001000173.D1	BT_S2	Tumor	Immune cell	Tumor_Immune cell	Regular	NA	Neural G0
X1001000174.G5	BT_S2	Tumor	Neoplastic	Tumor_Neoplastic	Neoplastic	CL	G1
X1001000174.H9	BT_S2	Tumor	Neoplastic	Tumor_Neoplastic	Neoplastic	CL	Neural G0
X1001000174.H2	BT_S2	Tumor	Immune cell	Tumor_Immune cell	Regular	NA	Neural G0
X1001000174.E12	BT_S2	Tumor	Neoplastic	Tumor_Neoplastic	Neoplastic	PN	G1
X1001000174.A10	BT_S2	Tumor	Neoplastic	Tumor_Neoplastic	Neoplastic	CL	Neural G0
X1001000174.G10	BT_S2	Tumor	Neoplastic	Tumor_Neoplastic	Neoplastic	CL	G1
X1001000174.C8	BT_S2	Tumor	Neoplastic	Tumor_Neoplastic	Neoplastic	MS	G1
X1001000174.F6	BT_S2	Tumor	Neoplastic	Tumor_Neoplastic	Neoplastic	CL	G1
X1001000174.B4	BT_S2	Tumor	Neoplastic	Tumor_Neoplastic	Neoplastic	PN	Late G1
X1001000174.H7	BT_S2	Tumor	Neoplastic	Tumor_Neoplastic	Neoplastic	MS	Neural G0
X1001000174.E10	BT_S2	Tumor	Neoplastic	Tumor_Neoplastic	Neoplastic	MS	G1
X1001000174.D5	BT_S2	Tumor	Neoplastic	Tumor_Neoplastic	Neoplastic	CL	G1
X1001000174.E5	BT_S2	Tumor	Neoplastic	Tumor_Neoplastic	Neoplastic	MS	G1
X1001000174.B11	BT_S2	Tumor	Neoplastic	Tumor_Neoplastic	Neoplastic	CL	Neural G0
X1001000174.F10	BT_S2	Tumor	Neoplastic	Tumor_Neoplastic	Neoplastic	CL	Neural G0
X1001000174.A5	BT_S2	Tumor	Neoplastic	Tumor_Neoplastic	Neoplastic	CL	Neural G0
X1001000174.B8	BT_S2	Tumor	Neoplastic	Tumor_Neoplastic	Neoplastic	CL	Neural G0
X1001000174.F2	BT_S2	Tumor	Neoplastic	Tumor_Neoplastic	Neoplastic	CL	G2/M
X1001000174.F9	BT_S2	Tumor	Neoplastic	Tumor_Neoplastic	Neoplastic	CL	G1
X1001000174.F4	BT_S2	Tumor	Neoplastic	Tumor_Neoplastic	Neoplastic	CL	Neural G0
X1001000174.C10	BT_S2	Tumor	Immune cell	Tumor_Immune cell	Regular	NA	Neural G0
X1001000174.B6	BT_S2	Tumor	Neoplastic	Tumor_Neoplastic	Neoplastic	CL	G1
X1001000174.E2	BT_S2	Tumor	Neoplastic	Tumor_Neoplastic	Neoplastic	MS	G1
X1001000174.G2	BT_S2	Tumor	Neoplastic	Tumor_Neoplastic	Neoplastic	CL	Neural G0
X1001000174.D8	BT_S2	Tumor	Neoplastic	Tumor_Neoplastic	Neoplastic	CL	G2/M
X1001000174.H6	BT_S2	Tumor	Neoplastic	Tumor_Neoplastic	Neoplastic	CL	Neural G0
X1001000174.C3	BT_S2	Tumor	Neoplastic	Tumor_Neoplastic	Neoplastic	CL	Neural G0
X1001000174.B7	BT_S2	Tumor	Neoplastic	Tumor_Neoplastic	Neoplastic	MS	G1
X1001000174.A7	BT_S2	Tumor	Neoplastic	Tumor_Neoplastic	Neoplastic	CL	Neural G0
X1001000174.H10	BT_S2	Tumor	Neoplastic	Tumor_Neoplastic	Neoplastic	CL	Neural G0
X1001000174.F7	BT_S2	Tumor	Neoplastic	Tumor_Neoplastic	Neoplastic	CL	G1
X1001000174.A2	BT_S2	Tumor	Neoplastic	Tumor_Neoplastic	Neoplastic	CL	G1
X1001000174.E4	BT_S2	Tumor	Neoplastic	Tumor_Neoplastic	Neoplastic	CL	G1
X1001000174.D12	BT_S2	Tumor	Neoplastic	Tumor_Neoplastic	Neoplastic	CL	Neural G0
X1001000174.H4	BT_S2	Tumor	Neoplastic	Tumor_Neoplastic	Neoplastic	CL	Neural G0
X1001000174.C5	BT_S2	Tumor	Neoplastic	Tumor_Neoplastic	Neoplastic	CL	Neural G0
X1001000174.E9	BT_S2	Tumor	Neoplastic	Tumor_Neoplastic	Neoplastic	CL	Neural G0
X1001000174.D1	BT_S2	Tumor	Neoplastic	Tumor_Neoplastic	Neoplastic	MS	G1
X1001000174.G4	BT_S2	Tumor	Neoplastic	Tumor_Neoplastic	Neoplastic	MS	G1
X1001000174.G9	BT_S2	Tumor	Neoplastic	Tumor_Neoplastic	Neoplastic	MS	G1
X1001000174.D4	BT_S2	Tumor	Neoplastic	Tumor_Neoplastic	Neoplastic	CL	Neural G0
X1001000174.H11	BT_S2	Tumor	Neoplastic	Tumor_Neoplastic	Neoplastic	CL	G1
X1001000174.A9	BT_S2	Tumor	Neoplastic	Tumor_Neoplastic	Neoplastic	MS	G1
X1001000174.G12	BT_S2	Tumor	Immune cell	Tumor_Immune cell	Regular	NA	Neural G0
X1001000174.A4	BT_S2	Tumor	Neoplastic	Tumor_Neoplastic	Neoplastic	MS	G1
X1001000174.C7	BT_S2	Tumor	Neoplastic	Tumor_Neoplastic	Neoplastic	MS	G1
X1001000174.B12	BT_S2	Tumor	Neoplastic	Tumor_Neoplastic	Neoplastic	CL	Neural G0
X1001000174.D11	BT_S2	Tumor	Neoplastic	Tumor_Neoplastic	Neoplastic	CL	Neural G0
X1001000174.B3	BT_S2	Tumor	Immune cell	Tumor_Immune cell	Regular	NA	Neural G0
X1001000174.F5	BT_S2	Tumor	Neoplastic	Tumor_Neoplastic	Neoplastic	MS	Late G1
X1001000174.G6	BT_S2	Tumor	Neoplastic	Tumor_Neoplastic	Neoplastic	CL	G1
X1001000174.D6	BT_S2	Tumor	Neoplastic	Tumor_Neoplastic	Neoplastic	CL	G1
X1001000174.H3	BT_S2	Tumor	Neoplastic	Tumor_Neoplastic	Neoplastic	CL	G1
X1001000174.F12	BT_S2	Tumor	Neoplastic	Tumor_Neoplastic	Neoplastic	CL	Neural G0
X1001000174.E6	BT_S2	Tumor	Neoplastic	Tumor_Neoplastic	Neoplastic	PN	G1
X1001000174.G3	BT_S2	Tumor	Neoplastic	Tumor_Neoplastic	Neoplastic	CL	Neural G0
X1001000174.A8	BT_S2	Tumor	Neoplastic	Tumor_Neoplastic	Neoplastic	CL	G1
X1001000174.B10	BT_S2	Tumor	Neoplastic	Tumor_Neoplastic	Neoplastic	CL	Neural G0
X1001000174.C2	BT_S2	Tumor	Neoplastic	Tumor_Neoplastic	Neoplastic	CL	Neural G0
X1001000174.F1	BT_S2	Tumor	Neoplastic	Tumor_Neoplastic	Neoplastic	CL	G1
X1001000174.F3	BT_S2	Tumor	Immune cell	Tumor_Immune cell	Regular	NA	Neural G0
X1001000174.C11	BT_S2	Tumor	Neoplastic	Tumor_Neoplastic	Neoplastic	CL	G1
X1001000174.H8	BT_S2	Tumor	Neoplastic	Tumor_Neoplastic	Neoplastic	CL	Neural G0
X1001000174.H1	BT_S2	Tumor	Neoplastic	Tumor_Neoplastic	Neoplastic	CL	Neural G0
X1001000174.G8	BT_S2	Tumor	Neoplastic	Tumor_Neoplastic	Neoplastic	MS	G1
X1001000174.B5	BT_S2	Tumor	Neoplastic	Tumor_Neoplastic	Neoplastic	CL	Neural G0
X1001000174.E11	BT_S2	Tumor	Neoplastic	Tumor_Neoplastic	Neoplastic	CL	Neural G0
X1001000174.E8	BT_S2	Tumor	Neoplastic	Tumor_Neoplastic	Neoplastic	MS	Neural G0
X1001000174.F11	BT_S2	Tumor	Neoplastic	Tumor_Neoplastic	Neoplastic	MS	G1
X1001000174.A1	BT_S2	Tumor	Neoplastic	Tumor_Neoplastic	Neoplastic	CL	Neural G0
X1001000174.E7	BT_S2	Tumor	Neoplastic	Tumor_Neoplastic	Neoplastic	CL	G1
X1001000174.B1	BT_S2	Tumor	Neoplastic	Tumor_Neoplastic	Neoplastic	MS	Neural G0
X1001000174.C12	BT_S2	Tumor	Neoplastic	Tumor_Neoplastic	Neoplastic	CL	Neural G0
X1001000174.C9	BT_S2	Tumor	Neoplastic	Tumor_Neoplastic	Neoplastic	CL	G1
X1001000174.D7	BT_S2	Tumor	Neoplastic	Tumor_Neoplastic	Neoplastic	CL	Neural G0
X1001000174.D2	BT_S2	Tumor	Neoplastic	Tumor_Neoplastic	Neoplastic	CL	Neural G0
X1001000174.C4	BT_S2	Tumor	Neoplastic	Tumor_Neoplastic	Neoplastic	CL	G1
X1001000174.F8	BT_S2	Tumor	Neoplastic	Tumor_Neoplastic	Neoplastic	CL	Late G1
X1001000174.D10	BT_S2	Tumor	Neoplastic	Tumor_Neoplastic	Neoplastic	CL	Neural G0
X1001000174.G11	BT_S2	Tumor	Neoplastic	Tumor_Neoplastic	Neoplastic	CL	Neural G0
X1001000174.A3	BT_S2	Tumor	Neoplastic	Tumor_Neoplastic	Neoplastic	CL	G1
X1001000174.E3	BT_S2	Tumor	Neoplastic	Tumor_Neoplastic	Neoplastic	CL	Neural G0
X1001000174.H5	BT_S2	Tumor	Neoplastic	Tumor_Neoplastic	Neoplastic	CL	Neural G0
X1001000174.C6	BT_S2	Tumor	Neoplastic	Tumor_Neoplastic	Neoplastic	PN	Neural G0
X1001000174.D3	BT_S2	Tumor	Neoplastic	Tumor_Neoplastic	Neoplastic	CL	G1
X1001000174.D9	BT_S2	Tumor	Neoplastic	Tumor_Neoplastic	Neoplastic	MS	G1
X1001000175.E1	BT_S2	Tumor	Neoplastic	Tumor_Neoplastic	Neoplastic	CL	Neural G0
X1001000175.A3	BT_S2	Tumor	Neoplastic	Tumor_Neoplastic	Neoplastic	CL	Neural G0
X1001000175.H2	BT_S2	Tumor	Neoplastic	Tumor_Neoplastic	Neoplastic	CL	G1
X1001000175.C11	BT_S2	Tumor	Neoplastic	Tumor_Neoplastic	Neoplastic	CL	G1
X1001000175.D9	BT_S2	Tumor	Immune cell	Tumor_Immune cell	Regular	NA	G1
X1001000175.G12	BT_S2	Tumor	Neoplastic	Tumor_Neoplastic	Neoplastic	CL	G1
X1001000175.F3	BT_S2	Tumor	Neoplastic	Tumor_Neoplastic	Neoplastic	CL	G1
X1001000175.B9	BT_S2	Tumor	Neoplastic	Tumor_Neoplastic	Neoplastic	CL	Neural G0
X1001000175.H4	BT_S2	Tumor	Neoplastic	Tumor_Neoplastic	Neoplastic	MS	G1
X1001000175.G2	BT_S2	Tumor	Neoplastic	Tumor_Neoplastic	Neoplastic	CL	G1
X1001000175.H9	BT_S2	Tumor	Neuron	Tumor_Neuron	Regular	NA	G1
X1001000175.G11	BT_S2	Tumor	Neoplastic	Tumor_Neoplastic	Neoplastic	CL	Neural G0
X1001000175.B4	BT_S2	Tumor	Neoplastic	Tumor_Neoplastic	Neoplastic	MS	G1
X1001000175.D2	BT_S2	Tumor	Neoplastic	Tumor_Neoplastic	Neoplastic	CL	G1
X1001000175.C1	BT_S2	Tumor	Neoplastic	Tumor_Neoplastic	Neoplastic	MS	G1
X1001000175.G7	BT_S2	Tumor	Neoplastic	Tumor_Neoplastic	Neoplastic	MS	G1
X1001000175.E8	BT_S2	Tumor	Neoplastic	Tumor_Neoplastic	Neoplastic	CL	G1
X1001000175.F6	BT_S2	Tumor	Neoplastic	Tumor_Neoplastic	Neoplastic	CL	Neural G0
X1001000175.H6	BT_S2	Tumor	Neoplastic	Tumor_Neoplastic	Neoplastic	CL	Neural G0
X1001000175.H11	BT_S2	Tumor	Neoplastic	Tumor_Neoplastic	Neoplastic	CL	Neural G0
X1001000175.C7	BT_S2	Tumor	Neoplastic	Tumor_Neoplastic	Neoplastic	CL	Neural G0
X1001000175.A11	BT_S2	Tumor	Neoplastic	Tumor_Neoplastic	Neoplastic	CL	Neural G0
X1001000175.G8	BT_S2	Tumor	Neoplastic	Tumor_Neoplastic	Neoplastic	CL	G1
X1001000175.A7	BT_S2	Tumor	Neoplastic	Tumor_Neoplastic	Neoplastic	CL	Neural G0
X1001000175.H5	BT_S2	Tumor	Neoplastic	Tumor_Neoplastic	Neoplastic	CL	Neural G0
X1001000175.F8	BT_S2	Tumor	Neoplastic	Tumor_Neoplastic	Neoplastic	CL	Neural G0
X1001000175.D12	BT_S2	Tumor	Neoplastic	Tumor_Neoplastic	Neoplastic	MS	G1
X1001000175.A5	BT_S2	Tumor	Neoplastic	Tumor_Neoplastic	Neoplastic	MS	G1
X1001000175.D4	BT_S2	Tumor	Neoplastic	Tumor_Neoplastic	Neoplastic	CL	Neural G0
X1001000175.B6	BT_S2	Tumor	Vascular	Tumor_Vascular	Regular	NA	G1
X1001000175.D10	BT_S2	Tumor	Neoplastic	Tumor_Neoplastic	Neoplastic	CL	Neural G0
X1001000175.A9	BT_S2	Tumor	Neoplastic	Tumor_Neoplastic	Neoplastic	CL	Neural G0
X1001000175.H7	BT_S2	Tumor	Neoplastic	Tumor_Neoplastic	Neoplastic	CL	G1
X1001000175.G6	BT_S2	Tumor	Immune cell	Tumor_Immune cell	Regular	NA	Neural G0
X1001000175.B8	BT_S2	Tumor	OPC	Tumor_OPC	Regular	NA	Neural G0
X1001000175.B1	BT_S2	Tumor	Neoplastic	Tumor_Neoplastic	Neoplastic	CL	Neural G0
X1001000175.D5	BT_S2	Tumor	Neoplastic	Tumor_Neoplastic	Neoplastic	CL	Neural G0
X1001000175.C5	BT_S2	Tumor	Neoplastic	Tumor_Neoplastic	Neoplastic	MS	Late G1
X1001000175.B12	BT_S2	Tumor	Neoplastic	Tumor_Neoplastic	Neoplastic	CL	G1
X1001000175.E3	BT_S2	Tumor	Neoplastic	Tumor_Neoplastic	Neoplastic	CL	Neural G0
X1001000175.F11	BT_S2	Tumor	Neoplastic	Tumor_Neoplastic	Neoplastic	CL	Neural G0
X1001000175.G9	BT_S2	Tumor	Immune cell	Tumor_Immune cell	Regular	NA	Neural G0
X1001000175.G4	BT_S2	Tumor	Neoplastic	Tumor_Neoplastic	Neoplastic	CL	G1
X1001000175.C4	BT_S2	Tumor	Neoplastic	Tumor_Neoplastic	Neoplastic	MS	G1
X1001000175.F9	BT_S2	Tumor	Neoplastic	Tumor_Neoplastic	Neoplastic	CL	G1
X1001000175.E7	BT_S2	Tumor	Neoplastic	Tumor_Neoplastic	Neoplastic	CL	Neural G0
X1001000175.A10	BT_S2	Tumor	Immune cell	Tumor_Immune cell	Regular	NA	G1
X1001000175.E4	BT_S2	Tumor	Neoplastic	Tumor_Neoplastic	Neoplastic	CL	G1
X1001000175.B3	BT_S2	Tumor	Immune cell	Tumor_Immune cell	Regular	NA	Neural G0
X1001000175.G1	BT_S2	Tumor	Neoplastic	Tumor_Neoplastic	Neoplastic	CL	Neural G0
X1001000175.A2	BT_S2	Tumor	Immune cell	Tumor_Immune cell	Regular	NA	Neural G0
X1001000175.H1	BT_S2	Tumor	Oligodendrocyte	Tumor_Oligodendrocyte	Regular	NA	Neural G0
X1001000175.E11	BT_S2	Tumor	Immune cell	Tumor_Immune cell	Regular	NA	Neural G0
X1001000175.B10	BT_S2	Tumor	Neoplastic	Tumor_Neoplastic	Neoplastic	CL	G1
X1001000175.C10	BT_S2	Tumor	Neoplastic	Tumor_Neoplastic	Neoplastic	CL	Neural G0
X1001000175.B5	BT_S2	Tumor	Neoplastic	Tumor_Neoplastic	Neoplastic	CL	Neural G0
X1001000175.D1	BT_S2	Tumor	Neoplastic	Tumor_Neoplastic	Neoplastic	CL	G1
X1001000175.C2	BT_S2	Tumor	Neoplastic	Tumor_Neoplastic	Neoplastic	CL	G1
X1001000175.F4	BT_S2	Tumor	Neoplastic	Tumor_Neoplastic	Neoplastic	MS	G1
X1001000175.E2	BT_S2	Tumor	Neoplastic	Tumor_Neoplastic	Neoplastic	CL	Neural G0
X1001000175.H3	BT_S2	Tumor	Neoplastic	Tumor_Neoplastic	Neoplastic	CL	Neural G0
X1001000175.A4	BT_S2	Tumor	Neoplastic	Tumor_Neoplastic	Neoplastic	CL	G1
X1001000175.C12	BT_S2	Tumor	Neoplastic	Tumor_Neoplastic	Neoplastic	CL	G2/M
X1001000175.G10	BT_S2	Tumor	Neoplastic	Tumor_Neoplastic	Neoplastic	MS	G1
X1001000175.F2	BT_S2	Tumor	Neoplastic	Tumor_Neoplastic	Neoplastic	CL	Neural G0
X1001000175.D11	BT_S2	Tumor	Neoplastic	Tumor_Neoplastic	Neoplastic	CL	G1
X1001000175.F5	BT_S2	Tumor	Neoplastic	Tumor_Neoplastic	Neoplastic	CL	Neural G0
X1001000175.C8	BT_S2	Tumor	Neoplastic	Tumor_Neoplastic	Neoplastic	CL	Neural G0
X1001000175.F12	BT_S2	Tumor	Neoplastic	Tumor_Neoplastic	Neoplastic	CL	M/Early G1
X1001000175.B7	BT_S2	Tumor	Immune cell	Tumor_Immune cell	Regular	NA	Neural G0
X1001000175.D3	BT_S2	Tumor	Neoplastic	Tumor_Neoplastic	Neoplastic	CL	Neural G0
X1001000175.C9	BT_S2	Tumor	Neoplastic	Tumor_Neoplastic	Neoplastic	CL	Neural G0
X1001000175.D6	BT_S2	Tumor	Neoplastic	Tumor_Neoplastic	Neoplastic	CL	G1
X1001000175.E6	BT_S2	Tumor	Neoplastic	Tumor_Neoplastic	Neoplastic	CL	G1
X1001000175.A6	BT_S2	Tumor	Neoplastic	Tumor_Neoplastic	Neoplastic	CL	G1
X1001000175.H8	BT_S2	Tumor	Neoplastic	Tumor_Neoplastic	Neoplastic	CL	Neural G0
X1001000175.B2	BT_S2	Tumor	Neoplastic	Tumor_Neoplastic	Neoplastic	CL	Neural G0
X1001000175.B11	BT_S2	Tumor	Neoplastic	Tumor_Neoplastic	Neoplastic	MS	G1
X1001000175.E10	BT_S2	Tumor	Neoplastic	Tumor_Neoplastic	Neoplastic	CL	Neural G0
X1001000175.D8	BT_S2	Tumor	Neoplastic	Tumor_Neoplastic	Neoplastic	MS	G1
X1001000175.F10	BT_S2	Tumor	Neoplastic	Tumor_Neoplastic	Neoplastic	CL	G2/M
X1001000175.E9	BT_S2	Tumor	Neoplastic	Tumor_Neoplastic	Neoplastic	CL	Neural G0
X1001000175.F7	BT_S2	Tumor	Neoplastic	Tumor_Neoplastic	Neoplastic	CL	G1
X1001000175.G3	BT_S2	Tumor	Neoplastic	Tumor_Neoplastic	Neoplastic	CL	Neural G0
X1001000175.C6	BT_S2	Tumor	Neoplastic	Tumor_Neoplastic	Neoplastic	MS	G1
X1001000175.E12	BT_S2	Tumor	Neoplastic	Tumor_Neoplastic	Neoplastic	CL	G2/M
X1001000175.A12	BT_S2	Tumor	Neoplastic	Tumor_Neoplastic	Neoplastic	CL	G1
X1001000175.A1	BT_S2	Tumor	Immune cell	Tumor_Immune cell	Regular	NA	Neural G0
X1001000175.A8	BT_S2	Tumor	Neoplastic	Tumor_Neoplastic	Neoplastic	CL	G1
X1001000176.A7	BT_S2	Tumor	Immune cell	Tumor_Immune cell	Regular	NA	S/G2
X1001000176.B9	BT_S2	Tumor	Immune cell	Tumor_Immune cell	Regular	NA	Neural G0
X1001000176.D9	BT_S2	Tumor	Immune cell	Tumor_Immune cell	Regular	NA	Neural G0
X1001000176.G5	BT_S2	Tumor	Immune cell	Tumor_Immune cell	Regular	NA	Neural G0
X1001000176.H3	BT_S2	Tumor	Immune cell	Tumor_Immune cell	Regular	NA	Neural G0
X1001000176.A9	BT_S2	Tumor	Immune cell	Tumor_Immune cell	Regular	NA	Neural G0
X1001000176.G2	BT_S2	Tumor	Immune cell	Tumor_Immune cell	Regular	NA	Neural G0
X1001000176.F10	BT_S2	Tumor	Immune cell	Tumor_Immune cell	Regular	NA	Neural G0
X1001000176.F1	BT_S2	Tumor	Immune cell	Tumor_Immune cell	Regular	NA	Neural G0
X1001000176.D7	BT_S2	Tumor	Immune cell	Tumor_Immune cell	Regular	NA	Neural G0
X1001000176.C9	BT_S2	Tumor	Immune cell	Tumor_Immune cell	Regular	NA	Neural G0
X1001000176.B7	BT_S2	Tumor	Immune cell	Tumor_Immune cell	Regular	NA	Neural G0
X1001000176.A5	BT_S2	Tumor	Immune cell	Tumor_Immune cell	Regular	NA	Neural G0
X1001000176.D4	BT_S2	Tumor	Immune cell	Tumor_Immune cell	Regular	NA	Neural G0
X1001000176.F2	BT_S2	Tumor	Immune cell	Tumor_Immune cell	Regular	NA	Neural G0
X1001000176.A10	BT_S2	Tumor	Immune cell	Tumor_Immune cell	Regular	NA	G1
X1001000176.C2	BT_S2	Tumor	Immune cell	Tumor_Immune cell	Regular	NA	Neural G0
X1001000176.G11	BT_S2	Tumor	Immune cell	Tumor_Immune cell	Regular	NA	G1
X1001000176.E8	BT_S2	Tumor	Immune cell	Tumor_Immune cell	Regular	NA	Neural G0
X1001000176.F12	BT_S2	Tumor	Immune cell	Tumor_Immune cell	Regular	NA	G1
X1001000176.E11	BT_S2	Tumor	Immune cell	Tumor_Immune cell	Regular	NA	Neural G0
X1001000176.E3	BT_S2	Tumor	Immune cell	Tumor_Immune cell	Regular	NA	Neural G0
X1001000176.B5	BT_S2	Tumor	Immune cell	Tumor_Immune cell	Regular	NA	Neural G0
X1001000176.D5	BT_S2	Tumor	Immune cell	Tumor_Immune cell	Regular	NA	Neural G0
X1001000176.B10	BT_S2	Tumor	Immune cell	Tumor_Immune cell	Regular	NA	G2/M
X1001000176.D11	BT_S2	Tumor	Immune cell	Tumor_Immune cell	Regular	NA	G2/M
X1001000176.B12	BT_S2	Tumor	Immune cell	Tumor_Immune cell	Regular	NA	Neural G0
X1001000176.E7	BT_S2	Tumor	Immune cell	Tumor_Immune cell	Regular	NA	Neural G0
X1001000176.H7	BT_S2	Tumor	Immune cell	Tumor_Immune cell	Regular	NA	G1
X1001000176.E1	BT_S2	Tumor	Immune cell	Tumor_Immune cell	Regular	NA	G2/M
X1001000176.G8	BT_S2	Tumor	Immune cell	Tumor_Immune cell	Regular	NA	Neural G0
X1001000176.D3	BT_S2	Tumor	Immune cell	Tumor_Immune cell	Regular	NA	Neural G0
X1001000176.A12	BT_S2	Tumor	Immune cell	Tumor_Immune cell	Regular	NA	Neural G0
X1001000176.G10	BT_S2	Tumor	Immune cell	Tumor_Immune cell	Regular	NA	G1
X1001000176.C12	BT_S2	Tumor	Immune cell	Tumor_Immune cell	Regular	NA	G1
X1001000176.B3	BT_S2	Tumor	Immune cell	Tumor_Immune cell	Regular	NA	Neural G0
X1001000176.A8	BT_S2	Tumor	Immune cell	Tumor_Immune cell	Regular	NA	Neural G0
X1001000176.G7	BT_S2	Tumor	Immune cell	Tumor_Immune cell	Regular	NA	Neural G0
X1001000176.D10	BT_S2	Tumor	Immune cell	Tumor_Immune cell	Regular	NA	Neural G0
X1001000176.F5	BT_S2	Tumor	Immune cell	Tumor_Immune cell	Regular	NA	Neural G0
X1001000176.A3	BT_S2	Tumor	Immune cell	Tumor_Immune cell	Regular	NA	Neural G0
X1001000176.H11	BT_S2	Tumor	Immune cell	Tumor_Immune cell	Regular	NA	Neural G0
X1001000176.H9	BT_S2	Tumor	Immune cell	Tumor_Immune cell	Regular	NA	Neural G0
X1001000176.C5	BT_S2	Tumor	Immune cell	Tumor_Immune cell	Regular	NA	Neural G0
X1001000176.E5	BT_S2	Tumor	Immune cell	Tumor_Immune cell	Regular	NA	Neural G0
X1001000176.H2	BT_S2	Tumor	Immune cell	Tumor_Immune cell	Regular	NA	Neural G0
X1001000176.A1	BT_S2	Tumor	Immune cell	Tumor_Immune cell	Regular	NA	Neural G0
X1001000176.C1	BT_S2	Tumor	Immune cell	Tumor_Immune cell	Regular	NA	M/Early G1
X1001000176.F7	BT_S2	Tumor	Immune cell	Tumor_Immune cell	Regular	NA	Neural G0
X1001000176.G3	BT_S2	Tumor	Immune cell	Tumor_Immune cell	Regular	NA	M/Early G1
X1001000176.B8	BT_S2	Tumor	Immune cell	Tumor_Immune cell	Regular	NA	Neural G0
X1001000176.C7	BT_S2	Tumor	Immune cell	Tumor_Immune cell	Regular	NA	Neural G0
X1001000176.C11	BT_S2	Tumor	Immune cell	Tumor_Immune cell	Regular	NA	Neural G0
X1001000176.D1	BT_S2	Tumor	Immune cell	Tumor_Immune cell	Regular	NA	Neural G0
X1001000176.G4	BT_S2	Tumor	Immune cell	Tumor_Immune cell	Regular	NA	Neural G0
X1001000176.G12	BT_S2	Tumor	Immune cell	Tumor_Immune cell	Regular	NA	G1
X1001000176.A11	BT_S2	Tumor	Immune cell	Tumor_Immune cell	Regular	NA	Neural G0
X1001000176.C3	BT_S2	Tumor	Immune cell	Tumor_Immune cell	Regular	NA	Neural G0
X1001000176.E10	BT_S2	Tumor	Immune cell	Tumor_Immune cell	Regular	NA	G1
X1001000176.G1	BT_S2	Tumor	Immune cell	Tumor_Immune cell	Regular	NA	G1
X1001000176.E2	BT_S2	Tumor	Immune cell	Tumor_Immune cell	Regular	NA	Neural G0
X1001000176.F9	BT_S2	Tumor	Immune cell	Tumor_Immune cell	Regular	NA	Neural G0
X1001000176.B1	BT_S2	Tumor	Immune cell	Tumor_Immune cell	Regular	NA	Neural G0
X1001000176.H4	BT_S2	Tumor	Immune cell	Tumor_Immune cell	Regular	NA	Neural G0
X1001000176.A4	BT_S2	Tumor	Immune cell	Tumor_Immune cell	Regular	NA	Neural G0
X1001000176.C8	BT_S2	Tumor	Immune cell	Tumor_Immune cell	Regular	NA	Neural G0
X1001000176.C4	BT_S2	Tumor	Immune cell	Tumor_Immune cell	Regular	NA	Neural G0
X1001000176.B11	BT_S2	Tumor	Immune cell	Tumor_Immune cell	Regular	NA	Neural G0
X1001000176.H1	BT_S2	Tumor	Immune cell	Tumor_Immune cell	Regular	NA	Neural G0
X1001000176.E9	BT_S2	Tumor	Immune cell	Tumor_Immune cell	Regular	NA	Neural G0
X1001000176.D2	BT_S2	Tumor	Immune cell	Tumor_Immune cell	Regular	NA	Neural G0
X1001000176.G9	BT_S2	Tumor	Immune cell	Tumor_Immune cell	Regular	NA	Neural G0
X1001000176.B4	BT_S2	Tumor	Immune cell	Tumor_Immune cell	Regular	NA	Neural G0
X1001000176.F11	BT_S2	Tumor	Immune cell	Tumor_Immune cell	Regular	NA	Neural G0
X1001000176.F4	BT_S2	Tumor	Immune cell	Tumor_Immune cell	Regular	NA	G1
X1001000176.H10	BT_S2	Tumor	Immune cell	Tumor_Immune cell	Regular	NA	Neural G0
X1001000176.D12	BT_S2	Tumor	Immune cell	Tumor_Immune cell	Regular	NA	Neural G0
X1001000176.H8	BT_S2	Tumor	Immune cell	Tumor_Immune cell	Regular	NA	Neural G0
X1001000176.C10	BT_S2	Tumor	Immune cell	Tumor_Immune cell	Regular	NA	Neural G0
X1001000176.E4	BT_S2	Tumor	Immune cell	Tumor_Immune cell	Regular	NA	Neural G0
X1001000176.B2	BT_S2	Tumor	Immune cell	Tumor_Immune cell	Regular	NA	Neural G0
X1001000176.D8	BT_S2	Tumor	Immune cell	Tumor_Immune cell	Regular	NA	Neural G0
X1001000176.A2	BT_S2	Tumor	Immune cell	Tumor_Immune cell	Regular	NA	Neural G0
X1001000177.G9	BT_S2	Tumor	Immune cell	Tumor_Immune cell	Regular	NA	Neural G0
X1001000177.B6	BT_S2	Tumor	Immune cell	Tumor_Immune cell	Regular	NA	M/Early G1
X1001000177.A8	BT_S2	Tumor	Immune cell	Tumor_Immune cell	Regular	NA	Neural G0
X1001000177.D6	BT_S2	Tumor	Immune cell	Tumor_Immune cell	Regular	NA	Neural G0
X1001000177.E11	BT_S2	Tumor	Immune cell	Tumor_Immune cell	Regular	NA	Neural G0
X1001000177.G6	BT_S2	Tumor	Immune cell	Tumor_Immune cell	Regular	NA	Neural G0
X1001000177.B10	BT_S2	Tumor	Immune cell	Tumor_Immune cell	Regular	NA	G2/M
X1001000177.G12	BT_S2	Tumor	Immune cell	Tumor_Immune cell	Regular	NA	Neural G0
X1001000177.B1	BT_S2	Tumor	Immune cell	Tumor_Immune cell	Regular	NA	Neural G0
X1001000177.A6	BT_S2	Tumor	Immune cell	Tumor_Immune cell	Regular	NA	Neural G0
X1001000177.A10	BT_S2	Tumor	Immune cell	Tumor_Immune cell	Regular	NA	G1
X1001000177.E9	BT_S2	Tumor	Immune cell	Tumor_Immune cell	Regular	NA	Neural G0
X1001000177.A2	BT_S2	Tumor	Immune cell	Tumor_Immune cell	Regular	NA	Neural G0
X1001000177.C1	BT_S2	Tumor	Immune cell	Tumor_Immune cell	Regular	NA	Neural G0
X1001000177.B7	BT_S2	Tumor	Immune cell	Tumor_Immune cell	Regular	NA	Neural G0
X1001000177.D7	BT_S2	Tumor	Immune cell	Tumor_Immune cell	Regular	NA	Neural G0
X1001000177.F2	BT_S2	Tumor	Immune cell	Tumor_Immune cell	Regular	NA	Neural G0
X1001000177.G8	BT_S2	Tumor	Immune cell	Tumor_Immune cell	Regular	NA	Neural G0
X1001000177.B12	BT_S2	Tumor	Immune cell	Tumor_Immune cell	Regular	NA	M/Early G1
X1001000177.A12	BT_S2	Tumor	Immune cell	Tumor_Immune cell	Regular	NA	Neural G0
X1001000177.E7	BT_S2	Tumor	Immune cell	Tumor_Immune cell	Regular	NA	Neural G0
X1001000177.H1	BT_S2	Tumor	Immune cell	Tumor_Immune cell	Regular	NA	Neural G0
X1001000177.F3	BT_S2	Tumor	Immune cell	Tumor_Immune cell	Regular	NA	Neural G0
X1001000177.C3	BT_S2	Tumor	Immune cell	Tumor_Immune cell	Regular	NA	Neural G0
X1001000177.H5	BT_S2	Tumor	Immune cell	Tumor_Immune cell	Regular	NA	G1
X1001000177.D10	BT_S2	Tumor	Immune cell	Tumor_Immune cell	Regular	NA	Neural G0
X1001000177.C6	BT_S2	Tumor	Immune cell	Tumor_Immune cell	Regular	NA	Neural G0
X1001000177.F5	BT_S2	Tumor	Immune cell	Tumor_Immune cell	Regular	NA	M/Early G1
X1001000177.B4	BT_S2	Tumor	Immune cell	Tumor_Immune cell	Regular	NA	S/G2
X1001000177.C12	BT_S2	Tumor	Immune cell	Tumor_Immune cell	Regular	NA	G1
X1001000177.E1	BT_S2	Tumor	Immune cell	Tumor_Immune cell	Regular	NA	G1
X1001000177.A9	BT_S2	Tumor	Immune cell	Tumor_Immune cell	Regular	NA	G1
X1001000177.F11	BT_S2	Tumor	Immune cell	Tumor_Immune cell	Regular	NA	M/Early G1
X1001000177.H3	BT_S2	Tumor	Immune cell	Tumor_Immune cell	Regular	NA	Neural G0
X1001000177.G2	BT_S2	Tumor	Immune cell	Tumor_Immune cell	Regular	NA	Neural G0
X1001000177.A3	BT_S2	Tumor	Immune cell	Tumor_Immune cell	Regular	NA	Neural G0
X1001000177.H7	BT_S2	Tumor	Immune cell	Tumor_Immune cell	Regular	NA	Neural G0
X1001000177.D1	BT_S2	Tumor	Immune cell	Tumor_Immune cell	Regular	NA	Neural G0
X1001000177.D4	BT_S2	Tumor	Immune cell	Tumor_Immune cell	Regular	NA	Neural G0
X1001000177.C8	BT_S2	Tumor	Immune cell	Tumor_Immune cell	Regular	NA	Neural G0
X1001000177.H11	BT_S2	Tumor	Immune cell	Tumor_Immune cell	Regular	NA	Neural G0
X1001000177.E3	BT_S2	Tumor	Immune cell	Tumor_Immune cell	Regular	NA	Neural G0
X1001000177.F7	BT_S2	Tumor	Immune cell	Tumor_Immune cell	Regular	NA	Neural G0
X1001000177.G4	BT_S2	Tumor	Immune cell	Tumor_Immune cell	Regular	NA	Neural G0
X1001000177.H2	BT_S2	Tumor	Immune cell	Tumor_Immune cell	Regular	NA	M/Early G1
X1001000177.B11	BT_S2	Tumor	Immune cell	Tumor_Immune cell	Regular	NA	Neural G0
X1001000177.H10	BT_S2	Tumor	Immune cell	Tumor_Immune cell	Regular	NA	Neural G0
X1001000177.G11	BT_S2	Tumor	Immune cell	Tumor_Immune cell	Regular	NA	Neural G0
X1001000177.G5	BT_S2	Tumor	Immune cell	Tumor_Immune cell	Regular	NA	Neural G0
X1001000177.E12	BT_S2	Tumor	Immune cell	Tumor_Immune cell	Regular	NA	Neural G0
X1001000177.A7	BT_S2	Tumor	Immune cell	Tumor_Immune cell	Regular	NA	Neural G0
X1001000177.E6	BT_S2	Tumor	Immune cell	Tumor_Immune cell	Regular	NA	Neural G0
X1001000177.F12	BT_S2	Tumor	Immune cell	Tumor_Immune cell	Regular	NA	G1
X1001000177.B8	BT_S2	Tumor	Immune cell	Tumor_Immune cell	Regular	NA	Neural G0
X1001000177.C2	BT_S2	Tumor	Immune cell	Tumor_Immune cell	Regular	NA	G1
X1001000177.D3	BT_S2	Tumor	Immune cell	Tumor_Immune cell	Regular	NA	Neural G0
X1001000177.B2	BT_S2	Tumor	Immune cell	Tumor_Immune cell	Regular	NA	G1
X1001000177.F4	BT_S2	Tumor	Immune cell	Tumor_Immune cell	Regular	NA	Neural G0
X1001000177.G7	BT_S2	Tumor	Immune cell	Tumor_Immune cell	Regular	NA	Neural G0
X1001000177.G10	BT_S2	Tumor	Immune cell	Tumor_Immune cell	Regular	NA	Neural G0
X1001000177.A11	BT_S2	Tumor	Immune cell	Tumor_Immune cell	Regular	NA	Neural G0
X1001000177.E8	BT_S2	Tumor	Immune cell	Tumor_Immune cell	Regular	NA	Neural G0
X1001000177.H4	BT_S2	Tumor	Immune cell	Tumor_Immune cell	Regular	NA	Neural G0
X1001000177.D12	BT_S2	Tumor	Immune cell	Tumor_Immune cell	Regular	NA	Neural G0
X1001000177.D8	BT_S2	Tumor	Immune cell	Tumor_Immune cell	Regular	NA	Neural G0
X1001000177.D5	BT_S2	Tumor	Immune cell	Tumor_Immune cell	Regular	NA	G2/M
X1001000177.F1	BT_S2	Tumor	Immune cell	Tumor_Immune cell	Regular	NA	Neural G0
X1001000177.E10	BT_S2	Tumor	Immune cell	Tumor_Immune cell	Regular	NA	Neural G0
X1001000177.C4	BT_S2	Tumor	Neoplastic	Tumor_Neoplastic	Neoplastic	PN	G1
X1001000177.F10	BT_S2	Tumor	Immune cell	Tumor_Immune cell	Regular	NA	Neural G0
X1001000177.F6	BT_S2	Tumor	Immune cell	Tumor_Immune cell	Regular	NA	Neural G0
X1001000177.A4	BT_S2	Tumor	Immune cell	Tumor_Immune cell	Regular	NA	Neural G0
X1001000177.C9	BT_S2	Tumor	Immune cell	Tumor_Immune cell	Regular	NA	Neural G0
X1001000177.H6	BT_S2	Tumor	Immune cell	Tumor_Immune cell	Regular	NA	Neural G0
X1001000177.C11	BT_S2	Tumor	Immune cell	Tumor_Immune cell	Regular	NA	Neural G0
X1001000177.E2	BT_S2	Tumor	Immune cell	Tumor_Immune cell	Regular	NA	Neural G0
X1001000177.B9	BT_S2	Tumor	Immune cell	Tumor_Immune cell	Regular	NA	Neural G0
X1001000177.C5	BT_S2	Tumor	Immune cell	Tumor_Immune cell	Regular	NA	Neural G0
X1001000177.E4	BT_S2	Tumor	Immune cell	Tumor_Immune cell	Regular	NA	Neural G0
X1001000177.G3	BT_S2	Tumor	Immune cell	Tumor_Immune cell	Regular	NA	Neural G0
X1001000177.A5	BT_S2	Tumor	Immune cell	Tumor_Immune cell	Regular	NA	Neural G0
X1001000177.G1	BT_S2	Tumor	Immune cell	Tumor_Immune cell	Regular	NA	Neural G0
X1001000177.D2	BT_S2	Tumor	Immune cell	Tumor_Immune cell	Regular	NA	Neural G0
X1001000177.D9	BT_S2	Tumor	Immune cell	Tumor_Immune cell	Regular	NA	Neural G0
X1001000177.H8	BT_S2	Tumor	Immune cell	Tumor_Immune cell	Regular	NA	Neural G0
X1001000177.F8	BT_S2	Tumor	Immune cell	Tumor_Immune cell	Regular	NA	Neural G0
X1001000177.C7	BT_S2	Tumor	Immune cell	Tumor_Immune cell	Regular	NA	Neural G0
X1001000177.D11	BT_S2	Tumor	Immune cell	Tumor_Immune cell	Regular	NA	Neural G0
X1001000177.B3	BT_S2	Tumor	Immune cell	Tumor_Immune cell	Regular	NA	Neural G0
X1001000178.G8	BT_S2	Periphery	Immune cell	Periphery_Immune cell	Regular	NA	Neural G0
X1001000178.A9	BT_S2	Periphery	Immune cell	Periphery_Immune cell	Regular	NA	Neural G0
X1001000178.B7	BT_S2	Periphery	Immune cell	Periphery_Immune cell	Regular	NA	Neural G0
X1001000178.E5	BT_S2	Periphery	Immune cell	Periphery_Immune cell	Regular	NA	Neural G0
X1001000178.D12	BT_S2	Periphery	Immune cell	Periphery_Immune cell	Regular	NA	Neural G0
X1001000178.F4	BT_S2	Periphery	Immune cell	Periphery_Immune cell	Regular	NA	Neural G0
X1001000178.F10	BT_S2	Periphery	Immune cell	Periphery_Immune cell	Regular	NA	Neural G0
X1001000178.B5	BT_S2	Periphery	Immune cell	Periphery_Immune cell	Regular	NA	Neural G0
X1001000178.D10	BT_S2	Periphery	Immune cell	Periphery_Immune cell	Regular	NA	Neural G0
X1001000178.A12	BT_S2	Periphery	Immune cell	Periphery_Immune cell	Regular	NA	G1
X1001000178.F11	BT_S2	Periphery	Immune cell	Periphery_Immune cell	Regular	NA	Neural G0
X1001000178.E3	BT_S2	Periphery	Immune cell	Periphery_Immune cell	Regular	NA	Neural G0
X1001000178.C4	BT_S2	Periphery	Immune cell	Periphery_Immune cell	Regular	NA	Neural G0
X1001000178.F2	BT_S2	Periphery	Immune cell	Periphery_Immune cell	Regular	NA	Neural G0
X1001000178.F9	BT_S2	Periphery	Immune cell	Periphery_Immune cell	Regular	NA	Neural G0
X1001000178.C9	BT_S2	Periphery	Immune cell	Periphery_Immune cell	Regular	NA	Neural G0
X1001000178.D8	BT_S2	Periphery	Immune cell	Periphery_Immune cell	Regular	NA	Neural G0
X1001000178.C2	BT_S2	Periphery	Immune cell	Periphery_Immune cell	Regular	NA	Neural G0
X1001000178.G1	BT_S2	Periphery	Immune cell	Periphery_Immune cell	Regular	NA	Neural G0
X1001000178.B3	BT_S2	Periphery	Immune cell	Periphery_Immune cell	Regular	NA	Neural G0
X1001000178.A6	BT_S2	Periphery	Immune cell	Periphery_Immune cell	Regular	NA	G1
X1001000178.C10	BT_S2	Periphery	Immune cell	Periphery_Immune cell	Regular	NA	Neural G0
X1001000178.C5	BT_S2	Periphery	Immune cell	Periphery_Immune cell	Regular	NA	Neural G0
X1001000178.B1	BT_S2	Periphery	Immune cell	Periphery_Immune cell	Regular	NA	Neural G0
X1001000178.F8	BT_S2	Periphery	Immune cell	Periphery_Immune cell	Regular	NA	Neural G0
X1001000178.A11	BT_S2	Periphery	Immune cell	Periphery_Immune cell	Regular	NA	G1
X1001000178.C3	BT_S2	Periphery	Immune cell	Periphery_Immune cell	Regular	NA	Neural G0
X1001000178.E1	BT_S2	Periphery	Immune cell	Periphery_Immune cell	Regular	NA	Neural G0
X1001000178.D3	BT_S2	Periphery	Immune cell	Periphery_Immune cell	Regular	NA	Neural G0
X1001000178.C12	BT_S2	Periphery	Immune cell	Periphery_Immune cell	Regular	NA	Neural G0
X1001000178.C7	BT_S2	Periphery	Immune cell	Periphery_Immune cell	Regular	NA	Neural G0
X1001000178.G3	BT_S2	Periphery	Immune cell	Periphery_Immune cell	Regular	NA	Neural G0
X1001000178.E12	BT_S2	Periphery	Immune cell	Periphery_Immune cell	Regular	NA	Neural G0
X1001000178.A8	BT_S2	Periphery	Immune cell	Periphery_Immune cell	Regular	NA	Neural G0
X1001000178.D1	BT_S2	Periphery	Immune cell	Periphery_Immune cell	Regular	NA	Neural G0
X1001000178.F6	BT_S2	Periphery	Immune cell	Periphery_Immune cell	Regular	NA	G1/other
X1001000178.G5	BT_S2	Periphery	Immune cell	Periphery_Immune cell	Regular	NA	Neural G0
X1001000178.E11	BT_S2	Periphery	Immune cell	Periphery_Immune cell	Regular	NA	Neural G0
X1001000178.F3	BT_S2	Periphery	Immune cell	Periphery_Immune cell	Regular	NA	Neural G0
X1001000178.E8	BT_S2	Periphery	Immune cell	Periphery_Immune cell	Regular	NA	Neural G0
X1001000178.D11	BT_S2	Periphery	Immune cell	Periphery_Immune cell	Regular	NA	Neural G0
X1001000178.D7	BT_S2	Periphery	Immune cell	Periphery_Immune cell	Regular	NA	Neural G0
X1001000178.G7	BT_S2	Periphery	Immune cell	Periphery_Immune cell	Regular	NA	Neural G0
X1001000178.B8	BT_S2	Periphery	Immune cell	Periphery_Immune cell	Regular	NA	Neural G0
X1001000178.D5	BT_S2	Periphery	Immune cell	Periphery_Immune cell	Regular	NA	Neural G0
X1001000178.F1	BT_S2	Periphery	Immune cell	Periphery_Immune cell	Regular	NA	Neural G0
X1001000178.E6	BT_S2	Periphery	Immune cell	Periphery_Immune cell	Regular	NA	Neural G0
X1001000178.C1	BT_S2	Periphery	Immune cell	Periphery_Immune cell	Regular	NA	Neural G0
X1001000178.B6	BT_S2	Periphery	Immune cell	Periphery_Immune cell	Regular	NA	G1
X1001000178.F12	BT_S2	Periphery	Immune cell	Periphery_Immune cell	Regular	NA	Neural G0
X1001000178.E4	BT_S2	Periphery	Immune cell	Periphery_Immune cell	Regular	NA	Neural G0
X1001000178.B10	BT_S2	Periphery	Immune cell	Periphery_Immune cell	Regular	NA	Neural G0
X1001000178.F7	BT_S2	Periphery	Immune cell	Periphery_Immune cell	Regular	NA	Neural G0
X1001000178.A10	BT_S2	Periphery	Immune cell	Periphery_Immune cell	Regular	NA	Neural G0
X1001000178.B4	BT_S2	Periphery	Immune cell	Periphery_Immune cell	Regular	NA	Neural G0
X1001000178.G4	BT_S2	Periphery	Immune cell	Periphery_Immune cell	Regular	NA	Neural G0
X1001000178.D4	BT_S2	Periphery	Immune cell	Periphery_Immune cell	Regular	NA	G1
X1001000178.A5	BT_S2	Periphery	Immune cell	Periphery_Immune cell	Regular	NA	G2/M
X1001000178.D6	BT_S2	Periphery	Immune cell	Periphery_Immune cell	Regular	NA	Neural G0
X1001000178.C6	BT_S2	Periphery	Immune cell	Periphery_Immune cell	Regular	NA	Neural G0
X1001000178.C11	BT_S2	Periphery	Immune cell	Periphery_Immune cell	Regular	NA	Neural G0
X1001000178.B2	BT_S2	Periphery	Immune cell	Periphery_Immune cell	Regular	NA	Neural G0
X1001000178.B9	BT_S2	Periphery	Immune cell	Periphery_Immune cell	Regular	NA	Neural G0
X1001000178.E9	BT_S2	Periphery	Immune cell	Periphery_Immune cell	Regular	NA	Neural G0
X1001000178.E2	BT_S2	Periphery	Immune cell	Periphery_Immune cell	Regular	NA	Neural G0
X1001000178.D2	BT_S2	Periphery	Immune cell	Periphery_Immune cell	Regular	NA	Neural G0
X1001000178.G6	BT_S2	Periphery	Immune cell	Periphery_Immune cell	Regular	NA	Neural G0
X1001000178.D9	BT_S2	Periphery	Immune cell	Periphery_Immune cell	Regular	NA	Neural G0
X1001000178.G2	BT_S2	Periphery	Immune cell	Periphery_Immune cell	Regular	NA	Neural G0
X1001000178.F5	BT_S2	Periphery	Immune cell	Periphery_Immune cell	Regular	NA	Neural G0
X1001000178.E10	BT_S2	Periphery	Immune cell	Periphery_Immune cell	Regular	NA	Neural G0
X1001000178.C8	BT_S2	Periphery	Immune cell	Periphery_Immune cell	Regular	NA	Neural G0
X1001000178.A7	BT_S2	Periphery	Immune cell	Periphery_Immune cell	Regular	NA	G1/other
X1001000178.B11	BT_S2	Periphery	Immune cell	Periphery_Immune cell	Regular	NA	Neural G0
X1001000178.E7	BT_S2	Periphery	Immune cell	Periphery_Immune cell	Regular	NA	Neural G0
X1001000178.H5	BT_S2	Periphery	Immune cell	Periphery_Immune cell	Regular	NA	Neural G0
X1001000178.H3	BT_S2	Periphery	Immune cell	Periphery_Immune cell	Regular	NA	Neural G0
X1001000178.G12	BT_S2	Periphery	Immune cell	Periphery_Immune cell	Regular	NA	Neural G0
X1001000178.H9	BT_S2	Periphery	Immune cell	Periphery_Immune cell	Regular	NA	Neural G0
X1001000178.H10	BT_S2	Periphery	Immune cell	Periphery_Immune cell	Regular	NA	Neural G0
X1001000178.H7	BT_S2	Periphery	Immune cell	Periphery_Immune cell	Regular	NA	Neural G0
X1001000178.G11	BT_S2	Periphery	Immune cell	Periphery_Immune cell	Regular	NA	Neural G0
X1001000178.H4	BT_S2	Periphery	Immune cell	Periphery_Immune cell	Regular	NA	Neural G0
X1001000178.H2	BT_S2	Periphery	Immune cell	Periphery_Immune cell	Regular	NA	Neural G0
X1001000178.G9	BT_S2	Periphery	Immune cell	Periphery_Immune cell	Regular	NA	Neural G0
X1001000178.H1	BT_S2	Periphery	Immune cell	Periphery_Immune cell	Regular	NA	Neural G0
X1001000178.H8	BT_S2	Periphery	Immune cell	Periphery_Immune cell	Regular	NA	Neural G0
X1001000178.H11	BT_S2	Periphery	Immune cell	Periphery_Immune cell	Regular	NA	Neural G0
X1001000178.H6	BT_S2	Periphery	Immune cell	Periphery_Immune cell	Regular	NA	Neural G0
X1001000178.G10	BT_S2	Periphery	Immune cell	Periphery_Immune cell	Regular	NA	Neural G0
X1001000179.F10	BT_S2	Periphery	Immune cell	Periphery_Immune cell	Regular	NA	Neural G0
X1001000179.B12	BT_S2	Periphery	Neoplastic	Periphery_Neoplastic	Neoplastic	PN	G1/other
X1001000179.H7	BT_S2	Periphery	Immune cell	Periphery_Immune cell	Regular	NA	Neural G0
X1001000179.C1	BT_S2	Periphery	Immune cell	Periphery_Immune cell	Regular	NA	Neural G0
X1001000179.G9	BT_S2	Periphery	Immune cell	Periphery_Immune cell	Regular	NA	Neural G0
X1001000179.A10	BT_S2	Periphery	Immune cell	Periphery_Immune cell	Regular	NA	Neural G0
X1001000179.B4	BT_S2	Periphery	Immune cell	Periphery_Immune cell	Regular	NA	Neural G0
X1001000179.C7	BT_S2	Periphery	Immune cell	Periphery_Immune cell	Regular	NA	Neural G0
X1001000179.D9	BT_S2	Periphery	Immune cell	Periphery_Immune cell	Regular	NA	G1
X1001000179.E6	BT_S2	Periphery	Immune cell	Periphery_Immune cell	Regular	NA	Neural G0
X1001000179.A4	BT_S2	Periphery	Immune cell	Periphery_Immune cell	Regular	NA	Neural G0
X1001000179.G3	BT_S2	Periphery	Immune cell	Periphery_Immune cell	Regular	NA	Neural G0
X1001000179.D11	BT_S2	Periphery	Immune cell	Periphery_Immune cell	Regular	NA	Neural G0
X1001000179.H5	BT_S2	Periphery	Immune cell	Periphery_Immune cell	Regular	NA	Neural G0
X1001000179.D6	BT_S2	Periphery	Immune cell	Periphery_Immune cell	Regular	NA	Neural G0
X1001000179.B8	BT_S2	Periphery	Immune cell	Periphery_Immune cell	Regular	NA	Neural G0
X1001000179.C4	BT_S2	Periphery	Immune cell	Periphery_Immune cell	Regular	NA	Neural G0
X1001000179.F1	BT_S2	Periphery	Immune cell	Periphery_Immune cell	Regular	NA	Neural G0
X1001000179.B10	BT_S2	Periphery	Immune cell	Periphery_Immune cell	Regular	NA	S
X1001000179.A2	BT_S2	Periphery	Immune cell	Periphery_Immune cell	Regular	NA	Neural G0
X1001000179.F5	BT_S2	Periphery	Immune cell	Periphery_Immune cell	Regular	NA	S/G2
X1001000179.C10	BT_S2	Periphery	Immune cell	Periphery_Immune cell	Regular	NA	S/G2
X1001000179.D4	BT_S2	Periphery	Immune cell	Periphery_Immune cell	Regular	NA	Neural G0
X1001000179.H3	BT_S2	Periphery	Immune cell	Periphery_Immune cell	Regular	NA	Neural G0
X1001000179.F4	BT_S2	Periphery	Immune cell	Periphery_Immune cell	Regular	NA	G2/M
X1001000179.D3	BT_S2	Periphery	Immune cell	Periphery_Immune cell	Regular	NA	Neural G0
X1001000179.B7	BT_S2	Periphery	Immune cell	Periphery_Immune cell	Regular	NA	Neural G0
X1001000179.E9	BT_S2	Periphery	Immune cell	Periphery_Immune cell	Regular	NA	Neural G0
X1001000179.E12	BT_S2	Periphery	Immune cell	Periphery_Immune cell	Regular	NA	Neural G0
X1001000179.A1	BT_S2	Periphery	Immune cell	Periphery_Immune cell	Regular	NA	Late G1
X1001000179.G5	BT_S2	Periphery	Immune cell	Periphery_Immune cell	Regular	NA	Neural G0
X1001000179.H11	BT_S2	Periphery	Immune cell	Periphery_Immune cell	Regular	NA	Neural G0
X1001000179.E3	BT_S2	Periphery	Immune cell	Periphery_Immune cell	Regular	NA	G1
X1001000179.B3	BT_S2	Periphery	Immune cell	Periphery_Immune cell	Regular	NA	Neural G0
X1001000179.C3	BT_S2	Periphery	Immune cell	Periphery_Immune cell	Regular	NA	Neural G0
X1001000179.A9	BT_S2	Periphery	Immune cell	Periphery_Immune cell	Regular	NA	Neural G0
X1001000179.F6	BT_S2	Periphery	Immune cell	Periphery_Immune cell	Regular	NA	Neural G0
X1001000179.H9	BT_S2	Periphery	Immune cell	Periphery_Immune cell	Regular	NA	Neural G0
X1001000179.C12	BT_S2	Periphery	Immune cell	Periphery_Immune cell	Regular	NA	Neural G0
X1001000179.H1	BT_S2	Periphery	Immune cell	Periphery_Immune cell	Regular	NA	Neural G0
X1001000179.G6	BT_S2	Periphery	Immune cell	Periphery_Immune cell	Regular	NA	Neural G0
X1001000179.D1	BT_S2	Periphery	Immune cell	Periphery_Immune cell	Regular	NA	G1
X1001000179.F9	BT_S2	Periphery	Immune cell	Periphery_Immune cell	Regular	NA	Late G1
X1001000179.B1	BT_S2	Periphery	Immune cell	Periphery_Immune cell	Regular	NA	Neural G0
X1001000179.C9	BT_S2	Periphery	Immune cell	Periphery_Immune cell	Regular	NA	Neural G0
X1001000179.A12	BT_S2	Periphery	Immune cell	Periphery_Immune cell	Regular	NA	Neural G0
X1001000179.A7	BT_S2	Periphery	Immune cell	Periphery_Immune cell	Regular	NA	Neural G0
X1001000179.E5	BT_S2	Periphery	Immune cell	Periphery_Immune cell	Regular	NA	G1
X1001000179.H4	BT_S2	Periphery	Immune cell	Periphery_Immune cell	Regular	NA	Neural G0
X1001000179.C8	BT_S2	Periphery	Immune cell	Periphery_Immune cell	Regular	NA	S
X1001000179.E1	BT_S2	Periphery	Immune cell	Periphery_Immune cell	Regular	NA	Neural G0
X1001000179.A5	BT_S2	Periphery	Immune cell	Periphery_Immune cell	Regular	NA	G1
X1001000179.H10	BT_S2	Periphery	Immune cell	Periphery_Immune cell	Regular	NA	Neural G0
X1001000179.E7	BT_S2	Periphery	Immune cell	Periphery_Immune cell	Regular	NA	Neural G0
X1001000179.G8	BT_S2	Periphery	Immune cell	Periphery_Immune cell	Regular	NA	S
X1001000179.D10	BT_S2	Periphery	Immune cell	Periphery_Immune cell	Regular	NA	S
X1001000179.G2	BT_S2	Periphery	Immune cell	Periphery_Immune cell	Regular	NA	G1
X1001000179.D7	BT_S2	Periphery	Immune cell	Periphery_Immune cell	Regular	NA	G1
X1001000179.G11	BT_S2	Periphery	Immune cell	Periphery_Immune cell	Regular	NA	Neural G0
X1001000179.H6	BT_S2	Periphery	Immune cell	Periphery_Immune cell	Regular	NA	Neural G0
X1001000179.F8	BT_S2	Periphery	Immune cell	Periphery_Immune cell	Regular	NA	Neural G0
X1001000179.C6	BT_S2	Periphery	Immune cell	Periphery_Immune cell	Regular	NA	Neural G0
X1001000179.C5	BT_S2	Periphery	Immune cell	Periphery_Immune cell	Regular	NA	Neural G0
X1001000179.G1	BT_S2	Periphery	Immune cell	Periphery_Immune cell	Regular	NA	Late G1
X1001000179.F2	BT_S2	Periphery	Immune cell	Periphery_Immune cell	Regular	NA	Neural G0
X1001000179.E2	BT_S2	Periphery	Immune cell	Periphery_Immune cell	Regular	NA	Neural G0
X1001000179.A3	BT_S2	Periphery	Immune cell	Periphery_Immune cell	Regular	NA	Neural G0
X1001000179.G4	BT_S2	Periphery	Immune cell	Periphery_Immune cell	Regular	NA	Neural G0
X1001000179.D5	BT_S2	Periphery	Immune cell	Periphery_Immune cell	Regular	NA	Neural G0
X1001000179.D8	BT_S2	Periphery	Immune cell	Periphery_Immune cell	Regular	NA	Neural G0
X1001000179.B11	BT_S2	Periphery	Immune cell	Periphery_Immune cell	Regular	NA	G1
X1001000179.B9	BT_S2	Periphery	Immune cell	Periphery_Immune cell	Regular	NA	G1
X1001000179.D12	BT_S2	Periphery	Immune cell	Periphery_Immune cell	Regular	NA	Neural G0
X1001000179.F11	BT_S2	Periphery	Immune cell	Periphery_Immune cell	Regular	NA	Neural G0
X1001000179.E11	BT_S2	Periphery	Immune cell	Periphery_Immune cell	Regular	NA	Neural G0
X1001000179.A8	BT_S2	Periphery	Immune cell	Periphery_Immune cell	Regular	NA	Neural G0
X1001000179.G10	BT_S2	Periphery	Immune cell	Periphery_Immune cell	Regular	NA	Neural G0
X1001000179.E4	BT_S2	Periphery	Immune cell	Periphery_Immune cell	Regular	NA	Neural G0
X1001000179.C11	BT_S2	Periphery	Immune cell	Periphery_Immune cell	Regular	NA	G1
X1001000179.H2	BT_S2	Periphery	Immune cell	Periphery_Immune cell	Regular	NA	Neural G0
X1001000179.F3	BT_S2	Periphery	Immune cell	Periphery_Immune cell	Regular	NA	Neural G0
X1001000179.F7	BT_S2	Periphery	Immune cell	Periphery_Immune cell	Regular	NA	Neural G0
X1001000179.G12	BT_S2	Periphery	Immune cell	Periphery_Immune cell	Regular	NA	G1/other
X1001000179.D2	BT_S2	Periphery	Immune cell	Periphery_Immune cell	Regular	NA	Neural G0
X1001000179.E8	BT_S2	Periphery	Immune cell	Periphery_Immune cell	Regular	NA	Neural G0
X1001000179.A6	BT_S2	Periphery	Immune cell	Periphery_Immune cell	Regular	NA	Neural G0
X1001000179.C2	BT_S2	Periphery	Immune cell	Periphery_Immune cell	Regular	NA	Neural G0
X1001000179.A11	BT_S2	Periphery	Immune cell	Periphery_Immune cell	Regular	NA	Neural G0
X1001000179.F12	BT_S2	Periphery	Immune cell	Periphery_Immune cell	Regular	NA	Neural G0
X1001000179.B6	BT_S2	Periphery	Immune cell	Periphery_Immune cell	Regular	NA	Neural G0
X1001000179.H8	BT_S2	Periphery	Immune cell	Periphery_Immune cell	Regular	NA	Neural G0
X1001000179.E10	BT_S2	Periphery	Immune cell	Periphery_Immune cell	Regular	NA	G2/M
X1001000180.E8	BT_S2	Periphery	OPC	Periphery_OPC	Regular	NA	Neural G0
X1001000180.B4	BT_S2	Periphery	OPC	Periphery_OPC	Regular	NA	Neural G0
X1001000180.B9	BT_S2	Periphery	OPC	Periphery_OPC	Regular	NA	Neural G0
X1001000180.G10	BT_S2	Periphery	OPC	Periphery_OPC	Regular	NA	G1
X1001000180.E11	BT_S2	Periphery	Oligodendrocyte	Periphery_Oligodendrocyte	Regular	NA	Neural G0
X1001000180.F5	BT_S2	Periphery	Oligodendrocyte	Periphery_Oligodendrocyte	Regular	NA	Neural G0
X1001000180.A11	BT_S2	Periphery	Neoplastic	Periphery_Neoplastic	Neoplastic	CL	Neural G0
X1001000180.G9	BT_S2	Periphery	Astocyte	Periphery_Astocyte	Regular	NA	Neural G0
X1001000180.C7	BT_S2	Periphery	OPC	Periphery_OPC	Regular	NA	G1
X1001000180.G12	BT_S2	Periphery	Astocyte	Periphery_Astocyte	Regular	NA	Neural G0
X1001000180.H1	BT_S2	Periphery	OPC	Periphery_OPC	Regular	NA	G1
X1001000180.E10	BT_S2	Periphery	Neoplastic	Periphery_Neoplastic	Neoplastic	CL	Neural G0
X1001000180.A5	BT_S2	Periphery	Neoplastic	Periphery_Neoplastic	Neoplastic	CL	G1
X1001000180.D2	BT_S2	Periphery	Neoplastic	Periphery_Neoplastic	Neoplastic	CL	Neural G0
X1001000180.F2	BT_S2	Periphery	OPC	Periphery_OPC	Regular	NA	G1
X1001000180.F1	BT_S2	Periphery	OPC	Periphery_OPC	Regular	NA	G1
X1001000180.H7	BT_S2	Periphery	OPC	Periphery_OPC	Regular	NA	G1
X1001000180.B7	BT_S2	Periphery	OPC	Periphery_OPC	Regular	NA	G1
X1001000180.A8	BT_S2	Periphery	Oligodendrocyte	Periphery_Oligodendrocyte	Regular	NA	Neural G0
X1001000180.D8	BT_S2	Periphery	Neoplastic	Periphery_Neoplastic	Neoplastic	CL	G1
X1001000180.E4	BT_S2	Periphery	Astocyte	Periphery_Astocyte	Regular	NA	Neural G0
X1001000180.A10	BT_S2	Periphery	Oligodendrocyte	Periphery_Oligodendrocyte	Regular	NA	Neural G0
X1001000180.H9	BT_S2	Periphery	Astocyte	Periphery_Astocyte	Regular	NA	Neural G0
X1001000180.H4	BT_S2	Periphery	OPC	Periphery_OPC	Regular	NA	G1
X1001000180.B2	BT_S2	Periphery	OPC	Periphery_OPC	Regular	NA	G1
X1001000180.G11	BT_S2	Periphery	OPC	Periphery_OPC	Regular	NA	Neural G0
X1001000180.H11	BT_S2	Periphery	Astocyte	Periphery_Astocyte	Regular	NA	Neural G0
X1001000180.E2	BT_S2	Periphery	OPC	Periphery_OPC	Regular	NA	Neural G0
X1001000180.C12	BT_S2	Periphery	Oligodendrocyte	Periphery_Oligodendrocyte	Regular	NA	Neural G0
X1001000180.C3	BT_S2	Periphery	OPC	Periphery_OPC	Regular	NA	Neural G0
X1001000180.E1	BT_S2	Periphery	Neoplastic	Periphery_Neoplastic	Neoplastic	CL	Neural G0
X1001000180.F7	BT_S2	Periphery	OPC	Periphery_OPC	Regular	NA	Neural G0
X1001000180.F4	BT_S2	Periphery	Neoplastic	Periphery_Neoplastic	Neoplastic	CL	Neural G0
X1001000180.E12	BT_S2	Periphery	OPC	Periphery_OPC	Regular	NA	Neural G0
X1001000180.A12	BT_S2	Periphery	OPC	Periphery_OPC	Regular	NA	Neural G0
X1001000180.H3	BT_S2	Periphery	Neoplastic	Periphery_Neoplastic	Neoplastic	CL	G1
X1001000180.B1	BT_S2	Periphery	Astocyte	Periphery_Astocyte	Regular	NA	Neural G0
X1001000180.D11	BT_S2	Periphery	Neoplastic	Periphery_Neoplastic	Neoplastic	CL	Neural G0
X1001000180.D1	BT_S2	Periphery	OPC	Periphery_OPC	Regular	NA	Neural G0
X1001000180.B3	BT_S2	Periphery	Neoplastic	Periphery_Neoplastic	Neoplastic	CL	Neural G0
X1001000180.H5	BT_S2	Periphery	OPC	Periphery_OPC	Regular	NA	G1
X1001000180.H10	BT_S2	Periphery	OPC	Periphery_OPC	Regular	NA	G1
X1001000180.G2	BT_S2	Periphery	OPC	Periphery_OPC	Regular	NA	Neural G0
X1001000180.C5	BT_S2	Periphery	OPC	Periphery_OPC	Regular	NA	G1
X1001000180.C8	BT_S2	Periphery	Oligodendrocyte	Periphery_Oligodendrocyte	Regular	NA	Neural G0
X1001000180.D3	BT_S2	Periphery	OPC	Periphery_OPC	Regular	NA	Neural G0
X1001000180.A4	BT_S2	Periphery	Neoplastic	Periphery_Neoplastic	Neoplastic	CL	Neural G0
X1001000180.G4	BT_S2	Periphery	Astocyte	Periphery_Astocyte	Regular	NA	Neural G0
X1001000180.F12	BT_S2	Periphery	Neoplastic	Periphery_Neoplastic	Neoplastic	CL	Neural G0
X1001000180.E6	BT_S2	Periphery	Neoplastic	Periphery_Neoplastic	Neoplastic	CL	Neural G0
X1001000180.E5	BT_S2	Periphery	OPC	Periphery_OPC	Regular	NA	Neural G0
X1001000180.F10	BT_S2	Periphery	Astocyte	Periphery_Astocyte	Regular	NA	Neural G0
X1001000180.G1	BT_S2	Periphery	Neoplastic	Periphery_Neoplastic	Neoplastic	CL	G1
X1001000180.A2	BT_S2	Periphery	OPC	Periphery_OPC	Regular	NA	Neural G0
X1001000180.A9	BT_S2	Periphery	Neoplastic	Periphery_Neoplastic	Neoplastic	CL	Neural G0
X1001000180.F9	BT_S2	Periphery	OPC	Periphery_OPC	Regular	NA	Neural G0
X1001000180.H6	BT_S2	Periphery	Astocyte	Periphery_Astocyte	Regular	NA	Neural G0
X1001000181.A3	BT_S2	Periphery	Neoplastic	Periphery_Neoplastic	Neoplastic	CL	Neural G0
X1001000181.E6	BT_S2	Periphery	Neoplastic	Periphery_Neoplastic	Neoplastic	CL	Neural G0
X1001000181.B1	BT_S2	Periphery	OPC	Periphery_OPC	Regular	NA	Neural G0
X1001000181.D8	BT_S2	Periphery	Astocyte	Periphery_Astocyte	Regular	NA	Neural G0
X1001000181.C12	BT_S2	Periphery	OPC	Periphery_OPC	Regular	NA	Neural G0
X1001000181.C5	BT_S2	Periphery	OPC	Periphery_OPC	Regular	NA	Neural G0
X1001000181.A5	BT_S2	Periphery	OPC	Periphery_OPC	Regular	NA	Neural G0
X1001000181.D12	BT_S2	Periphery	OPC	Periphery_OPC	Regular	NA	Neural G0
X1001000181.D5	BT_S2	Periphery	Neoplastic	Periphery_Neoplastic	Neoplastic	CL	Neural G0
X1001000181.C3	BT_S2	Periphery	OPC	Periphery_OPC	Regular	NA	Neural G0
X1001000181.F7	BT_S2	Periphery	OPC	Periphery_OPC	Regular	NA	Neural G0
X1001000181.E1	BT_S2	Periphery	Astocyte	Periphery_Astocyte	Regular	NA	Neural G0
X1001000181.G3	BT_S2	Periphery	OPC	Periphery_OPC	Regular	NA	Neural G0
X1001000181.B5	BT_S2	Periphery	OPC	Periphery_OPC	Regular	NA	Neural G0
X1001000181.D10	BT_S2	Periphery	Neoplastic	Periphery_Neoplastic	Neoplastic	CL	Neural G0
X1001000181.F8	BT_S2	Periphery	OPC	Periphery_OPC	Regular	NA	Neural G0
X1001000181.F1	BT_S2	Periphery	OPC	Periphery_OPC	Regular	NA	Neural G0
X1001000181.F12	BT_S2	Periphery	Astocyte	Periphery_Astocyte	Regular	NA	Neural G0
X1001000181.E3	BT_S2	Periphery	Astocyte	Periphery_Astocyte	Regular	NA	Neural G0
X1001000181.A10	BT_S2	Periphery	OPC	Periphery_OPC	Regular	NA	Neural G0
X1001000181.D2	BT_S2	Periphery	Astocyte	Periphery_Astocyte	Regular	NA	Neural G0
X1001000181.E11	BT_S2	Periphery	OPC	Periphery_OPC	Regular	NA	Neural G0
X1001000181.C8	BT_S2	Periphery	OPC	Periphery_OPC	Regular	NA	Neural G0
X1001000181.F10	BT_S2	Periphery	Neoplastic	Periphery_Neoplastic	Neoplastic	CL	G1
X1001000181.B7	BT_S2	Periphery	OPC	Periphery_OPC	Regular	NA	G1
X1001000181.G7	BT_S2	Periphery	Immune cell	Periphery_Immune cell	Regular	NA	Neural G0
X1001000181.F3	BT_S2	Periphery	OPC	Periphery_OPC	Regular	NA	G1
X1001000181.F4	BT_S2	Periphery	OPC	Periphery_OPC	Regular	NA	Neural G0
X1001000181.E5	BT_S2	Periphery	OPC	Periphery_OPC	Regular	NA	Neural G0
X1001000181.E10	BT_S2	Periphery	Immune cell	Periphery_Immune cell	Regular	NA	Neural G0
X1001000181.C11	BT_S2	Periphery	Neoplastic	Periphery_Neoplastic	Neoplastic	CL	Neural G0
X1001000181.C6	BT_S2	Periphery	Neoplastic	Periphery_Neoplastic	Neoplastic	CL	G1
X1001000181.A4	BT_S2	Periphery	OPC	Periphery_OPC	Regular	NA	Neural G0
X1001000181.D7	BT_S2	Periphery	OPC	Periphery_OPC	Regular	NA	Neural G0
X1001000181.B2	BT_S2	Periphery	OPC	Periphery_OPC	Regular	NA	Neural G0
X1001000181.B9	BT_S2	Periphery	OPC	Periphery_OPC	Regular	NA	Neural G0
X1001000181.C4	BT_S2	Periphery	Astocyte	Periphery_Astocyte	Regular	NA	Neural G0
X1001000181.F6	BT_S2	Periphery	Astocyte	Periphery_Astocyte	Regular	NA	Neural G0
X1001000181.A11	BT_S2	Periphery	Immune cell	Periphery_Immune cell	Regular	NA	Neural G0
X1001000181.E12	BT_S2	Periphery	Neoplastic	Periphery_Neoplastic	Neoplastic	CL	Neural G0
X1001000181.A6	BT_S2	Periphery	OPC	Periphery_OPC	Regular	NA	Neural G0
X1001000181.G6	BT_S2	Periphery	Neoplastic	Periphery_Neoplastic	Neoplastic	CL	Neural G0
X1001000181.B4	BT_S2	Periphery	Neoplastic	Periphery_Neoplastic	Neoplastic	CL	Neural G0
X1001000181.D4	BT_S2	Periphery	Immune cell	Periphery_Immune cell	Regular	NA	Neural G0
X1001000181.B12	BT_S2	Periphery	OPC	Periphery_OPC	Regular	NA	Neural G0
X1001000181.G8	BT_S2	Periphery	Neoplastic	Periphery_Neoplastic	Neoplastic	CL	Neural G0
X1001000181.F11	BT_S2	Periphery	OPC	Periphery_OPC	Regular	NA	Neural G0
X1001000181.B6	BT_S2	Periphery	OPC	Periphery_OPC	Regular	NA	Neural G0
X1001000181.D3	BT_S2	Periphery	OPC	Periphery_OPC	Regular	NA	Neural G0
X1001000181.A7	BT_S2	Periphery	OPC	Periphery_OPC	Regular	NA	Neural G0
X1001000181.F2	BT_S2	Periphery	Neoplastic	Periphery_Neoplastic	Neoplastic	CL	Neural G0
X1001000181.F9	BT_S2	Periphery	Immune cell	Periphery_Immune cell	Regular	NA	Neural G0
X1001000181.B10	BT_S2	Periphery	Immune cell	Periphery_Immune cell	Regular	NA	Neural G0
X1001000181.C10	BT_S2	Periphery	OPC	Periphery_OPC	Regular	NA	Neural G0
X1001000181.D1	BT_S2	Periphery	Astocyte	Periphery_Astocyte	Regular	NA	Neural G0
X1001000181.E4	BT_S2	Periphery	OPC	Periphery_OPC	Regular	NA	Neural G0
X1001000181.A9	BT_S2	Periphery	OPC	Periphery_OPC	Regular	NA	Neural G0
X1001000181.A2	BT_S2	Periphery	OPC	Periphery_OPC	Regular	NA	Neural G0
X1001000181.D11	BT_S2	Periphery	OPC	Periphery_OPC	Regular	NA	Neural G0
X1001000181.C7	BT_S2	Periphery	Neoplastic	Periphery_Neoplastic	Neoplastic	CL	G1
X1001000181.D9	BT_S2	Periphery	Oligodendrocyte	Periphery_Oligodendrocyte	Regular	NA	Neural G0
X1001000182.A3	BT_S2	Tumor	Neoplastic	Tumor_Neoplastic	Neoplastic	PN	G1
X1001000182.F4	BT_S2	Tumor	Neoplastic	Tumor_Neoplastic	Neoplastic	CL	Neural G0
X1001000182.A10	BT_S2	Tumor	Neoplastic	Tumor_Neoplastic	Neoplastic	CL	G1
X1001000182.G4	BT_S2	Tumor	Neoplastic	Tumor_Neoplastic	Neoplastic	CL	Late G1
X1001000182.E6	BT_S2	Tumor	Neoplastic	Tumor_Neoplastic	Neoplastic	CL	Neural G0
X1001000182.C3	BT_S2	Tumor	Neoplastic	Tumor_Neoplastic	Neoplastic	CL	G1
X1001000182.D1	BT_S2	Tumor	Neoplastic	Tumor_Neoplastic	Neoplastic	CL	Neural G0
X1001000182.G10	BT_S2	Tumor	Neoplastic	Tumor_Neoplastic	Neoplastic	CL	Neural G0
X1001000182.C12	BT_S2	Tumor	Neoplastic	Tumor_Neoplastic	Neoplastic	CL	Neural G0
X1001000182.D10	BT_S2	Tumor	Neoplastic	Tumor_Neoplastic	Neoplastic	CL	Neural G0
X1001000182.A5	BT_S2	Tumor	Neoplastic	Tumor_Neoplastic	Neoplastic	CL	Neural G0
X1001000182.E8	BT_S2	Tumor	Neoplastic	Tumor_Neoplastic	Neoplastic	CL	G1
X1001000182.B4	BT_S2	Tumor	Neoplastic	Tumor_Neoplastic	Neoplastic	MS	G1
X1001000182.F6	BT_S2	Tumor	Neoplastic	Tumor_Neoplastic	Neoplastic	MS	G1
X1001000182.B12	BT_S2	Tumor	Neoplastic	Tumor_Neoplastic	Neoplastic	CL	Neural G0
X1001000182.C10	BT_S2	Tumor	Neoplastic	Tumor_Neoplastic	Neoplastic	MS	G1/other
X1001000182.D9	BT_S2	Tumor	Neoplastic	Tumor_Neoplastic	Neoplastic	CL	Neural G0
X1001000182.A7	BT_S2	Tumor	Neoplastic	Tumor_Neoplastic	Neoplastic	MS	G1
X1001000182.D11	BT_S2	Tumor	Neoplastic	Tumor_Neoplastic	Neoplastic	CL	Neural G0
X1001000182.G8	BT_S2	Tumor	Neoplastic	Tumor_Neoplastic	Neoplastic	CL	G2/M
X1001000182.D7	BT_S2	Tumor	Neoplastic	Tumor_Neoplastic	Neoplastic	CL	G1
X1001000182.F12	BT_S2	Tumor	Neoplastic	Tumor_Neoplastic	Neoplastic	MS	G1
X1001000182.G1	BT_S2	Tumor	Neoplastic	Tumor_Neoplastic	Neoplastic	CL	G1
X1001000182.H2	BT_S2	Tumor	Neoplastic	Tumor_Neoplastic	Neoplastic	CL	Neural G0
X1001000182.B10	BT_S2	Tumor	Neoplastic	Tumor_Neoplastic	Neoplastic	CL	Neural G0
X1001000182.H3	BT_S2	Tumor	Neoplastic	Tumor_Neoplastic	Neoplastic	MS	G1
X1001000182.E2	BT_S2	Tumor	Neoplastic	Tumor_Neoplastic	Neoplastic	CL	Neural G0
X1001000182.A9	BT_S2	Tumor	Neoplastic	Tumor_Neoplastic	Neoplastic	CL	Neural G0
X1001000182.B1	BT_S2	Tumor	Neoplastic	Tumor_Neoplastic	Neoplastic	CL	Neural G0
X1001000182.B8	BT_S2	Tumor	Neoplastic	Tumor_Neoplastic	Neoplastic	CL	G1
X1001000182.C8	BT_S2	Tumor	Neoplastic	Tumor_Neoplastic	Neoplastic	MS	G1
X1001000182.G12	BT_S2	Tumor	Neoplastic	Tumor_Neoplastic	Neoplastic	CL	Neural G0
X1001000182.F1	BT_S2	Tumor	Neoplastic	Tumor_Neoplastic	Neoplastic	CL	Neural G0
X1001000182.E4	BT_S2	Tumor	Neoplastic	Tumor_Neoplastic	Neoplastic	CL	Neural G0
X1001000182.A11	BT_S2	Tumor	Neoplastic	Tumor_Neoplastic	Neoplastic	CL	Neural G0
X1001000182.E5	BT_S2	Tumor	Neoplastic	Tumor_Neoplastic	Neoplastic	CL	Neural G0
X1001000182.B3	BT_S2	Tumor	Neoplastic	Tumor_Neoplastic	Neoplastic	CL	G1
X1001000182.F3	BT_S2	Tumor	Neoplastic	Tumor_Neoplastic	Neoplastic	MS	G1
X1001000182.B11	BT_S2	Tumor	Neoplastic	Tumor_Neoplastic	Neoplastic	PN	G1
X1001000182.G5	BT_S2	Tumor	Neoplastic	Tumor_Neoplastic	Neoplastic	CL	Neural G0
X1001000182.C9	BT_S2	Tumor	Neoplastic	Tumor_Neoplastic	Neoplastic	CL	Late G1
X1001000182.D2	BT_S2	Tumor	Neoplastic	Tumor_Neoplastic	Neoplastic	MS	Neural G0
X1001000182.F2	BT_S2	Tumor	Neoplastic	Tumor_Neoplastic	Neoplastic	CL	Late G1
X1001000182.G3	BT_S2	Tumor	Neoplastic	Tumor_Neoplastic	Neoplastic	MS	Late G1
X1001000182.A2	BT_S2	Tumor	Neoplastic	Tumor_Neoplastic	Neoplastic	CL	Neural G0
X1001000182.C4	BT_S2	Tumor	Neoplastic	Tumor_Neoplastic	Neoplastic	CL	Neural G0
X1001000182.E7	BT_S2	Tumor	Neoplastic	Tumor_Neoplastic	Neoplastic	CL	Neural G0
X1001000182.F5	BT_S2	Tumor	Neoplastic	Tumor_Neoplastic	Neoplastic	CL	Neural G0
X1001000182.B5	BT_S2	Tumor	Neoplastic	Tumor_Neoplastic	Neoplastic	CL	Neural G0
X1001000182.F10	BT_S2	Tumor	Neoplastic	Tumor_Neoplastic	Neoplastic	CL	Neural G0
X1001000182.C11	BT_S2	Tumor	Neoplastic	Tumor_Neoplastic	Neoplastic	CL	Neural G0
X1001000182.H9	BT_S2	Tumor	Neoplastic	Tumor_Neoplastic	Neoplastic	CL	Neural G0
X1001000182.A4	BT_S2	Tumor	OPC	Tumor_OPC	Regular	NA	G1
X1001000182.D8	BT_S2	Tumor	Neoplastic	Tumor_Neoplastic	Neoplastic	MS	G1
X1001000182.G2	BT_S2	Tumor	Neoplastic	Tumor_Neoplastic	Neoplastic	CL	Neural G0
X1001000182.F11	BT_S2	Tumor	Neoplastic	Tumor_Neoplastic	Neoplastic	CL	Neural G0
X1001000182.E10	BT_S2	Tumor	Neoplastic	Tumor_Neoplastic	Neoplastic	MS	G1
X1001000182.D12	BT_S2	Tumor	Oligodendrocyte	Tumor_Oligodendrocyte	Regular	NA	Neural G0
X1001000182.H1	BT_S2	Tumor	Neoplastic	Tumor_Neoplastic	Neoplastic	PN	G1
X1001000182.C5	BT_S2	Tumor	Neoplastic	Tumor_Neoplastic	Neoplastic	CL	Neural G0
X1001000182.H4	BT_S2	Tumor	Neoplastic	Tumor_Neoplastic	Neoplastic	CL	Neural G0
X1001000182.E1	BT_S2	Tumor	Neoplastic	Tumor_Neoplastic	Neoplastic	CL	G1
X1001000182.E9	BT_S2	Tumor	Neoplastic	Tumor_Neoplastic	Neoplastic	CL	Neural G0
X1001000182.B6	BT_S2	Tumor	Neoplastic	Tumor_Neoplastic	Neoplastic	CL	Neural G0
X1001000182.A6	BT_S2	Tumor	Neoplastic	Tumor_Neoplastic	Neoplastic	MS	Neural G0
X1001000182.G11	BT_S2	Tumor	Neoplastic	Tumor_Neoplastic	Neoplastic	CL	Neural G0
X1001000182.H11	BT_S2	Tumor	Neoplastic	Tumor_Neoplastic	Neoplastic	CL	Neural G0
X1001000182.C7	BT_S2	Tumor	Neoplastic	Tumor_Neoplastic	Neoplastic	CL	Neural G0
X1001000182.G7	BT_S2	Tumor	Neoplastic	Tumor_Neoplastic	Neoplastic	PN	Neural G0
X1001000182.E12	BT_S2	Tumor	Neoplastic	Tumor_Neoplastic	Neoplastic	CL	Neural G0
X1001000182.D3	BT_S2	Tumor	Neoplastic	Tumor_Neoplastic	Neoplastic	CL	Late G1
X1001000182.H6	BT_S2	Tumor	OPC	Tumor_OPC	Regular	NA	G1
X1001000182.C1	BT_S2	Tumor	Neoplastic	Tumor_Neoplastic	Neoplastic	CL	G1
X1001000182.G6	BT_S2	Tumor	Neoplastic	Tumor_Neoplastic	Neoplastic	CL	Neural G0
X1001000182.A8	BT_S2	Tumor	Neoplastic	Tumor_Neoplastic	Neoplastic	MS	G1
X1001000183.A3	BT_S2	Tumor	Neoplastic	Tumor_Neoplastic	Neoplastic	CL	G1
X1001000183.C6	BT_S2	Tumor	Neoplastic	Tumor_Neoplastic	Neoplastic	CL	Neural G0
X1001000183.F4	BT_S2	Tumor	Neoplastic	Tumor_Neoplastic	Neoplastic	MS	G1
X1001000183.B8	BT_S2	Tumor	Neoplastic	Tumor_Neoplastic	Neoplastic	CL	G1
X1001000183.A9	BT_S2	Tumor	Neoplastic	Tumor_Neoplastic	Neoplastic	CL	Neural G0
X1001000183.G10	BT_S2	Tumor	Neoplastic	Tumor_Neoplastic	Neoplastic	CL	Neural G0
X1001000183.F6	BT_S2	Tumor	Neoplastic	Tumor_Neoplastic	Neoplastic	MS	G1
X1001000183.D4	BT_S2	Tumor	Neoplastic	Tumor_Neoplastic	Neoplastic	CL	G1
X1001000183.F11	BT_S2	Tumor	Neoplastic	Tumor_Neoplastic	Neoplastic	CL	G1
X1001000183.G11	BT_S2	Tumor	Neoplastic	Tumor_Neoplastic	Neoplastic	CL	Neural G0
X1001000183.G2	BT_S2	Tumor	OPC	Tumor_OPC	Regular	NA	Neural G0
X1001000183.E8	BT_S2	Tumor	Neoplastic	Tumor_Neoplastic	Neoplastic	CL	G1
X1001000183.C11	BT_S2	Tumor	Neoplastic	Tumor_Neoplastic	Neoplastic	CL	Neural G0
X1001000183.H11	BT_S2	Tumor	Neoplastic	Tumor_Neoplastic	Neoplastic	CL	Neural G0
X1001000183.A7	BT_S2	Tumor	Neoplastic	Tumor_Neoplastic	Neoplastic	MS	G1
X1001000183.B12	BT_S2	Tumor	Neoplastic	Tumor_Neoplastic	Neoplastic	MS	G1
X1001000183.C8	BT_S2	Tumor	Neoplastic	Tumor_Neoplastic	Neoplastic	MS	G1
X1001000183.B4	BT_S2	Tumor	Neoplastic	Tumor_Neoplastic	Neoplastic	CL	Neural G0
X1001000183.B9	BT_S2	Tumor	Neoplastic	Tumor_Neoplastic	Neoplastic	CL	Neural G0
X1001000183.H9	BT_S2	Tumor	Neoplastic	Tumor_Neoplastic	Neoplastic	CL	Neural G0
X1001000183.H2	BT_S2	Tumor	Neoplastic	Tumor_Neoplastic	Neoplastic	CL	G1
X1001000183.H4	BT_S2	Tumor	Neoplastic	Tumor_Neoplastic	Neoplastic	CL	G1
X1001000183.G8	BT_S2	Tumor	Neoplastic	Tumor_Neoplastic	Neoplastic	CL	Neural G0
X1001000183.D8	BT_S2	Tumor	Neoplastic	Tumor_Neoplastic	Neoplastic	CL	Neural G0
X1001000183.A5	BT_S2	Tumor	Neoplastic	Tumor_Neoplastic	Neoplastic	CL	Neural G0
X1001000183.E6	BT_S2	Tumor	Neoplastic	Tumor_Neoplastic	Neoplastic	CL	Neural G0
X1001000183.G1	BT_S2	Tumor	Neoplastic	Tumor_Neoplastic	Neoplastic	CL	Neural G0
X1001000183.B6	BT_S2	Tumor	Neoplastic	Tumor_Neoplastic	Neoplastic	CL	Neural G0
X1001000183.E12	BT_S2	Tumor	Neoplastic	Tumor_Neoplastic	Neoplastic	CL	Neural G0
X1001000183.E4	BT_S2	Tumor	Neoplastic	Tumor_Neoplastic	Neoplastic	MS	G1
X1001000183.C2	BT_S2	Tumor	Neoplastic	Tumor_Neoplastic	Neoplastic	CL	G1
X1001000183.C4	BT_S2	Tumor	Neoplastic	Tumor_Neoplastic	Neoplastic	CL	Neural G0
X1001000183.D11	BT_S2	Tumor	Neoplastic	Tumor_Neoplastic	Neoplastic	MS	G1
X1001000183.C9	BT_S2	Tumor	Neoplastic	Tumor_Neoplastic	Neoplastic	CL	G1
X1001000183.B11	BT_S2	Tumor	Neoplastic	Tumor_Neoplastic	Neoplastic	CL	G1
X1001000183.D2	BT_S2	Tumor	Neoplastic	Tumor_Neoplastic	Neoplastic	CL	Neural G0
X1001000183.A12	BT_S2	Tumor	Neoplastic	Tumor_Neoplastic	Neoplastic	CL	G1
X1001000183.A8	BT_S2	Tumor	Neoplastic	Tumor_Neoplastic	Neoplastic	CL	G2/M
X1001000183.A10	BT_S2	Tumor	Neoplastic	Tumor_Neoplastic	Neoplastic	MS	G1
X1001000183.H10	BT_S2	Tumor	Neoplastic	Tumor_Neoplastic	Neoplastic	MS	G1
X1001000183.F10	BT_S2	Tumor	Neoplastic	Tumor_Neoplastic	Neoplastic	CL	Neural G0
X1001000183.F5	BT_S2	Tumor	Neoplastic	Tumor_Neoplastic	Neoplastic	MS	G1
X1001000183.D3	BT_S2	Tumor	Neoplastic	Tumor_Neoplastic	Neoplastic	CL	Neural G0
X1001000183.C5	BT_S2	Tumor	Neoplastic	Tumor_Neoplastic	Neoplastic	CL	G1
X1001000183.E9	BT_S2	Tumor	Neoplastic	Tumor_Neoplastic	Neoplastic	PN	Neural G0
X1001000183.H7	BT_S2	Tumor	Neoplastic	Tumor_Neoplastic	Neoplastic	MS	G1
X1001000183.B7	BT_S2	Tumor	Neoplastic	Tumor_Neoplastic	Neoplastic	CL	Neural G0
X1001000183.D10	BT_S2	Tumor	Neoplastic	Tumor_Neoplastic	Neoplastic	CL	Neural G0
X1001000183.A1	BT_S2	Tumor	Neoplastic	Tumor_Neoplastic	Neoplastic	CL	G2/M
X1001000183.C12	BT_S2	Tumor	Neoplastic	Tumor_Neoplastic	Neoplastic	PN	G1
X1001000183.F3	BT_S2	Tumor	Neoplastic	Tumor_Neoplastic	Neoplastic	CL	Neural G0
X1001000183.F12	BT_S2	Tumor	Neoplastic	Tumor_Neoplastic	Neoplastic	CL	G2/M
X1001000183.D9	BT_S2	Tumor	Neoplastic	Tumor_Neoplastic	Neoplastic	CL	Neural G0
X1001000183.D7	BT_S2	Tumor	Neoplastic	Tumor_Neoplastic	Neoplastic	CL	Neural G0
X1001000183.C7	BT_S2	Tumor	Neoplastic	Tumor_Neoplastic	Neoplastic	CL	Neural G0
X1001000183.H5	BT_S2	Tumor	Neoplastic	Tumor_Neoplastic	Neoplastic	CL	G1
X1001000183.E10	BT_S2	Tumor	Neoplastic	Tumor_Neoplastic	Neoplastic	MS	G1
X1001000183.E7	BT_S2	Tumor	Neoplastic	Tumor_Neoplastic	Neoplastic	CL	Neural G0
X1001000183.B2	BT_S2	Tumor	Neoplastic	Tumor_Neoplastic	Neoplastic	PN	Neural G0
X1001000183.G7	BT_S2	Tumor	Neoplastic	Tumor_Neoplastic	Neoplastic	CL	Neural G0
X1001000183.F2	BT_S2	Tumor	Neoplastic	Tumor_Neoplastic	Neoplastic	PN	M/Early G1
X1001000183.E11	BT_S2	Tumor	Neoplastic	Tumor_Neoplastic	Neoplastic	CL	Neural G0
X1001000183.A4	BT_S2	Tumor	Neoplastic	Tumor_Neoplastic	Neoplastic	CL	Neural G0
X1001000183.C10	BT_S2	Tumor	Neoplastic	Tumor_Neoplastic	Neoplastic	CL	Neural G0
X1001000183.E5	BT_S2	Tumor	Neoplastic	Tumor_Neoplastic	Neoplastic	CL	G1
X1001000183.B3	BT_S2	Tumor	Neoplastic	Tumor_Neoplastic	Neoplastic	CL	G1
X1001000183.H1	BT_S2	Tumor	Neoplastic	Tumor_Neoplastic	Neoplastic	MS	Late G1
X1001000183.D1	BT_S2	Tumor	Neoplastic	Tumor_Neoplastic	Neoplastic	CL	Neural G0
X1001000183.B10	BT_S2	Tumor	Neoplastic	Tumor_Neoplastic	Neoplastic	CL	Neural G0
X1001000183.F7	BT_S2	Tumor	Neoplastic	Tumor_Neoplastic	Neoplastic	CL	Neural G0
X1001000183.D6	BT_S2	Tumor	Neoplastic	Tumor_Neoplastic	Neoplastic	PN	Neural G0
X1001000183.B5	BT_S2	Tumor	Neoplastic	Tumor_Neoplastic	Neoplastic	CL	Neural G0
X1001000183.A2	BT_S2	Tumor	Neoplastic	Tumor_Neoplastic	Neoplastic	CL	Neural G0
X1001000183.E2	BT_S2	Tumor	Neoplastic	Tumor_Neoplastic	Neoplastic	CL	Late G1
X1001000183.G5	BT_S2	Tumor	Neoplastic	Tumor_Neoplastic	Neoplastic	MS	G1
X1001000183.A11	BT_S2	Tumor	Neoplastic	Tumor_Neoplastic	Neoplastic	MS	S/G2
X1001000183.D12	BT_S2	Tumor	Neoplastic	Tumor_Neoplastic	Neoplastic	CL	Neural G0
X1001000183.C3	BT_S2	Tumor	Neoplastic	Tumor_Neoplastic	Neoplastic	CL	G1
X1001000184.A1	BT_S2	Tumor	Neoplastic	Tumor_Neoplastic	Neoplastic	CL	Neural G0
X1001000184.B8	BT_S2	Tumor	Neoplastic	Tumor_Neoplastic	Neoplastic	CL	Neural G0
X1001000184.A11	BT_S2	Tumor	Neoplastic	Tumor_Neoplastic	Neoplastic	CL	Neural G0
X1001000184.B2	BT_S2	Tumor	Neoplastic	Tumor_Neoplastic	Neoplastic	CL	G1
X1001000184.B9	BT_S2	Tumor	Neoplastic	Tumor_Neoplastic	Neoplastic	CL	Neural G0
X1001000184.B3	BT_S2	Tumor	Neoplastic	Tumor_Neoplastic	Neoplastic	MS	G1
X1001000184.C1	BT_S2	Tumor	Neoplastic	Tumor_Neoplastic	Neoplastic	CL	G1
X1001000184.A6	BT_S2	Tumor	Neoplastic	Tumor_Neoplastic	Neoplastic	CL	Neural G0
X1001000184.B6	BT_S2	Tumor	OPC	Tumor_OPC	Regular	NA	Neural G0
X1001000184.A4	BT_S2	Tumor	Neoplastic	Tumor_Neoplastic	Neoplastic	CL	Neural G0
X1001000184.A8	BT_S2	Tumor	Neoplastic	Tumor_Neoplastic	Neoplastic	CL	G1
X1001000184.B10	BT_S2	Tumor	Neoplastic	Tumor_Neoplastic	Neoplastic	CL	G1
X1001000184.A10	BT_S2	Tumor	Neoplastic	Tumor_Neoplastic	Neoplastic	PN	G2/M
X1001000184.B7	BT_S2	Tumor	Neoplastic	Tumor_Neoplastic	Neoplastic	MS	G1
X1001000184.A9	BT_S2	Tumor	Neoplastic	Tumor_Neoplastic	Neoplastic	CL	Neural G0
X1001000184.B11	BT_S2	Tumor	Neoplastic	Tumor_Neoplastic	Neoplastic	PN	Neural G0
X1001000184.A5	BT_S2	Tumor	Neoplastic	Tumor_Neoplastic	Neoplastic	CL	Neural G0
X1001000184.B4	BT_S2	Tumor	OPC	Tumor_OPC	Regular	NA	Neural G0
X1001000184.A7	BT_S2	Tumor	Neoplastic	Tumor_Neoplastic	Neoplastic	CL	Neural G0
X1001000184.B5	BT_S2	Tumor	Neoplastic	Tumor_Neoplastic	Neoplastic	CL	G1
X1001000184.A2	BT_S2	Tumor	Neoplastic	Tumor_Neoplastic	Neoplastic	CL	G1
X1001000184.A3	BT_S2	Tumor	Neoplastic	Tumor_Neoplastic	Neoplastic	CL	Neural G0
X1001000184.D9	BT_S2	Tumor	Neoplastic	Tumor_Neoplastic	Neoplastic	CL	Neural G0
X1001000184.G11	BT_S2	Tumor	Neoplastic	Tumor_Neoplastic	Neoplastic	CL	Neural G0
X1001000184.F6	BT_S2	Tumor	Neoplastic	Tumor_Neoplastic	Neoplastic	CL	G1
X1001000184.C11	BT_S2	Tumor	Neoplastic	Tumor_Neoplastic	Neoplastic	CL	G1
X1001000184.D7	BT_S2	Tumor	Neoplastic	Tumor_Neoplastic	Neoplastic	CL	Neural G0
X1001000184.G5	BT_S2	Tumor	Neoplastic	Tumor_Neoplastic	Neoplastic	CL	G2/M
X1001000184.C5	BT_S2	Tumor	Neoplastic	Tumor_Neoplastic	Neoplastic	CL	G2/M
X1001000184.H4	BT_S2	Tumor	Neoplastic	Tumor_Neoplastic	Neoplastic	MS	G1
X1001000184.E2	BT_S2	Tumor	Neoplastic	Tumor_Neoplastic	Neoplastic	CL	Neural G0
X1001000184.F10	BT_S2	Tumor	Neoplastic	Tumor_Neoplastic	Neoplastic	CL	Neural G0
X1001000184.E3	BT_S2	Tumor	OPC	Tumor_OPC	Regular	NA	G2/M
X1001000184.D5	BT_S2	Tumor	Neoplastic	Tumor_Neoplastic	Neoplastic	CL	Neural G0
X1001000184.C3	BT_S2	Tumor	Neoplastic	Tumor_Neoplastic	Neoplastic	CL	Neural G0
X1001000184.H10	BT_S2	Tumor	Neoplastic	Tumor_Neoplastic	Neoplastic	CL	Neural G0
X1001000184.H5	BT_S2	Tumor	Immune cell	Tumor_Immune cell	Regular	NA	M/Early G1
X1001000184.E8	BT_S2	Tumor	OPC	Tumor_OPC	Regular	NA	Neural G0
X1001000184.D10	BT_S2	Tumor	Neoplastic	Tumor_Neoplastic	Neoplastic	CL	G1
X1001000184.F3	BT_S2	Tumor	Neoplastic	Tumor_Neoplastic	Neoplastic	MS	G1
X1001000184.E5	BT_S2	Tumor	Neoplastic	Tumor_Neoplastic	Neoplastic	CL	Neural G0
X1001000184.H8	BT_S2	Tumor	Neoplastic	Tumor_Neoplastic	Neoplastic	CL	G1
X1001000184.F12	BT_S2	Tumor	Neoplastic	Tumor_Neoplastic	Neoplastic	CL	G1
X1001000184.D3	BT_S2	Tumor	Neoplastic	Tumor_Neoplastic	Neoplastic	CL	G2/M
X1001000184.F1	BT_S2	Tumor	Neoplastic	Tumor_Neoplastic	Neoplastic	CL	G1
X1001000184.F9	BT_S2	Tumor	Neoplastic	Tumor_Neoplastic	Neoplastic	CL	G1
X1001000184.H9	BT_S2	Tumor	Neoplastic	Tumor_Neoplastic	Neoplastic	CL	Neural G0
X1001000184.H2	BT_S2	Tumor	OPC	Tumor_OPC	Regular	NA	Neural G0
X1001000184.D1	BT_S2	Tumor	Neoplastic	Tumor_Neoplastic	Neoplastic	CL	Neural G0
X1001000184.C10	BT_S2	Tumor	Neoplastic	Tumor_Neoplastic	Neoplastic	MS	G1
X1001000184.G4	BT_S2	Tumor	Neoplastic	Tumor_Neoplastic	Neoplastic	CL	Neural G0
X1001000184.H1	BT_S2	Tumor	Neoplastic	Tumor_Neoplastic	Neoplastic	CL	Neural G0
X1001000184.C6	BT_S2	Tumor	Neoplastic	Tumor_Neoplastic	Neoplastic	CL	G1
X1001000184.F7	BT_S2	Tumor	Neoplastic	Tumor_Neoplastic	Neoplastic	CL	Neural G0
X1001000184.G12	BT_S2	Tumor	Neoplastic	Tumor_Neoplastic	Neoplastic	CL	G1
X1001000184.G7	BT_S2	Tumor	OPC	Tumor_OPC	Regular	NA	Neural G0
X1001000184.E12	BT_S2	Tumor	Neoplastic	Tumor_Neoplastic	Neoplastic	CL	Neural G0
X1001000184.D6	BT_S2	Tumor	Neoplastic	Tumor_Neoplastic	Neoplastic	MS	G1
X1001000184.D12	BT_S2	Tumor	Neoplastic	Tumor_Neoplastic	Neoplastic	CL	Neural G0
X1001000184.H11	BT_S2	Tumor	Neoplastic	Tumor_Neoplastic	Neoplastic	CL	Neural G0
X1001000184.H3	BT_S2	Tumor	Neoplastic	Tumor_Neoplastic	Neoplastic	CL	G1
X1001000184.F11	BT_S2	Tumor	OPC	Tumor_OPC	Regular	NA	Neural G0
X1001000184.H6	BT_S2	Tumor	Neoplastic	Tumor_Neoplastic	Neoplastic	MS	Late G1
X1001000184.G6	BT_S2	Tumor	Neoplastic	Tumor_Neoplastic	Neoplastic	CL	Neural G0
X1001000184.F5	BT_S2	Tumor	Neoplastic	Tumor_Neoplastic	Neoplastic	CL	G1
X1001000184.E1	BT_S2	Tumor	Neoplastic	Tumor_Neoplastic	Neoplastic	MS	G1
X1001000184.E10	BT_S2	Tumor	Neoplastic	Tumor_Neoplastic	Neoplastic	CL	Neural G0
X1001000184.G9	BT_S2	Tumor	Neoplastic	Tumor_Neoplastic	Neoplastic	CL	Neural G0
X1001000184.C8	BT_S2	Tumor	OPC	Tumor_OPC	Regular	NA	Neural G0
X1001000184.C2	BT_S2	Tumor	Neoplastic	Tumor_Neoplastic	Neoplastic	MS	G1
X1001000184.D4	BT_S2	Tumor	Neoplastic	Tumor_Neoplastic	Neoplastic	CL	Neural G0
X1001000184.E11	BT_S2	Tumor	Neoplastic	Tumor_Neoplastic	Neoplastic	CL	Neural G0
X1001000184.F2	BT_S2	Tumor	Neoplastic	Tumor_Neoplastic	Neoplastic	CL	Neural G0
X1001000184.C7	BT_S2	Tumor	Neoplastic	Tumor_Neoplastic	Neoplastic	MS	G1
X1001000184.E4	BT_S2	Tumor	Neoplastic	Tumor_Neoplastic	Neoplastic	MS	G1
X1001000184.H7	BT_S2	Tumor	Neoplastic	Tumor_Neoplastic	Neoplastic	CL	Neural G0
X1001000184.F8	BT_S2	Tumor	OPC	Tumor_OPC	Regular	NA	Neural G0
X1001000184.G2	BT_S2	Tumor	Neoplastic	Tumor_Neoplastic	Neoplastic	MS	G1
X1001000184.D2	BT_S2	Tumor	Neoplastic	Tumor_Neoplastic	Neoplastic	CL	G1
X1001000184.C12	BT_S2	Tumor	Neoplastic	Tumor_Neoplastic	Neoplastic	CL	Neural G0
X1001000184.E6	BT_S2	Tumor	Neoplastic	Tumor_Neoplastic	Neoplastic	MS	G1
X1001000184.D11	BT_S2	Tumor	Neoplastic	Tumor_Neoplastic	Neoplastic	CL	G1
X1001000184.D8	BT_S2	Tumor	OPC	Tumor_OPC	Regular	NA	Neural G0
X1001000184.E9	BT_S2	Tumor	Neoplastic	Tumor_Neoplastic	Neoplastic	CL	Neural G0
X1001000184.G3	BT_S2	Tumor	Neoplastic	Tumor_Neoplastic	Neoplastic	CL	G1
X1001000185.F9	BT_S2	Tumor	OPC	Tumor_OPC	Regular	NA	G1
X1001000185.C9	BT_S2	Tumor	Neoplastic	Tumor_Neoplastic	Neoplastic	CL	Late G1
X1001000185.G6	BT_S2	Tumor	Neoplastic	Tumor_Neoplastic	Neoplastic	CL	G1
X1001000185.G11	BT_S2	Tumor	Neoplastic	Tumor_Neoplastic	Neoplastic	CL	G1
X1001000185.C7	BT_S2	Tumor	Neoplastic	Tumor_Neoplastic	Neoplastic	CL	Neural G0
X1001000185.A5	BT_S2	Tumor	Neoplastic	Tumor_Neoplastic	Neoplastic	CL	Neural G0
X1001000185.D10	BT_S2	Tumor	Neoplastic	Tumor_Neoplastic	Neoplastic	CL	G1
X1001000185.D5	BT_S2	Tumor	Neoplastic	Tumor_Neoplastic	Neoplastic	CL	Neural G0
X1001000185.A11	BT_S2	Tumor	OPC	Tumor_OPC	Regular	NA	Neural G0
X1001000185.A7	BT_S2	Tumor	Neoplastic	Tumor_Neoplastic	Neoplastic	CL	G2/M
X1001000185.B12	BT_S2	Tumor	Neoplastic	Tumor_Neoplastic	Neoplastic	CL	Neural G0
X1001000185.E5	BT_S2	Tumor	Neoplastic	Tumor_Neoplastic	Neoplastic	CL	G1
X1001000185.F12	BT_S2	Tumor	Neoplastic	Tumor_Neoplastic	Neoplastic	CL	G1
X1001000185.D3	BT_S2	Tumor	Neoplastic	Tumor_Neoplastic	Neoplastic	CL	Neural G0
X1001000185.B9	BT_S2	Tumor	Neoplastic	Tumor_Neoplastic	Neoplastic	CL	G1
X1001000185.E11	BT_S2	Tumor	Neoplastic	Tumor_Neoplastic	Neoplastic	PN	Neural G0
X1001000185.H5	BT_S2	Tumor	Neoplastic	Tumor_Neoplastic	Neoplastic	CL	Neural G0
X1001000185.F4	BT_S2	Tumor	Neoplastic	Tumor_Neoplastic	Neoplastic	CL	G1
X1001000185.H8	BT_S2	Tumor	Neoplastic	Tumor_Neoplastic	Neoplastic	PN	G1
X1001000185.C5	BT_S2	Tumor	Neoplastic	Tumor_Neoplastic	Neoplastic	CL	G1
X1001000185.D2	BT_S2	Tumor	Neoplastic	Tumor_Neoplastic	Neoplastic	CL	Neural G0
X1001000185.G2	BT_S2	Tumor	Neoplastic	Tumor_Neoplastic	Neoplastic	CL	Neural G0
X1001000185.B7	BT_S2	Tumor	Neoplastic	Tumor_Neoplastic	Neoplastic	MS	G1
X1001000185.A1	BT_S2	Tumor	Neoplastic	Tumor_Neoplastic	Neoplastic	CL	Neural G0
X1001000185.E3	BT_S2	Tumor	Neoplastic	Tumor_Neoplastic	Neoplastic	CL	G1
X1001000185.F10	BT_S2	Tumor	OPC	Tumor_OPC	Regular	NA	Late G1
X1001000185.B5	BT_S2	Tumor	Neoplastic	Tumor_Neoplastic	Neoplastic	CL	G1
X1001000185.E8	BT_S2	Tumor	Neoplastic	Tumor_Neoplastic	Neoplastic	CL	Neural G0
X1001000185.G8	BT_S2	Tumor	Neoplastic	Tumor_Neoplastic	Neoplastic	CL	G1
X1001000185.A3	BT_S2	Tumor	Neoplastic	Tumor_Neoplastic	Neoplastic	CL	G1
X1001000185.F6	BT_S2	Tumor	Neoplastic	Tumor_Neoplastic	Neoplastic	CL	G1
X1001000185.C3	BT_S2	Tumor	OPC	Tumor_OPC	Regular	NA	Neural G0
X1001000185.D9	BT_S2	Tumor	Neoplastic	Tumor_Neoplastic	Neoplastic	CL	G1
X1001000185.G5	BT_S2	Tumor	Neoplastic	Tumor_Neoplastic	Neoplastic	CL	G1
X1001000185.A8	BT_S2	Tumor	Neoplastic	Tumor_Neoplastic	Neoplastic	PN	G1
X1001000185.D7	BT_S2	Tumor	Neoplastic	Tumor_Neoplastic	Neoplastic	CL	Neural G0
X1001000185.E1	BT_S2	Tumor	Neoplastic	Tumor_Neoplastic	Neoplastic	PN	G2/M
X1001000185.E6	BT_S2	Tumor	Neoplastic	Tumor_Neoplastic	Neoplastic	CL	Neural G0
X1001000185.B8	BT_S2	Tumor	Neoplastic	Tumor_Neoplastic	Neoplastic	CL	G1
X1001000185.D11	BT_S2	Tumor	Neoplastic	Tumor_Neoplastic	Neoplastic	MS	Late G1
X1001000185.C8	BT_S2	Tumor	OPC	Tumor_OPC	Regular	NA	Neural G0
X1001000185.A4	BT_S2	Tumor	Neoplastic	Tumor_Neoplastic	Neoplastic	CL	Neural G0
X1001000185.G7	BT_S2	Tumor	Neoplastic	Tumor_Neoplastic	Neoplastic	CL	G1
X1001000185.F8	BT_S2	Tumor	Neoplastic	Tumor_Neoplastic	Neoplastic	PN	G1
X1001000185.C1	BT_S2	Tumor	Neoplastic	Tumor_Neoplastic	Neoplastic	CL	G2/M
X1001000185.H11	BT_S2	Tumor	Neoplastic	Tumor_Neoplastic	Neoplastic	PN	Neural G0
X1001000185.D6	BT_S2	Tumor	Neoplastic	Tumor_Neoplastic	Neoplastic	PN	Neural G0
X1001000185.H2	BT_S2	Tumor	OPC	Tumor_OPC	Regular	NA	G1
X1001000185.G12	BT_S2	Tumor	Neoplastic	Tumor_Neoplastic	Neoplastic	CL	G1
X1001000185.A12	BT_S2	Tumor	Neoplastic	Tumor_Neoplastic	Neoplastic	CL	Neural G0
X1001000185.E10	BT_S2	Tumor	Neoplastic	Tumor_Neoplastic	Neoplastic	CL	G1
X1001000185.H1	BT_S2	Tumor	Neoplastic	Tumor_Neoplastic	Neoplastic	CL	G2/M
X1001000185.B6	BT_S2	Tumor	Neoplastic	Tumor_Neoplastic	Neoplastic	CL	G1
X1001000185.E4	BT_S2	Tumor	Neoplastic	Tumor_Neoplastic	Neoplastic	CL	Neural G0
X1001000185.F11	BT_S2	Tumor	Neoplastic	Tumor_Neoplastic	Neoplastic	CL	G1
X1001000185.B1	BT_S2	Tumor	Neoplastic	Tumor_Neoplastic	Neoplastic	CL	G1
X1001000185.A6	BT_S2	Tumor	OPC	Tumor_OPC	Regular	NA	Neural G0
X1001000185.F1	BT_S2	Tumor	Neoplastic	Tumor_Neoplastic	Neoplastic	CL	Neural G0
X1001000185.G1	BT_S2	Tumor	OPC	Tumor_OPC	Regular	NA	Neural G0
X1001000185.F3	BT_S2	Tumor	Neoplastic	Tumor_Neoplastic	Neoplastic	CL	Neural G0
X1001000185.B11	BT_S2	Tumor	Neoplastic	Tumor_Neoplastic	Neoplastic	CL	Neural G0
X1001000185.C4	BT_S2	Tumor	Neoplastic	Tumor_Neoplastic	Neoplastic	CL	G1
X1001000185.A9	BT_S2	Tumor	Neoplastic	Tumor_Neoplastic	Neoplastic	CL	G1
X1001000185.E2	BT_S2	Tumor	Neoplastic	Tumor_Neoplastic	Neoplastic	CL	Neural G0
X1001000185.B4	BT_S2	Tumor	Neoplastic	Tumor_Neoplastic	Neoplastic	CL	Neural G0
X1001000185.D1	BT_S2	Tumor	Neoplastic	Tumor_Neoplastic	Neoplastic	PN	Neural G0
X1001000185.H9	BT_S2	Tumor	OPC	Tumor_OPC	Regular	NA	Neural G0
X1001000185.E9	BT_S2	Tumor	Neoplastic	Tumor_Neoplastic	Neoplastic	CL	Neural G0
X1001000185.F5	BT_S2	Tumor	Neoplastic	Tumor_Neoplastic	Neoplastic	CL	G1
X1001000185.C6	BT_S2	Tumor	Neoplastic	Tumor_Neoplastic	Neoplastic	CL	G1
X1001000185.G4	BT_S2	Tumor	OPC	Tumor_OPC	Regular	NA	Neural G0
X1001000185.G3	BT_S2	Tumor	Neoplastic	Tumor_Neoplastic	Neoplastic	CL	Neural G0
X1001000185.C2	BT_S2	Tumor	Neoplastic	Tumor_Neoplastic	Neoplastic	MS	G1
X1001000185.A2	BT_S2	Tumor	Neoplastic	Tumor_Neoplastic	Neoplastic	MS	Neural G0
X1001000185.B2	BT_S2	Tumor	Neoplastic	Tumor_Neoplastic	Neoplastic	CL	Neural G0
X1001000185.H7	BT_S2	Tumor	Neoplastic	Tumor_Neoplastic	Neoplastic	CL	Neural G0
X1001000185.E7	BT_S2	Tumor	Neoplastic	Tumor_Neoplastic	Neoplastic	CL	Neural G0
X1001000185.D12	BT_S2	Tumor	Neoplastic	Tumor_Neoplastic	Neoplastic	CL	G1
X1001000185.H4	BT_S2	Tumor	Neoplastic	Tumor_Neoplastic	Neoplastic	CL	Neural G0
X1001000185.F7	BT_S2	Tumor	Neoplastic	Tumor_Neoplastic	Neoplastic	CL	Neural G0
X1001000186.D2	BT_S2	Periphery	Neuron	Periphery_Neuron	Regular	NA	M/Early G1
X1001000186.E12	BT_S2	Periphery	OPC	Periphery_OPC	Regular	NA	G1
X1001000186.B6	BT_S2	Periphery	OPC	Periphery_OPC	Regular	NA	Neural G0
X1001000186.E4	BT_S2	Periphery	OPC	Periphery_OPC	Regular	NA	Neural G0
X1001000186.B10	BT_S2	Periphery	OPC	Periphery_OPC	Regular	NA	Neural G0
X1001000186.B4	BT_S2	Periphery	Astocyte	Periphery_Astocyte	Regular	NA	Neural G0
X1001000186.C8	BT_S2	Periphery	OPC	Periphery_OPC	Regular	NA	Neural G0
X1001000186.F6	BT_S2	Periphery	OPC	Periphery_OPC	Regular	NA	Neural G0
X1001000186.A2	BT_S2	Periphery	OPC	Periphery_OPC	Regular	NA	G1
X1001000186.E10	BT_S2	Periphery	OPC	Periphery_OPC	Regular	NA	Neural G0
X1001000186.G12	BT_S2	Periphery	OPC	Periphery_OPC	Regular	NA	Neural G0
X1001000186.H4	BT_S2	Periphery	OPC	Periphery_OPC	Regular	NA	Neural G0
X1001000186.E1	BT_S2	Periphery	OPC	Periphery_OPC	Regular	NA	Neural G0
X1001000186.G4	BT_S2	Periphery	Immune cell	Periphery_Immune cell	Regular	NA	Neural G0
X1001000186.D8	BT_S2	Periphery	OPC	Periphery_OPC	Regular	NA	Neural G0
X1001000186.H7	BT_S2	Periphery	OPC	Periphery_OPC	Regular	NA	Neural G0
X1001000186.G1	BT_S2	Periphery	OPC	Periphery_OPC	Regular	NA	Neural G0
X1001000186.D6	BT_S2	Periphery	OPC	Periphery_OPC	Regular	NA	G1
X1001000186.E7	BT_S2	Periphery	Neuron	Periphery_Neuron	Regular	NA	Neural G0
X1001000186.C4	BT_S2	Periphery	OPC	Periphery_OPC	Regular	NA	G1
X1001000186.F7	BT_S2	Periphery	OPC	Periphery_OPC	Regular	NA	G1
X1001000186.H3	BT_S2	Periphery	OPC	Periphery_OPC	Regular	NA	Neural G0
X1001000186.F1	BT_S2	Periphery	Neuron	Periphery_Neuron	Regular	NA	Neural G0
X1001000186.E11	BT_S2	Periphery	Neuron	Periphery_Neuron	Regular	NA	Neural G0
X1001000186.D4	BT_S2	Periphery	Oligodendrocyte	Periphery_Oligodendrocyte	Regular	NA	Neural G0
X1001000186.B7	BT_S2	Periphery	OPC	Periphery_OPC	Regular	NA	Neural G0
X1001000186.D12	BT_S2	Periphery	OPC	Periphery_OPC	Regular	NA	Neural G0
X1001000186.C1	BT_S2	Periphery	OPC	Periphery_OPC	Regular	NA	Neural G0
X1001000186.H5	BT_S2	Periphery	OPC	Periphery_OPC	Regular	NA	Neural G0
X1001000186.A9	BT_S2	Periphery	Immune cell	Periphery_Immune cell	Regular	NA	Neural G0
X1001000186.F9	BT_S2	Periphery	Immune cell	Periphery_Immune cell	Regular	NA	Neural G0
X1001000186.F11	BT_S2	Periphery	Immune cell	Periphery_Immune cell	Regular	NA	Neural G0
X1001000186.E6	BT_S2	Periphery	OPC	Periphery_OPC	Regular	NA	Neural G0
X1001000186.C7	BT_S2	Periphery	OPC	Periphery_OPC	Regular	NA	G1
X1001000186.F5	BT_S2	Periphery	Neuron	Periphery_Neuron	Regular	NA	Neural G0
X1001000186.C10	BT_S2	Periphery	OPC	Periphery_OPC	Regular	NA	Neural G0
X1001000186.C6	BT_S2	Periphery	OPC	Periphery_OPC	Regular	NA	Neural G0
X1001000186.H2	BT_S2	Periphery	OPC	Periphery_OPC	Regular	NA	Neural G0
X1001000186.D9	BT_S2	Periphery	Immune cell	Periphery_Immune cell	Regular	NA	Neural G0
X1001000186.D1	BT_S2	Periphery	Immune cell	Periphery_Immune cell	Regular	NA	Neural G0
X1001000186.G9	BT_S2	Periphery	OPC	Periphery_OPC	Regular	NA	Neural G0
X1001000186.A6	BT_S2	Periphery	OPC	Periphery_OPC	Regular	NA	Neural G0
X1001000186.B2	BT_S2	Periphery	OPC	Periphery_OPC	Regular	NA	Neural G0
X1001000186.A10	BT_S2	Periphery	OPC	Periphery_OPC	Regular	NA	G1
X1001000186.E9	BT_S2	Periphery	Astocyte	Periphery_Astocyte	Regular	NA	Neural G0
X1001000186.D7	BT_S2	Periphery	Immune cell	Periphery_Immune cell	Regular	NA	Neural G0
X1001000186.G10	BT_S2	Periphery	OPC	Periphery_OPC	Regular	NA	Neural G0
X1001000186.H6	BT_S2	Periphery	Astocyte	Periphery_Astocyte	Regular	NA	Neural G0
X1001000186.D11	BT_S2	Periphery	OPC	Periphery_OPC	Regular	NA	Neural G0
X1001000186.C12	BT_S2	Periphery	OPC	Periphery_OPC	Regular	NA	Neural G0
X1001000186.D5	BT_S2	Periphery	Neuron	Periphery_Neuron	Regular	NA	Neural G0
X1001000186.G8	BT_S2	Periphery	OPC	Periphery_OPC	Regular	NA	G1
X1001000186.A12	BT_S2	Periphery	OPC	Periphery_OPC	Regular	NA	Neural G0
X1001000186.E8	BT_S2	Periphery	OPC	Periphery_OPC	Regular	NA	G1
X1001000186.H9	BT_S2	Periphery	OPC	Periphery_OPC	Regular	NA	G1
X1001000186.E5	BT_S2	Periphery	OPC	Periphery_OPC	Regular	NA	G1
X1001000186.B11	BT_S2	Periphery	OPC	Periphery_OPC	Regular	NA	Neural G0
X1001000186.G5	BT_S2	Periphery	OPC	Periphery_OPC	Regular	NA	Neural G0
X1001000186.F10	BT_S2	Periphery	OPC	Periphery_OPC	Regular	NA	Neural G0
X1001000186.C9	BT_S2	Periphery	Immune cell	Periphery_Immune cell	Regular	NA	Neural G0
X1001000186.D3	BT_S2	Periphery	Neuron	Periphery_Neuron	Regular	NA	Neural G0
X1001000187.F1	BT_S2	Periphery	OPC	Periphery_OPC	Regular	NA	Neural G0
X1001000187.A3	BT_S2	Periphery	OPC	Periphery_OPC	Regular	NA	Neural G0
X1001000187.A8	BT_S2	Periphery	OPC	Periphery_OPC	Regular	NA	Neural G0
X1001000187.A11	BT_S2	Periphery	OPC	Periphery_OPC	Regular	NA	Neural G0
X1001000187.H6	BT_S2	Periphery	OPC	Periphery_OPC	Regular	NA	Neural G0
X1001000187.G6	BT_S2	Periphery	Immune cell	Periphery_Immune cell	Regular	NA	Neural G0
X1001000187.F7	BT_S2	Periphery	OPC	Periphery_OPC	Regular	NA	Neural G0
X1001000187.B9	BT_S2	Periphery	OPC	Periphery_OPC	Regular	NA	Neural G0
X1001000187.D1	BT_S2	Periphery	Immune cell	Periphery_Immune cell	Regular	NA	Neural G0
X1001000187.B6	BT_S2	Periphery	OPC	Periphery_OPC	Regular	NA	Neural G0
X1001000187.G4	BT_S2	Periphery	OPC	Periphery_OPC	Regular	NA	Neural G0
X1001000187.C8	BT_S2	Periphery	Immune cell	Periphery_Immune cell	Regular	NA	Neural G0
X1001000187.D11	BT_S2	Periphery	OPC	Periphery_OPC	Regular	NA	G1
X1001000187.C1	BT_S2	Periphery	OPC	Periphery_OPC	Regular	NA	G1
X1001000187.B12	BT_S2	Periphery	OPC	Periphery_OPC	Regular	NA	Neural G0
X1001000187.G3	BT_S2	Periphery	Astocyte	Periphery_Astocyte	Regular	NA	Neural G0
X1001000187.B4	BT_S2	Periphery	OPC	Periphery_OPC	Regular	NA	Neural G0
X1001000187.G2	BT_S2	Periphery	OPC	Periphery_OPC	Regular	NA	Neural G0
X1001000187.G10	BT_S2	Periphery	Neuron	Periphery_Neuron	Regular	NA	Neural G0
X1001000187.D2	BT_S2	Periphery	Astocyte	Periphery_Astocyte	Regular	NA	Neural G0
X1001000187.C7	BT_S2	Periphery	Neuron	Periphery_Neuron	Regular	NA	M/Early G1
X1001000187.F5	BT_S2	Periphery	OPC	Periphery_OPC	Regular	NA	Neural G0
X1001000187.A7	BT_S2	Periphery	OPC	Periphery_OPC	Regular	NA	Neural G0
X1001000187.F11	BT_S2	Periphery	OPC	Periphery_OPC	Regular	NA	Neural G0
X1001000187.F8	BT_S2	Periphery	OPC	Periphery_OPC	Regular	NA	Neural G0
X1001000187.B2	BT_S2	Periphery	OPC	Periphery_OPC	Regular	NA	Neural G0
X1001000187.D8	BT_S2	Periphery	OPC	Periphery_OPC	Regular	NA	Neural G0
X1001000187.E6	BT_S2	Periphery	OPC	Periphery_OPC	Regular	NA	G1
X1001000187.H8	BT_S2	Periphery	OPC	Periphery_OPC	Regular	NA	Neural G0
X1001000187.E11	BT_S2	Periphery	OPC	Periphery_OPC	Regular	NA	G1
X1001000187.C2	BT_S2	Periphery	OPC	Periphery_OPC	Regular	NA	G1
X1001000187.H1	BT_S2	Periphery	Astocyte	Periphery_Astocyte	Regular	NA	Neural G0
X1001000187.C5	BT_S2	Periphery	OPC	Periphery_OPC	Regular	NA	Neural G0
X1001000187.E4	BT_S2	Periphery	Neuron	Periphery_Neuron	Regular	NA	Neural G0
X1001000187.H3	BT_S2	Periphery	OPC	Periphery_OPC	Regular	NA	Neural G0
X1001000187.F2	BT_S2	Periphery	OPC	Periphery_OPC	Regular	NA	G1
X1001000187.B7	BT_S2	Periphery	OPC	Periphery_OPC	Regular	NA	Neural G0
X1001000187.A12	BT_S2	Periphery	OPC	Periphery_OPC	Regular	NA	G1
X1001000187.A9	BT_S2	Periphery	OPC	Periphery_OPC	Regular	NA	G1
X1001000187.D7	BT_S2	Periphery	OPC	Periphery_OPC	Regular	NA	Neural G0
X1001000187.H7	BT_S2	Periphery	OPC	Periphery_OPC	Regular	NA	Neural G0
X1001000187.B11	BT_S2	Periphery	OPC	Periphery_OPC	Regular	NA	Neural G0
X1001000187.F6	BT_S2	Periphery	Neuron	Periphery_Neuron	Regular	NA	Neural G0
X1001000187.G5	BT_S2	Periphery	Neuron	Periphery_Neuron	Regular	NA	M/Early G1
X1001000187.B5	BT_S2	Periphery	OPC	Periphery_OPC	Regular	NA	Neural G0
X1001000187.A2	BT_S2	Periphery	Neuron	Periphery_Neuron	Regular	NA	Neural G0
X1001000187.G9	BT_S2	Periphery	Immune cell	Periphery_Immune cell	Regular	NA	Neural G0
X1001000187.H5	BT_S2	Periphery	OPC	Periphery_OPC	Regular	NA	Neural G0
X1001000187.C6	BT_S2	Periphery	Neuron	Periphery_Neuron	Regular	NA	M/Early G1
X1001000187.E9	BT_S2	Periphery	Neuron	Periphery_Neuron	Regular	NA	Neural G0
X1001000187.E2	BT_S2	Periphery	OPC	Periphery_OPC	Regular	NA	Neural G0
X1001000187.D12	BT_S2	Periphery	OPC	Periphery_OPC	Regular	NA	Neural G0
X1001000187.G12	BT_S2	Periphery	OPC	Periphery_OPC	Regular	NA	Neural G0
X1001000187.E3	BT_S2	Periphery	Astocyte	Periphery_Astocyte	Regular	NA	Neural G0
X1001000187.F4	BT_S2	Periphery	Astocyte	Periphery_Astocyte	Regular	NA	Neural G0
X1001000187.D9	BT_S2	Periphery	OPC	Periphery_OPC	Regular	NA	Neural G0
X1001000187.G8	BT_S2	Periphery	OPC	Periphery_OPC	Regular	NA	Neural G0
X1001000187.B10	BT_S2	Periphery	OPC	Periphery_OPC	Regular	NA	Neural G0
X1001000187.H11	BT_S2	Periphery	Neuron	Periphery_Neuron	Regular	NA	Neural G0
X1001000187.G1	BT_S2	Periphery	OPC	Periphery_OPC	Regular	NA	Neural G0
X1001000187.C4	BT_S2	Periphery	Immune cell	Periphery_Immune cell	Regular	NA	Neural G0
X1001000187.E12	BT_S2	Periphery	Neuron	Periphery_Neuron	Regular	NA	Neural G0
X1001000187.A4	BT_S2	Periphery	OPC	Periphery_OPC	Regular	NA	G1
X1001000187.B8	BT_S2	Periphery	OPC	Periphery_OPC	Regular	NA	Neural G0
X1001000187.F9	BT_S2	Periphery	Astocyte	Periphery_Astocyte	Regular	NA	Neural G0
X1001000187.F10	BT_S2	Periphery	Neuron	Periphery_Neuron	Regular	NA	Neural G0
X1001000187.H2	BT_S2	Periphery	OPC	Periphery_OPC	Regular	NA	Neural G0
X1001000187.B1	BT_S2	Periphery	Immune cell	Periphery_Immune cell	Regular	NA	Neural G0
X1001000187.F3	BT_S2	Periphery	Neuron	Periphery_Neuron	Regular	NA	Neural G0
X1001000187.C12	BT_S2	Periphery	OPC	Periphery_OPC	Regular	NA	Neural G0
X1001000187.D6	BT_S2	Periphery	OPC	Periphery_OPC	Regular	NA	Neural G0
X1001000187.C3	BT_S2	Periphery	OPC	Periphery_OPC	Regular	NA	Neural G0
X1001000187.G11	BT_S2	Periphery	OPC	Periphery_OPC	Regular	NA	Neural G0
X1001000187.E5	BT_S2	Periphery	OPC	Periphery_OPC	Regular	NA	Neural G0
X1001000187.B3	BT_S2	Periphery	OPC	Periphery_OPC	Regular	NA	Neural G0
X1001000187.A1	BT_S2	Periphery	OPC	Periphery_OPC	Regular	NA	Neural G0
X1001000187.E10	BT_S2	Periphery	OPC	Periphery_OPC	Regular	NA	Neural G0
X1001000191.B4	BT_S2	Tumor	Neoplastic	Tumor_Neoplastic	Neoplastic	CL	Neural G0
X1001000194.G3	BT_S2	Periphery	Oligodendrocyte	Periphery_Oligodendrocyte	Regular	NA	Neural G0
X1001000194.G11	BT_S2	Periphery	Oligodendrocyte	Periphery_Oligodendrocyte	Regular	NA	M/Early G1
X1001000194.F5	BT_S2	Periphery	Oligodendrocyte	Periphery_Oligodendrocyte	Regular	NA	Neural G0
X1001000194.G10	BT_S2	Periphery	Oligodendrocyte	Periphery_Oligodendrocyte	Regular	NA	Neural G0
X1001000194.E8	BT_S2	Periphery	Oligodendrocyte	Periphery_Oligodendrocyte	Regular	NA	Neural G0
X1001000194.C5	BT_S2	Periphery	Oligodendrocyte	Periphery_Oligodendrocyte	Regular	NA	Neural G0
X1001000194.G12	BT_S2	Periphery	Oligodendrocyte	Periphery_Oligodendrocyte	Regular	NA	Neural G0
X1001000194.C8	BT_S2	Periphery	Oligodendrocyte	Periphery_Oligodendrocyte	Regular	NA	Neural G0
X1001000010.D9	BT_S1	Periphery	Oligodendrocyte	Periphery_Oligodendrocyte	Regular	NA	Neural G0
X1001000010.C1	BT_S1	Periphery	Immune cell	Periphery_Immune cell	Regular	NA	Neural G0
X1001000010.C8	BT_S1	Periphery	Immune cell	Periphery_Immune cell	Regular	NA	G1
X1001000010.G3	BT_S1	Periphery	Immune cell	Periphery_Immune cell	Regular	NA	Neural G0
X1001000010.H3	BT_S1	Periphery	Immune cell	Periphery_Immune cell	Regular	NA	G1
X1001000010.F10	BT_S1	Periphery	Immune cell	Periphery_Immune cell	Regular	NA	G1
X1001000010.F7	BT_S1	Periphery	Immune cell	Periphery_Immune cell	Regular	NA	Neural G0
X1001000010.E8	BT_S1	Periphery	Immune cell	Periphery_Immune cell	Regular	NA	Neural G0
X1001000010.D5	BT_S1	Periphery	Immune cell	Periphery_Immune cell	Regular	NA	Neural G0
X1001000010.F8	BT_S1	Periphery	Immune cell	Periphery_Immune cell	Regular	NA	G1
X1001000010.G2	BT_S1	Periphery	Immune cell	Periphery_Immune cell	Regular	NA	Neural G0
X1001000010.B4	BT_S1	Periphery	Immune cell	Periphery_Immune cell	Regular	NA	Neural G0
X1001000010.C5	BT_S1	Periphery	Immune cell	Periphery_Immune cell	Regular	NA	G1
X1001000010.B5	BT_S1	Periphery	Immune cell	Periphery_Immune cell	Regular	NA	Neural G0
X1001000010.F1	BT_S1	Periphery	Immune cell	Periphery_Immune cell	Regular	NA	G1
X1001000012.C7	BT_S1	Tumor	Neoplastic	Tumor_Neoplastic	Neoplastic	CL	Neural G0
X1001000012.A11	BT_S1	Tumor	Neoplastic	Tumor_Neoplastic	Neoplastic	PN	Neural G0
X1001000012.E3	BT_S1	Tumor	Neoplastic	Tumor_Neoplastic	Neoplastic	CL	Neural G0
X1001000012.E1	BT_S1	Tumor	Neoplastic	Tumor_Neoplastic	Neoplastic	PN	G1
X1001000012.E10	BT_S1	Tumor	Neoplastic	Tumor_Neoplastic	Neoplastic	PN	Neural G0
X1001000012.F1	BT_S1	Tumor	Neoplastic	Tumor_Neoplastic	Neoplastic	CL	S/G2
X1001000012.E9	BT_S1	Tumor	Neoplastic	Tumor_Neoplastic	Neoplastic	PN	Neural G0
X1001000012.G4	BT_S1	Tumor	Neoplastic	Tumor_Neoplastic	Neoplastic	PN	Late G1
X1001000012.F6	BT_S1	Tumor	Neoplastic	Tumor_Neoplastic	Neoplastic	PN	G1
X1001000012.E4	BT_S1	Tumor	Neoplastic	Tumor_Neoplastic	Neoplastic	PN	M/Early G1
X1001000012.F3	BT_S1	Tumor	Neoplastic	Tumor_Neoplastic	Neoplastic	CL	Neural G0
X1001000012.H5	BT_S1	Tumor	Neoplastic	Tumor_Neoplastic	Neoplastic	CL	Neural G0
X1001000012.A9	BT_S1	Tumor	Neoplastic	Tumor_Neoplastic	Neoplastic	PN	G1
X1001000012.G5	BT_S1	Tumor	Neoplastic	Tumor_Neoplastic	Neoplastic	PN	M/Early G1
X1001000012.C5	BT_S1	Tumor	Neoplastic	Tumor_Neoplastic	Neoplastic	CL	G1
X1001000012.A5	BT_S1	Tumor	Neoplastic	Tumor_Neoplastic	Neoplastic	CL	Neural G0
X1001000012.B1	BT_S1	Tumor	Neoplastic	Tumor_Neoplastic	Neoplastic	CL	Late G1
X1001000012.D10	BT_S1	Tumor	Neoplastic	Tumor_Neoplastic	Neoplastic	PN	S/G2
X1001000012.B2	BT_S1	Tumor	Neoplastic	Tumor_Neoplastic	Neoplastic	CL	Neural G0
X1001000012.G8	BT_S1	Tumor	Neoplastic	Tumor_Neoplastic	Neoplastic	CL	Neural G0
X1001000012.D5	BT_S1	Tumor	Neoplastic	Tumor_Neoplastic	Neoplastic	PN	Neural G0
X1001000012.H9	BT_S1	Tumor	Neoplastic	Tumor_Neoplastic	Neoplastic	CL	Neural G0
X1001000012.A8	BT_S1	Tumor	Neoplastic	Tumor_Neoplastic	Neoplastic	CL	Neural G0
X1001000012.E6	BT_S1	Tumor	Neoplastic	Tumor_Neoplastic	Neoplastic	PN	G1
X1001000012.F2	BT_S1	Tumor	Neoplastic	Tumor_Neoplastic	Neoplastic	CL	M/Early G1
X1001000012.A4	BT_S1	Tumor	Neoplastic	Tumor_Neoplastic	Neoplastic	PN	G1
X1001000012.G1	BT_S1	Tumor	Neoplastic	Tumor_Neoplastic	Neoplastic	PN	Neural G0
X1001000012.F7	BT_S1	Tumor	Neoplastic	Tumor_Neoplastic	Neoplastic	PN	Neural G0
X1001000012.F4	BT_S1	Tumor	Neoplastic	Tumor_Neoplastic	Neoplastic	CL	M/Early G1
X1001000012.H6	BT_S1	Tumor	Neoplastic	Tumor_Neoplastic	Neoplastic	CL	M/Early G1
X1001000012.F9	BT_S1	Tumor	Neoplastic	Tumor_Neoplastic	Neoplastic	PN	G1
X1001000012.C4	BT_S1	Tumor	Neoplastic	Tumor_Neoplastic	Neoplastic	CL	Late G1
X1001000012.C6	BT_S1	Tumor	Neoplastic	Tumor_Neoplastic	Neoplastic	PN	G1
X1001000012.C3	BT_S1	Tumor	Neoplastic	Tumor_Neoplastic	Neoplastic	PN	G1
X1001000012.F8	BT_S1	Tumor	Neoplastic	Tumor_Neoplastic	Neoplastic	CL	Neural G0
X1001000012.G9	BT_S1	Tumor	Neoplastic	Tumor_Neoplastic	Neoplastic	CL	G1
X1001000012.A1	BT_S1	Tumor	Neoplastic	Tumor_Neoplastic	Neoplastic	PN	M/Early G1
X1001000012.G7	BT_S1	Tumor	Neoplastic	Tumor_Neoplastic	Neoplastic	CL	G1
X1001000012.D8	BT_S1	Tumor	Neoplastic	Tumor_Neoplastic	Neoplastic	CL	G1
X1001000012.G10	BT_S1	Tumor	Neoplastic	Tumor_Neoplastic	Neoplastic	CL	S/G2
X1001000012.B3	BT_S1	Tumor	Neoplastic	Tumor_Neoplastic	Neoplastic	PN	Neural G0
X1001000012.C1	BT_S1	Tumor	Neoplastic	Tumor_Neoplastic	Neoplastic	PN	G1
X1001000012.C9	BT_S1	Tumor	Neoplastic	Tumor_Neoplastic	Neoplastic	CL	G1
X1001000012.B5	BT_S1	Tumor	Neoplastic	Tumor_Neoplastic	Neoplastic	PN	Neural G0
X1001000012.C10	BT_S1	Tumor	Neoplastic	Tumor_Neoplastic	Neoplastic	CL	G1
X1001000012.A6	BT_S1	Tumor	Neoplastic	Tumor_Neoplastic	Neoplastic	CL	S/G2
X1001000012.C2	BT_S1	Tumor	Neoplastic	Tumor_Neoplastic	Neoplastic	PN	Neural G0
X1001000012.G6	BT_S1	Tumor	Neoplastic	Tumor_Neoplastic	Neoplastic	CL	Neural G0
X1001000012.D4	BT_S1	Tumor	Neoplastic	Tumor_Neoplastic	Neoplastic	PN	Neural G0
X1001000012.B7	BT_S1	Tumor	Neoplastic	Tumor_Neoplastic	Neoplastic	CL	S
X1001000012.B10	BT_S1	Tumor	Neoplastic	Tumor_Neoplastic	Neoplastic	CL	G1
X1001000012.B11	BT_S1	Tumor	Neoplastic	Tumor_Neoplastic	Neoplastic	CL	Neural G0
X1001000012.A10	BT_S1	Tumor	Neoplastic	Tumor_Neoplastic	Neoplastic	PN	Neural G0
X1001000012.D2	BT_S1	Tumor	Neoplastic	Tumor_Neoplastic	Neoplastic	PN	G1
X1001000012.D3	BT_S1	Tumor	Neoplastic	Tumor_Neoplastic	Neoplastic	CL	G1/other
X1001000012.H2	BT_S1	Tumor	Neoplastic	Tumor_Neoplastic	Neoplastic	PN	M/Early G1
X1001000012.A3	BT_S1	Tumor	Neoplastic	Tumor_Neoplastic	Neoplastic	PN	M/Early G1
X1001000012.B8	BT_S1	Tumor	Neoplastic	Tumor_Neoplastic	Neoplastic	PN	Neural G0
X1001000012.D11	BT_S1	Tumor	Neoplastic	Tumor_Neoplastic	Neoplastic	CL	G1
X1001000012.H10	BT_S1	Tumor	Neoplastic	Tumor_Neoplastic	Neoplastic	PN	M/Early G1
X1001000012.B6	BT_S1	Tumor	Neoplastic	Tumor_Neoplastic	Neoplastic	PN	G1
X1001000012.B4	BT_S1	Tumor	Neoplastic	Tumor_Neoplastic	Neoplastic	CL	G1
X1001000012.C8	BT_S1	Tumor	Neoplastic	Tumor_Neoplastic	Neoplastic	CL	Neural G0
X1001000012.D1	BT_S1	Tumor	Neoplastic	Tumor_Neoplastic	Neoplastic	CL	Neural G0
X1001000012.H7	BT_S1	Tumor	Neoplastic	Tumor_Neoplastic	Neoplastic	CL	G1
X1001000012.G3	BT_S1	Tumor	Neoplastic	Tumor_Neoplastic	Neoplastic	PN	G1
X1001000012.H1	BT_S1	Tumor	Neoplastic	Tumor_Neoplastic	Neoplastic	PN	G1
X1001000012.A2	BT_S1	Tumor	Neoplastic	Tumor_Neoplastic	Neoplastic	PN	G1
X1001000012.F5	BT_S1	Tumor	Neoplastic	Tumor_Neoplastic	Neoplastic	PN	S/G2
X1001000012.D9	BT_S1	Tumor	Neoplastic	Tumor_Neoplastic	Neoplastic	CL	Neural G0
X1001000012.C11	BT_S1	Tumor	Neoplastic	Tumor_Neoplastic	Neoplastic	CL	Neural G0
X1001000012.H4	BT_S1	Tumor	Neoplastic	Tumor_Neoplastic	Neoplastic	CL	Neural G0
X1001000012.E7	BT_S1	Tumor	Neoplastic	Tumor_Neoplastic	Neoplastic	PN	S/G2
X1001000012.H8	BT_S1	Tumor	Neoplastic	Tumor_Neoplastic	Neoplastic	CL	S/G2
X1001000012.H3	BT_S1	Tumor	Neoplastic	Tumor_Neoplastic	Neoplastic	PN	Neural G0
X1001000012.G2	BT_S1	Tumor	Neoplastic	Tumor_Neoplastic	Neoplastic	PN	G1
X1001000012.A7	BT_S1	Tumor	Neoplastic	Tumor_Neoplastic	Neoplastic	CL	Neural G0
X1001000012.D6	BT_S1	Tumor	Neoplastic	Tumor_Neoplastic	Neoplastic	PN	Neural G0
X1001000012.C12	BT_S1	Tumor	Neoplastic	Tumor_Neoplastic	Neoplastic	CL	Neural G0
X1001000012.F11	BT_S1	Tumor	Neoplastic	Tumor_Neoplastic	Neoplastic	CL	Neural G0
X1001000012.E12	BT_S1	Tumor	Neoplastic	Tumor_Neoplastic	Neoplastic	CL	Neural G0
X1001000012.G12	BT_S1	Tumor	Neoplastic	Tumor_Neoplastic	Neoplastic	CL	G1
X1001000012.E11	BT_S1	Tumor	Neoplastic	Tumor_Neoplastic	Neoplastic	CL	S/G2
X1001000012.B12	BT_S1	Tumor	Neoplastic	Tumor_Neoplastic	Neoplastic	CL	G1
X1001000012.D12	BT_S1	Tumor	Neoplastic	Tumor_Neoplastic	Neoplastic	CL	Neural G0
X1001000012.A12	BT_S1	Tumor	Neoplastic	Tumor_Neoplastic	Neoplastic	CL	G1
X1001000012.F12	BT_S1	Tumor	Neoplastic	Tumor_Neoplastic	Neoplastic	CL	Neural G0
X1001000012.G11	BT_S1	Tumor	Neoplastic	Tumor_Neoplastic	Neoplastic	PN	Neural G0
X1001000014.H9	BT_S1	Periphery	Oligodendrocyte	Periphery_Oligodendrocyte	Regular	NA	Neural G0
X1001000014.B2	BT_S1	Periphery	Oligodendrocyte	Periphery_Oligodendrocyte	Regular	NA	Neural G0
X1001000014.G7	BT_S1	Periphery	Oligodendrocyte	Periphery_Oligodendrocyte	Regular	NA	Neural G0
X1001000014.E9	BT_S1	Periphery	Oligodendrocyte	Periphery_Oligodendrocyte	Regular	NA	Neural G0
X1001000014.C8	BT_S1	Periphery	Oligodendrocyte	Periphery_Oligodendrocyte	Regular	NA	Neural G0
X1001000014.E3	BT_S1	Periphery	Oligodendrocyte	Periphery_Oligodendrocyte	Regular	NA	Neural G0
X1001000014.F6	BT_S1	Periphery	Oligodendrocyte	Periphery_Oligodendrocyte	Regular	NA	M/Early G1
X1001000014.C3	BT_S1	Periphery	Immune cell	Periphery_Immune cell	Regular	NA	Neural G0
X1001000014.E6	BT_S1	Periphery	Oligodendrocyte	Periphery_Oligodendrocyte	Regular	NA	Neural G0
X1001000014.D12	BT_S1	Periphery	Oligodendrocyte	Periphery_Oligodendrocyte	Regular	NA	Neural G0
X1001000014.D6	BT_S1	Periphery	Oligodendrocyte	Periphery_Oligodendrocyte	Regular	NA	M/Early G1
X1001000014.G12	BT_S1	Periphery	Oligodendrocyte	Periphery_Oligodendrocyte	Regular	NA	Neural G0
X1001000014.C1	BT_S1	Periphery	Oligodendrocyte	Periphery_Oligodendrocyte	Regular	NA	Neural G0
X1001000014.F11	BT_S1	Periphery	OPC	Periphery_OPC	Regular	NA	Neural G0
X1001000014.E5	BT_S1	Periphery	Oligodendrocyte	Periphery_Oligodendrocyte	Regular	NA	Neural G0
X1001000015.B2	BT_S1	Periphery	Neoplastic	Periphery_Neoplastic	Neoplastic	PN	G2/M
X1001000017.A3	BT_S1	Tumor	Immune cell	Tumor_Immune cell	Regular	NA	Neural G0
X1001000017.C10	BT_S1	Tumor	Oligodendrocyte	Tumor_Oligodendrocyte	Regular	NA	Neural G0
X1001000017.A4	BT_S1	Tumor	Immune cell	Tumor_Immune cell	Regular	NA	Neural G0
X1001000017.F3	BT_S1	Tumor	Oligodendrocyte	Tumor_Oligodendrocyte	Regular	NA	Neural G0
X1001000017.A9	BT_S1	Tumor	OPC	Tumor_OPC	Regular	NA	Neural G0
X1001000017.A11	BT_S1	Tumor	OPC	Tumor_OPC	Regular	NA	Neural G0
X1001000017.H7	BT_S1	Tumor	Oligodendrocyte	Tumor_Oligodendrocyte	Regular	NA	Neural G0
X1001000017.G11	BT_S1	Tumor	OPC	Tumor_OPC	Regular	NA	Neural G0
X1001000017.A8	BT_S1	Tumor	OPC	Tumor_OPC	Regular	NA	Neural G0
X1001000017.B7	BT_S1	Tumor	Immune cell	Tumor_Immune cell	Regular	NA	Neural G0
X1001000017.E2	BT_S1	Tumor	Oligodendrocyte	Tumor_Oligodendrocyte	Regular	NA	Neural G0
X1001000017.F12	BT_S1	Tumor	OPC	Tumor_OPC	Regular	NA	S/G2
X1001000017.F6	BT_S1	Tumor	Oligodendrocyte	Tumor_Oligodendrocyte	Regular	NA	Neural G0
X1001000017.D10	BT_S1	Tumor	Oligodendrocyte	Tumor_Oligodendrocyte	Regular	NA	Neural G0
X1001000017.C9	BT_S1	Tumor	OPC	Tumor_OPC	Regular	NA	Neural G0
X1001000017.E12	BT_S1	Tumor	Neoplastic	Tumor_Neoplastic	Neoplastic	PN	G1
X1001000017.E10	BT_S1	Tumor	Neoplastic	Tumor_Neoplastic	Neoplastic	PN	Neural G0
X1001000017.B1	BT_S1	Tumor	Oligodendrocyte	Tumor_Oligodendrocyte	Regular	NA	Neural G0
X1001000017.G1	BT_S1	Tumor	Oligodendrocyte	Tumor_Oligodendrocyte	Regular	NA	Neural G0
X1001000017.D9	BT_S1	Tumor	Oligodendrocyte	Tumor_Oligodendrocyte	Regular	NA	Neural G0
X1001000017.B3	BT_S1	Tumor	OPC	Tumor_OPC	Regular	NA	Neural G0
X1001000017.F10	BT_S1	Tumor	Immune cell	Tumor_Immune cell	Regular	NA	Neural G0
X1001000017.E4	BT_S1	Tumor	Immune cell	Tumor_Immune cell	Regular	NA	Neural G0
X1001000017.B5	BT_S1	Tumor	Oligodendrocyte	Tumor_Oligodendrocyte	Regular	NA	Neural G0
X1001000017.A6	BT_S1	Tumor	OPC	Tumor_OPC	Regular	NA	Neural G0
X1001000017.E5	BT_S1	Tumor	OPC	Tumor_OPC	Regular	NA	Neural G0
X1001000017.G5	BT_S1	Tumor	Oligodendrocyte	Tumor_Oligodendrocyte	Regular	NA	Neural G0
X1001000017.D8	BT_S1	Tumor	OPC	Tumor_OPC	Regular	NA	Neural G0
X1001000017.F5	BT_S1	Tumor	Oligodendrocyte	Tumor_Oligodendrocyte	Regular	NA	Neural G0
X1001000017.G9	BT_S1	Tumor	Oligodendrocyte	Tumor_Oligodendrocyte	Regular	NA	Neural G0
X1001000017.D1	BT_S1	Tumor	OPC	Tumor_OPC	Regular	NA	Neural G0
X1001000017.F7	BT_S1	Tumor	Neoplastic	Tumor_Neoplastic	Neoplastic	PN	Neural G0
X1001000017.B12	BT_S1	Tumor	OPC	Tumor_OPC	Regular	NA	Neural G0
X1001000017.H4	BT_S1	Tumor	Oligodendrocyte	Tumor_Oligodendrocyte	Regular	NA	Neural G0
X1001000018.C1	BT_S1	Periphery	Oligodendrocyte	Periphery_Oligodendrocyte	Regular	NA	Neural G0
X1001000018.D10	BT_S1	Periphery	Astocyte	Periphery_Astocyte	Regular	NA	Neural G0
X1001000018.F11	BT_S1	Periphery	Astocyte	Periphery_Astocyte	Regular	NA	Neural G0
X1001000019.B5	BT_S1	Periphery	Immune cell	Periphery_Immune cell	Regular	NA	Neural G0
X1001000019.C6	BT_S1	Periphery	Immune cell	Periphery_Immune cell	Regular	NA	G1
X1001000019.C2	BT_S1	Periphery	Immune cell	Periphery_Immune cell	Regular	NA	Neural G0
X1001000019.B12	BT_S1	Periphery	Immune cell	Periphery_Immune cell	Regular	NA	Neural G0
X1001000019.G9	BT_S1	Periphery	Immune cell	Periphery_Immune cell	Regular	NA	G1
X1001000019.F6	BT_S1	Periphery	Immune cell	Periphery_Immune cell	Regular	NA	Neural G0
X1001000019.F9	BT_S1	Periphery	Oligodendrocyte	Periphery_Oligodendrocyte	Regular	NA	Neural G0
X1001000019.B10	BT_S1	Periphery	Immune cell	Periphery_Immune cell	Regular	NA	Neural G0
X1001000019.C1	BT_S1	Periphery	Immune cell	Periphery_Immune cell	Regular	NA	Neural G0
X1001000019.A3	BT_S1	Periphery	Immune cell	Periphery_Immune cell	Regular	NA	Neural G0
X1001000019.D5	BT_S1	Periphery	Immune cell	Periphery_Immune cell	Regular	NA	G1
X1001000019.G12	BT_S1	Periphery	Immune cell	Periphery_Immune cell	Regular	NA	Neural G0
X1001000019.E3	BT_S1	Periphery	Oligodendrocyte	Periphery_Oligodendrocyte	Regular	NA	M/Early G1
X1001000028.D10	BT_S1	Periphery	Astocyte	Periphery_Astocyte	Regular	NA	Neural G0
X1001000028.F6	BT_S1	Periphery	Neoplastic	Periphery_Neoplastic	Neoplastic	CL	Neural G0
X1001000028.C6	BT_S1	Periphery	Neoplastic	Periphery_Neoplastic	Neoplastic	PN	S/G2
X1001000031.B4	BT_S1	Tumor	Neoplastic	Tumor_Neoplastic	Neoplastic	CL	Neural G0
X1001000031.B3	BT_S1	Tumor	Neoplastic	Tumor_Neoplastic	Neoplastic	PN	G1
X1001000031.F12	BT_S1	Tumor	Neoplastic	Tumor_Neoplastic	Neoplastic	CL	Neural G0
X1001000031.B11	BT_S1	Tumor	Neoplastic	Tumor_Neoplastic	Neoplastic	CL	G1
X1001000031.G8	BT_S1	Tumor	Neoplastic	Tumor_Neoplastic	Neoplastic	CL	Neural G0
X1001000031.H2	BT_S1	Tumor	Neoplastic	Tumor_Neoplastic	Neoplastic	CL	G1
X1001000031.C4	BT_S1	Tumor	OPC	Tumor_OPC	Regular	NA	Neural G0
X1001000031.F6	BT_S1	Tumor	Neoplastic	Tumor_Neoplastic	Neoplastic	CL	Neural G0
X1001000031.B7	BT_S1	Tumor	Neoplastic	Tumor_Neoplastic	Neoplastic	PN	Neural G0
X1001000031.A1	BT_S1	Tumor	Neoplastic	Tumor_Neoplastic	Neoplastic	PN	Neural G0
X1001000031.F5	BT_S1	Tumor	Neoplastic	Tumor_Neoplastic	Neoplastic	CL	Neural G0
X1001000031.D8	BT_S1	Tumor	Neoplastic	Tumor_Neoplastic	Neoplastic	CL	Neural G0
X1001000031.B5	BT_S1	Tumor	Neoplastic	Tumor_Neoplastic	Neoplastic	CL	Neural G0
X1001000031.C5	BT_S1	Tumor	Vascular	Tumor_Vascular	Regular	NA	Late G1
X1001000031.G3	BT_S1	Tumor	Neoplastic	Tumor_Neoplastic	Neoplastic	CL	Neural G0
X1001000031.D10	BT_S1	Tumor	Neoplastic	Tumor_Neoplastic	Neoplastic	CL	Neural G0
X1001000031.B8	BT_S1	Tumor	Neoplastic	Tumor_Neoplastic	Neoplastic	PN	G1
X1001000031.G6	BT_S1	Tumor	Neoplastic	Tumor_Neoplastic	Neoplastic	PN	Neural G0
X1001000031.D11	BT_S1	Tumor	Neoplastic	Tumor_Neoplastic	Neoplastic	PN	Neural G0
X1001000031.A8	BT_S1	Tumor	Immune cell	Tumor_Immune cell	Regular	NA	Neural G0
X1001000031.A6	BT_S1	Tumor	Neoplastic	Tumor_Neoplastic	Neoplastic	PN	Neural G0
X1001000031.C12	BT_S1	Tumor	Neoplastic	Tumor_Neoplastic	Neoplastic	CL	S/G2
X1001000031.C8	BT_S1	Tumor	Neoplastic	Tumor_Neoplastic	Neoplastic	CL	Neural G0
X1001000031.D2	BT_S1	Tumor	Neoplastic	Tumor_Neoplastic	Neoplastic	PN	Neural G0
X1001000031.A12	BT_S1	Tumor	Neoplastic	Tumor_Neoplastic	Neoplastic	CL	Neural G0
X1001000031.F2	BT_S1	Tumor	Neoplastic	Tumor_Neoplastic	Neoplastic	CL	Neural G0
X1001000031.G4	BT_S1	Tumor	Neoplastic	Tumor_Neoplastic	Neoplastic	PN	Neural G0
X1001000031.F10	BT_S1	Tumor	Neoplastic	Tumor_Neoplastic	Neoplastic	CL	Neural G0
X1001000031.E10	BT_S1	Tumor	Vascular	Tumor_Vascular	Regular	NA	Late G1
X1001000031.C9	BT_S1	Tumor	Neoplastic	Tumor_Neoplastic	Neoplastic	CL	Neural G0
X1001000031.D6	BT_S1	Tumor	Vascular	Tumor_Vascular	Regular	NA	G1
X1001000031.D1	BT_S1	Tumor	Vascular	Tumor_Vascular	Regular	NA	G1
X1001000031.H5	BT_S1	Tumor	Neoplastic	Tumor_Neoplastic	Neoplastic	PN	G1
X1001000031.A11	BT_S1	Tumor	Neoplastic	Tumor_Neoplastic	Neoplastic	CL	G1
X1001000031.C6	BT_S1	Tumor	Neoplastic	Tumor_Neoplastic	Neoplastic	PN	G1
X1001000031.B10	BT_S1	Tumor	Vascular	Tumor_Vascular	Regular	NA	Late G1
X1001000031.E3	BT_S1	Tumor	Neoplastic	Tumor_Neoplastic	Neoplastic	PN	Neural G0
X1001000031.C7	BT_S1	Tumor	Neoplastic	Tumor_Neoplastic	Neoplastic	CL	Neural G0
X1001000031.H7	BT_S1	Tumor	Neoplastic	Tumor_Neoplastic	Neoplastic	PN	Neural G0
X1001000031.E11	BT_S1	Tumor	Neoplastic	Tumor_Neoplastic	Neoplastic	CL	Neural G0
X1001000031.G7	BT_S1	Tumor	Neoplastic	Tumor_Neoplastic	Neoplastic	PN	Neural G0
X1001000031.F11	BT_S1	Tumor	Neoplastic	Tumor_Neoplastic	Neoplastic	CL	Neural G0
X1001000031.A2	BT_S1	Tumor	Neoplastic	Tumor_Neoplastic	Neoplastic	PN	M/Early G1
X1001000031.F1	BT_S1	Tumor	Neoplastic	Tumor_Neoplastic	Neoplastic	PN	G1/other
X1001000031.G12	BT_S1	Tumor	Neoplastic	Tumor_Neoplastic	Neoplastic	CL	Neural G0
X1001000031.E2	BT_S1	Tumor	Neoplastic	Tumor_Neoplastic	Neoplastic	CL	Neural G0
X1001000031.E5	BT_S1	Tumor	Vascular	Tumor_Vascular	Regular	NA	Late G1
X1001000031.E12	BT_S1	Tumor	Neoplastic	Tumor_Neoplastic	Neoplastic	CL	G1
X1001000031.C11	BT_S1	Tumor	Neoplastic	Tumor_Neoplastic	Neoplastic	CL	Neural G0
X1001000031.A9	BT_S1	Tumor	Neoplastic	Tumor_Neoplastic	Neoplastic	CL	Neural G0
X1001000031.C10	BT_S1	Tumor	OPC	Tumor_OPC	Regular	NA	G1/other
X1001000031.B9	BT_S1	Tumor	Neoplastic	Tumor_Neoplastic	Neoplastic	CL	Neural G0
X1001000031.H10	BT_S1	Tumor	Neoplastic	Tumor_Neoplastic	Neoplastic	PN	M/Early G1
X1001000031.F7	BT_S1	Tumor	OPC	Tumor_OPC	Regular	NA	Neural G0
X1001000031.G1	BT_S1	Tumor	Vascular	Tumor_Vascular	Regular	NA	Late G1
X1001000031.D3	BT_S1	Tumor	OPC	Tumor_OPC	Regular	NA	Neural G0
X1001000031.C2	BT_S1	Tumor	Neoplastic	Tumor_Neoplastic	Neoplastic	PN	Neural G0
X1001000031.G10	BT_S1	Tumor	Neoplastic	Tumor_Neoplastic	Neoplastic	CL	Neural G0
X1001000031.A10	BT_S1	Tumor	Neoplastic	Tumor_Neoplastic	Neoplastic	CL	Neural G0
X1001000031.E1	BT_S1	Tumor	Neoplastic	Tumor_Neoplastic	Neoplastic	PN	Neural G0
X1001000031.A7	BT_S1	Tumor	Neoplastic	Tumor_Neoplastic	Neoplastic	CL	Neural G0
X1001000031.C1	BT_S1	Tumor	Neoplastic	Tumor_Neoplastic	Neoplastic	PN	G1
X1001000031.F9	BT_S1	Tumor	Neoplastic	Tumor_Neoplastic	Neoplastic	PN	G1
X1001000031.A5	BT_S1	Tumor	Neoplastic	Tumor_Neoplastic	Neoplastic	CL	Neural G0
X1001000031.F3	BT_S1	Tumor	Immune cell	Tumor_Immune cell	Regular	NA	Neural G0
X1001000031.A3	BT_S1	Tumor	Neoplastic	Tumor_Neoplastic	Neoplastic	PN	Neural G0
X1001000031.E4	BT_S1	Tumor	OPC	Tumor_OPC	Regular	NA	G1
X1001000031.B12	BT_S1	Tumor	Neoplastic	Tumor_Neoplastic	Neoplastic	PN	M/Early G1
X1001000031.A4	BT_S1	Tumor	Neoplastic	Tumor_Neoplastic	Neoplastic	CL	Neural G0
X1001000031.H4	BT_S1	Tumor	Neoplastic	Tumor_Neoplastic	Neoplastic	PN	Neural G0
X1001000031.D12	BT_S1	Tumor	Neoplastic	Tumor_Neoplastic	Neoplastic	PN	Neural G0
X1001000031.E6	BT_S1	Tumor	Neoplastic	Tumor_Neoplastic	Neoplastic	PN	Neural G0
X1001000031.F4	BT_S1	Tumor	Neoplastic	Tumor_Neoplastic	Neoplastic	CL	Neural G0
X1001000031.H1	BT_S1	Tumor	Neoplastic	Tumor_Neoplastic	Neoplastic	PN	Neural G0
X1001000031.G5	BT_S1	Tumor	Neoplastic	Tumor_Neoplastic	Neoplastic	CL	Neural G0
X1001000031.H9	BT_S1	Tumor	Neoplastic	Tumor_Neoplastic	Neoplastic	PN	Neural G0
X1001000032.F7	BT_S1	Tumor	Vascular	Tumor_Vascular	Regular	NA	G1
X1001000032.C4	BT_S1	Tumor	Neoplastic	Tumor_Neoplastic	Neoplastic	CL	Neural G0
X1001000032.D8	BT_S1	Tumor	Neoplastic	Tumor_Neoplastic	Neoplastic	CL	Neural G0
X1001000032.D2	BT_S1	Tumor	Neoplastic	Tumor_Neoplastic	Neoplastic	CL	Neural G0
X1001000032.F8	BT_S1	Tumor	Neoplastic	Tumor_Neoplastic	Neoplastic	PN	Neural G0
X1001000032.E9	BT_S1	Tumor	Neoplastic	Tumor_Neoplastic	Neoplastic	CL	G2/M
X1001000032.G12	BT_S1	Tumor	Vascular	Tumor_Vascular	Regular	NA	G1
X1001000032.H10	BT_S1	Tumor	Neoplastic	Tumor_Neoplastic	Neoplastic	CL	Neural G0
X1001000032.A10	BT_S1	Tumor	Neoplastic	Tumor_Neoplastic	Neoplastic	CL	Neural G0
X1001000032.C10	BT_S1	Tumor	Neoplastic	Tumor_Neoplastic	Neoplastic	PN	G1
X1001000032.A5	BT_S1	Tumor	Vascular	Tumor_Vascular	Regular	NA	G1
X1001000032.F1	BT_S1	Tumor	Vascular	Tumor_Vascular	Regular	NA	Late G1
X1001000032.F11	BT_S1	Tumor	Neoplastic	Tumor_Neoplastic	Neoplastic	CL	Neural G0
X1001000032.E2	BT_S1	Tumor	Vascular	Tumor_Vascular	Regular	NA	Neural G0
X1001000032.B5	BT_S1	Tumor	Neoplastic	Tumor_Neoplastic	Neoplastic	CL	M/Early G1
X1001000032.A9	BT_S1	Tumor	Vascular	Tumor_Vascular	Regular	NA	G1
X1001000032.D6	BT_S1	Tumor	Neoplastic	Tumor_Neoplastic	Neoplastic	CL	Neural G0
X1001000032.D12	BT_S1	Tumor	Neoplastic	Tumor_Neoplastic	Neoplastic	CL	Neural G0
X1001000032.E10	BT_S1	Tumor	Neoplastic	Tumor_Neoplastic	Neoplastic	CL	G1
X1001000032.B9	BT_S1	Tumor	Neoplastic	Tumor_Neoplastic	Neoplastic	CL	Neural G0
X1001000032.F5	BT_S1	Tumor	Neoplastic	Tumor_Neoplastic	Neoplastic	PN	Neural G0
X1001000032.G11	BT_S1	Tumor	Vascular	Tumor_Vascular	Regular	NA	Neural G0
X1001000032.B8	BT_S1	Tumor	Neoplastic	Tumor_Neoplastic	Neoplastic	CL	Neural G0
X1001000032.F6	BT_S1	Tumor	Neoplastic	Tumor_Neoplastic	Neoplastic	CL	Neural G0
X1001000032.D11	BT_S1	Tumor	Vascular	Tumor_Vascular	Regular	NA	Late G1
X1001000032.F9	BT_S1	Tumor	Vascular	Tumor_Vascular	Regular	NA	Neural G0
X1001000032.G8	BT_S1	Tumor	Neoplastic	Tumor_Neoplastic	Neoplastic	PN	M/Early G1
X1001000032.B12	BT_S1	Tumor	Neoplastic	Tumor_Neoplastic	Neoplastic	CL	Neural G0
X1001000032.C8	BT_S1	Tumor	Neoplastic	Tumor_Neoplastic	Neoplastic	CL	S/G2
X1001000032.B6	BT_S1	Tumor	Neoplastic	Tumor_Neoplastic	Neoplastic	PN	Neural G0
X1001000032.D9	BT_S1	Tumor	Neoplastic	Tumor_Neoplastic	Neoplastic	PN	Neural G0
X1001000032.F12	BT_S1	Tumor	Vascular	Tumor_Vascular	Regular	NA	M/Early G1
X1001000032.A12	BT_S1	Tumor	Neoplastic	Tumor_Neoplastic	Neoplastic	PN	G1
X1001000032.C7	BT_S1	Tumor	Neoplastic	Tumor_Neoplastic	Neoplastic	CL	Neural G0
X1001000032.C3	BT_S1	Tumor	Vascular	Tumor_Vascular	Regular	NA	Late G1
X1001000032.G10	BT_S1	Tumor	Neoplastic	Tumor_Neoplastic	Neoplastic	CL	Neural G0
X1001000032.D10	BT_S1	Tumor	Neoplastic	Tumor_Neoplastic	Neoplastic	CL	Neural G0
X1001000032.H5	BT_S1	Tumor	Vascular	Tumor_Vascular	Regular	NA	Neural G0
X1001000032.G4	BT_S1	Tumor	Neoplastic	Tumor_Neoplastic	Neoplastic	CL	G1
X1001000032.B7	BT_S1	Tumor	Neoplastic	Tumor_Neoplastic	Neoplastic	CL	Neural G0
X1001000032.C11	BT_S1	Tumor	Neoplastic	Tumor_Neoplastic	Neoplastic	PN	G1
X1001000032.F10	BT_S1	Tumor	Vascular	Tumor_Vascular	Regular	NA	G1
X1001000032.E5	BT_S1	Tumor	Neoplastic	Tumor_Neoplastic	Neoplastic	PN	Neural G0
X1001000032.B2	BT_S1	Tumor	Neoplastic	Tumor_Neoplastic	Neoplastic	PN	Neural G0
X1001000032.E7	BT_S1	Tumor	Vascular	Tumor_Vascular	Regular	NA	G1
X1001000033.B11	BT_S1	Tumor	Immune cell	Tumor_Immune cell	Regular	NA	Neural G0
X1001000033.A11	BT_S1	Tumor	Immune cell	Tumor_Immune cell	Regular	NA	Neural G0
X1001000033.A5	BT_S1	Tumor	Immune cell	Tumor_Immune cell	Regular	NA	Neural G0
X1001000033.F3	BT_S1	Tumor	Neoplastic	Tumor_Neoplastic	Neoplastic	PN	G2/M
X1001000033.D12	BT_S1	Tumor	Immune cell	Tumor_Immune cell	Regular	NA	Neural G0
X1001000033.E4	BT_S1	Tumor	Immune cell	Tumor_Immune cell	Regular	NA	Neural G0
X1001000033.B12	BT_S1	Tumor	Immune cell	Tumor_Immune cell	Regular	NA	Neural G0
X1001000033.E10	BT_S1	Tumor	Immune cell	Tumor_Immune cell	Regular	NA	Neural G0
X1001000033.F6	BT_S1	Tumor	Immune cell	Tumor_Immune cell	Regular	NA	Neural G0
X1001000033.E8	BT_S1	Tumor	Immune cell	Tumor_Immune cell	Regular	NA	Neural G0
X1001000033.C12	BT_S1	Tumor	Immune cell	Tumor_Immune cell	Regular	NA	Neural G0
X1001000033.E5	BT_S1	Tumor	Immune cell	Tumor_Immune cell	Regular	NA	Neural G0
X1001000033.A6	BT_S1	Tumor	Immune cell	Tumor_Immune cell	Regular	NA	Neural G0
X1001000033.C10	BT_S1	Tumor	Immune cell	Tumor_Immune cell	Regular	NA	Neural G0
X1001000033.F7	BT_S1	Tumor	Immune cell	Tumor_Immune cell	Regular	NA	Neural G0
X1001000033.A4	BT_S1	Tumor	Immune cell	Tumor_Immune cell	Regular	NA	G1
X1001000033.F11	BT_S1	Tumor	Immune cell	Tumor_Immune cell	Regular	NA	Neural G0
X1001000033.E6	BT_S1	Tumor	Immune cell	Tumor_Immune cell	Regular	NA	Neural G0
X1001000033.A7	BT_S1	Tumor	Immune cell	Tumor_Immune cell	Regular	NA	Neural G0
X1001000033.D9	BT_S1	Tumor	Immune cell	Tumor_Immune cell	Regular	NA	Neural G0
X1001000033.C5	BT_S1	Tumor	Immune cell	Tumor_Immune cell	Regular	NA	Neural G0
X1001000033.B5	BT_S1	Tumor	Immune cell	Tumor_Immune cell	Regular	NA	Neural G0
X1001000033.B3	BT_S1	Tumor	Immune cell	Tumor_Immune cell	Regular	NA	Neural G0
X1001000033.G11	BT_S1	Tumor	Immune cell	Tumor_Immune cell	Regular	NA	Neural G0
X1001000033.D8	BT_S1	Tumor	Immune cell	Tumor_Immune cell	Regular	NA	Neural G0
X1001000033.E2	BT_S1	Tumor	Immune cell	Tumor_Immune cell	Regular	NA	Neural G0
X1001000033.C7	BT_S1	Tumor	Immune cell	Tumor_Immune cell	Regular	NA	Neural G0
X1001000033.C11	BT_S1	Tumor	Immune cell	Tumor_Immune cell	Regular	NA	Neural G0
X1001000033.H2	BT_S1	Tumor	Immune cell	Tumor_Immune cell	Regular	NA	Neural G0
X1001000033.G1	BT_S1	Tumor	Immune cell	Tumor_Immune cell	Regular	NA	Neural G0
X1001000033.G9	BT_S1	Tumor	Immune cell	Tumor_Immune cell	Regular	NA	Neural G0
X1001000033.B2	BT_S1	Tumor	Immune cell	Tumor_Immune cell	Regular	NA	Neural G0
X1001000033.F9	BT_S1	Tumor	Immune cell	Tumor_Immune cell	Regular	NA	Neural G0
X1001000033.F10	BT_S1	Tumor	Immune cell	Tumor_Immune cell	Regular	NA	Neural G0
X1001000033.H10	BT_S1	Tumor	Immune cell	Tumor_Immune cell	Regular	NA	Neural G0
X1001000033.G12	BT_S1	Tumor	Immune cell	Tumor_Immune cell	Regular	NA	Neural G0
X1001000033.F12	BT_S1	Tumor	Neoplastic	Tumor_Neoplastic	Neoplastic	CL	Neural G0
X1001000033.A12	BT_S1	Tumor	Immune cell	Tumor_Immune cell	Regular	NA	Neural G0
X1001000033.H3	BT_S1	Tumor	Immune cell	Tumor_Immune cell	Regular	NA	Neural G0
X1001000033.D6	BT_S1	Tumor	Immune cell	Tumor_Immune cell	Regular	NA	Neural G0
X1001000033.H7	BT_S1	Tumor	Immune cell	Tumor_Immune cell	Regular	NA	Neural G0
X1001000033.E9	BT_S1	Tumor	Immune cell	Tumor_Immune cell	Regular	NA	Neural G0
X1001000033.H5	BT_S1	Tumor	Immune cell	Tumor_Immune cell	Regular	NA	Neural G0
X1001000033.H4	BT_S1	Tumor	Immune cell	Tumor_Immune cell	Regular	NA	Neural G0
X1001000033.A3	BT_S1	Tumor	Immune cell	Tumor_Immune cell	Regular	NA	Neural G0
X1001000033.A1	BT_S1	Tumor	Immune cell	Tumor_Immune cell	Regular	NA	Neural G0
X1001000033.B6	BT_S1	Tumor	Immune cell	Tumor_Immune cell	Regular	NA	Neural G0
X1001000033.G6	BT_S1	Tumor	Immune cell	Tumor_Immune cell	Regular	NA	Neural G0
X1001000033.D2	BT_S1	Tumor	Immune cell	Tumor_Immune cell	Regular	NA	Neural G0
X1001000033.E11	BT_S1	Tumor	Immune cell	Tumor_Immune cell	Regular	NA	Neural G0
X1001000033.E7	BT_S1	Tumor	Immune cell	Tumor_Immune cell	Regular	NA	Neural G0
X1001000033.B1	BT_S1	Tumor	Immune cell	Tumor_Immune cell	Regular	NA	Neural G0
X1001000033.E1	BT_S1	Tumor	Immune cell	Tumor_Immune cell	Regular	NA	Neural G0
X1001000033.G10	BT_S1	Tumor	Immune cell	Tumor_Immune cell	Regular	NA	Neural G0
X1001000033.B9	BT_S1	Tumor	Immune cell	Tumor_Immune cell	Regular	NA	Neural G0
X1001000033.G8	BT_S1	Tumor	Immune cell	Tumor_Immune cell	Regular	NA	Neural G0
X1001000033.G2	BT_S1	Tumor	Immune cell	Tumor_Immune cell	Regular	NA	Neural G0
X1001000033.G3	BT_S1	Tumor	Immune cell	Tumor_Immune cell	Regular	NA	Neural G0
X1001000033.G4	BT_S1	Tumor	Immune cell	Tumor_Immune cell	Regular	NA	Neural G0
X1001000033.C2	BT_S1	Tumor	Immune cell	Tumor_Immune cell	Regular	NA	Neural G0
X1001000033.D3	BT_S1	Tumor	Immune cell	Tumor_Immune cell	Regular	NA	Neural G0
X1001000033.F4	BT_S1	Tumor	Immune cell	Tumor_Immune cell	Regular	NA	Neural G0
X1001000033.B7	BT_S1	Tumor	Immune cell	Tumor_Immune cell	Regular	NA	Neural G0
X1001000033.C3	BT_S1	Tumor	Immune cell	Tumor_Immune cell	Regular	NA	Neural G0
X1001000033.C4	BT_S1	Tumor	Immune cell	Tumor_Immune cell	Regular	NA	Neural G0
X1001000033.A10	BT_S1	Tumor	Immune cell	Tumor_Immune cell	Regular	NA	Neural G0
X1001000033.E12	BT_S1	Tumor	Immune cell	Tumor_Immune cell	Regular	NA	Neural G0
X1001000033.H6	BT_S1	Tumor	Immune cell	Tumor_Immune cell	Regular	NA	Neural G0
X1001000033.H9	BT_S1	Tumor	Immune cell	Tumor_Immune cell	Regular	NA	Neural G0
X1001000033.F1	BT_S1	Tumor	Immune cell	Tumor_Immune cell	Regular	NA	Neural G0
X1001000033.C9	BT_S1	Tumor	Immune cell	Tumor_Immune cell	Regular	NA	Neural G0
X1001000033.F2	BT_S1	Tumor	Immune cell	Tumor_Immune cell	Regular	NA	Neural G0
X1001000033.C1	BT_S1	Tumor	Immune cell	Tumor_Immune cell	Regular	NA	Neural G0
X1001000033.H8	BT_S1	Tumor	Immune cell	Tumor_Immune cell	Regular	NA	Neural G0
X1001000033.A2	BT_S1	Tumor	Immune cell	Tumor_Immune cell	Regular	NA	Neural G0
X1001000033.G7	BT_S1	Tumor	Immune cell	Tumor_Immune cell	Regular	NA	Neural G0
X1001000033.D1	BT_S1	Tumor	Immune cell	Tumor_Immune cell	Regular	NA	Neural G0
X1001000033.H1	BT_S1	Tumor	Immune cell	Tumor_Immune cell	Regular	NA	Neural G0
X1001000033.E3	BT_S1	Tumor	Immune cell	Tumor_Immune cell	Regular	NA	Neural G0
X1001000033.C8	BT_S1	Tumor	Immune cell	Tumor_Immune cell	Regular	NA	Neural G0
X1001000033.D4	BT_S1	Tumor	Immune cell	Tumor_Immune cell	Regular	NA	Neural G0
X1001000033.G5	BT_S1	Tumor	Immune cell	Tumor_Immune cell	Regular	NA	Neural G0
X1001000033.A9	BT_S1	Tumor	Immune cell	Tumor_Immune cell	Regular	NA	Neural G0
X1001000033.D10	BT_S1	Tumor	Immune cell	Tumor_Immune cell	Regular	NA	Neural G0
X1001000033.B4	BT_S1	Tumor	Immune cell	Tumor_Immune cell	Regular	NA	Neural G0
X1001000034.C11	BT_S1	Periphery	Oligodendrocyte	Periphery_Oligodendrocyte	Regular	NA	Neural G0
X1001000034.G7	BT_S1	Periphery	Oligodendrocyte	Periphery_Oligodendrocyte	Regular	NA	Neural G0
X1001000034.D3	BT_S1	Periphery	Oligodendrocyte	Periphery_Oligodendrocyte	Regular	NA	Neural G0
X1001000034.B2	BT_S1	Periphery	OPC	Periphery_OPC	Regular	NA	Neural G0
X1001000034.C12	BT_S1	Periphery	Oligodendrocyte	Periphery_Oligodendrocyte	Regular	NA	Neural G0
X1001000034.H10	BT_S1	Periphery	Oligodendrocyte	Periphery_Oligodendrocyte	Regular	NA	Neural G0
X1001000036.H9	BT_S1	Tumor	Oligodendrocyte	Tumor_Oligodendrocyte	Regular	NA	Neural G0
X1001000036.B3	BT_S1	Tumor	OPC	Tumor_OPC	Regular	NA	Neural G0
X1001000036.D11	BT_S1	Tumor	Oligodendrocyte	Tumor_Oligodendrocyte	Regular	NA	Neural G0
X1001000036.C1	BT_S1	Tumor	Oligodendrocyte	Tumor_Oligodendrocyte	Regular	NA	Neural G0
X1001000036.B9	BT_S1	Tumor	Oligodendrocyte	Tumor_Oligodendrocyte	Regular	NA	Neural G0
X1001000036.D6	BT_S1	Tumor	Oligodendrocyte	Tumor_Oligodendrocyte	Regular	NA	Neural G0
X1001000036.E2	BT_S1	Tumor	Immune cell	Tumor_Immune cell	Regular	NA	Neural G0
X1001000036.H5	BT_S1	Tumor	Immune cell	Tumor_Immune cell	Regular	NA	S
X1001000036.G3	BT_S1	Tumor	Oligodendrocyte	Tumor_Oligodendrocyte	Regular	NA	Neural G0
X1001000036.F4	BT_S1	Tumor	Oligodendrocyte	Tumor_Oligodendrocyte	Regular	NA	Neural G0
X1001000036.A11	BT_S1	Tumor	Immune cell	Tumor_Immune cell	Regular	NA	Neural G0
X1001000036.D10	BT_S1	Tumor	Immune cell	Tumor_Immune cell	Regular	NA	Neural G0
X1001000036.B7	BT_S1	Tumor	Oligodendrocyte	Tumor_Oligodendrocyte	Regular	NA	Neural G0
X1001000036.A3	BT_S1	Tumor	Oligodendrocyte	Tumor_Oligodendrocyte	Regular	NA	Neural G0
X1001000036.C11	BT_S1	Tumor	OPC	Tumor_OPC	Regular	NA	Neural G0
X1001000036.B5	BT_S1	Tumor	Oligodendrocyte	Tumor_Oligodendrocyte	Regular	NA	Neural G0
X1001000036.E9	BT_S1	Tumor	OPC	Tumor_OPC	Regular	NA	Neural G0
X1001000036.E11	BT_S1	Tumor	Immune cell	Tumor_Immune cell	Regular	NA	S/G2
X1001000036.E5	BT_S1	Tumor	Oligodendrocyte	Tumor_Oligodendrocyte	Regular	NA	Neural G0
X1001000036.D2	BT_S1	Tumor	Immune cell	Tumor_Immune cell	Regular	NA	Neural G0
X1001000036.F9	BT_S1	Tumor	Neoplastic	Tumor_Neoplastic	Neoplastic	PN	G1
X1001000036.A8	BT_S1	Tumor	Immune cell	Tumor_Immune cell	Regular	NA	Neural G0
X1001000036.E12	BT_S1	Tumor	Oligodendrocyte	Tumor_Oligodendrocyte	Regular	NA	Neural G0
X1001000037.B8	BT_S1	Tumor	Neoplastic	Tumor_Neoplastic	Neoplastic	CL	S/G2
X1001000037.G9	BT_S1	Tumor	Neoplastic	Tumor_Neoplastic	Neoplastic	PN	M/Early G1
X1001000037.C9	BT_S1	Tumor	Neoplastic	Tumor_Neoplastic	Neoplastic	CL	Neural G0
X1001000037.F8	BT_S1	Tumor	Neoplastic	Tumor_Neoplastic	Neoplastic	CL	Neural G0
X1001000037.C8	BT_S1	Tumor	OPC	Tumor_OPC	Regular	NA	Neural G0
X1001000037.F1	BT_S1	Tumor	Neoplastic	Tumor_Neoplastic	Neoplastic	PN	M/Early G1
X1001000037.C11	BT_S1	Tumor	Neoplastic	Tumor_Neoplastic	Neoplastic	PN	Neural G0
X1001000037.B10	BT_S1	Tumor	Neoplastic	Tumor_Neoplastic	Neoplastic	CL	Neural G0
X1001000037.G1	BT_S1	Tumor	Neoplastic	Tumor_Neoplastic	Neoplastic	PN	G1
X1001000037.A8	BT_S1	Tumor	Neoplastic	Tumor_Neoplastic	Neoplastic	CL	Neural G0
X1001000037.C6	BT_S1	Tumor	Immune cell	Tumor_Immune cell	Regular	NA	Neural G0
X1001000037.B12	BT_S1	Tumor	Neoplastic	Tumor_Neoplastic	Neoplastic	CL	G1
X1001000037.C7	BT_S1	Tumor	Neoplastic	Tumor_Neoplastic	Neoplastic	PN	M/Early G1
X1001000037.E10	BT_S1	Tumor	Neoplastic	Tumor_Neoplastic	Neoplastic	CL	G1
X1001000037.D7	BT_S1	Tumor	Neoplastic	Tumor_Neoplastic	Neoplastic	PN	Neural G0
X1001000037.F12	BT_S1	Tumor	Neoplastic	Tumor_Neoplastic	Neoplastic	PN	Neural G0
X1001000037.B11	BT_S1	Tumor	Neoplastic	Tumor_Neoplastic	Neoplastic	PN	S/G2
X1001000037.E8	BT_S1	Tumor	Neoplastic	Tumor_Neoplastic	Neoplastic	PN	M/Early G1
X1001000037.A5	BT_S1	Tumor	Neoplastic	Tumor_Neoplastic	Neoplastic	PN	Neural G0
X1001000037.G11	BT_S1	Tumor	Neoplastic	Tumor_Neoplastic	Neoplastic	PN	Neural G0
X1001000037.E7	BT_S1	Tumor	Neoplastic	Tumor_Neoplastic	Neoplastic	PN	G1
X1001000037.G7	BT_S1	Tumor	Neoplastic	Tumor_Neoplastic	Neoplastic	PN	G1
X1001000037.B7	BT_S1	Tumor	Neoplastic	Tumor_Neoplastic	Neoplastic	CL	M/Early G1
X1001000037.B1	BT_S1	Tumor	OPC	Tumor_OPC	Regular	NA	Neural G0
X1001000037.G2	BT_S1	Tumor	Neoplastic	Tumor_Neoplastic	Neoplastic	CL	Neural G0
X1001000037.E3	BT_S1	Tumor	Neoplastic	Tumor_Neoplastic	Neoplastic	PN	G1
X1001000037.D10	BT_S1	Tumor	Neoplastic	Tumor_Neoplastic	Neoplastic	PN	S/G2
X1001000037.D3	BT_S1	Tumor	Neoplastic	Tumor_Neoplastic	Neoplastic	CL	G1
X1001000037.B3	BT_S1	Tumor	Neoplastic	Tumor_Neoplastic	Neoplastic	CL	Neural G0
X1001000037.F10	BT_S1	Tumor	Neoplastic	Tumor_Neoplastic	Neoplastic	PN	S/G2
X1001000037.D2	BT_S1	Tumor	Neoplastic	Tumor_Neoplastic	Neoplastic	CL	G1
X1001000037.C12	BT_S1	Tumor	Neoplastic	Tumor_Neoplastic	Neoplastic	CL	M/Early G1
X1001000037.B5	BT_S1	Tumor	Neoplastic	Tumor_Neoplastic	Neoplastic	CL	G1
X1001000037.A10	BT_S1	Tumor	Neoplastic	Tumor_Neoplastic	Neoplastic	CL	Neural G0
X1001000037.E2	BT_S1	Tumor	Neoplastic	Tumor_Neoplastic	Neoplastic	CL	M/Early G1
X1001000037.H10	BT_S1	Tumor	Neoplastic	Tumor_Neoplastic	Neoplastic	CL	Neural G0
X1001000037.G4	BT_S1	Tumor	Neoplastic	Tumor_Neoplastic	Neoplastic	PN	M/Early G1
X1001000037.D4	BT_S1	Tumor	Neoplastic	Tumor_Neoplastic	Neoplastic	CL	Neural G0
X1001000037.D5	BT_S1	Tumor	Neoplastic	Tumor_Neoplastic	Neoplastic	CL	G1
X1001000037.F5	BT_S1	Tumor	Neoplastic	Tumor_Neoplastic	Neoplastic	CL	G1
X1001000037.F7	BT_S1	Tumor	Neoplastic	Tumor_Neoplastic	Neoplastic	CL	Neural G0
X1001000037.C3	BT_S1	Tumor	Neoplastic	Tumor_Neoplastic	Neoplastic	PN	G2/M
X1001000037.G12	BT_S1	Tumor	Neoplastic	Tumor_Neoplastic	Neoplastic	PN	G1
X1001000037.D1	BT_S1	Tumor	Neoplastic	Tumor_Neoplastic	Neoplastic	CL	S/G2
X1001000037.F2	BT_S1	Tumor	Neoplastic	Tumor_Neoplastic	Neoplastic	CL	Neural G0
X1001000037.C4	BT_S1	Tumor	Neoplastic	Tumor_Neoplastic	Neoplastic	PN	M/Early G1
X1001000037.H8	BT_S1	Tumor	Neoplastic	Tumor_Neoplastic	Neoplastic	PN	Neural G0
X1001000037.H6	BT_S1	Tumor	Neoplastic	Tumor_Neoplastic	Neoplastic	CL	Neural G0
X1001000037.C10	BT_S1	Tumor	Neoplastic	Tumor_Neoplastic	Neoplastic	PN	Neural G0
X1001000037.G3	BT_S1	Tumor	Neoplastic	Tumor_Neoplastic	Neoplastic	PN	Neural G0
X1001000037.E6	BT_S1	Tumor	Neoplastic	Tumor_Neoplastic	Neoplastic	CL	G1
X1001000037.A12	BT_S1	Tumor	Neoplastic	Tumor_Neoplastic	Neoplastic	CL	Neural G0
X1001000037.A11	BT_S1	Tumor	Neoplastic	Tumor_Neoplastic	Neoplastic	PN	G1
X1001000037.A1	BT_S1	Tumor	Neoplastic	Tumor_Neoplastic	Neoplastic	CL	Neural G0
X1001000037.F11	BT_S1	Tumor	Neoplastic	Tumor_Neoplastic	Neoplastic	CL	Neural G0
X1001000037.B6	BT_S1	Tumor	Neoplastic	Tumor_Neoplastic	Neoplastic	PN	G1
X1001000037.A2	BT_S1	Tumor	Neoplastic	Tumor_Neoplastic	Neoplastic	PN	S/G2
X1001000037.A6	BT_S1	Tumor	Neoplastic	Tumor_Neoplastic	Neoplastic	PN	G1
X1001000037.A4	BT_S1	Tumor	Neoplastic	Tumor_Neoplastic	Neoplastic	CL	G1
X1001000037.E1	BT_S1	Tumor	Neoplastic	Tumor_Neoplastic	Neoplastic	PN	G1
X1001000037.G5	BT_S1	Tumor	Neoplastic	Tumor_Neoplastic	Neoplastic	CL	Neural G0
X1001000037.C5	BT_S1	Tumor	Neoplastic	Tumor_Neoplastic	Neoplastic	CL	G1
X1001000037.F6	BT_S1	Tumor	Neoplastic	Tumor_Neoplastic	Neoplastic	PN	M/Early G1
X1001000037.A3	BT_S1	Tumor	Neoplastic	Tumor_Neoplastic	Neoplastic	CL	Neural G0
X1001000037.G10	BT_S1	Tumor	Neoplastic	Tumor_Neoplastic	Neoplastic	PN	M/Early G1
X1001000037.E4	BT_S1	Tumor	Neoplastic	Tumor_Neoplastic	Neoplastic	PN	S/G2
X1001000037.E11	BT_S1	Tumor	Neoplastic	Tumor_Neoplastic	Neoplastic	PN	G1/other
X1001000037.E9	BT_S1	Tumor	Neoplastic	Tumor_Neoplastic	Neoplastic	CL	M/Early G1
X1001000037.H1	BT_S1	Tumor	Neoplastic	Tumor_Neoplastic	Neoplastic	PN	G1
X1001000037.C2	BT_S1	Tumor	OPC	Tumor_OPC	Regular	NA	Neural G0
X1001000037.H3	BT_S1	Tumor	Neoplastic	Tumor_Neoplastic	Neoplastic	CL	Neural G0
X1001000037.D8	BT_S1	Tumor	Neoplastic	Tumor_Neoplastic	Neoplastic	CL	Neural G0
X1001000037.H5	BT_S1	Tumor	Neoplastic	Tumor_Neoplastic	Neoplastic	CL	Neural G0
X1001000037.D9	BT_S1	Tumor	Neoplastic	Tumor_Neoplastic	Neoplastic	PN	Neural G0
X1001000037.F4	BT_S1	Tumor	Neoplastic	Tumor_Neoplastic	Neoplastic	CL	M/Early G1
X1001000037.A9	BT_S1	Tumor	Neoplastic	Tumor_Neoplastic	Neoplastic	CL	S/G2
X1001000037.F9	BT_S1	Tumor	Neoplastic	Tumor_Neoplastic	Neoplastic	CL	G1
X1001000037.B9	BT_S1	Tumor	Neoplastic	Tumor_Neoplastic	Neoplastic	CL	Neural G0
X1001000037.H7	BT_S1	Tumor	Neoplastic	Tumor_Neoplastic	Neoplastic	CL	S/G2
X1001000037.D6	BT_S1	Tumor	Neoplastic	Tumor_Neoplastic	Neoplastic	CL	G1
X1001000037.C1	BT_S1	Tumor	Neoplastic	Tumor_Neoplastic	Neoplastic	PN	Neural G0
X1001000037.H4	BT_S1	Tumor	Neoplastic	Tumor_Neoplastic	Neoplastic	CL	Neural G0
X1001000229.G10	BT_S4	Tumor	Immune cell	Tumor_Immune cell	Regular	NA	Neural G0
X1001000229.A12	BT_S4	Tumor	Immune cell	Tumor_Immune cell	Regular	NA	Neural G0
X1001000229.B11	BT_S4	Tumor	Immune cell	Tumor_Immune cell	Regular	NA	Neural G0
X1001000229.B3	BT_S4	Tumor	Immune cell	Tumor_Immune cell	Regular	NA	Neural G0
X1001000229.F7	BT_S4	Tumor	Immune cell	Tumor_Immune cell	Regular	NA	G1
X1001000229.H7	BT_S4	Tumor	Immune cell	Tumor_Immune cell	Regular	NA	Neural G0
X1001000229.C9	BT_S4	Tumor	Immune cell	Tumor_Immune cell	Regular	NA	Neural G0
X1001000229.B8	BT_S4	Tumor	Immune cell	Tumor_Immune cell	Regular	NA	Neural G0
X1001000229.G9	BT_S4	Tumor	Immune cell	Tumor_Immune cell	Regular	NA	Neural G0
X1001000229.D6	BT_S4	Tumor	Immune cell	Tumor_Immune cell	Regular	NA	Neural G0
X1001000229.C4	BT_S4	Tumor	Immune cell	Tumor_Immune cell	Regular	NA	Neural G0
X1001000229.G2	BT_S4	Tumor	Neoplastic	Tumor_Neoplastic	Neoplastic	CL	Neural G0
X1001000229.E7	BT_S4	Tumor	Immune cell	Tumor_Immune cell	Regular	NA	Neural G0
X1001000229.E5	BT_S4	Tumor	Immune cell	Tumor_Immune cell	Regular	NA	Neural G0
X1001000229.D11	BT_S4	Tumor	Immune cell	Tumor_Immune cell	Regular	NA	Neural G0
X1001000229.C2	BT_S4	Tumor	Immune cell	Tumor_Immune cell	Regular	NA	Neural G0
X1001000229.E11	BT_S4	Tumor	Immune cell	Tumor_Immune cell	Regular	NA	Neural G0
X1001000229.H2	BT_S4	Tumor	Immune cell	Tumor_Immune cell	Regular	NA	Neural G0
X1001000229.D4	BT_S4	Tumor	Immune cell	Tumor_Immune cell	Regular	NA	G1
X1001000229.F2	BT_S4	Tumor	Immune cell	Tumor_Immune cell	Regular	NA	Neural G0
X1001000229.G12	BT_S4	Tumor	Immune cell	Tumor_Immune cell	Regular	NA	G1
X1001000229.F9	BT_S4	Tumor	Immune cell	Tumor_Immune cell	Regular	NA	G1
X1001000229.H9	BT_S4	Tumor	Immune cell	Tumor_Immune cell	Regular	NA	G1
X1001000229.A7	BT_S4	Tumor	Immune cell	Tumor_Immune cell	Regular	NA	Neural G0
X1001000229.A2	BT_S4	Tumor	Immune cell	Tumor_Immune cell	Regular	NA	Neural G0
X1001000229.B5	BT_S4	Tumor	Immune cell	Tumor_Immune cell	Regular	NA	Neural G0
X1001000229.C11	BT_S4	Tumor	Immune cell	Tumor_Immune cell	Regular	NA	Neural G0
X1001000229.H4	BT_S4	Tumor	Immune cell	Tumor_Immune cell	Regular	NA	Neural G0
X1001000229.A4	BT_S4	Tumor	Immune cell	Tumor_Immune cell	Regular	NA	Neural G0
X1001000229.C6	BT_S4	Tumor	Immune cell	Tumor_Immune cell	Regular	NA	Neural G0
X1001000229.D2	BT_S4	Tumor	Immune cell	Tumor_Immune cell	Regular	NA	Neural G0
X1001000229.G5	BT_S4	Tumor	Immune cell	Tumor_Immune cell	Regular	NA	Neural G0
X1001000229.F4	BT_S4	Tumor	Immune cell	Tumor_Immune cell	Regular	NA	Neural G0
X1001000229.H10	BT_S4	Tumor	Immune cell	Tumor_Immune cell	Regular	NA	Neural G0
X1001000229.F11	BT_S4	Tumor	Immune cell	Tumor_Immune cell	Regular	NA	G1
X1001000229.A6	BT_S4	Tumor	Immune cell	Tumor_Immune cell	Regular	NA	G1
X1001000229.G7	BT_S4	Tumor	Neoplastic	Tumor_Neoplastic	Neoplastic	MS	Neural G0
X1001000229.D7	BT_S4	Tumor	Immune cell	Tumor_Immune cell	Regular	NA	Neural G0
X1001000229.E9	BT_S4	Tumor	Immune cell	Tumor_Immune cell	Regular	NA	Neural G0
X1001000229.E2	BT_S4	Tumor	Immune cell	Tumor_Immune cell	Regular	NA	Neural G0
X1001000229.H6	BT_S4	Tumor	Immune cell	Tumor_Immune cell	Regular	NA	Neural G0
X1001000229.B9	BT_S4	Tumor	Immune cell	Tumor_Immune cell	Regular	NA	Neural G0
X1001000229.B2	BT_S4	Tumor	Immune cell	Tumor_Immune cell	Regular	NA	Neural G0
X1001000229.F6	BT_S4	Tumor	Immune cell	Tumor_Immune cell	Regular	NA	Neural G0
X1001000229.D5	BT_S4	Tumor	Immune cell	Tumor_Immune cell	Regular	NA	Neural G0
X1001000229.H1	BT_S4	Tumor	Immune cell	Tumor_Immune cell	Regular	NA	Neural G0
X1001000229.C5	BT_S4	Tumor	Immune cell	Tumor_Immune cell	Regular	NA	Neural G0
X1001000229.E6	BT_S4	Tumor	Immune cell	Tumor_Immune cell	Regular	NA	Neural G0
X1001000229.E10	BT_S4	Tumor	Immune cell	Tumor_Immune cell	Regular	NA	G1
X1001000229.G8	BT_S4	Tumor	Immune cell	Tumor_Immune cell	Regular	NA	Neural G0
X1001000229.D10	BT_S4	Tumor	Immune cell	Tumor_Immune cell	Regular	NA	Neural G0
X1001000229.B10	BT_S4	Tumor	Neoplastic	Tumor_Neoplastic	Neoplastic	MS	Neural G0
X1001000229.C3	BT_S4	Tumor	Immune cell	Tumor_Immune cell	Regular	NA	G2/M
X1001000229.H8	BT_S4	Tumor	Immune cell	Tumor_Immune cell	Regular	NA	Neural G0
X1001000229.G1	BT_S4	Tumor	Immune cell	Tumor_Immune cell	Regular	NA	Neural G0
X1001000229.E12	BT_S4	Tumor	Immune cell	Tumor_Immune cell	Regular	NA	Neural G0
X1001000229.E4	BT_S4	Tumor	Neoplastic	Tumor_Neoplastic	Neoplastic	CL	Neural G0
X1001000229.B7	BT_S4	Tumor	Immune cell	Tumor_Immune cell	Regular	NA	Neural G0
X1001000229.B4	BT_S4	Tumor	Neoplastic	Tumor_Neoplastic	Neoplastic	CL	Neural G0
X1001000229.F1	BT_S4	Tumor	Immune cell	Tumor_Immune cell	Regular	NA	Neural G0
X1001000229.C8	BT_S4	Tumor	Immune cell	Tumor_Immune cell	Regular	NA	Neural G0
X1001000229.H3	BT_S4	Tumor	OPC	Tumor_OPC	Regular	NA	Neural G0
X1001000229.A1	BT_S4	Tumor	Immune cell	Tumor_Immune cell	Regular	NA	Neural G0
X1001000229.F8	BT_S4	Tumor	Neoplastic	Tumor_Neoplastic	Neoplastic	CL	G1
X1001000229.A11	BT_S4	Tumor	Immune cell	Tumor_Immune cell	Regular	NA	Neural G0
X1001000229.A8	BT_S4	Tumor	Immune cell	Tumor_Immune cell	Regular	NA	Neural G0
X1001000229.G3	BT_S4	Tumor	Immune cell	Tumor_Immune cell	Regular	NA	Neural G0
X1001000229.D3	BT_S4	Tumor	Neoplastic	Tumor_Neoplastic	Neoplastic	CL	Neural G0
X1001000229.C1	BT_S4	Tumor	Immune cell	Tumor_Immune cell	Regular	NA	Neural G0
X1001000229.A3	BT_S4	Tumor	Immune cell	Tumor_Immune cell	Regular	NA	Neural G0
X1001000229.B6	BT_S4	Tumor	Immune cell	Tumor_Immune cell	Regular	NA	Neural G0
X1001000229.C7	BT_S4	Tumor	Immune cell	Tumor_Immune cell	Regular	NA	Neural G0
X1001000229.F3	BT_S4	Tumor	Immune cell	Tumor_Immune cell	Regular	NA	Neural G0
X1001000229.D1	BT_S4	Tumor	Immune cell	Tumor_Immune cell	Regular	NA	Neural G0
X1001000229.E3	BT_S4	Tumor	Immune cell	Tumor_Immune cell	Regular	NA	Neural G0
X1001000229.D8	BT_S4	Tumor	Immune cell	Tumor_Immune cell	Regular	NA	Neural G0
X1001000229.H5	BT_S4	Tumor	Immune cell	Tumor_Immune cell	Regular	NA	Neural G0
X1001000229.B12	BT_S4	Tumor	Immune cell	Tumor_Immune cell	Regular	NA	Neural G0
X1001000229.G4	BT_S4	Tumor	Immune cell	Tumor_Immune cell	Regular	NA	Neural G0
X1001000229.G6	BT_S4	Tumor	Immune cell	Tumor_Immune cell	Regular	NA	Neural G0
X1001000229.F10	BT_S4	Tumor	Immune cell	Tumor_Immune cell	Regular	NA	Neural G0
X1001000229.C10	BT_S4	Tumor	Neoplastic	Tumor_Neoplastic	Neoplastic	MS	Neural G0
X1001000229.A5	BT_S4	Tumor	Immune cell	Tumor_Immune cell	Regular	NA	Neural G0
X1001000229.E1	BT_S4	Tumor	Immune cell	Tumor_Immune cell	Regular	NA	G1
X1001000229.F5	BT_S4	Tumor	Neoplastic	Tumor_Neoplastic	Neoplastic	CL	Neural G0
X1001000229.B1	BT_S4	Tumor	Immune cell	Tumor_Immune cell	Regular	NA	Neural G0
X1001000229.E8	BT_S4	Tumor	Immune cell	Tumor_Immune cell	Regular	NA	Neural G0
X1001000229.G11	BT_S4	Tumor	Immune cell	Tumor_Immune cell	Regular	NA	Neural G0
X1001000229.C12	BT_S4	Tumor	Immune cell	Tumor_Immune cell	Regular	NA	Neural G0
X1001000229.H11	BT_S4	Tumor	Immune cell	Tumor_Immune cell	Regular	NA	Neural G0
X1001000229.A10	BT_S4	Tumor	Immune cell	Tumor_Immune cell	Regular	NA	Neural G0
X1001000229.F12	BT_S4	Tumor	Immune cell	Tumor_Immune cell	Regular	NA	Neural G0
X1001000230.D4	BT_S4	Tumor	Immune cell	Tumor_Immune cell	Regular	NA	Neural G0
X1001000230.F4	BT_S4	Tumor	Immune cell	Tumor_Immune cell	Regular	NA	Neural G0
X1001000230.H3	BT_S4	Tumor	Immune cell	Tumor_Immune cell	Regular	NA	Neural G0
X1001000230.E1	BT_S4	Tumor	Immune cell	Tumor_Immune cell	Regular	NA	G1
X1001000230.D7	BT_S4	Tumor	Immune cell	Tumor_Immune cell	Regular	NA	Neural G0
X1001000230.E11	BT_S4	Tumor	Immune cell	Tumor_Immune cell	Regular	NA	Neural G0
X1001000230.E8	BT_S4	Tumor	Immune cell	Tumor_Immune cell	Regular	NA	Neural G0
X1001000230.D2	BT_S4	Tumor	Immune cell	Tumor_Immune cell	Regular	NA	Neural G0
X1001000230.C10	BT_S4	Tumor	Immune cell	Tumor_Immune cell	Regular	NA	Neural G0
X1001000230.E4	BT_S4	Tumor	Immune cell	Tumor_Immune cell	Regular	NA	Neural G0
X1001000230.C8	BT_S4	Tumor	Neoplastic	Tumor_Neoplastic	Neoplastic	CL	G1
X1001000230.H5	BT_S4	Tumor	Immune cell	Tumor_Immune cell	Regular	NA	G1
X1001000230.B3	BT_S4	Tumor	Immune cell	Tumor_Immune cell	Regular	NA	G1
X1001000230.B5	BT_S4	Tumor	Immune cell	Tumor_Immune cell	Regular	NA	Neural G0
X1001000230.F8	BT_S4	Tumor	Immune cell	Tumor_Immune cell	Regular	NA	Neural G0
X1001000230.B12	BT_S4	Tumor	Immune cell	Tumor_Immune cell	Regular	NA	Neural G0
X1001000230.G5	BT_S4	Tumor	Neoplastic	Tumor_Neoplastic	Neoplastic	CL	Neural G0
X1001000230.A11	BT_S4	Tumor	Immune cell	Tumor_Immune cell	Regular	NA	Neural G0
X1001000230.F9	BT_S4	Tumor	Neoplastic	Tumor_Neoplastic	Neoplastic	CL	Neural G0
X1001000230.E12	BT_S4	Tumor	Immune cell	Tumor_Immune cell	Regular	NA	G1
X1001000230.B9	BT_S4	Tumor	Immune cell	Tumor_Immune cell	Regular	NA	Neural G0
X1001000230.G7	BT_S4	Tumor	Immune cell	Tumor_Immune cell	Regular	NA	Neural G0
X1001000230.A9	BT_S4	Tumor	Immune cell	Tumor_Immune cell	Regular	NA	Neural G0
X1001000230.C2	BT_S4	Tumor	Immune cell	Tumor_Immune cell	Regular	NA	Neural G0
X1001000230.A4	BT_S4	Tumor	Immune cell	Tumor_Immune cell	Regular	NA	Neural G0
X1001000230.B10	BT_S4	Tumor	Immune cell	Tumor_Immune cell	Regular	NA	Neural G0
X1001000230.B7	BT_S4	Tumor	Immune cell	Tumor_Immune cell	Regular	NA	G1
X1001000230.F11	BT_S4	Tumor	Immune cell	Tumor_Immune cell	Regular	NA	Neural G0
X1001000230.H1	BT_S4	Tumor	Immune cell	Tumor_Immune cell	Regular	NA	Neural G0
X1001000230.A2	BT_S4	Tumor	Immune cell	Tumor_Immune cell	Regular	NA	Neural G0
X1001000230.F2	BT_S4	Tumor	Immune cell	Tumor_Immune cell	Regular	NA	Neural G0
X1001000230.D9	BT_S4	Tumor	Immune cell	Tumor_Immune cell	Regular	NA	Neural G0
X1001000230.G9	BT_S4	Tumor	Immune cell	Tumor_Immune cell	Regular	NA	Neural G0
X1001000230.D6	BT_S4	Tumor	Immune cell	Tumor_Immune cell	Regular	NA	Neural G0
X1001000230.H8	BT_S4	Tumor	Immune cell	Tumor_Immune cell	Regular	NA	Neural G0
X1001000230.C4	BT_S4	Tumor	Neoplastic	Tumor_Neoplastic	Neoplastic	CL	Neural G0
X1001000230.A7	BT_S4	Tumor	Immune cell	Tumor_Immune cell	Regular	NA	Neural G0
X1001000230.E2	BT_S4	Tumor	Immune cell	Tumor_Immune cell	Regular	NA	Neural G0
X1001000230.D12	BT_S4	Tumor	Neoplastic	Tumor_Neoplastic	Neoplastic	CL	S/G2
X1001000230.G10	BT_S4	Tumor	Immune cell	Tumor_Immune cell	Regular	NA	Neural G0
X1001000230.G2	BT_S4	Tumor	Immune cell	Tumor_Immune cell	Regular	NA	Neural G0
X1001000230.A5	BT_S4	Tumor	Immune cell	Tumor_Immune cell	Regular	NA	Neural G0
X1001000230.H11	BT_S4	Tumor	Immune cell	Tumor_Immune cell	Regular	NA	Neural G0
X1001000230.C9	BT_S4	Tumor	Immune cell	Tumor_Immune cell	Regular	NA	Neural G0
X1001000230.D8	BT_S4	Tumor	Immune cell	Tumor_Immune cell	Regular	NA	Neural G0
X1001000230.F5	BT_S4	Tumor	Neoplastic	Tumor_Neoplastic	Neoplastic	CL	Neural G0
X1001000230.B11	BT_S4	Tumor	Immune cell	Tumor_Immune cell	Regular	NA	Neural G0
X1001000230.G4	BT_S4	Tumor	Immune cell	Tumor_Immune cell	Regular	NA	Neural G0
X1001000230.B8	BT_S4	Tumor	Immune cell	Tumor_Immune cell	Regular	NA	Neural G0
X1001000230.H4	BT_S4	Tumor	Immune cell	Tumor_Immune cell	Regular	NA	Neural G0
X1001000230.E9	BT_S4	Tumor	Immune cell	Tumor_Immune cell	Regular	NA	Neural G0
X1001000230.E5	BT_S4	Tumor	Neoplastic	Tumor_Neoplastic	Neoplastic	MS	G1
X1001000230.D3	BT_S4	Tumor	Neoplastic	Tumor_Neoplastic	Neoplastic	CL	G1
X1001000230.B1	BT_S4	Tumor	Immune cell	Tumor_Immune cell	Regular	NA	Neural G0
X1001000230.G12	BT_S4	Tumor	Immune cell	Tumor_Immune cell	Regular	NA	Neural G0
X1001000230.F7	BT_S4	Tumor	Immune cell	Tumor_Immune cell	Regular	NA	Neural G0
X1001000230.A3	BT_S4	Tumor	Immune cell	Tumor_Immune cell	Regular	NA	Neural G0
X1001000230.E10	BT_S4	Tumor	Immune cell	Tumor_Immune cell	Regular	NA	Neural G0
X1001000230.C7	BT_S4	Tumor	Immune cell	Tumor_Immune cell	Regular	NA	Neural G0
X1001000230.G6	BT_S4	Tumor	Neoplastic	Tumor_Neoplastic	Neoplastic	CL	Neural G0
X1001000230.H6	BT_S4	Tumor	Immune cell	Tumor_Immune cell	Regular	NA	Neural G0
X1001000230.H10	BT_S4	Tumor	Immune cell	Tumor_Immune cell	Regular	NA	Neural G0
X1001000230.E7	BT_S4	Tumor	Neoplastic	Tumor_Neoplastic	Neoplastic	CL	Neural G0
X1001000230.C11	BT_S4	Tumor	Immune cell	Tumor_Immune cell	Regular	NA	Neural G0
X1001000230.C1	BT_S4	Tumor	Neoplastic	Tumor_Neoplastic	Neoplastic	CL	Neural G0
X1001000230.C5	BT_S4	Tumor	Immune cell	Tumor_Immune cell	Regular	NA	Neural G0
X1001000230.G11	BT_S4	Tumor	Immune cell	Tumor_Immune cell	Regular	NA	Neural G0
X1001000230.D11	BT_S4	Tumor	Immune cell	Tumor_Immune cell	Regular	NA	Neural G0
X1001000230.B2	BT_S4	Tumor	Immune cell	Tumor_Immune cell	Regular	NA	G1
X1001000230.F1	BT_S4	Tumor	Immune cell	Tumor_Immune cell	Regular	NA	G1
X1001000230.G8	BT_S4	Tumor	Neoplastic	Tumor_Neoplastic	Neoplastic	MS	G1
X1001000230.F10	BT_S4	Tumor	Neoplastic	Tumor_Neoplastic	Neoplastic	CL	Neural G0
X1001000230.H7	BT_S4	Tumor	Immune cell	Tumor_Immune cell	Regular	NA	Neural G0
X1001000230.C12	BT_S4	Tumor	Immune cell	Tumor_Immune cell	Regular	NA	Neural G0
X1001000230.C3	BT_S4	Tumor	Immune cell	Tumor_Immune cell	Regular	NA	S/G2
X1001000230.A8	BT_S4	Tumor	Immune cell	Tumor_Immune cell	Regular	NA	Neural G0
X1001000230.E3	BT_S4	Tumor	Immune cell	Tumor_Immune cell	Regular	NA	Neural G0
X1001000230.A10	BT_S4	Tumor	Immune cell	Tumor_Immune cell	Regular	NA	Neural G0
X1001000230.F3	BT_S4	Tumor	Immune cell	Tumor_Immune cell	Regular	NA	Neural G0
X1001000230.G1	BT_S4	Tumor	Immune cell	Tumor_Immune cell	Regular	NA	Neural G0
X1001000230.H9	BT_S4	Tumor	Immune cell	Tumor_Immune cell	Regular	NA	Neural G0
X1001000230.F12	BT_S4	Tumor	Immune cell	Tumor_Immune cell	Regular	NA	G1
X1001000230.H2	BT_S4	Tumor	Immune cell	Tumor_Immune cell	Regular	NA	Neural G0
X1001000230.D5	BT_S4	Tumor	Immune cell	Tumor_Immune cell	Regular	NA	Neural G0
X1001000231.F8	BT_S4	Tumor	Immune cell	Tumor_Immune cell	Regular	NA	G2/M
X1001000231.A3	BT_S4	Tumor	Immune cell	Tumor_Immune cell	Regular	NA	Neural G0
X1001000231.F1	BT_S4	Tumor	Immune cell	Tumor_Immune cell	Regular	NA	Neural G0
X1001000231.H11	BT_S4	Tumor	Immune cell	Tumor_Immune cell	Regular	NA	G1/other
X1001000231.G7	BT_S4	Tumor	Immune cell	Tumor_Immune cell	Regular	NA	Neural G0
X1001000231.F10	BT_S4	Tumor	Immune cell	Tumor_Immune cell	Regular	NA	Neural G0
X1001000231.A6	BT_S4	Tumor	Immune cell	Tumor_Immune cell	Regular	NA	G1
X1001000231.A11	BT_S4	Tumor	Immune cell	Tumor_Immune cell	Regular	NA	Neural G0
X1001000231.B5	BT_S4	Tumor	Immune cell	Tumor_Immune cell	Regular	NA	Neural G0
X1001000231.E7	BT_S4	Tumor	Immune cell	Tumor_Immune cell	Regular	NA	Neural G0
X1001000231.D7	BT_S4	Tumor	Immune cell	Tumor_Immune cell	Regular	NA	Neural G0
X1001000231.F6	BT_S4	Tumor	Neoplastic	Tumor_Neoplastic	Neoplastic	PN	Neural G0
X1001000231.H6	BT_S4	Tumor	Immune cell	Tumor_Immune cell	Regular	NA	Neural G0
X1001000231.B11	BT_S4	Tumor	Immune cell	Tumor_Immune cell	Regular	NA	G2/M
X1001000231.G9	BT_S4	Tumor	Immune cell	Tumor_Immune cell	Regular	NA	Neural G0
X1001000231.B3	BT_S4	Tumor	Immune cell	Tumor_Immune cell	Regular	NA	Neural G0
X1001000231.H3	BT_S4	Tumor	Immune cell	Tumor_Immune cell	Regular	NA	Neural G0
X1001000231.H8	BT_S4	Tumor	Immune cell	Tumor_Immune cell	Regular	NA	Neural G0
X1001000231.C4	BT_S4	Tumor	Immune cell	Tumor_Immune cell	Regular	NA	Neural G0
X1001000231.D3	BT_S4	Tumor	Immune cell	Tumor_Immune cell	Regular	NA	G1
X1001000231.B9	BT_S4	Tumor	Immune cell	Tumor_Immune cell	Regular	NA	Neural G0
X1001000231.G12	BT_S4	Tumor	Immune cell	Tumor_Immune cell	Regular	NA	Neural G0
X1001000231.F4	BT_S4	Tumor	Immune cell	Tumor_Immune cell	Regular	NA	Neural G0
X1001000231.G5	BT_S4	Tumor	Immune cell	Tumor_Immune cell	Regular	NA	Neural G0
X1001000231.G8	BT_S4	Tumor	Immune cell	Tumor_Immune cell	Regular	NA	Neural G0
X1001000231.H5	BT_S4	Tumor	Immune cell	Tumor_Immune cell	Regular	NA	Neural G0
X1001000231.C1	BT_S4	Tumor	Immune cell	Tumor_Immune cell	Regular	NA	Neural G0
X1001000231.C2	BT_S4	Tumor	Immune cell	Tumor_Immune cell	Regular	NA	Neural G0
X1001000231.B7	BT_S4	Tumor	Immune cell	Tumor_Immune cell	Regular	NA	Neural G0
X1001000231.D9	BT_S4	Tumor	Immune cell	Tumor_Immune cell	Regular	NA	Neural G0
X1001000231.D10	BT_S4	Tumor	Immune cell	Tumor_Immune cell	Regular	NA	G1
X1001000231.G10	BT_S4	Tumor	Immune cell	Tumor_Immune cell	Regular	NA	Neural G0
X1001000231.A9	BT_S4	Tumor	Immune cell	Tumor_Immune cell	Regular	NA	Neural G0
X1001000231.F12	BT_S4	Tumor	Immune cell	Tumor_Immune cell	Regular	NA	Neural G0
X1001000231.F2	BT_S4	Tumor	Immune cell	Tumor_Immune cell	Regular	NA	Neural G0
X1001000231.C8	BT_S4	Tumor	Immune cell	Tumor_Immune cell	Regular	NA	Neural G0
X1001000231.D12	BT_S4	Tumor	Immune cell	Tumor_Immune cell	Regular	NA	Neural G0
X1001000231.C11	BT_S4	Tumor	Immune cell	Tumor_Immune cell	Regular	NA	G2/M
X1001000231.A4	BT_S4	Tumor	Immune cell	Tumor_Immune cell	Regular	NA	Neural G0
X1001000231.E6	BT_S4	Tumor	Immune cell	Tumor_Immune cell	Regular	NA	G2/M
X1001000231.G1	BT_S4	Tumor	Immune cell	Tumor_Immune cell	Regular	NA	Neural G0
X1001000231.E12	BT_S4	Tumor	Immune cell	Tumor_Immune cell	Regular	NA	Neural G0
X1001000231.C6	BT_S4	Tumor	Immune cell	Tumor_Immune cell	Regular	NA	Neural G0
X1001000231.F7	BT_S4	Tumor	Immune cell	Tumor_Immune cell	Regular	NA	Neural G0
X1001000231.B1	BT_S4	Tumor	Immune cell	Tumor_Immune cell	Regular	NA	G1
X1001000231.H7	BT_S4	Tumor	Immune cell	Tumor_Immune cell	Regular	NA	Neural G0
X1001000231.D8	BT_S4	Tumor	Immune cell	Tumor_Immune cell	Regular	NA	Neural G0
X1001000231.A7	BT_S4	Tumor	Immune cell	Tumor_Immune cell	Regular	NA	Neural G0
X1001000231.A2	BT_S4	Tumor	Immune cell	Tumor_Immune cell	Regular	NA	Neural G0
X1001000231.B4	BT_S4	Tumor	Immune cell	Tumor_Immune cell	Regular	NA	Neural G0
X1001000231.E1	BT_S4	Tumor	Immune cell	Tumor_Immune cell	Regular	NA	Neural G0
X1001000231.G3	BT_S4	Tumor	Immune cell	Tumor_Immune cell	Regular	NA	Neural G0
X1001000231.E10	BT_S4	Tumor	Immune cell	Tumor_Immune cell	Regular	NA	G1
X1001000231.E8	BT_S4	Tumor	Immune cell	Tumor_Immune cell	Regular	NA	Neural G0
X1001000231.D5	BT_S4	Tumor	Immune cell	Tumor_Immune cell	Regular	NA	Neural G0
X1001000231.H9	BT_S4	Tumor	Immune cell	Tumor_Immune cell	Regular	NA	Neural G0
X1001000231.C5	BT_S4	Tumor	Immune cell	Tumor_Immune cell	Regular	NA	Neural G0
X1001000231.C10	BT_S4	Tumor	Neoplastic	Tumor_Neoplastic	Neoplastic	CL	Neural G0
X1001000231.B12	BT_S4	Tumor	Immune cell	Tumor_Immune cell	Regular	NA	Neural G0
X1001000231.D6	BT_S4	Tumor	Immune cell	Tumor_Immune cell	Regular	NA	Neural G0
X1001000231.E2	BT_S4	Tumor	Immune cell	Tumor_Immune cell	Regular	NA	Neural G0
X1001000231.B2	BT_S4	Tumor	Vascular	Tumor_Vascular	Regular	NA	Late G1
X1001000231.H10	BT_S4	Tumor	Immune cell	Tumor_Immune cell	Regular	NA	Neural G0
X1001000231.G6	BT_S4	Tumor	Immune cell	Tumor_Immune cell	Regular	NA	Neural G0
X1001000231.A1	BT_S4	Tumor	Immune cell	Tumor_Immune cell	Regular	NA	Neural G0
X1001000231.C3	BT_S4	Tumor	Vascular	Tumor_Vascular	Regular	NA	G1
X1001000231.E3	BT_S4	Tumor	Immune cell	Tumor_Immune cell	Regular	NA	Neural G0
X1001000231.H2	BT_S4	Tumor	Immune cell	Tumor_Immune cell	Regular	NA	Neural G0
X1001000231.B10	BT_S4	Tumor	Vascular	Tumor_Vascular	Regular	NA	G1
X1001000231.C9	BT_S4	Tumor	Immune cell	Tumor_Immune cell	Regular	NA	G1
X1001000231.E11	BT_S4	Tumor	Immune cell	Tumor_Immune cell	Regular	NA	G1
X1001000231.B8	BT_S4	Tumor	Immune cell	Tumor_Immune cell	Regular	NA	Neural G0
X1001000231.G2	BT_S4	Tumor	Immune cell	Tumor_Immune cell	Regular	NA	G1
X1001000231.F3	BT_S4	Tumor	Immune cell	Tumor_Immune cell	Regular	NA	Neural G0
X1001000231.A12	BT_S4	Tumor	Immune cell	Tumor_Immune cell	Regular	NA	Neural G0
X1001000231.G11	BT_S4	Tumor	Immune cell	Tumor_Immune cell	Regular	NA	Neural G0
X1001000231.D4	BT_S4	Tumor	Immune cell	Tumor_Immune cell	Regular	NA	Neural G0
X1001000231.H4	BT_S4	Tumor	Immune cell	Tumor_Immune cell	Regular	NA	Neural G0
X1001000231.A10	BT_S4	Tumor	Immune cell	Tumor_Immune cell	Regular	NA	G1
X1001000231.D11	BT_S4	Tumor	Immune cell	Tumor_Immune cell	Regular	NA	Neural G0
X1001000231.A5	BT_S4	Tumor	Immune cell	Tumor_Immune cell	Regular	NA	Neural G0
X1001000231.E5	BT_S4	Tumor	Immune cell	Tumor_Immune cell	Regular	NA	Neural G0
X1001000231.B6	BT_S4	Tumor	Immune cell	Tumor_Immune cell	Regular	NA	Neural G0
X1001000231.G4	BT_S4	Tumor	Neoplastic	Tumor_Neoplastic	Neoplastic	MS	Neural G0
X1001000231.A8	BT_S4	Tumor	Immune cell	Tumor_Immune cell	Regular	NA	Neural G0
X1001000231.F11	BT_S4	Tumor	Vascular	Tumor_Vascular	Regular	NA	G1
X1001000231.D2	BT_S4	Tumor	Immune cell	Tumor_Immune cell	Regular	NA	Neural G0
X1001000231.C7	BT_S4	Tumor	Immune cell	Tumor_Immune cell	Regular	NA	Neural G0
X1001000231.H1	BT_S4	Tumor	Immune cell	Tumor_Immune cell	Regular	NA	Neural G0
X1001000232.E4	BT_S4	Periphery	Astocyte	Periphery_Astocyte	Regular	NA	Neural G0
X1001000232.G3	BT_S4	Periphery	Oligodendrocyte	Periphery_Oligodendrocyte	Regular	NA	Neural G0
X1001000232.B3	BT_S4	Periphery	OPC	Periphery_OPC	Regular	NA	Neural G0
X1001000233.H10	BT_S4	Periphery	Oligodendrocyte	Periphery_Oligodendrocyte	Regular	NA	G1/other
X1001000233.A6	BT_S4	Periphery	Oligodendrocyte	Periphery_Oligodendrocyte	Regular	NA	G1/other
X1001000233.D10	BT_S4	Periphery	Oligodendrocyte	Periphery_Oligodendrocyte	Regular	NA	G1/other
X1001000233.C6	BT_S4	Periphery	Oligodendrocyte	Periphery_Oligodendrocyte	Regular	NA	Neural G0
X1001000233.C4	BT_S4	Periphery	Oligodendrocyte	Periphery_Oligodendrocyte	Regular	NA	Neural G0
X1001000233.G11	BT_S4	Periphery	OPC	Periphery_OPC	Regular	NA	Neural G0
X1001000234.E10	BT_S4	Periphery	OPC	Periphery_OPC	Regular	NA	Neural G0
X1001000234.C3	BT_S4	Periphery	Oligodendrocyte	Periphery_Oligodendrocyte	Regular	NA	Neural G0
X1001000234.C9	BT_S4	Periphery	Oligodendrocyte	Periphery_Oligodendrocyte	Regular	NA	Neural G0
X1001000235.G4	BT_S4	Tumor	Immune cell	Tumor_Immune cell	Regular	NA	Neural G0
X1001000235.C1	BT_S4	Tumor	Immune cell	Tumor_Immune cell	Regular	NA	G2/M
X1001000235.A9	BT_S4	Tumor	Immune cell	Tumor_Immune cell	Regular	NA	G1
X1001000235.F4	BT_S4	Tumor	Immune cell	Tumor_Immune cell	Regular	NA	G1
X1001000235.D4	BT_S4	Tumor	Immune cell	Tumor_Immune cell	Regular	NA	G1
X1001000235.A11	BT_S4	Tumor	Immune cell	Tumor_Immune cell	Regular	NA	Neural G0
X1001000235.G8	BT_S4	Tumor	Immune cell	Tumor_Immune cell	Regular	NA	Neural G0
X1001000235.G2	BT_S4	Tumor	Immune cell	Tumor_Immune cell	Regular	NA	Neural G0
X1001000235.B3	BT_S4	Tumor	Immune cell	Tumor_Immune cell	Regular	NA	Neural G0
X1001000235.D9	BT_S4	Tumor	Immune cell	Tumor_Immune cell	Regular	NA	Neural G0
X1001000235.C12	BT_S4	Tumor	Immune cell	Tumor_Immune cell	Regular	NA	M/Early G1
X1001000235.D6	BT_S4	Tumor	Immune cell	Tumor_Immune cell	Regular	NA	Neural G0
X1001000235.F2	BT_S4	Tumor	Immune cell	Tumor_Immune cell	Regular	NA	Neural G0
X1001000235.B8	BT_S4	Tumor	Immune cell	Tumor_Immune cell	Regular	NA	G1
X1001000235.F6	BT_S4	Tumor	Immune cell	Tumor_Immune cell	Regular	NA	Neural G0
X1001000235.A2	BT_S4	Tumor	Immune cell	Tumor_Immune cell	Regular	NA	G1
X1001000235.B5	BT_S4	Tumor	Immune cell	Tumor_Immune cell	Regular	NA	M/Early G1
X1001000235.B10	BT_S4	Tumor	Immune cell	Tumor_Immune cell	Regular	NA	Neural G0
X1001000235.E6	BT_S4	Tumor	Immune cell	Tumor_Immune cell	Regular	NA	Neural G0
X1001000235.F8	BT_S4	Tumor	Immune cell	Tumor_Immune cell	Regular	NA	Neural G0
X1001000235.G11	BT_S4	Tumor	Immune cell	Tumor_Immune cell	Regular	NA	G1
X1001000235.A5	BT_S4	Tumor	Immune cell	Tumor_Immune cell	Regular	NA	Neural G0
X1001000235.B11	BT_S4	Tumor	Immune cell	Tumor_Immune cell	Regular	NA	G1/other
X1001000235.B7	BT_S4	Tumor	Immune cell	Tumor_Immune cell	Regular	NA	Neural G0
X1001000235.F12	BT_S4	Tumor	Immune cell	Tumor_Immune cell	Regular	NA	G1
X1001000235.G6	BT_S4	Tumor	Immune cell	Tumor_Immune cell	Regular	NA	G1
X1001000235.H11	BT_S4	Tumor	Immune cell	Tumor_Immune cell	Regular	NA	Neural G0
X1001000235.D11	BT_S4	Tumor	Immune cell	Tumor_Immune cell	Regular	NA	Neural G0
X1001000235.E12	BT_S4	Tumor	Immune cell	Tumor_Immune cell	Regular	NA	G1
X1001000235.C8	BT_S4	Tumor	Immune cell	Tumor_Immune cell	Regular	NA	S
X1001000235.A3	BT_S4	Tumor	Immune cell	Tumor_Immune cell	Regular	NA	Neural G0
X1001000235.H8	BT_S4	Tumor	Immune cell	Tumor_Immune cell	Regular	NA	M/Early G1
X1001000235.G12	BT_S4	Tumor	Immune cell	Tumor_Immune cell	Regular	NA	G1
X1001000235.D1	BT_S4	Tumor	Immune cell	Tumor_Immune cell	Regular	NA	Neural G0
X1001000235.C10	BT_S4	Tumor	Immune cell	Tumor_Immune cell	Regular	NA	G1
X1001000235.B2	BT_S4	Tumor	Immune cell	Tumor_Immune cell	Regular	NA	Neural G0
X1001000235.D8	BT_S4	Tumor	Immune cell	Tumor_Immune cell	Regular	NA	Neural G0
X1001000235.H3	BT_S4	Tumor	Immune cell	Tumor_Immune cell	Regular	NA	Neural G0
X1001000235.B9	BT_S4	Tumor	Immune cell	Tumor_Immune cell	Regular	NA	Neural G0
X1001000235.E8	BT_S4	Tumor	Immune cell	Tumor_Immune cell	Regular	NA	G1
X1001000235.F10	BT_S4	Tumor	Immune cell	Tumor_Immune cell	Regular	NA	Neural G0
X1001000235.H1	BT_S4	Tumor	Immune cell	Tumor_Immune cell	Regular	NA	G1
X1001000235.G3	BT_S4	Tumor	Immune cell	Tumor_Immune cell	Regular	NA	G1
X1001000235.A1	BT_S4	Tumor	Immune cell	Tumor_Immune cell	Regular	NA	Neural G0
X1001000235.B6	BT_S4	Tumor	Immune cell	Tumor_Immune cell	Regular	NA	Neural G0
X1001000235.F3	BT_S4	Tumor	Immune cell	Tumor_Immune cell	Regular	NA	Neural G0
X1001000235.E10	BT_S4	Tumor	Immune cell	Tumor_Immune cell	Regular	NA	G2/M
X1001000235.C7	BT_S4	Tumor	Immune cell	Tumor_Immune cell	Regular	NA	G1
X1001000235.A10	BT_S4	Tumor	Immune cell	Tumor_Immune cell	Regular	NA	Neural G0
X1001000235.E11	BT_S4	Tumor	Immune cell	Tumor_Immune cell	Regular	NA	Neural G0
X1001000235.G1	BT_S4	Tumor	Immune cell	Tumor_Immune cell	Regular	NA	G2/M
X1001000235.G7	BT_S4	Tumor	Immune cell	Tumor_Immune cell	Regular	NA	Neural G0
X1001000235.F5	BT_S4	Tumor	Immune cell	Tumor_Immune cell	Regular	NA	Neural G0
X1001000235.C9	BT_S4	Tumor	Immune cell	Tumor_Immune cell	Regular	NA	G1
X1001000235.D3	BT_S4	Tumor	Immune cell	Tumor_Immune cell	Regular	NA	Neural G0
X1001000235.F1	BT_S4	Tumor	Immune cell	Tumor_Immune cell	Regular	NA	M/Early G1
X1001000235.C4	BT_S4	Tumor	Immune cell	Tumor_Immune cell	Regular	NA	Neural G0
X1001000235.A12	BT_S4	Tumor	Immune cell	Tumor_Immune cell	Regular	NA	Neural G0
X1001000235.B12	BT_S4	Tumor	Immune cell	Tumor_Immune cell	Regular	NA	G1
X1001000235.H6	BT_S4	Tumor	Immune cell	Tumor_Immune cell	Regular	NA	Neural G0
X1001000235.H9	BT_S4	Tumor	Immune cell	Tumor_Immune cell	Regular	NA	G1/other
X1001000235.D5	BT_S4	Tumor	Immune cell	Tumor_Immune cell	Regular	NA	Neural G0
X1001000235.H10	BT_S4	Tumor	Immune cell	Tumor_Immune cell	Regular	NA	Neural G0
[truncated: 1,591 more rows]

## Sheet: GSE131928_10X
Dataset EV4: Neftel et al., 2019 (GSE131928_10X) IV-GBM IDHwt meta-data matrix
Cell ID	Patient	Subtype	ccAF
X102_1	MGH102	PN	Neural G0
X102_2	MGH102	PN	Neural G0
X102_4	MGH102	PN	Neural G0
X102_5	MGH102	PN	Neural G0
X102_7	MGH102	PN	Neural G0
X102_8	MGH102	PN	Neural G0
X102_10	MGH102	PN	Neural G0
X102_13	MGH102	PN	Neural G0
X102_14	MGH102	PN	Neural G0
X102_16	MGH102	PN	Neural G0
X102_18	MGH102	PN	Neural G0
X102_20	MGH102	PN	Neural G0
X102_21	MGH102	PN	Neural G0
X102_22	MGH102	PN	Neural G0
X102_23	MGH102	PN	Neural G0
X102_26	MGH102	PN	Neural G0
X102_27	MGH102	PN	Neural G0
X102_28	MGH102	PN	Neural G0
X102_29	MGH102	PN	Neural G0
X102_31	MGH102	PN	G1
X102_33	MGH102	PN	Neural G0
X102_37	MGH102	PN	Neural G0
X102_38	MGH102	PN	G1
X102_40	MGH102	PN	Neural G0
X102_41	MGH102	PN	Neural G0
X102_42	MGH102	PN	Neural G0
X102_45	MGH102	PN	Neural G0
X102_46	MGH102	PN	M/Early G1
X102_47	MGH102	PN	G1
X102_48	MGH102	PN	Neural G0
X102_49	MGH102	PN	Neural G0
X102_53	MGH102	PN	Neural G0
X102_55	MGH102	PN	G2/M
X102_56	MGH102	PN	Neural G0
X102_60	MGH102	PN	Neural G0
X102_61	MGH102	PN	Neural G0
X102_66	MGH102	PN	Neural G0
X102_67	MGH102	PN	Neural G0
X102_70	MGH102	PN	Neural G0
X102_73	MGH102	PN	Neural G0
X102_76	MGH102	PN	Neural G0
X102_77	MGH102	PN	Neural G0
X102_78	MGH102	PN	Neural G0
X102_79	MGH102	PN	Neural G0
X102_82	MGH102	PN	G1
X102_84	MGH102	CL	G1
X102_87	MGH102	PN	G1
X102_88	MGH102	PN	G1/other
X102_90	MGH102	PN	Neural G0
X102_91	MGH102	PN	Neural G0
X102_92	MGH102	PN	G1
X102_93	MGH102	PN	Neural G0
X102_94	MGH102	PN	Neural G0
X102_95	MGH102	PN	Neural G0
X102_96	MGH102	PN	Neural G0
X102_97	MGH102	PN	Neural G0
X102_98	MGH102	PN	Neural G0
X102_99	MGH102	PN	Neural G0
X102_100	MGH102	PN	Neural G0
X102_103	MGH102	PN	G1
X102_104	MGH102	PN	Neural G0
X102_105	MGH102	PN	S/G2
X102_106	MGH102	PN	Neural G0
X102_107	MGH102	PN	Neural G0
X102_111	MGH102	PN	Neural G0
X102_112	MGH102	PN	Neural G0
X102_114	MGH102	CL	M/Early G1
X102_116	MGH102	PN	Neural G0
X102_117	MGH102	PN	Neural G0
X102_118	MGH102	PN	M/Early G1
X102_119	MGH102	PN	Neural G0
X102_122	MGH102	PN	Neural G0
X102_123	MGH102	PN	Neural G0
X102_124	MGH102	PN	Neural G0
X102_125	MGH102	PN	Neural G0
X102_129	MGH102	PN	Neural G0
X102_130	MGH102	PN	Neural G0
X102_131	MGH102	PN	Neural G0
X102_134	MGH102	PN	Neural G0
X102_135	MGH102	PN	Neural G0
X102_136	MGH102	PN	Neural G0
X102_137	MGH102	PN	Neural G0
X102_138	MGH102	PN	Neural G0
X102_139	MGH102	PN	M/Early G1
X102_141	MGH102	PN	Neural G0
X102_143	MGH102	PN	Neural G0
X102_144	MGH102	PN	Neural G0
X102_145	MGH102	PN	Neural G0
X102_147	MGH102	PN	Neural G0
X102_148	MGH102	PN	Neural G0
X102_152	MGH102	PN	Neural G0
X102_154	MGH102	PN	M/Early G1
X102_155	MGH102	PN	Neural G0
X102_156	MGH102	PN	Neural G0
X102_158	MGH102	PN	Neural G0
X102_159	MGH102	CL	Neural G0
X102_160	MGH102	PN	Neural G0
X102_162	MGH102	PN	G1
X102_163	MGH102	PN	Neural G0
X102_166	MGH102	PN	G1/other
X102_168	MGH102	PN	Neural G0
X102_169	MGH102	PN	Neural G0
X102_171	MGH102	PN	Neural G0
X102_173	MGH102	PN	Neural G0
X102_174	MGH102	PN	Neural G0
X102_176	MGH102	PN	Neural G0
X102_177	MGH102	PN	Neural G0
X102_178	MGH102	PN	Neural G0
X102_182	MGH102	PN	G1/other
X102_185	MGH102	PN	Neural G0
X102_186	MGH102	PN	G1
X102_187	MGH102	PN	Neural G0
X102_189	MGH102	PN	Neural G0
X102_191	MGH102	PN	Neural G0
X102_192	MGH102	PN	Neural G0
X102_193	MGH102	PN	Neural G0
X102_194	MGH102	PN	Neural G0
X102_196	MGH102	PN	Neural G0
X102_197	MGH102	PN	Neural G0
X102_199	MGH102	PN	Neural G0
X102_201	MGH102	PN	G1
X102_202	MGH102	PN	G1/other
X102_204	MGH102	PN	Neural G0
X102_205	MGH102	PN	Neural G0
X102_206	MGH102	PN	Neural G0
X102_208	MGH102	PN	Neural G0
X102_209	MGH102	PN	Neural G0
X102_210	MGH102	PN	Neural G0
X102_211	MGH102	PN	Neural G0
X102_212	MGH102	PN	M/Early G1
X102_215	MGH102	PN	Neural G0
X102_216	MGH102	PN	Neural G0
X102_220	MGH102	PN	G2/M
X102_221	MGH102	CL	G2/M
X102_227	MGH102	PN	Neural G0
X102_229	MGH102	PN	G2/M
X102_230	MGH102	PN	Neural G0
X102_231	MGH102	PN	Neural G0
X102_232	MGH102	PN	Neural G0
X102_237	MGH102	PN	Neural G0
X102_238	MGH102	MS	Neural G0
X102_239	MGH102	PN	Neural G0
X102_241	MGH102	PN	G2/M
X102_242	MGH102	PN	Neural G0
X102_243	MGH102	PN	M/Early G1
X102_244	MGH102	PN	Neural G0
X102_245	MGH102	PN	Neural G0
X102_248	MGH102	PN	G2/M
X102_249	MGH102	PN	Neural G0
X102_251	MGH102	PN	Neural G0
X102_253	MGH102	PN	Neural G0
X102_254	MGH102	PN	Neural G0
X102_256	MGH102	PN	Neural G0
X102_257	MGH102	PN	Neural G0
X102_259	MGH102	PN	Neural G0
X102_261	MGH102	PN	Neural G0
X102_262	MGH102	PN	M/Early G1
X102_263	MGH102	PN	Neural G0
X102_264	MGH102	PN	Neural G0
X102_265	MGH102	PN	Neural G0
X102_267	MGH102	PN	G1
X102_270	MGH102	PN	Neural G0
X102_271	MGH102	PN	Neural G0
X102_272	MGH102	PN	Neural G0
X102_274	MGH102	PN	Neural G0
X102_275	MGH102	PN	Neural G0
X102_276	MGH102	PN	Neural G0
X102_277	MGH102	PN	Neural G0
X102_280	MGH102	PN	Neural G0
X102_283	MGH102	PN	Neural G0
X102_284	MGH102	PN	Neural G0
X102_285	MGH102	PN	M/Early G1
X102_286	MGH102	PN	Neural G0
X102_287	MGH102	PN	Neural G0
X102_289	MGH102	MS	G1/other
X102_290	MGH102	PN	Neural G0
X102_291	MGH102	PN	Neural G0
X102_292	MGH102	PN	G1/other
X102_294	MGH102	PN	M/Early G1
X102_295	MGH102	PN	Neural G0
X102_297	MGH102	PN	G1
X102_300	MGH102	PN	S/G2
X102_301	MGH102	PN	Neural G0
X102_302	MGH102	PN	Neural G0
X102_304	MGH102	PN	Neural G0
X102_306	MGH102	PN	Neural G0
X102_307	MGH102	PN	Neural G0
X102_308	MGH102	PN	Neural G0
X102_310	MGH102	PN	Neural G0
X102_311	MGH102	PN	Neural G0
X102_312	MGH102	PN	M/Early G1
X102_313	MGH102	PN	Neural G0
X102_315	MGH102	PN	Neural G0
X102_316	MGH102	PN	Neural G0
X102_318	MGH102	PN	Neural G0
X102_320	MGH102	MS	G1
X102_324	MGH102	PN	G2/M
X102_325	MGH102	PN	S/G2
X102_326	MGH102	PN	Neural G0
[truncated: 6,266 more rows]

## Sheet: GSE131928_Smartseq2
Dataset EV4: Neftel et al., 2019 (GSE131928_Smartseq2) IV-GBM IDHwt meta-data matrix
[truncated: 4,912 more rows]

[truncated: 6 more sheets: Bhaduri_2019, GSE139448, GSE102130, GSE103322, GSE72056, HEK293T]
