# Supplementary material for: Neural G0: a quiescent‐like state found in neuroepithelial‐derived cells and glioma
Source: Mol Syst Biol. 2021 Jun 8;17(6):e9522. doi: 10.15252/msb.20209522 (PMC8186478; doi:10.15252/msb.20209522)
Supplement: Supplementary file 6 — Dataset EV5 [file MSB-17-e9522-s001.xlsx]

## Sheet: combined_Neural_G0_newBhaduri
Dataset EV5: Identifying GBM specific Neural G0 marker genes.
Marker Gene	Datasets	NSC Neural G0 Marker	U5 NSC					GSE139448					GSE131928 (10X+Smartseq2 only get one vote as a union)										GSE84465					Bhaduri 2019
			p_val	avg_logFC	pct.1	pct.2	p_val_adj	p_val	avg_logFC	pct.1	pct.2	p_val_adj	p_val	avg_logFC	pct.1	pct.2	p_val_adj	p_val	avg_logFC	pct.1	pct.2	p_val_adj	p_val	avg_logFC	pct.1	pct.2	p_val_adj	p_val	avg_logFC	pct.1	pct.2	p_val_adj
GPM6A	4	1	4.14723e-100	0.556425	0.567	0.275	1.35772e-95	0	0.69456	0.898	0.567	0	9.70244e-160	0.512161	0.937	0.844	2.9412e-155	NA	NA	NA	NA	NA	7.96799e-52	0.876382	0.874	0.537	1.76674e-47	0	0.405567	0.859	0.562	0
HOPX	4	1	3.10094e-50	0.384915	0.191	0.057	1.01518e-45	4.24718e-82	0.554131	0.355	0.256	7.22786e-78	NA	NA	NA	NA	NA	2.13646e-34	0.333246	0.471	0.306	5.06042e-30	9.31958e-18	0.588934	0.514	0.34	2.06643e-13	1.36908e-168	0.356338	0.617	0.453	2.41998e-164
MARCKSL1	4	1	7.77183e-67	0.307799	0.99	0.981	2.54434e-62	0	0.837871	0.893	0.634	0	2.70991e-130	0.623194	0.973	0.944	8.21481e-126	NA	NA	NA	NA	NA	9.79856e-15	0.354146	0.741	0.576	2.17264e-10	0	0.453047	0.768	0.497	0
PLP1	4	1	2.06793e-284	0.928904	0.468	0.062	6.76999e-280	0	1.14231	0.348	0.064	0	6.61777e-98	0.737159	0.348	0.175	2.00611e-93	6.00644e-89	0.481098	0.35	0.135	1.42269e-84	2.41164e-19	0.672969	0.238	0.054	5.34734e-15	0	0.599966	0.307	0.101	0
S100B	4	1	4.71657e-265	1.32158	0.739	0.258	1.54411e-260	0	1.10921	0.891	0.481	0	4.61073e-240	0.998063	0.821	0.616	1.3977e-235	1.76723e-119	0.471742	0.836	0.503	4.18585e-115	4.66953e-66	1.19657	0.825	0.47	1.03537e-61	0	0.635869	0.801	0.415	0
SCD5	4	1	1.27937e-39	0.381956	0.579	0.426	4.18839e-35	0	0.798408	0.734	0.352	0	4.92311e-91	0.591419	0.758	0.723	1.49239e-86	NA	NA	NA	NA	NA	3.83937e-13	0.355098	0.738	0.593	8.51303e-09	0	0.497942	0.658	0.37	0
SCRG1	4	1	0	1.10895	0.735	0.179	0	0	1.12206	0.856	0.419	0	2.64718e-173	0.746765	0.731	0.503	8.02467e-169	1.03565e-90	0.429278	0.756	0.477	2.45305e-86	1.6133e-21	0.363664	0.811	0.496	3.57717e-17	0	0.577877	0.911	0.548	0
TTYH1	4	1	3.30731e-141	0.725508	0.71	0.37	1.08275e-136	0	0.620878	0.638	0.346	0	1.06666e-13	0.347196	0.526	0.563	3.23346e-09	4.92273e-97	0.464921	0.566	0.29	1.166e-92	6.71544e-38	0.752878	0.533	0.18	1.48901e-33	0	0.547601	0.551	0.268	0
AQP4	4	0	NA	NA	NA	NA	NA	1.70291e-60	0.409295	0.229	0.154	2.89802e-56	7.90076e-21	0.500522	0.297	0.317	2.39504e-16	NA	NA	NA	NA	NA	3.55841e-27	0.723981	0.734	0.509	7.89007e-23	1.20664e-117	0.363203	0.458	0.33	2.13286e-113
BCAN	4	0	NA	NA	NA	NA	NA	0	1.1097	0.67	0.282	0	1.71821e-122	0.994304	0.586	0.479	5.20858e-118	4.90623e-119	0.479074	0.86	0.603	1.16209e-114	3.56575e-35	0.892562	0.797	0.489	7.90633e-31	0	0.863862	0.745	0.301	0
BCHE	4	0	NA	NA	NA	NA	NA	2.73652e-193	0.388616	0.488	0.25	4.65702e-189	NA	NA	NA	NA	NA	1.44782e-52	0.322111	0.655	0.425	3.4293e-48	4.99532e-15	0.305683	0.366	0.123	1.10761e-10	3.59255e-169	0.349437	0.399	0.221	6.3502e-165
GATM	4	0	NA	NA	NA	NA	NA	3.75291e-188	0.420493	0.441	0.232	6.3867e-184	NA	NA	NA	NA	NA	1.65114e-53	0.351757	0.663	0.461	3.91089e-49	8.67736e-43	0.920572	0.769	0.509	1.92403e-38	4.9732e-295	0.496701	0.497	0.276	8.79064e-291
GFAP	4	0	NA	NA	NA	NA	NA	2.22535e-164	0.84819	0.332	0.142	3.78711e-160	2.10603e-67	1.06638	0.458	0.337	6.38423e-63	NA	NA	NA	NA	NA	2.42067e-47	1.27786	0.83	0.556	5.36735e-43	0	0.437613	0.829	0.531	0
ITM2C	4	0	NA	NA	NA	NA	NA	2.87437e-169	0.479237	0.598	0.401	4.89161e-165	1.3041e-34	0.772673	0.63	0.722	3.95325e-30	NA	NA	NA	NA	NA	8.08247e-37	0.705652	0.666	0.413	1.79213e-32	0	0.455605	0.684	0.415	0
NDRG2	4	0	NA	NA	NA	NA	NA	3.52861e-219	0.417915	0.448	0.213	6.00498e-215	7.95663e-134	0.750063	0.525	0.328	2.41197e-129	NA	NA	NA	NA	NA	8.6887e-43	1.12893	0.61	0.294	1.92655e-38	4.01475e-115	0.330925	0.305	0.176	7.09647e-111
PLEKHB1	4	0	NA	NA	NA	NA	NA	5.99465e-164	0.314264	0.342	0.158	1.02017e-159	NA	NA	NA	NA	NA	2.51288e-46	0.320152	0.524	0.315	5.95201e-42	2.99959e-24	0.555536	0.542	0.288	6.65098e-20	0	0.586484	0.397	0.155	0
PMP2	4	0	NA	NA	NA	NA	NA	2.50901e-296	0.715412	0.68	0.408	4.26983e-292	NA	NA	NA	NA	NA	4.11197e-54	0.314478	0.781	0.575	9.73962e-50	2.65159e-46	0.83449	0.819	0.504	5.87936e-42	0	0.436595	0.812	0.51	0
RAMP1	4	0	NA	NA	NA	NA	NA	2.10951e-240	0.515384	0.663	0.417	3.58996e-236	1.07158e-48	0.539722	0.602	0.62	3.24837e-44	NA	NA	NA	NA	NA	7.55543e-17	0.376136	0.636	0.416	1.67527e-12	0	0.45649	0.678	0.404	0
RTN3	4	0	NA	NA	NA	NA	NA	5.48571e-136	0.305921	0.737	0.549	9.33559e-132	2.70811e-95	0.370426	0.91	0.89	8.20937e-91	NA	NA	NA	NA	NA	1.45702e-15	0.345786	0.865	0.69	3.23066e-11	7.11902e-230	0.311051	0.652	0.436	1.25836e-225
SLC22A17	4	0	NA	NA	NA	NA	NA	1.60036e-175	0.356956	0.495	0.281	2.72349e-171	3.80863e-39	0.316785	0.58	0.604	1.15455e-34	NA	NA	NA	NA	NA	3.54988e-23	0.499595	0.628	0.42	7.87115e-19	3.12931e-125	0.300212	0.265	0.139	5.53137e-121
TSC22D4	4	0	NA	NA	NA	NA	NA	0	0.788816	0.757	0.494	0	5.80304e-112	0.783629	0.669	0.672	1.75913e-107	NA	NA	NA	NA	NA	2.57975e-28	0.51633	0.863	0.662	5.72008e-24	0	0.585464	0.71	0.368	0
TSPAN7	4	0	NA	NA	NA	NA	NA	3.51782e-187	0.41975	0.552	0.322	5.98662e-183	3.60758e-61	0.370154	0.604	0.55	1.0936e-56	NA	NA	NA	NA	NA	2.11005e-28	0.570575	0.722	0.42	4.67862e-24	7.9885e-167	0.35539	0.366	0.2	1.41205e-162
BEX1	3	1	1.06143e-236	1.12468	0.921	0.606	3.47492e-232	0	0.617194	0.745	0.415	0	1.00172e-121	0.539941	0.711	0.548	3.03662e-117	NA	NA	NA	NA	NA	NA	NA	NA	NA	NA	0	0.611816	0.555	0.279	0
CNP	3	1	2.79513e-38	0.334854	0.46	0.288	9.1507e-34	2.4898e-168	0.499553	0.497	0.304	4.23715e-164	NA	NA	NA	NA	NA	NA	NA	NA	NA	NA	1.79269e-16	0.364907	0.618	0.381	3.97493e-12	0	0.544944	0.501	0.25	0
CST3	3	1	2.32022e-71	0.329629	0.987	0.956	7.59595e-67	0	0.819746	0.944	0.797	0	3.61913e-08	0.467146	0.886	0.908	0.0010971	NA	NA	NA	NA	NA	6.34462e-28	0.826473	0.959	0.872	1.40679e-23	NA	NA	NA	NA	NA
FABP7	3	1	9.89475e-270	0.701108	1	0.991	3.23934e-265	2.81288e-149	0.668124	0.686	0.572	4.78696e-145	NA	NA	NA	NA	NA	5.71424e-54	0.322354	0.752	0.538	1.35347e-49	3.66037e-10	0.477897	0.719	0.558	8.11613e-06	NA	NA	NA	NA	NA
FEZ1	3	1	1.5274e-33	0.305895	0.629	0.501	5.00041e-29	4.84499e-168	0.350772	0.616	0.399	8.24521e-164	NA	NA	NA	NA	NA	NA	NA	NA	NA	NA	1.44002e-23	0.475536	0.79	0.548	3.19296e-19	0	0.417276	0.669	0.426	0
MAP2	3	1	1.88087e-79	0.421216	0.348	0.125	6.15761e-75	5.63381e-285	0.49909	0.61	0.335	9.58762e-281	6.3296e-62	0.380908	0.737	0.702	1.91876e-57	NA	NA	NA	NA	NA	NA	NA	NA	NA	NA	9.34445e-256	0.339721	0.681	0.447	1.65172e-251
METRN	3	1	2.70317e-31	0.340557	0.544	0.41	8.84964e-27	0	0.657922	0.855	0.535	0	NA	NA	NA	NA	NA	NA	NA	NA	NA	NA	6.20452e-17	0.416302	0.612	0.394	1.37573e-12	2.60409e-190	0.370103	0.409	0.223	4.60298e-186
NDFIP1	3	1	3.07516e-52	0.368642	0.807	0.708	1.00674e-47	3.34125e-165	0.313914	0.763	0.584	5.68613e-161	1.73875e-58	0.320006	0.878	0.884	5.27086e-54	NA	NA	NA	NA	NA	NA	NA	NA	NA	NA	1.01406e-209	0.350541	0.589	0.395	1.79246e-205
NOVA1	3	1	3.78658e-109	0.687491	0.692	0.427	1.23965e-104	2.37767e-247	0.367287	0.962	0.849	4.04633e-243	1.46427e-36	0.304107	0.936	0.886	4.43878e-32	NA	NA	NA	NA	NA	NA	NA	NA	NA	NA	0	0.353948	0.782	0.525	0
PCSK1N	3	1	3.18135e-105	0.58951	0.848	0.64	1.04151e-100	0	0.759575	0.833	0.482	0	2.675e-56	0.387251	0.899	0.849	8.10901e-52	NA	NA	NA	NA	NA	NA	NA	NA	NA	NA	0	0.722782	0.598	0.271	0
TUBB2B	3	1	4.41178e-107	0.46541	0.987	0.949	1.44433e-102	1.19084e-292	0.444986	0.921	0.727	2.02656e-288	3.27238e-89	0.410903	0.981	0.939	9.91989e-85	NA	NA	NA	NA	NA	NA	NA	NA	NA	NA	0	0.344015	0.875	0.642	0
ALDOC	3	0	NA	NA	NA	NA	NA	2.25073e-144	0.459226	0.457	0.276	3.8303e-140	2.31778e-59	0.487542	0.29	0.173	7.02612e-55	NA	NA	NA	NA	NA	2.81282e-38	0.953617	0.685	0.351	6.23687e-34	NA	NA	NA	NA	NA
APOD	3	0	NA	NA	NA	NA	NA	2.1265e-320	0.724459	0.497	0.218	3.61880714e-316	1.47846e-64	0.749682	0.222	0.096	4.48179e-60	NA	NA	NA	NA	NA	NA	NA	NA	NA	NA	0	0.843581	0.421	0.145	0
APOE	3	0	NA	NA	NA	NA	NA	0.00256661	0.472359	0.297	0.308	1	3.60853e-40	0.64915	0.787	0.744	1.09389e-35	NA	NA	NA	NA	NA	4.06007e-10	0.492841	0.329	0.227	9.00239e-06	NA	NA	NA	NA	NA
ARC	3	0	NA	NA	NA	NA	NA	3.45556e-81	0.443205	0.371	0.253	5.88068e-77	9.17709e-32	0.362895	0.438	0.391	2.78194e-27	NA	NA	NA	NA	NA	NA	NA	NA	NA	NA	1.82922e-95	0.312332	0.251	0.146	3.23332e-91
ATP6V0E2	3	0	NA	NA	NA	NA	NA	1.24887e-205	0.378442	0.725	0.496	2.12533e-201	NA	NA	NA	NA	NA	NA	NA	NA	NA	NA	8.02259e-12	0.329977	0.628	0.455	1.77885e-07	2.10349e-256	0.404737	0.516	0.297	3.71812e-252
AVIL	3	0	NA	NA	NA	NA	NA	2.24951e-131	0.360646	0.322	0.147	3.82821e-127	2.92406e-32	0.323553	0.23	0.187	8.864e-28	NA	NA	NA	NA	NA	8.99451e-09	0.306314	0.24	0.104	0.000199435	NA	NA	NA	NA	NA
BAALC	3	0	NA	NA	NA	NA	NA	4.05209e-198	0.43831	0.708	0.488	6.89585e-194	NA	NA	NA	NA	NA	NA	NA	NA	NA	NA	2.68214e-15	0.569383	0.65	0.53	5.94711e-11	0	0.404738	0.679	0.43	0
C1orf61	3	0	NA	NA	NA	NA	NA	NA	NA	NA	NA	NA	2.35855e-23	0.359766	0.845	0.848	7.14971e-19	NA	NA	NA	NA	NA	1.20177e-29	0.775562	0.952	0.831	2.66468e-25	0	0.338146	0.875	0.604	0
CADM2	3	0	NA	NA	NA	NA	NA	2.05856e-260	0.585125	0.442	0.203	3.50325e-256	1.58078e-66	0.373459	0.435	0.31	4.79197e-62	5.2599e-69	0.307702	0.78	0.576	1.24586e-64	NA	NA	NA	NA	NA	1.86439e-249	0.453327	0.349	0.152	3.2955e-245
CBR1	3	0	NA	NA	NA	NA	NA	1.40552e-183	0.385954	0.627	0.418	2.39191e-179	NA	NA	NA	NA	NA	NA	NA	NA	NA	NA	3.10551e-18	0.397849	0.703	0.504	6.88586e-14	1.7439e-304	0.441744	0.552	0.319	3.08252e-300
CDK4	3	0	NA	NA	NA	NA	NA	1.3718e-216	0.554276	0.785	0.595	2.33453e-212	4.04522e-13	0.349775	0.708	0.813	1.22627e-08	NA	NA	NA	NA	NA	6.84188e-05	0.36992	0.668	0.604	1	NA	NA	NA	NA	NA
CNTN1	3	0	NA	NA	NA	NA	NA	6.88353e-209	0.443026	0.331	0.131	1.17144e-204	NA	NA	NA	NA	NA	3.49989e-59	0.389637	0.449	0.234	8.28983e-55	NA	NA	NA	NA	NA	8.08074e-134	0.345376	0.23	0.11	1.42835e-129
CTDSP2	3	0	NA	NA	NA	NA	NA	7.16529e-150	0.450906	0.511	0.303	1.21939e-145	5.47465e-24	0.412293	0.42	0.506	1.65959e-19	NA	NA	NA	NA	NA	3.56497e-13	0.637951	0.623	0.498	7.90462e-09	NA	NA	NA	NA	NA
FXYD6	3	0	NA	NA	NA	NA	NA	0	0.72562	0.796	0.499	0	7.3974e-137	0.597731	0.892	0.837	2.24245e-132	NA	NA	NA	NA	NA	3.80499e-15	0.339497	0.741	0.452	8.4368e-11	NA	NA	NA	NA	NA
GRIA2	3	0	NA	NA	NA	NA	NA	0	0.565532	0.533	0.235	0	1.71158e-52	0.313995	0.492	0.415	5.18849e-48	1.681e-62	0.306117	0.733	0.483	3.98162e-58	NA	NA	NA	NA	NA	0	0.610241	0.499	0.199	0
HEPN1	3	0	NA	NA	NA	NA	NA	9.07425e-143	0.372783	0.352	0.171	1.54426e-138	6.09004e-31	0.372256	0.405	0.411	1.84614e-26	NA	NA	NA	NA	NA	NA	NA	NA	NA	NA	4.55903e-132	0.353281	0.401	0.261	8.05854e-128
ISG15	3	0	NA	NA	NA	NA	NA	1.45898e-35	0.370825	0.295	0.21	2.48289e-31	NA	NA	NA	NA	NA	NA	NA	NA	NA	NA	4.73255e-07	0.339282	0.391	0.292	0.0104935	5.47449e-155	0.383969	0.395	0.237	9.67672e-151
KLRC2	3	0	NA	NA	NA	NA	NA	3.34888e-245	0.453489	0.283	0.084	5.69912e-241	1.61433e-61	0.337343	0.294	0.138	4.89367e-57	NA	NA	NA	NA	NA	NA	NA	NA	NA	NA	1.65857e-166	0.396981	0.161	0.051	2.93169e-162
LSAMP	3	0	NA	NA	NA	NA	NA	4.00179e-280	0.56378	0.555	0.295	6.81025e-276	NA	NA	NA	NA	NA	NA	NA	NA	NA	NA	1.02719e-14	0.330883	0.676	0.439	2.27759e-10	0	0.520262	0.528	0.271	0
MAGED1	3	0	NA	NA	NA	NA	NA	2.5096e-218	0.414002	0.623	0.389	4.27084e-214	9.82878e-57	0.327093	0.672	0.666	2.9795e-52	NA	NA	NA	NA	NA	1.9878e-20	0.534157	0.757	0.515	4.40756e-16	NA	NA	NA	NA	NA
NCAM1	3	0	NA	NA	NA	NA	NA	5.48128e-150	0.341971	0.599	0.391	9.32804e-146	3.98983e-68	0.375384	0.692	0.664	1.20948e-63	NA	NA	NA	NA	NA	2.08361e-16	0.386582	0.623	0.394	4.61999e-12	NA	NA	NA	NA	NA
NCAN	3	0	NA	NA	NA	NA	NA	7.54436e-160	0.31528	0.218	0.065	1.2839e-155	1.40738e-83	0.341407	0.265	0.082	4.26634e-79	4.14294e-58	0.306859	0.496	0.264	9.81296e-54	5.63694e-24	0.72348	0.445	0.126	1.24988e-19	NA	NA	NA	NA	NA
NEU4	3	0	NA	NA	NA	NA	NA	0	0.666736	0.375	0.116	0	8.85518e-63	0.383896	0.181	0.051	2.68436e-58	1.28944e-55	0.342404	0.354	0.17	3.05417e-51	NA	NA	NA	NA	NA	8.97419e-150	0.341972	0.13	0.036	1.58628e-145
NFIA	3	0	NA	NA	NA	NA	NA	NA	NA	NA	NA	NA	3.4889e-71	0.47364	0.719	0.687	1.05762e-66	NA	NA	NA	NA	NA	3.62172e-20	0.376583	0.878	0.608	8.03045e-16	2.38728e-246	0.354496	0.614	0.391	4.21976e-242
NFIB	3	0	NA	NA	NA	NA	NA	2.74515e-185	0.415883	0.674	0.438	4.67169e-181	3.70183e-95	0.496269	0.825	0.772	1.12217e-90	NA	NA	NA	NA	NA	4.01696e-12	0.302262	0.843	0.684	8.9068e-08	NA	NA	NA	NA	NA
NKAIN4	3	0	NA	NA	NA	NA	NA	6.761608158e-314	0.582018	0.408	0.126	0	4.40789e-128	0.729227	0.349	0.118	1.33621e-123	6.35025e-64	0.414512	0.379	0.169	1.50412e-59	NA	NA	NA	NA	NA	0	0.597052	0.412	0.159	0
NTRK2	3	0	NA	NA	NA	NA	NA	1.46914e-134	0.475996	0.544	0.354	2.50019e-130	1.12776e-50	0.688715	0.309	0.167	3.41868e-46	NA	NA	NA	NA	NA	6.75187e-14	0.552155	0.525	0.318	1.49709e-09	NA	NA	NA	NA	NA
NXPH1	3	0	NA	NA	NA	NA	NA	3.00954e-160	0.305058	0.255	0.097	5.12164e-156	NA	NA	NA	NA	NA	7.01802e-49	0.353755	0.444	0.239	1.66229e-44	NA	NA	NA	NA	NA	3.94064e-169	0.363569	0.167	0.053	6.96547e-165
OLFM2	3	0	NA	NA	NA	NA	NA	5.90127754931263e-310	0.530332	0.425	0.158	1.00428e-305	1.96023e-77	0.449	0.463	0.352	5.94225e-73	NA	NA	NA	NA	NA	NA	NA	NA	NA	NA	6.78735e-118	0.323369	0.218	0.112	1.19973e-113
OLIG1	3	0	NA	NA	NA	NA	NA	0	1.23351	0.652	0.298	0	2.13982e-71	0.887035	0.369	0.302	6.48665e-67	1.04706e-117	0.458546	0.766	0.452	2.48007e-113	NA	NA	NA	NA	NA	0	0.778722	0.414	0.129	0
OLIG2	3	0	NA	NA	NA	NA	NA	0	0.844549	0.54	0.229	0	2.51766e-33	0.516425	0.362	0.382	7.63204e-29	NA	NA	NA	NA	NA	NA	NA	NA	NA	NA	1.97009e-203	0.439043	0.22	0.079	3.48233e-199
OMG	3	0	NA	NA	NA	NA	NA	9.43884e-256	0.476241	0.312	0.099	1.6063e-251	NA	NA	NA	NA	NA	1.01251e-41	0.336648	0.288	0.138	2.39824e-37	NA	NA	NA	NA	NA	1.21944e-166	0.382356	0.182	0.062	2.15548e-162
OS9	3	0	NA	NA	NA	NA	NA	1.3271e-174	0.482397	0.712	0.521	2.25845e-170	2.83808e-59	0.696437	0.701	0.723	8.60334e-55	NA	NA	NA	NA	NA	1.69588e-08	0.467026	0.541	0.448	0.000376028	NA	NA	NA	NA	NA
PHYHIPL	3	0	NA	NA	NA	NA	NA	1.10184e-221	0.408655	0.343	0.131	1.87511e-217	8.14202e-81	0.401227	0.427	0.254	2.46817e-76	NA	NA	NA	NA	NA	NA	NA	NA	NA	NA	0	0.622425	0.353	0.117	0
PLLP	3	0	NA	NA	NA	NA	NA	1.07009e-124	0.372	0.233	0.093	1.82108e-120	NA	NA	NA	NA	NA	1.01497e-50	0.350868	0.299	0.125	2.40405e-46	NA	NA	NA	NA	NA	0	0.699606	0.328	0.104	0
PODXL2	3	0	NA	NA	NA	NA	NA	2.86171e-209	0.411668	0.508	0.272	4.87006e-205	5.65522e-58	0.332922	0.692	0.671	1.71432e-53	NA	NA	NA	NA	NA	NA	NA	NA	NA	NA	0	0.544369	0.288	0.09	0
PSAT1	3	0	NA	NA	NA	NA	NA	NA	NA	NA	NA	NA	3.5195e-28	0.30945	0.414	0.438	1.0669e-23	NA	NA	NA	NA	NA	1.71194e-08	0.310914	0.515	0.292	0.000379589	3.61465e-147	0.321117	0.363	0.203	6.38925e-143
RAB3IP	3	0	NA	NA	NA	NA	NA	2.11409e-123	0.320317	0.43	0.255	3.59775e-119	2.18495e-49	0.474377	0.508	0.477	6.62347e-45	NA	NA	NA	NA	NA	NA	NA	NA	NA	NA	4.19356e-181	0.35745	0.407	0.23	7.41254e-177
RGCC	3	0	NA	NA	NA	NA	NA	1.0622e-278	0.580909	0.437	0.165	1.80764e-274	1.16777e-60	0.658	0.284	0.152	3.53999e-56	NA	NA	NA	NA	NA	NA	NA	NA	NA	NA	5.91755e-150	0.33651	0.122	0.031	1.04599e-145
SCG3	3	0	NA	NA	NA	NA	NA	0	0.642264	0.48	0.2	0	3.06683e-117	0.53219	0.609	0.436	9.29679e-113	NA	NA	NA	NA	NA	NA	NA	NA	NA	NA	0	0.474211	0.556	0.289	0
SIRT2	3	0	NA	NA	NA	NA	NA	1.16749e-211	0.652276	0.576	0.378	1.98684e-207	1.29981e-28	0.385975	0.584	0.654	3.94025e-24	NA	NA	NA	NA	NA	NA	NA	NA	NA	NA	4.60985e-307	0.500345	0.491	0.267	8.14838e-303
THRA	3	0	NA	NA	NA	NA	NA	4.3484e-195	0.393469	0.436	0.229	7.4001e-191	2.28162e-117	0.460304	0.565	0.423	6.91651e-113	NA	NA	NA	NA	NA	NA	NA	NA	NA	NA	8.32001e-181	0.372244	0.336	0.169	1.47065e-176
TMEM100	3	0	NA	NA	NA	NA	NA	8.48224e-155	0.395935	0.39	0.195	1.44351e-150	1.36264e-39	0.317761	0.235	0.141	4.13071e-35	NA	NA	NA	NA	NA	NA	NA	NA	NA	NA	2.46164e-131	0.347319	0.291	0.158	4.35119e-127
TNR	3	0	NA	NA	NA	NA	NA	0	0.767936	0.461	0.165	0	3.33653e-55	0.405067	0.184	0.065	1.01144e-50	8.62063e-58	0.334579	0.458	0.247	2.04188e-53	NA	NA	NA	NA	NA	2.37031e-232	0.485988	0.208	0.062	4.18976e-228
TSFM	3	0	NA	NA	NA	NA	NA	2.62458e-218	0.67823	0.593	0.361	4.46652e-214	7.71963e-38	0.464948	0.466	0.509	2.34013e-33	NA	NA	NA	NA	NA	1.29135e-12	0.4993	0.372	0.227	2.86331e-08	NA	NA	NA	NA	NA
TSPAN3	3	0	NA	NA	NA	NA	NA	3.91027e-156	0.332401	0.663	0.464	6.6545e-152	NA	NA	NA	NA	NA	NA	NA	NA	NA	NA	1.26841e-40	0.724328	0.89	0.697	2.81244e-36	1.3859e-301	0.387101	0.644	0.407	2.44972e-297
TSPAN31	3	0	NA	NA	NA	NA	NA	4.467e-277	0.850404	0.579	0.326	7.60195e-273	9.20154e-63	0.653097	0.466	0.455	2.78935e-58	NA	NA	NA	NA	NA	4.75594e-16	0.6779	0.506	0.348	1.05453e-11	NA	NA	NA	NA	NA
TTC9B	3	0	NA	NA	NA	NA	NA	7.00027e-143	0.39148	0.281	0.124	1.19131e-138	9.25744e-55	0.342364	0.318	0.153	2.8063e-50	NA	NA	NA	NA	NA	NA	NA	NA	NA	NA	1.27708e-166	0.399686	0.18	0.063	2.25736e-162
GPM6B	2	1	7.90048e-264	0.97021	0.972	0.792	2.58646e-259	0	0.555316	0.972	0.799	0	NA	NA	NA	NA	NA	NA	NA	NA	NA	NA	2.39525e-42	0.77046	0.903	0.68	5.31098e-38	NA	NA	NA	NA	NA
PTPRZ1	2	1	5.74401e-216	0.890449	0.713	0.275	1.88047e-211	0	0.737918	0.928	0.647	0	NA	NA	NA	NA	NA	NA	NA	NA	NA	NA	8.56371e-37	0.684085	0.96	0.835	1.89883e-32	NA	NA	NA	NA	NA
PTN	2	1	3.63425e-202	0.823441	0.991	0.938	1.18978e-197	0	0.818584	0.986	0.819	0	NA	NA	NA	NA	NA	NA	NA	NA	NA	NA	3.64861e-14	0.400985	0.911	0.799	8.09006e-10	NA	NA	NA	NA	NA
SOX4	2	1	1.18548e-191	0.876797	0.903	0.582	3.88101e-187	1.73339e-252	0.79184	0.697	0.495	2.94988e-248	1.48291e-90	0.582654	0.889	0.858	4.49529e-86	NA	NA	NA	NA	NA	NA	NA	NA	NA	NA	NA	NA	NA	NA	NA
TAGLN3	2	1	1.90139e-79	0.423245	0.282	0.084	6.22477e-75	1.0659e-148	0.318493	0.247	0.099	1.81395e-144	4.5638e-61	0.434898	0.452	0.329	1.38347e-56	NA	NA	NA	NA	NA	NA	NA	NA	NA	NA	NA	NA	NA	NA	NA
LRRN3	2	1	7.50199e-75	0.444089	0.331	0.117	2.456e-70	9.29497e-172	0.344456	0.376	0.174	1.58182e-167	NA	NA	NA	NA	NA	NA	NA	NA	NA	NA	4.55776e-10	0.323205	0.493	0.292	1.01059e-05	NA	NA	NA	NA	NA
PON2	2	1	2.1619e-61	0.408792	0.799	0.667	7.07761e-57	NA	NA	NA	NA	NA	1.5243e-42	0.604687	0.587	0.638	4.62077e-38	NA	NA	NA	NA	NA	6.14112e-31	0.751649	0.886	0.766	1.36167e-26	NA	NA	NA	NA	NA
TUBA1A	2	1	1.6714e-56	0.33413	0.999	0.991	5.47184e-52	0	0.615464	0.977	0.834	0	4.85061e-97	0.486778	0.994	0.972	1.47041e-92	NA	NA	NA	NA	NA	NA	NA	NA	NA	NA	NA	NA	NA	NA	NA
RBP1	2	1	1.11365e-42	0.308466	0.942	0.917	3.64588e-38	1.58574e-231	0.621078	0.636	0.385	2.69861e-227	NA	NA	NA	NA	NA	NA	NA	NA	NA	NA	NA	NA	NA	NA	NA	5.32748e-165	0.308621	0.618	0.433	9.41686e-161
BEX4	2	1	3.95433e-42	0.393028	0.609	0.449	1.29457e-37	1.76099e-162	0.336937	0.609	0.407	2.99685e-158	8.13143e-99	0.423098	0.647	0.499	2.46496e-94	NA	NA	NA	NA	NA	NA	NA	NA	NA	NA	NA	NA	NA	NA	NA
SYT11	2	1	5.52426e-40	0.363127	0.51	0.345	1.80853e-35	1.82247e-178	0.354596	0.595	0.383	3.10148e-174	NA	NA	NA	NA	NA	NA	NA	NA	NA	NA	5.28021e-20	0.422379	0.828	0.673	1.17078e-15	NA	NA	NA	NA	NA
IFI6	2	1	1.44363e-34	0.346352	0.247	0.112	4.72615e-30	NA	NA	NA	NA	NA	NA	NA	NA	NA	NA	NA	NA	NA	NA	NA	1.0811e-11	0.376507	0.591	0.435	2.39711e-07	8.41586e-155	0.380131	0.392	0.238	1.48759e-150
CADM4	2	1	3.70035e-28	0.3081	0.439	0.303	1.21142e-23	4.54187e-178	0.337079	0.418	0.208	7.72935e-174	NA	NA	NA	NA	NA	NA	NA	NA	NA	NA	NA	NA	NA	NA	NA	1.95546e-144	0.315335	0.314	0.162	3.45647e-140
HEY1	2	1	4.56944e-27	0.318696	0.204	0.092	1.49594e-22	NA	NA	NA	NA	NA	NA	NA	NA	NA	NA	NA	NA	NA	NA	NA	1.09259e-08	0.308085	0.463	0.305	0.00024226	2.89048e-221	0.395327	0.508	0.306	5.10921e-217
ID3	2	1	4.32678e-25	0.500981	0.647	0.531	1.4165e-20	1.00202e-29	0.525494	0.192	0.145	1.70523e-25	NA	NA	NA	NA	NA	NA	NA	NA	NA	NA	5.4844e-08	0.335129	0.576	0.448	0.00121606	NA	NA	NA	NA	NA
DLL3	2	0	NA	NA	NA	NA	NA	0	1.21331	0.462	0.191	0	1.51335e-106	0.960477	0.388	0.191	4.58756e-102	3.06822e-43	0.304809	0.449	0.263	7.26738e-39	NA	NA	NA	NA	NA	NA	NA	NA	NA	NA
VCAN	2	0	NA	NA	NA	NA	NA	0	0.720168	0.593	0.302	0	NA	NA	NA	NA	NA	NA	NA	NA	NA	NA	2.63163e-10	0.377657	0.793	0.621	5.8351e-06	NA	NA	NA	NA	NA
FIBIN	2	0	NA	NA	NA	NA	NA	0	0.637009	0.608	0.305	0	NA	NA	NA	NA	NA	3.05096e-43	0.306315	0.527	0.317	7.2265e-39	NA	NA	NA	NA	NA	NA	NA	NA	NA	NA
NLRP1	2	0	NA	NA	NA	NA	NA	0	0.545487	0.651	0.348	0	NA	NA	NA	NA	NA	NA	NA	NA	NA	NA	NA	NA	NA	NA	NA	3.12725e-195	0.417278	0.338	0.169	5.52773e-191
RAB31	2	0	NA	NA	NA	NA	NA	3.518026968636e-311	0.583765	0.636	0.374	5.98698e-307	NA	NA	NA	NA	NA	NA	NA	NA	NA	NA	1.80516e-16	0.435543	0.863	0.764	4.00259e-12	NA	NA	NA	NA	NA
SMOC1	2	0	NA	NA	NA	NA	NA	9.22891e-288	0.592298	0.335	0.109	1.57058e-283	NA	NA	NA	NA	NA	NA	NA	NA	NA	NA	NA	NA	NA	NA	NA	0	0.653999	0.273	0.073	0
SOX8	2	0	NA	NA	NA	NA	NA	5.63845e-286	0.601787	0.383	0.153	9.59551e-282	9.68871e-46	0.430803	0.377	0.356	2.93704e-41	NA	NA	NA	NA	NA	NA	NA	NA	NA	NA	NA	NA	NA	NA	NA
C1QL1	2	0	NA	NA	NA	NA	NA	2.59351e-281	0.654991	0.436	0.18	4.41364e-277	NA	NA	NA	NA	NA	NA	NA	NA	NA	NA	NA	NA	NA	NA	NA	1.53146e-221	0.450897	0.337	0.157	2.70701e-217
CSPG5	2	0	NA	NA	NA	NA	NA	1.90239e-270	0.486126	0.338	0.112	3.23748e-266	3.62072e-71	0.419444	0.309	0.199	1.09759e-66	1.23022e-92	0.359202	0.504	0.228	2.91391e-88	NA	NA	NA	NA	NA	NA	NA	NA	NA	NA
THY1	2	0	NA	NA	NA	NA	NA	2.81029e-268	0.492434	0.519	0.253	4.78255e-264	NA	NA	NA	NA	NA	7.93523e-50	0.335432	0.505	0.295	1.87954e-45	NA	NA	NA	NA	NA	NA	NA	NA	NA	NA
QKI	2	0	NA	NA	NA	NA	NA	3.0295e-265	0.47801	0.705	0.464	5.1556e-261	NA	NA	NA	NA	NA	NA	NA	NA	NA	NA	1.631e-20	0.379957	0.776	0.595	3.61641e-16	NA	NA	NA	NA	NA
FGF12	2	0	NA	NA	NA	NA	NA	5.24583e-257	0.645602	0.334	0.122	8.92735e-253	1.28616e-38	0.302979	0.152	0.068	3.89888e-34	NA	NA	NA	NA	NA	NA	NA	NA	NA	NA	NA	NA	NA	NA	NA
ALCAM	2	0	NA	NA	NA	NA	NA	4.54096e-249	0.519886	0.436	0.193	7.7278e-245	NA	NA	NA	NA	NA	NA	NA	NA	NA	NA	NA	NA	NA	NA	NA	5.30873e-114	0.311838	0.292	0.166	9.3837e-110
2020-03-09	2	0	NA	NA	NA	NA	NA	1.00631e-247	0.801123	0.527	0.269	1.71254e-243	1.29374e-24	0.378529	0.328	0.366	3.92185e-20	NA	NA	NA	NA	NA	NA	NA	NA	NA	NA	NA	NA	NA	NA	NA
SRI	2	0	NA	NA	NA	NA	NA	3.69201e-245	0.412581	0.927	0.801	6.28307e-241	1.11605e-63	0.38612	0.941	0.916	3.38321e-59	NA	NA	NA	NA	NA	NA	NA	NA	NA	NA	NA	NA	NA	NA	NA
PFN2	2	0	NA	NA	NA	NA	NA	5.6172e-245	0.615436	0.675	0.44	9.55934e-241	5.48628e-61	0.399348	0.812	0.819	1.66311e-56	NA	NA	NA	NA	NA	NA	NA	NA	NA	NA	NA	NA	NA	NA	NA
CMTM5	2	0	NA	NA	NA	NA	NA	2.78322e-240	0.420961	0.298	0.101	4.73648e-236	2.0658e-70	0.481762	0.227	0.081	6.26227e-66	NA	NA	NA	NA	NA	NA	NA	NA	NA	NA	NA	NA	NA	NA	NA
MLLT11	2	0	NA	NA	NA	NA	NA	4.20509e-234	0.469723	0.669	0.423	7.15622e-230	1.40328e-105	0.648737	0.817	0.794	4.25391e-101	NA	NA	NA	NA	NA	NA	NA	NA	NA	NA	NA	NA	NA	NA	NA
DNER	2	0	NA	NA	NA	NA	NA	1.23867e-226	0.522418	0.503	0.253	2.10797e-222	3.85636e-137	0.565999	0.661	0.429	1.16902e-132	NA	NA	NA	NA	NA	NA	NA	NA	NA	NA	NA	NA	NA	NA	NA
GPR37L1	2	0	NA	NA	NA	NA	NA	1.37797e-226	0.356555	0.275	0.082	2.34503e-222	NA	NA	NA	NA	NA	NA	NA	NA	NA	NA	1.78741e-21	0.525905	0.587	0.288	3.96322e-17	NA	NA	NA	NA	NA
TRAF4	2	0	NA	NA	NA	NA	NA	1.01133e-223	0.485132	0.484	0.258	1.72107e-219	NA	NA	NA	NA	NA	NA	NA	NA	NA	NA	NA	NA	NA	NA	NA	3.99336e-267	0.514388	0.333	0.147	7.05866e-263
SOX6	2	0	NA	NA	NA	NA	NA	5.41864e-221	0.523561	0.452	0.242	9.22145e-217	NA	NA	NA	NA	NA	NA	NA	NA	NA	NA	NA	NA	NA	NA	NA	9.29668e-276	0.471745	0.439	0.227	1.64328e-271
FIS1	2	0	NA	NA	NA	NA	NA	7.46646e-214	0.364744	0.788	0.597	1.27064e-209	5.57014e-75	0.392325	0.851	0.841	1.68853e-70	NA	NA	NA	NA	NA	NA	NA	NA	NA	NA	NA	NA	NA	NA	NA
ZBTB20	2	0	NA	NA	NA	NA	NA	8.86685e-214	0.407129	0.89	0.741	1.50896e-209	NA	NA	NA	NA	NA	NA	NA	NA	NA	NA	2.5847e-23	0.458308	0.809	0.591	5.73105e-19	NA	NA	NA	NA	NA
LINC00844	2	0	NA	NA	NA	NA	NA	8.28297e-207	0.435451	0.335	0.125	1.4096e-202	2.40767e-66	0.489995	0.264	0.128	7.2986e-62	NA	NA	NA	NA	NA	NA	NA	NA	NA	NA	NA	NA	NA	NA	NA
ENHO	2	0	NA	NA	NA	NA	NA	4.91669e-206	0.429949	0.329	0.126	8.36723e-202	NA	NA	NA	NA	NA	NA	NA	NA	NA	NA	NA	NA	NA	NA	NA	5.81283e-139	0.316405	0.178	0.066	1.02748e-134
MAPT	2	0	NA	NA	NA	NA	NA	1.31041e-204	0.413701	0.538	0.313	2.23005e-200	7.00389e-76	0.372342	0.617	0.517	2.12316e-71	NA	NA	NA	NA	NA	NA	NA	NA	NA	NA	NA	NA	NA	NA	NA
FAM89A	2	0	NA	NA	NA	NA	NA	5.73401e-199	0.45401	0.313	0.121	9.75814e-195	NA	NA	NA	NA	NA	NA	NA	NA	NA	NA	NA	NA	NA	NA	NA	1.18218e-208	0.481564	0.22	0.077	2.08963e-204
ASCL1	2	0	NA	NA	NA	NA	NA	2.99099e-189	0.498424	0.451	0.214	5.09006e-185	1.17149e-38	0.347866	0.431	0.352	3.55126e-34	NA	NA	NA	NA	NA	NA	NA	NA	NA	NA	NA	NA	NA	NA	NA
CA10	2	0	NA	NA	NA	NA	NA	1.0764e-188	0.410796	0.276	0.099	1.83181e-184	NA	NA	NA	NA	NA	NA	NA	NA	NA	NA	NA	NA	NA	NA	NA	4.37567e-160	0.37025	0.16	0.053	7.73444e-156
TM7SF2	2	0	NA	NA	NA	NA	NA	3.68857e-188	0.332201	0.328	0.132	6.27721e-184	NA	NA	NA	NA	NA	NA	NA	NA	NA	NA	NA	NA	NA	NA	NA	2.6788e-189	0.378389	0.247	0.099	4.73505e-185
ASIC4	2	0	NA	NA	NA	NA	NA	4.21793e-187	0.411139	0.395	0.181	7.17808e-183	9.97745e-95	0.530449	0.384	0.167	3.02457e-90	NA	NA	NA	NA	NA	NA	NA	NA	NA	NA	NA	NA	NA	NA	NA
TCF12	2	0	NA	NA	NA	NA	NA	5.74251e-184	0.388177	0.494	0.283	9.7726e-180	NA	NA	NA	NA	NA	NA	NA	NA	NA	NA	NA	NA	NA	NA	NA	2.00564e-184	0.358389	0.433	0.251	3.54516e-180
HES6	2	0	NA	NA	NA	NA	NA	4.43854e-179	0.491828	0.561	0.301	7.5535e-175	1.39488e-42	0.485202	0.58	0.57	4.22845e-38	NA	NA	NA	NA	NA	NA	NA	NA	NA	NA	NA	NA	NA	NA	NA
PDCD6	2	0	NA	NA	NA	NA	NA	4.78222e-175	0.342448	0.715	0.529	8.13838e-171	NA	NA	NA	NA	NA	NA	NA	NA	NA	NA	NA	NA	NA	NA	NA	8.53717e-166	0.312011	0.514	0.338	1.50903e-161
DSEL	2	0	NA	NA	NA	NA	NA	1.15557e-171	0.399047	0.564	0.352	1.96655e-167	NA	NA	NA	NA	NA	NA	NA	NA	NA	NA	NA	NA	NA	NA	NA	3.36425e-165	0.341521	0.477	0.305	5.94666e-161
LINC00461	2	0	NA	NA	NA	NA	NA	1.79714e-171	0.460171	0.565	0.363	3.05837e-167	1.53865e-27	0.301834	0.662	0.682	4.66426e-23	NA	NA	NA	NA	NA	NA	NA	NA	NA	NA	NA	NA	NA	NA	NA
SCG5	2	0	NA	NA	NA	NA	NA	2.13956e-168	0.347611	0.504	0.289	3.6411e-164	8.52137e-99	0.469511	0.629	0.526	2.58317e-94	NA	NA	NA	NA	NA	NA	NA	NA	NA	NA	NA	NA	NA	NA	NA
UCHL1	2	0	NA	NA	NA	NA	NA	2.70609e-168	0.340902	0.718	0.501	4.60522e-164	1.72872e-127	0.574005	0.816	0.727	5.24045e-123	NA	NA	NA	NA	NA	NA	NA	NA	NA	NA	NA	NA	NA	NA	NA
BTG2	2	0	NA	NA	NA	NA	NA	3.06729e-164	0.506414	0.452	0.247	5.21991e-160	2.85077e-39	0.381062	0.541	0.53	8.64183e-35	NA	NA	NA	NA	NA	NA	NA	NA	NA	NA	NA	NA	NA	NA	NA
MAGEH1	2	0	NA	NA	NA	NA	NA	3.29965e-164	0.34985	0.463	0.272	5.61535e-160	7.4196e-81	0.423366	0.609	0.546	2.24918e-76	NA	NA	NA	NA	NA	NA	NA	NA	NA	NA	NA	NA	NA	NA	NA
DCX	2	0	NA	NA	NA	NA	NA	1.26604e-163	0.358443	0.307	0.13	2.15454e-159	5.63938e-50	0.400984	0.464	0.375	1.70952e-45	NA	NA	NA	NA	NA	NA	NA	NA	NA	NA	NA	NA	NA	NA	NA
ATP1B2	2	0	NA	NA	NA	NA	NA	3.1957e-160	0.412121	0.375	0.191	5.43845e-156	NA	NA	NA	NA	NA	NA	NA	NA	NA	NA	3.16315e-35	0.522959	0.911	0.656	7.01366e-31	NA	NA	NA	NA	NA
LIMA1	2	0	NA	NA	NA	NA	NA	8.20547e-156	0.336576	0.647	0.45	1.39641e-151	NA	NA	NA	NA	NA	NA	NA	NA	NA	NA	NA	NA	NA	NA	NA	8.5064e-218	0.333166	0.693	0.49	1.50359e-213
NRXN1	2	0	NA	NA	NA	NA	NA	1.2598e-150	0.380406	0.345	0.164	2.14393e-146	7.95947e-71	0.413032	0.417	0.222	2.41283e-66	NA	NA	NA	NA	NA	NA	NA	NA	NA	NA	NA	NA	NA	NA	NA
ETV1	2	0	NA	NA	NA	NA	NA	1.86709e-149	0.39015	0.556	0.368	3.17741e-145	NA	NA	NA	NA	NA	NA	NA	NA	NA	NA	NA	NA	NA	NA	NA	2.84748134e-316	0.435918	0.602	0.347	5.033208021243e-312
GSTA4	2	0	NA	NA	NA	NA	NA	4.69024e-149	0.310874	0.419	0.23	7.98186e-145	4.46285e-71	0.38531	0.606	0.549	1.35287e-66	NA	NA	NA	NA	NA	NA	NA	NA	NA	NA	NA	NA	NA	NA	NA
GSTM3	2	0	NA	NA	NA	NA	NA	1.15699e-148	0.333396	0.545	0.356	1.96896e-144	NA	NA	NA	NA	NA	NA	NA	NA	NA	NA	3.6625e-14	0.378319	0.547	0.331	8.12086e-10	NA	NA	NA	NA	NA
EPN2	2	0	NA	NA	NA	NA	NA	1.83567e-140	0.344721	0.393	0.225	3.12393e-136	NA	NA	NA	NA	NA	NA	NA	NA	NA	NA	NA	NA	NA	NA	NA	9.73684e-276	0.457597	0.486	0.274	1.72108e-271
DDR1	2	0	NA	NA	NA	NA	NA	3.37558e-139	0.303085	0.568	0.365	5.74456e-135	NA	NA	NA	NA	NA	NA	NA	NA	NA	NA	8.5855e-29	0.633496	0.787	0.6	1.90366e-24	NA	NA	NA	NA	NA
UGT8	2	0	NA	NA	NA	NA	NA	7.91481e-139	0.300561	0.219	0.084	1.34694e-134	NA	NA	NA	NA	NA	NA	NA	NA	NA	NA	NA	NA	NA	NA	NA	2.01294e-225	0.473988	0.197	0.063	3.55808e-221
SEMA5A	2	0	NA	NA	NA	NA	NA	1.85904e-129	0.343843	0.391	0.219	3.16372e-125	NA	NA	NA	NA	NA	NA	NA	NA	NA	NA	NA	NA	NA	NA	NA	1.86973e-163	0.357988	0.38	0.222	3.30493e-159
SHD	2	0	NA	NA	NA	NA	NA	6.07341e-123	0.379433	0.325	0.161	1.03357e-118	7.40383e-54	0.354745	0.326	0.193	2.2444e-49	NA	NA	NA	NA	NA	NA	NA	NA	NA	NA	NA	NA	NA	NA	NA
BEX2	2	0	NA	NA	NA	NA	NA	5.23875e-122	0.32347	0.469	0.294	8.9153e-118	1.86666e-92	0.49109	0.543	0.36	5.6586e-88	NA	NA	NA	NA	NA	NA	NA	NA	NA	NA	NA	NA	NA	NA	NA
CCND1	2	0	NA	NA	NA	NA	NA	1.43855e-111	0.437799	0.304	0.152	2.44812e-107	NA	NA	NA	NA	NA	NA	NA	NA	NA	NA	NA	NA	NA	NA	NA	7.07409e-146	0.4055	0.294	0.154	1.25042e-141
STMN4	2	0	NA	NA	NA	NA	NA	1.6963e-102	0.316949	0.325	0.162	2.88676e-98	6.58787e-116	0.709467	0.648	0.447	1.99705e-111	NA	NA	NA	NA	NA	NA	NA	NA	NA	NA	NA	NA	NA	NA	NA
PTGDS	2	0	NA	NA	NA	NA	NA	3.1802e-57	0.53265	0.275	0.166	5.41206e-53	5.44687e-34	0.495757	0.236	0.16	1.65117e-29	NA	NA	NA	NA	NA	NA	NA	NA	NA	NA	NA	NA	NA	NA	NA
PIK3R1	2	0	NA	NA	NA	NA	NA	NA	NA	NA	NA	NA	2.65659e-60	0.356909	0.516	0.423	8.0532e-56	NA	NA	NA	NA	NA	NA	NA	NA	NA	NA	3.45463e-196	0.36011	0.507	0.317	6.10641e-192
MEG3	2	0	NA	NA	NA	NA	NA	NA	NA	NA	NA	NA	1.09021e-55	0.607572	0.58	0.556	3.30487e-51	NA	NA	NA	NA	NA	6.94034e-14	0.6178	0.232	0.061	1.53888e-09	NA	NA	NA	NA	NA
AIF1L	2	0	NA	NA	NA	NA	NA	NA	NA	NA	NA	NA	NA	NA	NA	NA	NA	NA	NA	NA	NA	NA	1.25137e-16	0.478419	0.399	0.186	2.77466e-12	2.0249e-227	0.43024	0.284	0.113	3.57922e-223
NPDC1	2	0	NA	NA	NA	NA	NA	NA	NA	NA	NA	NA	NA	NA	NA	NA	NA	NA	NA	NA	NA	NA	4.63659e-16	0.411858	0.512	0.348	1.02807e-11	0	0.4998	0.501	0.252	0
FHL1	2	0	NA	NA	NA	NA	NA	NA	NA	NA	NA	NA	NA	NA	NA	NA	NA	NA	NA	NA	NA	NA	5.78575e-11	0.329219	0.709	0.519	1.28288e-06	2.07871e-159	0.301052	0.543	0.371	3.67434e-155
TERF2IP	2	0	NA	NA	NA	NA	NA	NA	NA	NA	NA	NA	6.12993e-53	0.380931	0.838	0.863	1.85823e-48	NA	NA	NA	NA	NA	NA	NA	NA	NA	NA	2.74744e-252	0.366711	0.613	0.392	4.85638e-248
CDO1	2	0	NA	NA	NA	NA	NA	NA	NA	NA	NA	NA	5.35856e-52	0.330036	0.482	0.446	1.62439e-47	NA	NA	NA	NA	NA	2.92817e-15	0.335532	0.21	0.05	6.49263e-11	NA	NA	NA	NA	NA
ATP1A2	2	0	NA	NA	NA	NA	NA	NA	NA	NA	NA	NA	4.90964e-51	0.471257	0.183	0.077	1.48831e-46	7.52531e-40	0.318633	0.608	0.508	1.78245e-35	3.05689e-07	0.398592	0.307	0.162	0.00677803	NA	NA	NA	NA	NA
AQP1	2	0	NA	NA	NA	NA	NA	NA	NA	NA	NA	NA	2.52495e-48	1.21949	0.139	0.044	7.65414e-44	NA	NA	NA	NA	NA	3.5073e-06	0.327936	0.143	0.054	0.0777673	NA	NA	NA	NA	NA
FAM107A	2	0	NA	NA	NA	NA	NA	NA	NA	NA	NA	NA	1.37892e-47	0.464885	0.143	0.05	4.18006e-43	NA	NA	NA	NA	NA	3.91946e-23	0.772749	0.541	0.312	8.69062e-19	NA	NA	NA	NA	NA
GADD45G	2	0	NA	NA	NA	NA	NA	NA	NA	NA	NA	NA	6.83496e-47	0.361536	0.461	0.3	2.07195e-42	NA	NA	NA	NA	NA	NA	NA	NA	NA	NA	3.24456e-157	0.420902	0.274	0.134	5.73508e-153
RIC3	2	0	NA	NA	NA	NA	NA	NA	NA	NA	NA	NA	2.09706e-45	0.308519	0.473	0.43	6.35704e-41	NA	NA	NA	NA	NA	NA	NA	NA	NA	NA	2.53172e-120	0.322455	0.302	0.174	4.47507e-116
IER2	2	0	NA	NA	NA	NA	NA	NA	NA	NA	NA	NA	1.92163e-40	0.319484	0.809	0.815	5.82523e-36	NA	NA	NA	NA	NA	NA	NA	NA	NA	NA	3.38836e-201	0.338324	0.63	0.428	5.98926e-197
ATP1B1	2	0	NA	NA	NA	NA	NA	NA	NA	NA	NA	NA	8.3801e-39	0.306142	0.37	0.287	2.54034e-34	NA	NA	NA	NA	NA	NA	NA	NA	NA	NA	1.10581e-154	0.364691	0.333	0.187	1.95462e-150
MBP	2	0	NA	NA	NA	NA	NA	NA	NA	NA	NA	NA	1.5993e-37	0.386809	0.256	0.161	4.84811e-33	NA	NA	NA	NA	NA	NA	NA	NA	NA	NA	0	0.608409	0.488	0.225	0
GJA1	2	0	NA	NA	NA	NA	NA	NA	NA	NA	NA	NA	5.78761e-36	0.505811	0.169	0.102	1.75446e-31	NA	NA	NA	NA	NA	7.37954e-11	0.355861	0.541	0.433	1.63626e-06	NA	NA	NA	NA	NA
CTNND2	2	0	NA	NA	NA	NA	NA	NA	NA	NA	NA	NA	1.76347e-34	0.31503	0.358	0.363	5.34577e-30	NA	NA	NA	NA	NA	2.60361e-18	0.362154	0.623	0.359	5.77298e-14	NA	NA	NA	NA	NA
HEPACAM	2	0	NA	NA	NA	NA	NA	NA	NA	NA	NA	NA	2.76012e-31	0.346056	0.342	0.332	8.36702e-27	NA	NA	NA	NA	NA	2.28491e-19	0.356427	0.628	0.379	5.06633e-15	NA	NA	NA	NA	NA
SLC44A1	2	0	NA	NA	NA	NA	NA	NA	NA	NA	NA	NA	1.22025e-26	0.335709	0.519	0.58	3.69907e-22	NA	NA	NA	NA	NA	NA	NA	NA	NA	NA	5.98564e-177	0.379518	0.472	0.302	1.05802e-172
SPARCL1	2	0	NA	NA	NA	NA	NA	NA	NA	NA	NA	NA	0.000111112	0.489099	0.502	0.594	1	NA	NA	NA	NA	NA	4.47873e-12	0.519224	0.671	0.515	9.93069e-08	NA	NA	NA	NA	NA
NLGN3	2	0	NA	NA	NA	NA	NA	NA	NA	NA	NA	NA	NA	NA	NA	NA	NA	1.90946e-83	0.345799	0.797	0.521	4.52276e-79	2.58026e-18	0.406457	0.486	0.199	5.7212e-14	NA	NA	NA	NA	NA
PCDHGC3	2	0	NA	NA	NA	NA	NA	NA	NA	NA	NA	NA	NA	NA	NA	NA	NA	2.86788e-69	0.301529	0.887	0.705	6.79285e-65	6.29252e-07	0.301386	0.552	0.359	0.0139524	NA	NA	NA	NA	NA
LHFPL3	2	0	NA	NA	NA	NA	NA	NA	NA	NA	NA	NA	NA	NA	NA	NA	NA	7.76481e-54	0.380535	0.539	0.337	1.83917e-49	1.45658e-13	0.573986	0.178	0.035	3.22968e-09	NA	NA	NA	NA	NA
EDNRB	2	0	NA	NA	NA	NA	NA	NA	NA	NA	NA	NA	NA	NA	NA	NA	NA	8.76241e-52	0.345129	0.515	0.322	2.07546e-47	NA	NA	NA	NA	NA	3.62461e-135	0.34112	0.255	0.132	6.40685e-131
GABARAPL2	2	0	NA	NA	NA	NA	NA	NA	NA	NA	NA	NA	NA	NA	NA	NA	NA	NA	NA	NA	NA	NA	5.47288e-21	0.382091	0.843	0.643	1.2135e-16	0	0.451658	0.85	0.553	0	34
PRCP	1	1	3.21244e-211	1.05574	0.73	0.325	1.05169e-206	NA	NA	NA	NA	NA	NA	NA	NA	NA	NA	NA	NA	NA	NA	NA	9.78863e-11	0.391963	0.582	0.387	2.17043e-06	NA	NA	NA	NA	NA
MALAT1	1	1	3.26127e-169	0.498633	0.994	0.982	1.06767e-164	NA	NA	NA	NA	NA	1.17436e-59	0.317871	0.998	0.996	3.55995e-55	NA	NA	NA	NA	NA	NA	NA	NA	NA	NA	NA	NA	NA	NA	NA
CLU	1	1	2.90751e-133	0.55485	0.993	0.979	9.51861e-129	NA	NA	NA	NA	NA	NA	NA	NA	NA	NA	NA	NA	NA	NA	NA	1.68126e-51	0.9981	0.994	0.924	3.72786e-47	NA	NA	NA	NA	NA
BAMBI	1	1	3.88601e-126	0.662622	0.506	0.189	1.2722e-121	NA	NA	NA	NA	NA	NA	NA	NA	NA	NA	NA	NA	NA	NA	NA	NA	NA	NA	NA	NA	4.69291e-116	0.317458	0.15	0.062	8.29518e-112
SPARC	1	1	2.69166e-117	0.488102	0.979	0.93	8.81196e-113	NA	NA	NA	NA	NA	NA	NA	NA	NA	NA	NA	NA	NA	NA	NA	4.8664e-06	0.300874	0.763	0.729	0.107903	NA	NA	NA	NA	NA
MOXD1	1	1	4.54191e-116	0.655951	0.668	0.364	1.48693e-111	NA	NA	NA	NA	NA	NA	NA	NA	NA	NA	NA	NA	NA	NA	NA	3.93058e-07	0.309701	0.353	0.266	0.00871527	NA	NA	NA	NA	NA
FAM181B	1	1	7.63376e-94	0.337017	0.203	0.034	2.49914e-89	0	0.640388	0.621	0.299	0	NA	NA	NA	NA	NA	NA	NA	NA	NA	NA	NA	NA	NA	NA	NA	NA	NA	NA	NA	NA
PRDX1	1	1	2.63744e-91	0.460735	0.963	0.904	8.63444e-87	1.30272e-184	0.382455	0.893	0.771	2.21697e-180	NA	NA	NA	NA	NA	NA	NA	NA	NA	NA	NA	NA	NA	NA	NA	NA	NA	NA	NA	NA
ITM2B	1	1	1.17111e-76	0.363942	0.979	0.972	3.83398e-72	NA	NA	NA	NA	NA	NA	NA	NA	NA	NA	NA	NA	NA	NA	NA	NA	NA	NA	NA	NA	6.26208e-267	0.30233	0.766	0.539	1.10688e-262
C4orf48	1	1	2.14377e-65	0.396041	0.878	0.771	7.01827e-61	NA	NA	NA	NA	NA	NA	NA	NA	NA	NA	NA	NA	NA	NA	NA	NA	NA	NA	NA	NA	0	0.628288	0.514	0.224	0
CITED1	1	1	1.05294e-62	0.432811	0.259	0.085	3.4471e-58	NA	NA	NA	NA	NA	NA	NA	NA	NA	NA	NA	NA	NA	NA	NA	NA	NA	NA	NA	NA	2.08063e-184	0.414538	0.294	0.134	3.67772e-180
COL9A3	1	1	2.81566e-55	0.44861	0.662	0.469	9.2179e-51	NA	NA	NA	NA	NA	NA	NA	NA	NA	NA	NA	NA	NA	NA	NA	NA	NA	NA	NA	NA	3.23337e-286	0.510335	0.278	0.097	5.71531e-282
SERPINE2	1	1	1.24979e-54	0.446355	0.507	0.305	4.09156e-50	NA	NA	NA	NA	NA	NA	NA	NA	NA	NA	NA	NA	NA	NA	NA	NA	NA	NA	NA	NA	4.7523e-256	0.451087	0.456	0.246	8.40016e-252
SOX2	1	1	6.31995e-54	0.402843	0.843	0.74	2.06903e-49	7.30225e-240	0.364529	0.911	0.717	1.2427e-235	NA	NA	NA	NA	NA	NA	NA	NA	NA	NA	NA	NA	NA	NA	NA	NA	NA	NA	NA	NA
FGFBP3	1	1	6.59251e-54	0.480113	0.691	0.526	2.15826e-49	NA	NA	NA	NA	NA	NA	NA	NA	NA	NA	NA	NA	NA	NA	NA	NA	NA	NA	NA	NA	2.61543e-282	0.506873	0.275	0.091	4.62303e-278
RND2	1	1	9.64392e-53	0.365029	0.36	0.164	3.15723e-48	2.19443e-182	0.375175	0.345	0.153	3.73449e-178	NA	NA	NA	NA	NA	NA	NA	NA	NA	NA	NA	NA	NA	NA	NA	NA	NA	NA	NA	NA
TSC22D1	1	1	8.15641e-48	0.307723	0.982	0.946	2.67025e-43	1.73436e-289	0.528067	0.779	0.536	2.95153e-285	NA	NA	NA	NA	NA	NA	NA	NA	NA	NA	NA	NA	NA	NA	NA	NA	NA	NA	NA	NA
PLAT	1	1	1.63519e-40	0.396132	0.59	0.417	5.3533e-36	NA	NA	NA	NA	NA	NA	NA	NA	NA	NA	NA	NA	NA	NA	NA	NA	NA	NA	NA	NA	2.01416e-120	0.337033	0.244	0.13	3.56022e-116
SOX9	1	1	1.0301e-37	0.365966	0.616	0.468	3.37235e-33	NA	NA	NA	NA	NA	NA	NA	NA	NA	NA	NA	NA	NA	NA	NA	5.35941e-25	0.336513	0.857	0.617	1.18834e-20	NA	NA	NA	NA	NA
MAGED2	1	1	1.65455e-32	0.323804	0.644	0.516	5.41667e-28	NA	NA	NA	NA	NA	2.15922e-57	0.337165	0.774	0.769	6.54546e-53	NA	NA	NA	NA	NA	NA	NA	NA	NA	NA	NA	NA	NA	NA	NA
C1ORF61	1	0	NA	NA	NA	NA	NA	0	0.79092	0.835	0.55	0	NA	NA	NA	NA	NA	NA	NA	NA	NA	NA	NA	NA	NA	NA	NA	NA	NA	NA	NA	NA
FERMT1	1	0	NA	NA	NA	NA	NA	0	0.759303	0.386	0.136	0	NA	NA	NA	NA	NA	NA	NA	NA	NA	NA	NA	NA	NA	NA	NA	NA	NA	NA	NA	NA
MARCKS	1	0	NA	NA	NA	NA	NA	0	0.674391	0.858	0.67	0	NA	NA	NA	NA	NA	NA	NA	NA	NA	NA	NA	NA	NA	NA	NA	NA	NA	NA	NA	NA
H3F3A	1	0	NA	NA	NA	NA	NA	2.9907e-319	0.407586	0.973	0.882	5.089536105e-315	NA	NA	NA	NA	NA	NA	NA	NA	NA	NA	NA	NA	NA	NA	NA	NA	NA	NA	NA	NA
C4ORF48	1	0	NA	NA	NA	NA	NA	5.84377e-302	0.493124	0.595	0.309	9.94493e-298	NA	NA	NA	NA	NA	NA	NA	NA	NA	NA	NA	NA	NA	NA	NA	NA	NA	NA	NA	NA
MT.CO3	1	0	NA	NA	NA	NA	NA	2.69345e-291	0.420682	0.985	0.905	4.58371e-287	NA	NA	NA	NA	NA	NA	NA	NA	NA	NA	NA	NA	NA	NA	NA	NA	NA	NA	NA	NA
CTD.2339F6.1	1	0	NA	NA	NA	NA	NA	7.30441e-291	0.99049	0.352	0.136	1.24306e-286	NA	NA	NA	NA	NA	NA	NA	NA	NA	NA	NA	NA	NA	NA	NA	NA	NA	NA	NA	NA
RP11.161M6.2	1	0	NA	NA	NA	NA	NA	1.03419e-288	0.630637	0.334	0.111	1.75998e-284	NA	NA	NA	NA	NA	NA	NA	NA	NA	NA	NA	NA	NA	NA	NA	NA	NA	NA	NA	NA
MT.ATP6	1	0	NA	NA	NA	NA	NA	5.16406e-280	0.397063	0.972	0.853	8.78819e-276	NA	NA	NA	NA	NA	NA	NA	NA	NA	NA	NA	NA	NA	NA	NA	NA	NA	NA	NA	NA
MT.CYB	1	0	NA	NA	NA	NA	NA	2.93067e-260	0.378525	0.976	0.88	4.98741e-256	NA	NA	NA	NA	NA	NA	NA	NA	NA	NA	NA	NA	NA	NA	NA	NA	NA	NA	NA	NA
UBB	1	0	NA	NA	NA	NA	NA	3.75611e-254	0.340667	0.947	0.815	6.39215e-250	NA	NA	NA	NA	NA	NA	NA	NA	NA	NA	NA	NA	NA	NA	NA	NA	NA	NA	NA	NA
LAPTM4B	1	0	NA	NA	NA	NA	NA	2.19795e-248	0.462342	0.666	0.412	3.74047e-244	NA	NA	NA	NA	NA	NA	NA	NA	NA	NA	NA	NA	NA	NA	NA	NA	NA	NA	NA	NA
CDK2AP1	1	0	NA	NA	NA	NA	NA	6.47356e-247	0.404547	0.739	0.486	1.10167e-242	NA	NA	NA	NA	NA	NA	NA	NA	NA	NA	NA	NA	NA	NA	NA	NA	NA	NA	NA	NA
FYN	1	0	NA	NA	NA	NA	NA	1.15719e-244	0.512162	0.632	0.415	1.9693e-240	NA	NA	NA	NA	NA	NA	NA	NA	NA	NA	NA	NA	NA	NA	NA	NA	NA	NA	NA	NA
LINC01268	1	0	NA	NA	NA	NA	NA	5.24896e-234	0.417558	0.284	0.087	8.93267e-230	NA	NA	NA	NA	NA	NA	NA	NA	NA	NA	NA	NA	NA	NA	NA	NA	NA	NA	NA	NA
BEX3	1	0	NA	NA	NA	NA	NA	2.51704e-232	0.339154	0.925	0.778	4.28349e-228	NA	NA	NA	NA	NA	NA	NA	NA	NA	NA	NA	NA	NA	NA	NA	NA	NA	NA	NA	NA
COX6C	1	0	NA	NA	NA	NA	NA	6.3672e-231	0.364977	0.928	0.804	1.08357e-226	NA	NA	NA	NA	NA	NA	NA	NA	NA	NA	NA	NA	NA	NA	NA	NA	NA	NA	NA	NA
SUB1	1	0	NA	NA	NA	NA	NA	3.99822e-229	0.350598	0.926	0.785	6.80418e-225	NA	NA	NA	NA	NA	NA	NA	NA	NA	NA	NA	NA	NA	NA	NA	NA	NA	NA	NA	NA
LDHB	1	0	NA	NA	NA	NA	NA	8.91781e-222	0.370036	0.893	0.737	1.51763e-217	NA	NA	NA	NA	NA	NA	NA	NA	NA	NA	NA	NA	NA	NA	NA	NA	NA	NA	NA	NA
CDKN2A	1	0	NA	NA	NA	NA	NA	1.52965e-217	0.592812	0.442	0.192	2.60316e-213	NA	NA	NA	NA	NA	NA	NA	NA	NA	NA	NA	NA	NA	NA	NA	NA	NA	NA	NA	NA
GTF2I	1	0	NA	NA	NA	NA	NA	2.0792e-217	0.380419	0.732	0.502	3.53839e-213	NA	NA	NA	NA	NA	NA	NA	NA	NA	NA	NA	NA	NA	NA	NA	NA	NA	NA	NA	NA
MT.CO1	1	0	NA	NA	NA	NA	NA	3.57325e-213	0.325978	0.991	0.949	6.08096e-209	NA	NA	NA	NA	NA	NA	NA	NA	NA	NA	NA	NA	NA	NA	NA	NA	NA	NA	NA	NA
CD81	1	0	NA	NA	NA	NA	NA	2.97113e-212	0.401904	0.792	0.58	5.05627e-208	NA	NA	NA	NA	NA	NA	NA	NA	NA	NA	NA	NA	NA	NA	NA	NA	NA	NA	NA	NA
METTL1	1	0	NA	NA	NA	NA	NA	1.4638e-209	0.673379	0.485	0.26	2.49109e-205	NA	NA	NA	NA	NA	NA	NA	NA	NA	NA	NA	NA	NA	NA	NA	NA	NA	NA	NA	NA
DBI	1	0	NA	NA	NA	NA	NA	4.76152e-209	0.421706	0.951	0.858	8.10316e-205	NA	NA	NA	NA	NA	NA	NA	NA	NA	NA	NA	NA	NA	NA	NA	NA	NA	NA	NA	NA
ADGRG1	1	0	NA	NA	NA	NA	NA	4.43231e-205	0.386444	0.497	0.261	7.54291e-201	NA	NA	NA	NA	NA	NA	NA	NA	NA	NA	NA	NA	NA	NA	NA	NA	NA	NA	NA	NA
BASP1	1	0	NA	NA	NA	NA	NA	5.07924e-204	0.557717	0.444	0.196	8.64386e-200	NA	NA	NA	NA	NA	NA	NA	NA	NA	NA	NA	NA	NA	NA	NA	NA	NA	NA	NA	NA
SLAIN1	1	0	NA	NA	NA	NA	NA	2.02404e-202	0.401942	0.434	0.225	3.44451e-198	NA	NA	NA	NA	NA	NA	NA	NA	NA	NA	NA	NA	NA	NA	NA	NA	NA	NA	NA	NA
NME1	1	0	NA	NA	NA	NA	NA	3.26789e-199	0.392073	0.799	0.61	5.5613e-195	NA	NA	NA	NA	NA	NA	NA	NA	NA	NA	NA	NA	NA	NA	NA	NA	NA	NA	NA	NA
CD24	1	0	NA	NA	NA	NA	NA	1.23875e-190	0.460304	0.368	0.161	2.10811e-186	NA	NA	NA	NA	NA	NA	NA	NA	NA	NA	NA	NA	NA	NA	NA	NA	NA	NA	NA	NA
MYO10	1	0	NA	NA	NA	NA	NA	2.52866e-190	0.396312	0.56	0.335	4.30327e-186	NA	NA	NA	NA	NA	NA	NA	NA	NA	NA	NA	NA	NA	NA	NA	NA	NA	NA	NA	NA
TNFRSF21	1	0	NA	NA	NA	NA	NA	1.98836e-185	0.366676	0.439	0.23	3.38379e-181	NA	NA	NA	NA	NA	NA	NA	NA	NA	NA	NA	NA	NA	NA	NA	NA	NA	NA	NA	NA
LRRC4C	1	0	NA	NA	NA	NA	NA	1.59943e-183	0.413571	0.278	0.101	2.72191e-179	NA	NA	NA	NA	NA	NA	NA	NA	NA	NA	NA	NA	NA	NA	NA	NA	NA	NA	NA	NA
BCAS1	1	0	NA	NA	NA	NA	NA	6.43392e-183	0.457533	0.204	0.056	1.09492e-178	NA	NA	NA	NA	NA	NA	NA	NA	NA	NA	NA	NA	NA	NA	NA	NA	NA	NA	NA	NA
ATP5G1	1	0	NA	NA	NA	NA	NA	1.43378e-180	0.345976	0.801	0.628	2.44001e-176	NA	NA	NA	NA	NA	NA	NA	NA	NA	NA	NA	NA	NA	NA	NA	NA	NA	NA	NA	NA
CCDC28B	1	0	NA	NA	NA	NA	NA	3.3953e-180	0.340343	0.402	0.2	5.77813e-176	NA	NA	NA	NA	NA	NA	NA	NA	NA	NA	NA	NA	NA	NA	NA	NA	NA	NA	NA	NA
MTSS1	1	0	NA	NA	NA	NA	NA	1.56497e-179	0.42742	0.368	0.173	2.66326e-175	NA	NA	NA	NA	NA	NA	NA	NA	NA	NA	NA	NA	NA	NA	NA	NA	NA	NA	NA	NA
PCDH17	1	0	NA	NA	NA	NA	NA	1.01686e-177	0.385753	0.555	0.346	1.73049e-173	NA	NA	NA	NA	NA	NA	NA	NA	NA	NA	NA	NA	NA	NA	NA	NA	NA	NA	NA	NA
TUBB4A	1	0	NA	NA	NA	NA	NA	1.59716e-176	0.408461	0.239	0.077	2.71804e-172	NA	NA	NA	NA	NA	NA	NA	NA	NA	NA	NA	NA	NA	NA	NA	NA	NA	NA	NA	NA
C1QBP	1	0	NA	NA	NA	NA	NA	1.25795e-171	0.351645	0.78	0.611	2.14077e-167	NA	NA	NA	NA	NA	NA	NA	NA	NA	NA	NA	NA	NA	NA	NA	NA	NA	NA	NA	NA
FAM127A	1	0	NA	NA	NA	NA	NA	9.16181e-168	0.306849	0.617	0.409	1.55916e-163	NA	NA	NA	NA	NA	NA	NA	NA	NA	NA	NA	NA	NA	NA	NA	NA	NA	NA	NA	NA
ATCAY	1	0	NA	NA	NA	NA	NA	1.38696e-166	0.35086	0.3	0.128	2.36034e-162	NA	NA	NA	NA	NA	NA	NA	NA	NA	NA	NA	NA	NA	NA	NA	NA	NA	NA	NA	NA
C1ORF122	1	0	NA	NA	NA	NA	NA	1.06783e-162	0.329965	0.685	0.486	1.81724e-158	NA	NA	NA	NA	NA	NA	NA	NA	NA	NA	NA	NA	NA	NA	NA	NA	NA	NA	NA	NA
COL11A1	1	0	NA	NA	NA	NA	NA	9.02759e-162	0.400428	0.278	0.108	1.53632e-157	NA	NA	NA	NA	NA	NA	NA	NA	NA	NA	NA	NA	NA	NA	NA	NA	NA	NA	NA	NA
GLCCI1	1	0	NA	NA	NA	NA	NA	1.6246e-158	0.406341	0.469	0.265	2.76474e-154	NA	NA	NA	NA	NA	NA	NA	NA	NA	NA	NA	NA	NA	NA	NA	NA	NA	NA	NA	NA
LUZP2	1	0	NA	NA	NA	NA	NA	5.69779e-156	0.300042	0.219	0.072	9.6965e-152	NA	NA	NA	NA	NA	NA	NA	NA	NA	NA	NA	NA	NA	NA	NA	NA	NA	NA	NA	NA
SULF2	1	0	NA	NA	NA	NA	NA	9.77793e-155	0.381395	0.395	0.205	1.66401e-150	NA	NA	NA	NA	NA	NA	NA	NA	NA	NA	NA	NA	NA	NA	NA	NA	NA	NA	NA	NA
TNS3	1	0	NA	NA	NA	NA	NA	2.0417e-154	0.310372	0.216	0.074	3.47456e-150	NA	NA	NA	NA	NA	NA	NA	NA	NA	NA	NA	NA	NA	NA	NA	NA	NA	NA	NA	NA
CELF2	1	0	NA	NA	NA	NA	NA	2.16814e-153	0.358913	0.512	0.312	3.68974e-149	NA	NA	NA	NA	NA	NA	NA	NA	NA	NA	NA	NA	NA	NA	NA	NA	NA	NA	NA	NA
PLPPR1	1	0	NA	NA	NA	NA	NA	1.73486e-151	0.435669	0.407	0.21	2.95238e-147	NA	NA	NA	NA	NA	NA	NA	NA	NA	NA	NA	NA	NA	NA	NA	NA	NA	NA	NA	NA
CHD7	1	0	NA	NA	NA	NA	NA	1.55011e-149	0.367919	0.515	0.314	2.63798e-145	NA	NA	NA	NA	NA	NA	NA	NA	NA	NA	NA	NA	NA	NA	NA	NA	NA	NA	NA	NA
DPYSL3	1	0	NA	NA	NA	NA	NA	8.91681e-143	0.333988	0.466	0.276	1.51746e-138	NA	NA	NA	NA	NA	NA	NA	NA	NA	NA	NA	NA	NA	NA	NA	NA	NA	NA	NA	NA
MGLL	1	0	NA	NA	NA	NA	NA	5.52861e-142	0.421714	0.537	0.363	9.40858e-138	NA	NA	NA	NA	NA	NA	NA	NA	NA	NA	NA	NA	NA	NA	NA	NA	NA	NA	NA	NA
FAM110B	1	0	NA	NA	NA	NA	NA	2.15626e-140	0.343516	0.355	0.186	3.66953e-136	NA	NA	NA	NA	NA	NA	NA	NA	NA	NA	NA	NA	NA	NA	NA	NA	NA	NA	NA	NA
C8ORF46	1	0	NA	NA	NA	NA	NA	1.49295e-138	0.3127	0.266	0.122	2.5407e-134	NA	NA	NA	NA	NA	NA	NA	NA	NA	NA	NA	NA	NA	NA	NA	NA	NA	NA	NA	NA
CYP27B1	1	0	NA	NA	NA	NA	NA	3.83469e-136	0.426969	0.384	0.168	6.52587e-132	NA	NA	NA	NA	NA	NA	NA	NA	NA	NA	NA	NA	NA	NA	NA	NA	NA	NA	NA	NA
CRIPT	1	0	NA	NA	NA	NA	NA	7.26114e-135	0.313378	0.44	0.268	1.2357e-130	NA	NA	NA	NA	NA	NA	NA	NA	NA	NA	NA	NA	NA	NA	NA	NA	NA	NA	NA	NA
WSCD1	1	0	NA	NA	NA	NA	NA	2.68822e-126	0.3202	0.407	0.236	4.57482e-122	NA	NA	NA	NA	NA	NA	NA	NA	NA	NA	NA	NA	NA	NA	NA	NA	NA	NA	NA	NA
PCDH9	1	0	NA	NA	NA	NA	NA	6.682e-126	0.330492	0.579	0.39	1.13714e-121	NA	NA	NA	NA	NA	NA	NA	NA	NA	NA	NA	NA	NA	NA	NA	NA	NA	NA	NA	NA
NPPA	1	0	NA	NA	NA	NA	NA	3.19228e-125	0.457593	0.255	0.102	5.43263e-121	NA	NA	NA	NA	NA	NA	NA	NA	NA	NA	NA	NA	NA	NA	NA	NA	NA	NA	NA	NA
ZNF462	1	0	NA	NA	NA	NA	NA	6.12074e-125	0.30026	0.37	0.197	1.04163e-120	NA	NA	NA	NA	NA	NA	NA	NA	NA	NA	NA	NA	NA	NA	NA	NA	NA	NA	NA	NA
POLR2F	1	0	NA	NA	NA	NA	NA	6.3333e-124	0.304547	0.757	0.599	1.0778e-119	NA	NA	NA	NA	NA	NA	NA	NA	NA	NA	NA	NA	NA	NA	NA	NA	NA	NA	NA	NA
KHDRBS3	1	0	NA	NA	NA	NA	NA	1.40796e-120	0.319816	0.642	0.469	2.39606e-116	NA	NA	NA	NA	NA	NA	NA	NA	NA	NA	NA	NA	NA	NA	NA	NA	NA	NA	NA	NA
ZEB2	1	0	NA	NA	NA	NA	NA	2.67684e-113	0.343595	0.415	0.271	4.55545e-109	NA	NA	NA	NA	NA	NA	NA	NA	NA	NA	NA	NA	NA	NA	NA	NA	NA	NA	NA	NA
ATP23	1	0	NA	NA	NA	NA	NA	2.35713e-112	0.330226	0.4	0.191	4.01136e-108	NA	NA	NA	NA	NA	NA	NA	NA	NA	NA	NA	NA	NA	NA	NA	NA	NA	NA	NA	NA
SGK1	1	0	NA	NA	NA	NA	NA	1.13081e-106	0.302753	0.325	0.174	1.92442e-102	NA	NA	NA	NA	NA	NA	NA	NA	NA	NA	NA	NA	NA	NA	NA	NA	NA	NA	NA	NA
AGT	1	0	NA	NA	NA	NA	NA	3.97103e-65	0.424347	0.325	0.233	6.7579e-61	NA	NA	NA	NA	NA	NA	NA	NA	NA	NA	NA	NA	NA	NA	NA	NA	NA	NA	NA	NA
ID1	1	0	NA	NA	NA	NA	NA	1.72478e-63	0.373965	0.236	0.145	2.93524e-59	NA	NA	NA	NA	NA	NA	NA	NA	NA	NA	NA	NA	NA	NA	NA	NA	NA	NA	NA	NA
FABP5	1	0	NA	NA	NA	NA	NA	1.80778e-61	0.325369	0.591	0.461	3.07649e-57	NA	NA	NA	NA	NA	NA	NA	NA	NA	NA	NA	NA	NA	NA	NA	NA	NA	NA	NA	NA
NMB	1	0	NA	NA	NA	NA	NA	1.25042e-22	0.326385	0.248	0.214	2.12796e-18	NA	NA	NA	NA	NA	NA	NA	NA	NA	NA	NA	NA	NA	NA	NA	NA	NA	NA	NA	NA
DCN	1	0	NA	NA	NA	NA	NA	9.11014e-11	0.305008	0.186	0.177	1.55036e-06	NA	NA	NA	NA	NA	NA	NA	NA	NA	NA	NA	NA	NA	NA	NA	NA	NA	NA	NA	NA
STMN2	1	0	NA	NA	NA	NA	NA	NA	NA	NA	NA	NA	2.53311e-110	0.870094	0.473	0.221	7.67886e-106	NA	NA	NA	NA	NA	NA	NA	NA	NA	NA	NA	NA	NA	NA	NA
NNAT	1	0	NA	NA	NA	NA	NA	NA	NA	NA	NA	NA	3.07186e-96	0.816371	0.463	0.229	9.31204e-92	NA	NA	NA	NA	NA	NA	NA	NA	NA	NA	NA	NA	NA	NA	NA
HOTAIRM1	1	0	NA	NA	NA	NA	NA	NA	NA	NA	NA	NA	7.31578e-93	0.429785	0.399	0.186	2.21771e-88	NA	NA	NA	NA	NA	NA	NA	NA	NA	NA	NA	NA	NA	NA	NA
TSPAN13	1	0	NA	NA	NA	NA	NA	NA	NA	NA	NA	NA	5.20083e-90	0.433426	0.625	0.478	1.57658e-85	NA	NA	NA	NA	NA	NA	NA	NA	NA	NA	NA	NA	NA	NA	NA
NTM	1	0	NA	NA	NA	NA	NA	NA	NA	NA	NA	NA	2.60937e-83	0.524556	0.305	0.122	7.91006e-79	NA	NA	NA	NA	NA	NA	NA	NA	NA	NA	NA	NA	NA	NA	NA
FOS	1	0	NA	NA	NA	NA	NA	NA	NA	NA	NA	NA	2.66033e-83	0.528617	0.861	0.817	8.06452e-79	NA	NA	NA	NA	NA	NA	NA	NA	NA	NA	NA	NA	NA	NA	NA
GPC2	1	0	NA	NA	NA	NA	NA	NA	NA	NA	NA	NA	1.04149e-79	0.448532	0.424	0.271	3.15717e-75	NA	NA	NA	NA	NA	NA	NA	NA	NA	NA	NA	NA	NA	NA	NA
CRMP1	1	0	NA	NA	NA	NA	NA	NA	NA	NA	NA	NA	1.45829e-76	0.438196	0.611	0.519	4.42066e-72	NA	NA	NA	NA	NA	NA	NA	NA	NA	NA	NA	NA	NA	NA	NA
RFTN2	1	0	NA	NA	NA	NA	NA	NA	NA	NA	NA	NA	2.71079e-76	0.334317	0.339	0.176	8.21749e-72	NA	NA	NA	NA	NA	NA	NA	NA	NA	NA	NA	NA	NA	NA	NA
NSG1	1	0	NA	NA	NA	NA	NA	NA	NA	NA	NA	NA	8.24463e-75	0.548012	0.42	0.251	2.49928e-70	NA	NA	NA	NA	NA	NA	NA	NA	NA	NA	NA	NA	NA	NA	NA
DNAJB6	1	0	NA	NA	NA	NA	NA	NA	NA	NA	NA	NA	6.50534e-73	0.34494	0.904	0.903	1.97203e-68	NA	NA	NA	NA	NA	NA	NA	NA	NA	NA	NA	NA	NA	NA	NA
TCEAL2	1	0	NA	NA	NA	NA	NA	NA	NA	NA	NA	NA	6.91928e-73	0.381119	0.423	0.217	2.09751e-68	NA	NA	NA	NA	NA	NA	NA	NA	NA	NA	NA	NA	NA	NA	NA
RP11-161M6.2	1	0	NA	NA	NA	NA	NA	NA	NA	NA	NA	NA	9.91922e-73	0.526216	0.381	0.315	3.00691e-68	NA	NA	NA	NA	NA	NA	NA	NA	NA	NA	NA	NA	NA	NA	NA
DTX3	1	0	NA	NA	NA	NA	NA	NA	NA	NA	NA	NA	1.20998e-72	0.681927	0.528	0.473	3.66793e-68	NA	NA	NA	NA	NA	NA	NA	NA	NA	NA	NA	NA	NA	NA	NA
ELAVL4	1	0	NA	NA	NA	NA	NA	NA	NA	NA	NA	NA	2.64822e-72	0.456385	0.431	0.214	8.02781e-68	NA	NA	NA	NA	NA	NA	NA	NA	NA	NA	NA	NA	NA	NA	NA
MTRNR2L1	1	0	NA	NA	NA	NA	NA	NA	NA	NA	NA	NA	2.66064e-72	0.700159	0.276	0.121	8.06546e-68	NA	NA	NA	NA	NA	NA	NA	NA	NA	NA	NA	NA	NA	NA	NA
DLX5	1	0	NA	NA	NA	NA	NA	NA	NA	NA	NA	NA	3.30344e-70	0.663714	0.373	0.172	1.0014e-65	NA	NA	NA	NA	NA	NA	NA	NA	NA	NA	NA	NA	NA	NA	NA
IFITM10	1	0	NA	NA	NA	NA	NA	NA	NA	NA	NA	NA	4.54027e-70	0.374463	0.245	0.119	1.37634e-65	NA	NA	NA	NA	NA	NA	NA	NA	NA	NA	NA	NA	NA	NA	NA
PTPRN2	1	0	NA	NA	NA	NA	NA	NA	NA	NA	NA	NA	8.01948e-65	0.319203	0.369	0.243	2.43102e-60	NA	NA	NA	NA	NA	NA	NA	NA	NA	NA	NA	NA	NA	NA	NA
SKAP2	1	0	NA	NA	NA	NA	NA	NA	NA	NA	NA	NA	3.11082e-64	0.306	0.294	0.134	9.43014e-60	NA	NA	NA	NA	NA	NA	NA	NA	NA	NA	NA	NA	NA	NA	NA
THSD7A	1	0	NA	NA	NA	NA	NA	NA	NA	NA	NA	NA	7.9441e-63	0.422435	0.391	0.231	2.40817e-58	NA	NA	NA	NA	NA	NA	NA	NA	NA	NA	NA	NA	NA	NA	NA
NDUFA5	1	0	NA	NA	NA	NA	NA	NA	NA	NA	NA	NA	2.48746e-62	0.304158	0.845	0.857	7.5405e-58	NA	NA	NA	NA	NA	NA	NA	NA	NA	NA	NA	NA	NA	NA	NA
HSPA1A	1	0	NA	NA	NA	NA	NA	NA	NA	NA	NA	NA	8.10362e-61	0.624289	0.636	0.559	2.45653e-56	NA	NA	NA	NA	NA	NA	NA	NA	NA	NA	NA	NA	NA	NA	NA
TCEAL4	1	0	NA	NA	NA	NA	NA	NA	NA	NA	NA	NA	2.40712e-60	0.332576	0.817	0.816	7.29694e-56	NA	NA	NA	NA	NA	NA	NA	NA	NA	NA	NA	NA	NA	NA	NA
DYNC1I1	1	0	NA	NA	NA	NA	NA	NA	NA	NA	NA	NA	2.62196e-59	0.366417	0.271	0.113	7.94821e-55	NA	NA	NA	NA	NA	NA	NA	NA	NA	NA	NA	NA	NA	NA	NA
DLX6-AS1	1	0	NA	NA	NA	NA	NA	NA	NA	NA	NA	NA	1.05516e-58	0.761978	0.316	0.146	3.19862e-54	NA	NA	NA	NA	NA	NA	NA	NA	NA	NA	NA	NA	NA	NA	NA
DCTN2	1	0	NA	NA	NA	NA	NA	NA	NA	NA	NA	NA	1.32582e-57	0.607388	0.747	0.78	4.01908e-53	NA	NA	NA	NA	NA	NA	NA	NA	NA	NA	NA	NA	NA	NA	NA
DUSP26	1	0	NA	NA	NA	NA	NA	NA	NA	NA	NA	NA	5.32536e-56	0.326493	0.245	0.105	1.61433e-51	NA	NA	NA	NA	NA	NA	NA	NA	NA	NA	NA	NA	NA	NA	NA
KLHL35	1	0	NA	NA	NA	NA	NA	NA	NA	NA	NA	NA	9.74065e-56	0.378086	0.241	0.089	2.95278e-51	NA	NA	NA	NA	NA	NA	NA	NA	NA	NA	NA	NA	NA	NA	NA
FXYD7	1	0	NA	NA	NA	NA	NA	NA	NA	NA	NA	NA	8.1912e-55	0.356803	0.221	0.084	2.48308e-50	NA	NA	NA	NA	NA	NA	NA	NA	NA	NA	NA	NA	NA	NA	NA
RP3-525N10.2	1	0	NA	NA	NA	NA	NA	NA	NA	NA	NA	NA	1.38923e-54	0.311198	0.372	0.276	4.21132e-50	NA	NA	NA	NA	NA	NA	NA	NA	NA	NA	NA	NA	NA	NA	NA
AC004540.4	1	0	NA	NA	NA	NA	NA	NA	NA	NA	NA	NA	1.46983e-53	0.318276	0.327	0.182	4.45565e-49	NA	NA	NA	NA	NA	NA	NA	NA	NA	NA	NA	NA	NA	NA	NA
RGMB	1	0	NA	NA	NA	NA	NA	NA	NA	NA	NA	NA	3.94909e-53	0.387454	0.316	0.236	1.19713e-48	NA	NA	NA	NA	NA	NA	NA	NA	NA	NA	NA	NA	NA	NA	NA
EGR1	1	0	NA	NA	NA	NA	NA	NA	NA	NA	NA	NA	5.27779e-53	0.475404	0.705	0.648	1.59991e-48	NA	NA	NA	NA	NA	NA	NA	NA	NA	NA	NA	NA	NA	NA	NA
IFI27L2	1	0	NA	NA	NA	NA	NA	NA	NA	NA	NA	NA	2.02766e-51	0.390776	0.548	0.552	6.14665e-47	NA	NA	NA	NA	NA	NA	NA	NA	NA	NA	NA	NA	NA	NA	NA
CLK1	1	0	NA	NA	NA	NA	NA	NA	NA	NA	NA	NA	3.81545e-49	0.324427	0.583	0.545	1.15662e-44	NA	NA	NA	NA	NA	NA	NA	NA	NA	NA	NA	NA	NA	NA	NA
DBN1	1	0	NA	NA	NA	NA	NA	NA	NA	NA	NA	NA	4.2981e-47	0.32676	0.669	0.675	1.30292e-42	NA	NA	NA	NA	NA	NA	NA	NA	NA	NA	NA	NA	NA	NA	NA
HIPK2	1	0	NA	NA	NA	NA	NA	NA	NA	NA	NA	NA	6.55875e-47	0.320251	0.404	0.401	1.98822e-42	NA	NA	NA	NA	NA	NA	NA	NA	NA	NA	NA	NA	NA	NA	NA
ATAT1	1	0	NA	NA	NA	NA	NA	NA	NA	NA	NA	NA	1.23972e-46	0.336757	0.599	0.609	3.7581e-42	NA	NA	NA	NA	NA	NA	NA	NA	NA	NA	NA	NA	NA	NA	NA
RHOB	1	0	NA	NA	NA	NA	NA	NA	NA	NA	NA	NA	1.76619e-46	0.340428	0.812	0.801	5.35404e-42	NA	NA	NA	NA	NA	NA	NA	NA	NA	NA	NA	NA	NA	NA	NA
SYT1	1	0	NA	NA	NA	NA	NA	NA	NA	NA	NA	NA	1.02334e-42	0.371857	0.257	0.128	3.10214e-38	NA	NA	NA	NA	NA	NA	NA	NA	NA	NA	NA	NA	NA	NA	NA
AKAP9	1	0	NA	NA	NA	NA	NA	NA	NA	NA	NA	NA	5.38108e-42	0.303637	0.715	0.733	1.63122e-37	NA	NA	NA	NA	NA	NA	NA	NA	NA	NA	NA	NA	NA	NA	NA
SOX11	1	0	NA	NA	NA	NA	NA	NA	NA	NA	NA	NA	8.96382e-42	0.443773	0.606	0.59	2.71729e-37	NA	NA	NA	NA	NA	NA	NA	NA	NA	NA	NA	NA	NA	NA	NA
APLP1	1	0	NA	NA	NA	NA	NA	NA	NA	NA	NA	NA	4.037e-41	0.365626	0.676	0.7	1.22378e-36	NA	NA	NA	NA	NA	NA	NA	NA	NA	NA	NA	NA	NA	NA	NA
SLC35E3	1	0	NA	NA	NA	NA	NA	NA	NA	NA	NA	NA	2.36926e-38	0.468414	0.344	0.34	7.18217e-34	NA	NA	NA	NA	NA	NA	NA	NA	NA	NA	NA	NA	NA	NA	NA
STMN1	1	0	NA	NA	NA	NA	NA	NA	NA	NA	NA	NA	4.21274e-37	0.371016	0.927	0.903	1.27705e-32	NA	NA	NA	NA	NA	NA	NA	NA	NA	NA	NA	NA	NA	NA	NA
CRYAB	1	0	NA	NA	NA	NA	NA	NA	NA	NA	NA	NA	1.93387e-36	0.759055	0.603	0.609	5.86233e-32	NA	NA	NA	NA	NA	NA	NA	NA	NA	NA	NA	NA	NA	NA	NA
HSPA1B	1	0	NA	NA	NA	NA	NA	NA	NA	NA	NA	NA	2.27049e-36	0.406823	0.525	0.497	6.88276e-32	NA	NA	NA	NA	NA	NA	NA	NA	NA	NA	NA	NA	NA	NA	NA
DLX2	1	0	NA	NA	NA	NA	NA	NA	NA	NA	NA	NA	9.10018e-36	0.317095	0.272	0.155	2.75863e-31	NA	NA	NA	NA	NA	NA	NA	NA	NA	NA	NA	NA	NA	NA	NA
LBH	1	0	NA	NA	NA	NA	NA	NA	NA	NA	NA	NA	1.53591e-35	0.300449	0.328	0.244	4.65597e-31	NA	NA	NA	NA	NA	NA	NA	NA	NA	NA	NA	NA	NA	NA	NA
C7orf55	1	0	NA	NA	NA	NA	NA	NA	NA	NA	NA	NA	7.70181e-35	0.301092	0.738	0.775	2.33473e-30	NA	NA	NA	NA	NA	NA	NA	NA	NA	NA	NA	NA	NA	NA	NA
KCNQ1OT1	1	0	NA	NA	NA	NA	NA	NA	NA	NA	NA	NA	1.00601e-34	0.32976	0.507	0.483	3.04963e-30	NA	NA	NA	NA	NA	NA	NA	NA	NA	NA	NA	NA	NA	NA	NA
MEIS2	1	0	NA	NA	NA	NA	NA	NA	NA	NA	NA	NA	1.10817e-34	0.377862	0.429	0.407	3.3593e-30	NA	NA	NA	NA	NA	NA	NA	NA	NA	NA	NA	NA	NA	NA	NA
TMEM161B-AS1	1	0	NA	NA	NA	NA	NA	NA	NA	NA	NA	NA	2.40143e-34	0.307372	0.552	0.561	7.27968e-30	NA	NA	NA	NA	NA	NA	NA	NA	NA	NA	NA	NA	NA	NA	NA
CELF4	1	0	NA	NA	NA	NA	NA	NA	NA	NA	NA	NA	2.98111e-34	0.304698	0.227	0.125	9.03692e-30	NA	NA	NA	NA	NA	NA	NA	NA	NA	NA	NA	NA	NA	NA	NA
KIF5A	1	0	NA	NA	NA	NA	NA	NA	NA	NA	NA	NA	7.96482e-34	0.405346	0.286	0.231	2.41445e-29	NA	NA	NA	NA	NA	NA	NA	NA	NA	NA	NA	NA	NA	NA	NA
MBD6	1	0	NA	NA	NA	NA	NA	NA	NA	NA	NA	NA	3.49493e-33	0.354124	0.268	0.243	1.05945e-28	NA	NA	NA	NA	NA	NA	NA	NA	NA	NA	NA	NA	NA	NA	NA
AGAP2-AS1	1	0	NA	NA	NA	NA	NA	NA	NA	NA	NA	NA	6.42244e-32	0.375282	0.243	0.184	1.9469e-27	NA	NA	NA	NA	NA	NA	NA	NA	NA	NA	NA	NA	NA	NA	NA
RP11-620J15.3	1	0	NA	NA	NA	NA	NA	NA	NA	NA	NA	NA	5.6182e-31	0.585255	0.486	0.561	1.7031e-26	NA	NA	NA	NA	NA	NA	NA	NA	NA	NA	NA	NA	NA	NA	NA
ID2	1	0	NA	NA	NA	NA	NA	NA	NA	NA	NA	NA	4.44518e-30	0.317061	0.671	0.676	1.34751e-25	NA	NA	NA	NA	NA	NA	NA	NA	NA	NA	NA	NA	NA	NA	NA
TCF4	1	0	NA	NA	NA	NA	NA	NA	NA	NA	NA	NA	1.30029e-29	0.308267	0.858	0.867	3.9417e-25	NA	NA	NA	NA	NA	NA	NA	NA	NA	NA	NA	NA	NA	NA	NA
CCT2	1	0	NA	NA	NA	NA	NA	NA	NA	NA	NA	NA	1.53357e-28	0.562461	0.788	0.834	4.64887e-24	NA	NA	NA	NA	NA	NA	NA	NA	NA	NA	NA	NA	NA	NA	NA
CCND2	1	0	NA	NA	NA	NA	NA	NA	NA	NA	NA	NA	8.43236e-23	0.336654	0.617	0.653	2.55619e-18	NA	NA	NA	NA	NA	NA	NA	NA	NA	NA	NA	NA	NA	NA	NA
MDM2	1	0	NA	NA	NA	NA	NA	NA	NA	NA	NA	NA	8.66155e-23	0.321691	0.347	0.394	2.62566e-18	NA	NA	NA	NA	NA	NA	NA	NA	NA	NA	NA	NA	NA	NA	NA
NUP107	1	0	NA	NA	NA	NA	NA	NA	NA	NA	NA	NA	1.31927e-22	0.371135	0.414	0.481	3.99924e-18	NA	NA	NA	NA	NA	NA	NA	NA	NA	NA	NA	NA	NA	NA	NA
MAP1B	1	0	NA	NA	NA	NA	NA	NA	NA	NA	NA	NA	2.86612e-21	0.365003	0.902	0.909	8.68837e-17	NA	NA	NA	NA	NA	NA	NA	NA	NA	NA	NA	NA	NA	NA	NA
CPM	1	0	NA	NA	NA	NA	NA	NA	NA	NA	NA	NA	2.25401e-19	0.32524	0.145	0.105	6.83282e-15	NA	NA	NA	NA	NA	NA	NA	NA	NA	NA	NA	NA	NA	NA	NA
RASL11B	1	0	NA	NA	NA	NA	NA	NA	NA	NA	NA	NA	4.11113e-17	0.318886	0.137	0.082	1.24625e-12	NA	NA	NA	NA	NA	NA	NA	NA	NA	NA	NA	NA	NA	NA	NA
DDIT3	1	0	NA	NA	NA	NA	NA	NA	NA	NA	NA	NA	2.94734e-07	0.400425	0.563	0.678	0.00893455	NA	NA	NA	NA	NA	NA	NA	NA	NA	NA	NA	NA	NA	NA	NA
MT3	1	0	NA	NA	NA	NA	NA	NA	NA	NA	NA	NA	0.0042774	0.350125	0.607	0.718	1	NA	NA	NA	NA	NA	NA	NA	NA	NA	NA	NA	NA	NA	NA	NA
LRRN1	1	0	NA	NA	NA	NA	NA	NA	NA	NA	NA	NA	NA	NA	NA	NA	NA	1.2465e-71	0.351398	0.694	0.44	2.95245e-67	NA	NA	NA	NA	NA	NA	NA	NA	NA	NA
GRIA3	1	0	NA	NA	NA	NA	NA	NA	NA	NA	NA	NA	NA	NA	NA	NA	NA	7.31278e-67	0.319231	0.735	0.475	1.73211e-62	NA	NA	NA	NA	NA	NA	NA	NA	NA	NA
SEZ6L	1	0	NA	NA	NA	NA	NA	NA	NA	NA	NA	NA	NA	NA	NA	NA	NA	2.94583e-65	0.338157	0.689	0.431	6.9775e-61	NA	NA	NA	NA	NA	NA	NA	NA	NA	NA
LMF1	1	0	NA	NA	NA	NA	NA	NA	NA	NA	NA	NA	NA	NA	NA	NA	NA	1.53911e-62	0.310981	0.771	0.516	3.64553e-58	NA	NA	NA	NA	NA	NA	NA	NA	NA	NA
LPPR1	1	0	NA	NA	NA	NA	NA	NA	NA	NA	NA	NA	NA	NA	NA	NA	NA	3.06415e-30	0.301572	0.312	0.177	7.25774e-26	NA	NA	NA	NA	NA	NA	NA	NA	NA	NA
SLC1A3	1	0	NA	NA	NA	NA	NA	NA	NA	NA	NA	NA	NA	NA	NA	NA	NA	NA	NA	NA	NA	NA	7.49941e-42	0.898913	0.895	0.684	1.66284e-37	NA	NA	NA	NA	NA
CPE	1	0	NA	NA	NA	NA	NA	NA	NA	NA	NA	NA	NA	NA	NA	NA	NA	NA	NA	NA	NA	NA	4.53038e-37	0.886138	0.72	0.47	1.00452e-32	NA	NA	NA	NA	NA
AHCYL1	1	0	NA	NA	NA	NA	NA	NA	NA	NA	NA	NA	NA	NA	NA	NA	NA	NA	NA	NA	NA	NA	1.14604e-33	0.822452	0.766	0.537	2.54112e-29	NA	NA	NA	NA	NA
SLC1A2	1	0	NA	NA	NA	NA	NA	NA	NA	NA	NA	NA	NA	NA	NA	NA	NA	NA	NA	NA	NA	NA	3.36944e-31	0.681788	0.698	0.4	7.47106e-27	NA	NA	NA	NA	NA
FADS2	1	0	NA	NA	NA	NA	NA	NA	NA	NA	NA	NA	NA	NA	NA	NA	NA	NA	NA	NA	NA	NA	3.26707e-29	0.643683	0.614	0.294	7.24407e-25	NA	NA	NA	NA	NA
MLC1	1	0	NA	NA	NA	NA	NA	NA	NA	NA	NA	NA	NA	NA	NA	NA	NA	NA	NA	NA	NA	NA	1.51712e-28	0.732076	0.595	0.342	3.36391e-24	NA	NA	NA	NA	NA
SPTBN1	1	0	NA	NA	NA	NA	NA	NA	NA	NA	NA	NA	NA	NA	NA	NA	NA	NA	NA	NA	NA	NA	1.50756e-26	0.544874	0.736	0.517	3.3427e-22	NA	NA	NA	NA	NA
SEMA6A	1	0	NA	NA	NA	NA	NA	NA	NA	NA	NA	NA	NA	NA	NA	NA	NA	NA	NA	NA	NA	NA	9.05505e-24	0.404221	0.655	0.409	2.00778e-19	NA	NA	NA	NA	NA
DTNA	1	0	NA	NA	NA	NA	NA	NA	NA	NA	NA	NA	NA	NA	NA	NA	NA	NA	NA	NA	NA	NA	3.88447e-23	0.566819	0.903	0.762	8.61304e-19	NA	NA	NA	NA	NA
NDRG4	1	0	NA	NA	NA	NA	NA	NA	NA	NA	NA	NA	NA	NA	NA	NA	NA	NA	NA	NA	NA	NA	4.06209e-23	0.407511	0.366	0.143	9.00686e-19	NA	NA	NA	NA	NA
CKB	1	0	NA	NA	NA	NA	NA	NA	NA	NA	NA	NA	NA	NA	NA	NA	NA	NA	NA	NA	NA	NA	1.04877e-22	0.55068	0.828	0.6	2.32544e-18	NA	NA	NA	NA	NA
SDC3	1	0	NA	NA	NA	NA	NA	NA	NA	NA	NA	NA	NA	NA	NA	NA	NA	NA	NA	NA	NA	NA	8.15109e-22	0.507765	0.746	0.556	1.80734e-17	NA	NA	NA	NA	NA
GSTM1	1	0	NA	NA	NA	NA	NA	NA	NA	NA	NA	NA	NA	NA	NA	NA	NA	NA	NA	NA	NA	NA	2.27212e-21	0.519684	0.491	0.26	5.03798e-17	NA	NA	NA	NA	NA
F3	1	0	NA	NA	NA	NA	NA	NA	NA	NA	NA	NA	NA	NA	NA	NA	NA	NA	NA	NA	NA	NA	1.35458e-19	0.52803	0.755	0.554	3.00351e-15	NA	NA	NA	NA	NA
PSD2	1	0	NA	NA	NA	NA	NA	NA	NA	NA	NA	NA	NA	NA	NA	NA	NA	NA	NA	NA	NA	NA	5.16309e-19	0.45844	0.418	0.156	1.14481e-14	NA	NA	NA	NA	NA
GPRC5B	1	0	NA	NA	NA	NA	NA	NA	NA	NA	NA	NA	NA	NA	NA	NA	NA	NA	NA	NA	NA	NA	1.67652e-18	0.546365	0.739	0.494	3.71734e-14	NA	NA	NA	NA	NA
SEPP1	1	0	NA	NA	NA	NA	NA	NA	NA	NA	NA	NA	NA	NA	NA	NA	NA	NA	NA	NA	NA	NA	2.82773e-18	0.324577	0.436	0.279	6.26992e-14	NA	NA	NA	NA	NA
LIX1	1	0	NA	NA	NA	NA	NA	NA	NA	NA	NA	NA	NA	NA	NA	NA	NA	NA	NA	NA	NA	NA	2.83407e-18	0.310267	0.262	0.056	6.28398e-14	NA	NA	NA	NA	NA
TRIM9	1	0	NA	NA	NA	NA	NA	NA	NA	NA	NA	NA	NA	NA	NA	NA	NA	NA	NA	NA	NA	NA	6.79281e-18	0.445414	0.744	0.522	1.50617e-13	NA	NA	NA	NA	NA
GPR56	1	0	NA	NA	NA	NA	NA	NA	NA	NA	NA	NA	NA	NA	NA	NA	NA	NA	NA	NA	NA	NA	2.60057e-17	0.409005	0.828	0.634	5.76624e-13	NA	NA	NA	NA	NA
ADCYAP1R1	1	0	NA	NA	NA	NA	NA	NA	NA	NA	NA	NA	NA	NA	NA	NA	NA	NA	NA	NA	NA	NA	3.15944e-17	0.522238	0.41	0.16	7.00544e-13	NA	NA	NA	NA	NA
GRAMD3	1	0	NA	NA	NA	NA	NA	NA	NA	NA	NA	NA	NA	NA	NA	NA	NA	NA	NA	NA	NA	NA	8.76361e-17	0.518989	0.569	0.361	1.94316e-12	NA	NA	NA	NA	NA
CELSR2	1	0	NA	NA	NA	NA	NA	NA	NA	NA	NA	NA	NA	NA	NA	NA	NA	NA	NA	NA	NA	NA	1.28242e-16	0.30096	0.428	0.225	2.84352e-12	NA	NA	NA	NA	NA
CAMK2G	1	0	NA	NA	NA	NA	NA	NA	NA	NA	NA	NA	NA	NA	NA	NA	NA	NA	NA	NA	NA	NA	8.56114e-16	0.305898	0.345	0.11	1.89826e-11	NA	NA	NA	NA	NA
LIFR	1	0	NA	NA	NA	NA	NA	NA	NA	NA	NA	NA	NA	NA	NA	NA	NA	NA	NA	NA	NA	NA	1.34196e-15	0.362999	0.517	0.303	2.97553e-11	NA	NA	NA	NA	NA
CRISPLD1	1	0	NA	NA	NA	NA	NA	NA	NA	NA	NA	NA	NA	NA	NA	NA	NA	NA	NA	NA	NA	NA	1.3647e-15	0.366447	0.375	0.141	3.02594e-11	NA	NA	NA	NA	NA
KCNJ10	1	0	NA	NA	NA	NA	NA	NA	NA	NA	NA	NA	NA	NA	NA	NA	NA	NA	NA	NA	NA	NA	1.66198e-15	0.390754	0.304	0.076	3.6851e-11	NA	NA	NA	NA	NA
SEPW1	1	0	NA	NA	NA	NA	NA	NA	NA	NA	NA	NA	NA	NA	NA	NA	NA	NA	NA	NA	NA	NA	2.30559e-15	0.304454	0.859	0.721	5.11218e-11	NA	NA	NA	NA	NA
EGFR	1	0	NA	NA	NA	NA	NA	NA	NA	NA	NA	NA	NA	NA	NA	NA	NA	NA	NA	NA	NA	NA	7.12234e-15	0.618712	0.852	0.732	1.57924e-10	NA	NA	NA	NA	NA
2020-09-07	1	0	NA	NA	NA	NA	NA	NA	NA	NA	NA	NA	NA	NA	NA	NA	NA	NA	NA	NA	NA	NA	1.42165e-14	0.344702	0.919	0.831	3.15223e-10	NA	NA	NA	NA	NA
PCMTD2	1	0	NA	NA	NA	NA	NA	NA	NA	NA	NA	NA	NA	NA	NA	NA	NA	NA	NA	NA	NA	NA	1.42968e-14	0.303086	0.439	0.255	3.17003e-10	NA	NA	NA	NA	NA
ITGB8	1	0	NA	NA	NA	NA	NA	NA	NA	NA	NA	NA	NA	NA	NA	NA	NA	NA	NA	NA	NA	NA	1.67952e-14	0.375875	0.914	0.766	3.72401e-10	NA	NA	NA	NA	NA
PSRC1	1	0	NA	NA	NA	NA	NA	NA	NA	NA	NA	NA	NA	NA	NA	NA	NA	NA	NA	NA	NA	NA	1.90011e-14	0.378004	0.544	0.338	4.2131e-10	NA	NA	NA	NA	NA
B2M	1	0	NA	NA	NA	NA	NA	NA	NA	NA	NA	NA	NA	NA	NA	NA	NA	NA	NA	NA	NA	NA	2.49494e-14	0.446525	0.97	0.924	5.53203e-10	NA	NA	NA	NA	NA
CNN3	1	0	NA	NA	NA	NA	NA	NA	NA	NA	NA	NA	NA	NA	NA	NA	NA	NA	NA	NA	NA	NA	2.53042e-14	0.351597	0.948	0.872	5.61069e-10	NA	NA	NA	NA	NA
LRRTM2	1	0	NA	NA	NA	NA	NA	NA	NA	NA	NA	NA	NA	NA	NA	NA	NA	NA	NA	NA	NA	NA	3.84675e-14	0.420277	0.258	0.091	8.52941e-10	NA	NA	NA	NA	NA
PMP22	1	0	NA	NA	NA	NA	NA	NA	NA	NA	NA	NA	NA	NA	NA	NA	NA	NA	NA	NA	NA	NA	6.0084e-14	0.40852	0.639	0.491	1.33224e-09	NA	NA	NA	NA	NA
NAV1	1	0	NA	NA	NA	NA	NA	NA	NA	NA	NA	NA	NA	NA	NA	NA	NA	NA	NA	NA	NA	NA	7.76847e-14	0.440904	0.598	0.407	1.7225e-09	NA	NA	NA	NA	NA
HLA-E	1	0	NA	NA	NA	NA	NA	NA	NA	NA	NA	NA	NA	NA	NA	NA	NA	NA	NA	NA	NA	NA	1.27007e-13	0.602987	0.649	0.535	2.81613e-09	NA	NA	NA	NA	NA
ALDH6A1	1	0	NA	NA	NA	NA	NA	NA	NA	NA	NA	NA	NA	NA	NA	NA	NA	NA	NA	NA	NA	NA	2.11282e-13	0.324257	0.355	0.171	4.68476e-09	NA	NA	NA	NA	NA
SPAG9	1	0	NA	NA	NA	NA	NA	NA	NA	NA	NA	NA	NA	NA	NA	NA	NA	NA	NA	NA	NA	NA	3.08885e-13	0.326985	0.607	0.418	6.84891e-09	NA	NA	NA	NA	NA
ALDH7A1	1	0	NA	NA	NA	NA	NA	NA	NA	NA	NA	NA	NA	NA	NA	NA	NA	NA	NA	NA	NA	NA	5.09348e-13	0.342695	0.582	0.327	1.12938e-08	NA	NA	NA	NA	NA
SLC6A11	1	0	NA	NA	NA	NA	NA	NA	NA	NA	NA	NA	NA	NA	NA	NA	NA	NA	NA	NA	NA	NA	5.62989e-13	0.486034	0.207	0.052	1.24831e-08	NA	NA	NA	NA	NA
PRNP	1	0	NA	NA	NA	NA	NA	NA	NA	NA	NA	NA	NA	NA	NA	NA	NA	NA	NA	NA	NA	NA	6.19788e-13	0.382556	0.633	0.489	1.37426e-08	NA	NA	NA	NA	NA
TMBIM4	1	0	NA	NA	NA	NA	NA	NA	NA	NA	NA	NA	NA	NA	NA	NA	NA	NA	NA	NA	NA	NA	8.25059e-13	0.493926	0.696	0.554	1.8294e-08	NA	NA	NA	NA	NA
LANCL2	1	0	NA	NA	NA	NA	NA	NA	NA	NA	NA	NA	NA	NA	NA	NA	NA	NA	NA	NA	NA	NA	1.72829e-12	0.351267	0.563	0.426	3.83213e-08	NA	NA	NA	NA	NA
MASP1	1	0	NA	NA	NA	NA	NA	NA	NA	NA	NA	NA	NA	NA	NA	NA	NA	NA	NA	NA	NA	NA	2.37765e-12	0.313126	0.413	0.149	5.27197e-08	NA	NA	NA	NA	NA
MAOB	1	0	NA	NA	NA	NA	NA	NA	NA	NA	NA	NA	NA	NA	NA	NA	NA	NA	NA	NA	NA	NA	4.68287e-12	0.356318	0.307	0.165	1.03833e-07	NA	NA	NA	NA	NA
CSRP1	1	0	NA	NA	NA	NA	NA	NA	NA	NA	NA	NA	NA	NA	NA	NA	NA	NA	NA	NA	NA	NA	4.75806e-12	0.331102	0.391	0.249	1.055e-07	NA	NA	NA	NA	NA
EZR	1	0	NA	NA	NA	NA	NA	NA	NA	NA	NA	NA	NA	NA	NA	NA	NA	NA	NA	NA	NA	NA	5.7853e-12	0.414877	0.625	0.433	1.28277e-07	NA	NA	NA	NA	NA
2020-09-02	1	0	NA	NA	NA	NA	NA	NA	NA	NA	NA	NA	NA	NA	NA	NA	NA	NA	NA	NA	NA	NA	6.45186e-12	0.335846	0.768	0.69	1.43057e-07	NA	NA	NA	NA	NA
TMEM176B	1	0	NA	NA	NA	NA	NA	NA	NA	NA	NA	NA	NA	NA	NA	NA	NA	NA	NA	NA	NA	NA	7.45679e-12	0.320811	0.34	0.188	1.6534e-07	NA	NA	NA	NA	NA
SRGAP1	1	0	NA	NA	NA	NA	NA	NA	NA	NA	NA	NA	NA	NA	NA	NA	NA	NA	NA	NA	NA	NA	8.23595e-12	0.481836	0.593	0.396	1.82616e-07	NA	NA	NA	NA	NA
C14orf132	1	0	NA	NA	NA	NA	NA	NA	NA	NA	NA	NA	NA	NA	NA	NA	NA	NA	NA	NA	NA	NA	8.51246e-12	0.307426	0.382	0.227	1.88747e-07	NA	NA	NA	NA	NA
GBAS	1	0	NA	NA	NA	NA	NA	NA	NA	NA	NA	NA	NA	NA	NA	NA	NA	NA	NA	NA	NA	NA	1.01808e-11	0.323963	0.671	0.522	2.2574e-07	NA	NA	NA	NA	NA
CASC4	1	0	NA	NA	NA	NA	NA	NA	NA	NA	NA	NA	NA	NA	NA	NA	NA	NA	NA	NA	NA	NA	1.10364e-11	0.328823	0.722	0.58	2.44709e-07	NA	NA	NA	NA	NA
DKK3	1	0	NA	NA	NA	NA	NA	NA	NA	NA	NA	NA	NA	NA	NA	NA	NA	NA	NA	NA	NA	NA	1.41798e-11	0.391087	0.447	0.262	3.14409e-07	NA	NA	NA	NA	NA
NOTCH1	1	0	NA	NA	NA	NA	NA	NA	NA	NA	NA	NA	NA	NA	NA	NA	NA	NA	NA	NA	NA	NA	1.78499e-11	0.432382	0.523	0.318	3.95786e-07	NA	NA	NA	NA	NA
SPOCK1	1	0	NA	NA	NA	NA	NA	NA	NA	NA	NA	NA	NA	NA	NA	NA	NA	NA	NA	NA	NA	NA	2.00715e-11	0.354028	0.151	0.041	4.45045e-07	NA	NA	NA	NA	NA
BBOX1	1	0	NA	NA	NA	NA	NA	NA	NA	NA	NA	NA	NA	NA	NA	NA	NA	NA	NA	NA	NA	NA	3.6879e-11	0.301748	0.424	0.245	8.17718e-07	NA	NA	NA	NA	NA
TIMP3	1	0	NA	NA	NA	NA	NA	NA	NA	NA	NA	NA	NA	NA	NA	NA	NA	NA	NA	NA	NA	NA	5.53501e-11	0.323178	0.431	0.242	1.22728e-06	NA	NA	NA	NA	NA
LGALS3BP	1	0	NA	NA	NA	NA	NA	NA	NA	NA	NA	NA	NA	NA	NA	NA	NA	NA	NA	NA	NA	NA	6.37549e-11	0.340183	0.563	0.396	1.41364e-06	NA	NA	NA	NA	NA
MEST	1	0	NA	NA	NA	NA	NA	NA	NA	NA	NA	NA	NA	NA	NA	NA	NA	NA	NA	NA	NA	NA	7.84667e-11	0.411782	0.693	0.535	1.73984e-06	NA	NA	NA	NA	NA
LRIG1	1	0	NA	NA	NA	NA	NA	NA	NA	NA	NA	NA	NA	NA	NA	NA	NA	NA	NA	NA	NA	NA	8.40218e-11	0.478778	0.533	0.444	1.86302e-06	NA	NA	NA	NA	NA
C8orf46	1	0	NA	NA	NA	NA	NA	NA	NA	NA	NA	NA	NA	NA	NA	NA	NA	NA	NA	NA	NA	NA	1.42392e-10	0.383748	0.339	0.182	3.15725e-06	NA	NA	NA	NA	NA
ARHGEF6	1	0	NA	NA	NA	NA	NA	NA	NA	NA	NA	NA	NA	NA	NA	NA	NA	NA	NA	NA	NA	NA	2.15308e-10	0.330919	0.526	0.359	4.77403e-06	NA	NA	NA	NA	NA
GNS	1	0	NA	NA	NA	NA	NA	NA	NA	NA	NA	NA	NA	NA	NA	NA	NA	NA	NA	NA	NA	NA	2.16085e-10	0.503417	0.404	0.286	4.79125e-06	NA	NA	NA	NA	NA
BBS2	1	0	NA	NA	NA	NA	NA	NA	NA	NA	NA	NA	NA	NA	NA	NA	NA	NA	NA	NA	NA	NA	4.35991e-10	0.305152	0.59	0.418	9.66724e-06	NA	NA	NA	NA	NA
SCARA3	1	0	NA	NA	NA	NA	NA	NA	NA	NA	NA	NA	NA	NA	NA	NA	NA	NA	NA	NA	NA	NA	4.69669e-10	0.413399	0.459	0.329	1.0414e-05	NA	NA	NA	NA	NA
DYRK2	1	0	NA	NA	NA	NA	NA	NA	NA	NA	NA	NA	NA	NA	NA	NA	NA	NA	NA	NA	NA	NA	5.24172e-10	0.365338	0.219	0.11	1.16225e-05	NA	NA	NA	NA	NA
KLHDC8A	1	0	NA	NA	NA	NA	NA	NA	NA	NA	NA	NA	NA	NA	NA	NA	NA	NA	NA	NA	NA	NA	8.75936e-10	0.306949	0.353	0.206	1.94221e-05	NA	NA	NA	NA	NA
MAP4	1	0	NA	NA	NA	NA	NA	NA	NA	NA	NA	NA	NA	NA	NA	NA	NA	NA	NA	NA	NA	NA	1.35711e-09	0.369517	0.696	0.593	3.00911e-05	NA	NA	NA	NA	NA
C6orf192	1	0	NA	NA	NA	NA	NA	NA	NA	NA	NA	NA	NA	NA	NA	NA	NA	NA	NA	NA	NA	NA	2.69314e-09	0.305891	0.397	0.203	5.9715e-05	NA	NA	NA	NA	NA
TPPP3	1	0	NA	NA	NA	NA	NA	NA	NA	NA	NA	NA	NA	NA	NA	NA	NA	NA	NA	NA	NA	NA	3.34876e-09	0.338254	0.3	0.145	7.4252e-05	NA	NA	NA	NA	NA
TBK1	1	0	NA	NA	NA	NA	NA	NA	NA	NA	NA	NA	NA	NA	NA	NA	NA	NA	NA	NA	NA	NA	3.4086e-09	0.423433	0.401	0.316	7.55789e-05	NA	NA	NA	NA	NA
PTTG1IP	1	0	NA	NA	NA	NA	NA	NA	NA	NA	NA	NA	NA	NA	NA	NA	NA	NA	NA	NA	NA	NA	6.04199e-09	0.324524	0.727	0.61	0.000133969	NA	NA	NA	NA	NA
NDST1	1	0	NA	NA	NA	NA	NA	NA	NA	NA	NA	NA	NA	NA	NA	NA	NA	NA	NA	NA	NA	NA	7.68637e-09	0.335278	0.393	0.236	0.00017043	NA	NA	NA	NA	NA
SORT1	1	0	NA	NA	NA	NA	NA	NA	NA	NA	NA	NA	NA	NA	NA	NA	NA	NA	NA	NA	NA	NA	1.03896e-08	0.317874	0.587	0.437	0.00023037	NA	NA	NA	NA	NA
TRIM47	1	0	NA	NA	NA	NA	NA	NA	NA	NA	NA	NA	NA	NA	NA	NA	NA	NA	NA	NA	NA	NA	2.01418e-08	0.350599	0.469	0.387	0.000446605	NA	NA	NA	NA	NA
TPST1	1	0	NA	NA	NA	NA	NA	NA	NA	NA	NA	NA	NA	NA	NA	NA	NA	NA	NA	NA	NA	NA	4.68205e-08	0.388509	0.647	0.571	0.00103815	NA	NA	NA	NA	NA
IFIT2	1	0	NA	NA	NA	NA	NA	NA	NA	NA	NA	NA	NA	NA	NA	NA	NA	NA	NA	NA	NA	NA	1.55668e-07	0.30687	0.181	0.069	0.00345163	NA	NA	NA	NA	NA
LPL	1	0	NA	NA	NA	NA	NA	NA	NA	NA	NA	NA	NA	NA	NA	NA	NA	NA	NA	NA	NA	NA	1.53447e-05	0.450508	0.359	0.355	0.340239	NA	NA	NA	NA	NA
STAT1	1	0	NA	NA	NA	NA	NA	NA	NA	NA	NA	NA	NA	NA	NA	NA	NA	NA	NA	NA	NA	NA	0.000425825	0.300732	0.471	0.431	1	NA	NA	NA	NA	NA
PDGFRA	1	0	NA	NA	NA	NA	NA	NA	NA	NA	NA	NA	NA	NA	NA	NA	NA	NA	NA	NA	NA	NA	NA	NA	NA	NA	NA	0	0.661154	0.563	0.257	0
SCAND1	1	0	NA	NA	NA	NA	NA	NA	NA	NA	NA	NA	NA	NA	NA	NA	NA	NA	NA	NA	NA	NA	NA	NA	NA	NA	NA	0	0.523262	0.641	0.35	0
PHLDA1	1	0	NA	NA	NA	NA	NA	NA	NA	NA	NA	NA	NA	NA	NA	NA	NA	NA	NA	NA	NA	NA	NA	NA	NA	NA	NA	0	0.513508	0.608	0.353	0
ZNF428	1	0	NA	NA	NA	NA	NA	NA	NA	NA	NA	NA	NA	NA	NA	NA	NA	NA	NA	NA	NA	NA	NA	NA	NA	NA	NA	0	0.511145	0.772	0.446	0
GCSH	1	0	NA	NA	NA	NA	NA	NA	NA	NA	NA	NA	NA	NA	NA	NA	NA	NA	NA	NA	NA	NA	NA	NA	NA	NA	NA	0	0.502924	0.653	0.37	0
C9orf16	1	0	NA	NA	NA	NA	NA	NA	NA	NA	NA	NA	NA	NA	NA	NA	NA	NA	NA	NA	NA	NA	NA	NA	NA	NA	NA	0	0.486849	0.617	0.351	0
RCN2	1	0	NA	NA	NA	NA	NA	NA	NA	NA	NA	NA	NA	NA	NA	NA	NA	NA	NA	NA	NA	NA	NA	NA	NA	NA	NA	0	0.481007	0.579	0.324	0
CLTA	1	0	NA	NA	NA	NA	NA	NA	NA	NA	NA	NA	NA	NA	NA	NA	NA	NA	NA	NA	NA	NA	NA	NA	NA	NA	NA	0	0.444533	0.732	0.446	0
COX5A	1	0	NA	NA	NA	NA	NA	NA	NA	NA	NA	NA	NA	NA	NA	NA	NA	NA	NA	NA	NA	NA	NA	NA	NA	NA	NA	0	0.421737	0.637	0.385	0
TBCB	1	0	NA	NA	NA	NA	NA	NA	NA	NA	NA	NA	NA	NA	NA	NA	NA	NA	NA	NA	NA	NA	NA	NA	NA	NA	NA	0	0.408297	0.741	0.468	0
JUNB	1	0	NA	NA	NA	NA	NA	NA	NA	NA	NA	NA	NA	NA	NA	NA	NA	NA	NA	NA	NA	NA	NA	NA	NA	NA	NA	0	0.376412	0.792	0.533	0
RPL13	1	0	NA	NA	NA	NA	NA	NA	NA	NA	NA	NA	NA	NA	NA	NA	NA	NA	NA	NA	NA	NA	NA	NA	NA	NA	NA	0	0.320961	0.955	0.747	0
TUFM	1	0	NA	NA	NA	NA	NA	NA	NA	NA	NA	NA	NA	NA	NA	NA	NA	NA	NA	NA	NA	NA	NA	NA	NA	NA	NA	5.71478e-318	0.404018	0.645	0.403	1.0101442079e-313
RAB2A	1	0	NA	NA	NA	NA	NA	NA	NA	NA	NA	NA	NA	NA	NA	NA	NA	NA	NA	NA	NA	NA	NA	NA	NA	NA	NA	2.35929e-317	0.357015	0.75	0.504	4.1702808974e-313
SPNS1	1	0	NA	NA	NA	NA	NA	NA	NA	NA	NA	NA	NA	NA	NA	NA	NA	NA	NA	NA	NA	NA	NA	NA	NA	NA	NA	2.00692324963e-313	0.530525	0.407	0.192	0
RAB4A	1	0	NA	NA	NA	NA	NA	NA	NA	NA	NA	NA	NA	NA	NA	NA	NA	NA	NA	NA	NA	NA	NA	NA	NA	NA	NA	1.92397e-303	0.495925	0.427	0.211	3.40082e-299
SHISA4	1	0	NA	NA	NA	NA	NA	NA	NA	NA	NA	NA	NA	NA	NA	NA	NA	NA	NA	NA	NA	NA	NA	NA	NA	NA	NA	2.15575e-297	0.503767	0.386	0.177	3.81051e-293
PPDPF	1	0	NA	NA	NA	NA	NA	NA	NA	NA	NA	NA	NA	NA	NA	NA	NA	NA	NA	NA	NA	NA	NA	NA	NA	NA	NA	8.63454e-297	0.358387	0.705	0.455	1.52624e-292
TMEM160	1	0	NA	NA	NA	NA	NA	NA	NA	NA	NA	NA	NA	NA	NA	NA	NA	NA	NA	NA	NA	NA	NA	NA	NA	NA	NA	5.41429e-295	0.49206	0.423	0.201	9.57031e-291
C19orf43	1	0	NA	NA	NA	NA	NA	NA	NA	NA	NA	NA	NA	NA	NA	NA	NA	NA	NA	NA	NA	NA	NA	NA	NA	NA	NA	3.65061e-294	0.347583	0.721	0.474	6.45282e-290
TM4SF1	1	0	NA	NA	NA	NA	NA	NA	NA	NA	NA	NA	NA	NA	NA	NA	NA	NA	NA	NA	NA	NA	NA	NA	NA	NA	NA	1.52901e-284	0.517406	0.452	0.235	2.70268e-280
PRELID1	1	0	NA	NA	NA	NA	NA	NA	NA	NA	NA	NA	NA	NA	NA	NA	NA	NA	NA	NA	NA	NA	NA	NA	NA	NA	NA	1.8e-282	0.408356	0.584	0.347	3.18168e-278
VAMP2	1	0	NA	NA	NA	NA	NA	NA	NA	NA	NA	NA	NA	NA	NA	NA	NA	NA	NA	NA	NA	NA	NA	NA	NA	NA	NA	5.39743e-270	0.368721	0.638	0.41	9.5405e-266
GUK1	1	0	NA	NA	NA	NA	NA	NA	NA	NA	NA	NA	NA	NA	NA	NA	NA	NA	NA	NA	NA	NA	NA	NA	NA	NA	NA	3.25179e-265	0.323501	0.721	0.488	5.74787e-261
NDUFAB1	1	0	NA	NA	NA	NA	NA	NA	NA	NA	NA	NA	NA	NA	NA	NA	NA	NA	NA	NA	NA	NA	NA	NA	NA	NA	NA	3.8295e-263	0.377579	0.639	0.416	6.76903e-259
SNX3	1	0	NA	NA	NA	NA	NA	NA	NA	NA	NA	NA	NA	NA	NA	NA	NA	NA	NA	NA	NA	NA	NA	NA	NA	NA	NA	3.5637e-262	0.310306	0.769	0.551	6.29919e-258
PYURF	1	0	NA	NA	NA	NA	NA	NA	NA	NA	NA	NA	NA	NA	NA	NA	NA	NA	NA	NA	NA	NA	NA	NA	NA	NA	NA	1.37157e-258	0.365207	0.621	0.391	2.42439e-254
ATP5D	1	0	NA	NA	NA	NA	NA	NA	NA	NA	NA	NA	NA	NA	NA	NA	NA	NA	NA	NA	NA	NA	NA	NA	NA	NA	NA	6.34886e-256	0.398143	0.546	0.322	1.12223e-251
SERINC5	1	0	NA	NA	NA	NA	NA	NA	NA	NA	NA	NA	NA	NA	NA	NA	NA	NA	NA	NA	NA	NA	NA	NA	NA	NA	NA	1.42601e-253	0.496323	0.318	0.139	2.52062e-249
SNX22	1	0	NA	NA	NA	NA	NA	NA	NA	NA	NA	NA	NA	NA	NA	NA	NA	NA	NA	NA	NA	NA	NA	NA	NA	NA	NA	6.38249e-252	0.494325	0.194	0.052	1.12817e-247
MAP1LC3A	1	0	NA	NA	NA	NA	NA	NA	NA	NA	NA	NA	NA	NA	NA	NA	NA	NA	NA	NA	NA	NA	NA	NA	NA	NA	NA	1.11644e-248	0.409343	0.466	0.253	1.97342e-244
SOX10	1	0	NA	NA	NA	NA	NA	NA	NA	NA	NA	NA	NA	NA	NA	NA	NA	NA	NA	NA	NA	NA	NA	NA	NA	NA	NA	7.60163e-248	0.488236	0.206	0.058	1.34366e-243
ITM2A	1	0	NA	NA	NA	NA	NA	NA	NA	NA	NA	NA	NA	NA	NA	NA	NA	NA	NA	NA	NA	NA	NA	NA	NA	NA	NA	2.10605e-247	0.548536	0.24	0.081	3.72265e-243
SLC25A3	1	0	NA	NA	NA	NA	NA	NA	NA	NA	NA	NA	NA	NA	NA	NA	NA	NA	NA	NA	NA	NA	NA	NA	NA	NA	NA	1.22386e-246	0.308788	0.72	0.504	2.16329e-242
FAM173A	1	0	NA	NA	NA	NA	NA	NA	NA	NA	NA	NA	NA	NA	NA	NA	NA	NA	NA	NA	NA	NA	NA	NA	NA	NA	NA	2.88406e-245	0.467168	0.293	0.122	5.09786e-241
PDE4B	1	0	NA	NA	NA	NA	NA	NA	NA	NA	NA	NA	NA	NA	NA	NA	NA	NA	NA	NA	NA	NA	NA	NA	NA	NA	NA	2.92141e-241	0.396681	0.499	0.284	5.16389e-237
METTL9	1	0	NA	NA	NA	NA	NA	NA	NA	NA	NA	NA	NA	NA	NA	NA	NA	NA	NA	NA	NA	NA	NA	NA	NA	NA	NA	2.2706e-239	0.392552	0.533	0.326	4.01352e-235
AP1S2	1	0	NA	NA	NA	NA	NA	NA	NA	NA	NA	NA	NA	NA	NA	NA	NA	NA	NA	NA	NA	NA	NA	NA	NA	NA	NA	3.03029e-235	0.380801	0.542	0.335	5.35634e-231
ATP6V0B	1	0	NA	NA	NA	NA	NA	NA	NA	NA	NA	NA	NA	NA	NA	NA	NA	NA	NA	NA	NA	NA	NA	NA	NA	NA	NA	1.38313e-228	0.303881	0.698	0.483	2.44483e-224
MMP16	1	0	NA	NA	NA	NA	NA	NA	NA	NA	NA	NA	NA	NA	NA	NA	NA	NA	NA	NA	NA	NA	NA	NA	NA	NA	NA	1.97677e-226	0.449048	0.383	0.198	3.49414e-222
JTB	1	0	NA	NA	NA	NA	NA	NA	NA	NA	NA	NA	NA	NA	NA	NA	NA	NA	NA	NA	NA	NA	NA	NA	NA	NA	NA	1.14442e-223	0.3387	0.614	0.405	2.02288e-219
KRT10	1	0	NA	NA	NA	NA	NA	NA	NA	NA	NA	NA	NA	NA	NA	NA	NA	NA	NA	NA	NA	NA	NA	NA	NA	NA	NA	6.8721e-223	0.395741	0.517	0.314	1.21471e-218
CLTB	1	0	NA	NA	NA	NA	NA	NA	NA	NA	NA	NA	NA	NA	NA	NA	NA	NA	NA	NA	NA	NA	NA	NA	NA	NA	NA	3.3943e-222	0.416886	0.398	0.212	5.99976e-218
MAP1LC3B	1	0	NA	NA	NA	NA	NA	NA	NA	NA	NA	NA	NA	NA	NA	NA	NA	NA	NA	NA	NA	NA	NA	NA	NA	NA	NA	6.92655e-221	0.337223	0.594	0.381	1.22434e-216
GLTSCR2	1	0	NA	NA	NA	NA	NA	NA	NA	NA	NA	NA	NA	NA	NA	NA	NA	NA	NA	NA	NA	NA	NA	NA	NA	NA	NA	5.43149e-218	0.384112	0.488	0.287	9.6007e-214
CLEC11A	1	0	NA	NA	NA	NA	NA	NA	NA	NA	NA	NA	NA	NA	NA	NA	NA	NA	NA	NA	NA	NA	NA	NA	NA	NA	NA	5.21903e-216	0.42929	0.31	0.144	9.22516e-212
EMC10	1	0	NA	NA	NA	NA	NA	NA	NA	NA	NA	NA	NA	NA	NA	NA	NA	NA	NA	NA	NA	NA	NA	NA	NA	NA	NA	1.03381e-214	0.360683	0.517	0.316	1.82736e-210
CCDC85B	1	0	NA	NA	NA	NA	NA	NA	NA	NA	NA	NA	NA	NA	NA	NA	NA	NA	NA	NA	NA	NA	NA	NA	NA	NA	NA	1.05815e-214	0.41628	0.38	0.199	1.87039e-210
C17orf89	1	0	NA	NA	NA	NA	NA	NA	NA	NA	NA	NA	NA	NA	NA	NA	NA	NA	NA	NA	NA	NA	NA	NA	NA	NA	NA	6.10708e-212	0.400128	0.436	0.244	1.07949e-207
NME3	1	0	NA	NA	NA	NA	NA	NA	NA	NA	NA	NA	NA	NA	NA	NA	NA	NA	NA	NA	NA	NA	NA	NA	NA	NA	NA	7.32816e-212	0.389329	0.41	0.225	1.29533e-207
SLC25A4	1	0	NA	NA	NA	NA	NA	NA	NA	NA	NA	NA	NA	NA	NA	NA	NA	NA	NA	NA	NA	NA	NA	NA	NA	NA	NA	1.73078e-210	0.377492	0.476	0.285	3.05933e-206
MRPS26	1	0	NA	NA	NA	NA	NA	NA	NA	NA	NA	NA	NA	NA	NA	NA	NA	NA	NA	NA	NA	NA	NA	NA	NA	NA	NA	1.27255e-204	0.378957	0.447	0.264	2.24936e-200
MZT2B	1	0	NA	NA	NA	NA	NA	NA	NA	NA	NA	NA	NA	NA	NA	NA	NA	NA	NA	NA	NA	NA	NA	NA	NA	NA	NA	3.55684e-204	0.336848	0.604	0.399	6.28707e-200
MAGEF1	1	0	NA	NA	NA	NA	NA	NA	NA	NA	NA	NA	NA	NA	NA	NA	NA	NA	NA	NA	NA	NA	NA	NA	NA	NA	NA	4.76403e-204	0.370989	0.438	0.253	8.42091e-200
LRPAP1	1	0	NA	NA	NA	NA	NA	NA	NA	NA	NA	NA	NA	NA	NA	NA	NA	NA	NA	NA	NA	NA	NA	NA	NA	NA	NA	6.0532e-204	0.358661	0.519	0.329	1.06996e-199
IGF2	1	0	NA	NA	NA	NA	NA	NA	NA	NA	NA	NA	NA	NA	NA	NA	NA	NA	NA	NA	NA	NA	NA	NA	NA	NA	NA	1.51369e-196	0.481695	0.28	0.117	2.67561e-192
MRPL41	1	0	NA	NA	NA	NA	NA	NA	NA	NA	NA	NA	NA	NA	NA	NA	NA	NA	NA	NA	NA	NA	NA	NA	NA	NA	NA	2.09071e-195	0.363838	0.495	0.306	3.69555e-191
ARL2BP	1	0	NA	NA	NA	NA	NA	NA	NA	NA	NA	NA	NA	NA	NA	NA	NA	NA	NA	NA	NA	NA	NA	NA	NA	NA	NA	3.76324e-194	0.350467	0.505	0.315	6.6519e-190
HINT2	1	0	NA	NA	NA	NA	NA	NA	NA	NA	NA	NA	NA	NA	NA	NA	NA	NA	NA	NA	NA	NA	NA	NA	NA	NA	NA	3.40677e-193	0.38557	0.439	0.259	6.02181e-189
C1orf122	1	0	NA	NA	NA	NA	NA	NA	NA	NA	NA	NA	NA	NA	NA	NA	NA	NA	NA	NA	NA	NA	NA	NA	NA	NA	NA	4.86936e-191	0.312256	0.578	0.382	8.60708e-187
GRHPR	1	0	NA	NA	NA	NA	NA	NA	NA	NA	NA	NA	NA	NA	NA	NA	NA	NA	NA	NA	NA	NA	NA	NA	NA	NA	NA	7.34988e-188	0.327059	0.543	0.352	1.29917e-183
RTKN	1	0	NA	NA	NA	NA	NA	NA	NA	NA	NA	NA	NA	NA	NA	NA	NA	NA	NA	NA	NA	NA	NA	NA	NA	NA	NA	5.68414e-187	0.394502	0.237	0.102	1.00473e-182
IDH2	1	0	NA	NA	NA	NA	NA	NA	NA	NA	NA	NA	NA	NA	NA	NA	NA	NA	NA	NA	NA	NA	NA	NA	NA	NA	NA	8.92947e-185	0.347311	0.489	0.306	1.57837e-180
RAB5C	1	0	NA	NA	NA	NA	NA	NA	NA	NA	NA	NA	NA	NA	NA	NA	NA	NA	NA	NA	NA	NA	NA	NA	NA	NA	NA	4.08815e-184	0.319566	0.542	0.356	7.22622e-180
QDPR	1	0	NA	NA	NA	NA	NA	NA	NA	NA	NA	NA	NA	NA	NA	NA	NA	NA	NA	NA	NA	NA	NA	NA	NA	NA	NA	9.5073e-184	0.36185	0.405	0.233	1.68051e-179
C19orf60	1	0	NA	NA	NA	NA	NA	NA	NA	NA	NA	NA	NA	NA	NA	NA	NA	NA	NA	NA	NA	NA	NA	NA	NA	NA	NA	1.6304e-182	0.347299	0.479	0.294	2.88189e-178
SNF8	1	0	NA	NA	NA	NA	NA	NA	NA	NA	NA	NA	NA	NA	NA	NA	NA	NA	NA	NA	NA	NA	NA	NA	NA	NA	NA	1.34384e-179	0.35352	0.437	0.262	2.37536e-175
SNTG1	1	0	NA	NA	NA	NA	NA	NA	NA	NA	NA	NA	NA	NA	NA	NA	NA	NA	NA	NA	NA	NA	NA	NA	NA	NA	NA	6.52219e-177	0.395381	0.315	0.153	1.15286e-172
MLF2	1	0	NA	NA	NA	NA	NA	NA	NA	NA	NA	NA	NA	NA	NA	NA	NA	NA	NA	NA	NA	NA	NA	NA	NA	NA	NA	3.53107e-175	0.30059	0.587	0.403	6.24151e-171
TMOD2	1	0	NA	NA	NA	NA	NA	NA	NA	NA	NA	NA	NA	NA	NA	NA	NA	NA	NA	NA	NA	NA	NA	NA	NA	NA	NA	5.52391e-175	0.365965	0.287	0.137	9.76407e-171
APBA2	1	0	NA	NA	NA	NA	NA	NA	NA	NA	NA	NA	NA	NA	NA	NA	NA	NA	NA	NA	NA	NA	NA	NA	NA	NA	NA	2.2015e-171	0.356738	0.297	0.14	3.89137e-167
GOLM1	1	0	NA	NA	NA	NA	NA	NA	NA	NA	NA	NA	NA	NA	NA	NA	NA	NA	NA	NA	NA	NA	NA	NA	NA	NA	NA	1.10865e-169	0.340821	0.442	0.271	1.95964e-165
PPP4C	1	0	NA	NA	NA	NA	NA	NA	NA	NA	NA	NA	NA	NA	NA	NA	NA	NA	NA	NA	NA	NA	NA	NA	NA	NA	NA	1.67968e-167	0.316251	0.503	0.326	2.969e-163
GRB14	1	0	NA	NA	NA	NA	NA	NA	NA	NA	NA	NA	NA	NA	NA	NA	NA	NA	NA	NA	NA	NA	NA	NA	NA	NA	NA	5.06545e-165	0.404308	0.16	0.052	8.95369e-161
PPP2R2B	1	0	NA	NA	NA	NA	NA	NA	NA	NA	NA	NA	NA	NA	NA	NA	NA	NA	NA	NA	NA	NA	NA	NA	NA	NA	NA	1.23862e-163	0.327395	0.415	0.244	2.18938e-159
HIST3H2A	1	0	NA	NA	NA	NA	NA	NA	NA	NA	NA	NA	NA	NA	NA	NA	NA	NA	NA	NA	NA	NA	NA	NA	NA	NA	NA	1.08858e-162	0.408594	0.215	0.088	1.92417e-158
LRRTM3	1	0	NA	NA	NA	NA	NA	NA	NA	NA	NA	NA	NA	NA	NA	NA	NA	NA	NA	NA	NA	NA	NA	NA	NA	NA	NA	1.53374e-162	0.342898	0.212	0.078	2.71104e-158
TMEM9B	1	0	NA	NA	NA	NA	NA	NA	NA	NA	NA	NA	NA	NA	NA	NA	NA	NA	NA	NA	NA	NA	NA	NA	NA	NA	NA	1.13419e-160	0.330882	0.459	0.296	2.00479e-156
TMEM59L	1	0	NA	NA	NA	NA	NA	NA	NA	NA	NA	NA	NA	NA	NA	NA	NA	NA	NA	NA	NA	NA	NA	NA	NA	NA	NA	4.81069e-158	0.350623	0.237	0.105	8.50338e-154
PGRMC1	1	0	NA	NA	NA	NA	NA	NA	NA	NA	NA	NA	NA	NA	NA	NA	NA	NA	NA	NA	NA	NA	NA	NA	NA	NA	NA	1.59192e-157	0.313759	0.482	0.311	2.81388e-153
UROS	1	0	NA	NA	NA	NA	NA	NA	NA	NA	NA	NA	NA	NA	NA	NA	NA	NA	NA	NA	NA	NA	NA	NA	NA	NA	NA	6.0752e-155	0.353416	0.272	0.138	1.07385e-150
COMMD7	1	0	NA	NA	NA	NA	NA	NA	NA	NA	NA	NA	NA	NA	NA	NA	NA	NA	NA	NA	NA	NA	NA	NA	NA	NA	NA	1.14603e-148	0.320495	0.364	0.213	2.02572e-144
BAG1	1	0	NA	NA	NA	NA	NA	NA	NA	NA	NA	NA	NA	NA	NA	NA	NA	NA	NA	NA	NA	NA	NA	NA	NA	NA	NA	7.35735e-148	0.332538	0.369	0.218	1.30049e-143
CAHM	1	0	NA	NA	NA	NA	NA	NA	NA	NA	NA	NA	NA	NA	NA	NA	NA	NA	NA	NA	NA	NA	NA	NA	NA	NA	NA	7.65307e-148	0.333731	0.155	0.051	1.35276e-143
SPATA6	1	0	NA	NA	NA	NA	NA	NA	NA	NA	NA	NA	NA	NA	NA	NA	NA	NA	NA	NA	NA	NA	NA	NA	NA	NA	NA	9.40164e-148	0.333465	0.348	0.198	1.66183e-143
CTTNBP2	1	0	NA	NA	NA	NA	NA	NA	NA	NA	NA	NA	NA	NA	NA	NA	NA	NA	NA	NA	NA	NA	NA	NA	NA	NA	NA	2.30795e-145	0.358521	0.297	0.164	4.07952e-141
MMP2	1	0	NA	NA	NA	NA	NA	NA	NA	NA	NA	NA	NA	NA	NA	NA	NA	NA	NA	NA	NA	NA	NA	NA	NA	NA	NA	2.61414e-141	0.322076	0.171	0.064	4.62075e-137
FBXO7	1	0	NA	NA	NA	NA	NA	NA	NA	NA	NA	NA	NA	NA	NA	NA	NA	NA	NA	NA	NA	NA	NA	NA	NA	NA	NA	7.22889e-140	0.333337	0.364	0.222	1.27778e-135
EVI2A	1	0	NA	NA	NA	NA	NA	NA	NA	NA	NA	NA	NA	NA	NA	NA	NA	NA	NA	NA	NA	NA	NA	NA	NA	NA	NA	1.15925e-139	0.351135	0.142	0.048	2.0491e-135
MRPL12	1	0	NA	NA	NA	NA	NA	NA	NA	NA	NA	NA	NA	NA	NA	NA	NA	NA	NA	NA	NA	NA	NA	NA	NA	NA	NA	2.34211e-139	0.328254	0.332	0.194	4.13991e-135
SYT17	1	0	NA	NA	NA	NA	NA	NA	NA	NA	NA	NA	NA	NA	NA	NA	NA	NA	NA	NA	NA	NA	NA	NA	NA	NA	NA	1.36492e-138	0.321337	0.254	0.124	2.41262e-134
C3orf70	1	0	NA	NA	NA	NA	NA	NA	NA	NA	NA	NA	NA	NA	NA	NA	NA	NA	NA	NA	NA	NA	NA	NA	NA	NA	NA	4.61633e-138	0.327292	0.216	0.102	8.15983e-134
DPP6	1	0	NA	NA	NA	NA	NA	NA	NA	NA	NA	NA	NA	NA	NA	NA	NA	NA	NA	NA	NA	NA	NA	NA	NA	NA	NA	5.03515e-138	0.3254	0.279	0.142	8.90013e-134
COL9A2	1	0	NA	NA	NA	NA	NA	NA	NA	NA	NA	NA	NA	NA	NA	NA	NA	NA	NA	NA	NA	NA	NA	NA	NA	NA	NA	3.69092e-135	0.325354	0.172	0.066	6.52407e-131
PKIB	1	0	NA	NA	NA	NA	NA	NA	NA	NA	NA	NA	NA	NA	NA	NA	NA	NA	NA	NA	NA	NA	NA	NA	NA	NA	NA	2.17386e-134	0.355223	0.342	0.204	3.84251e-130
NPY	1	0	NA	NA	NA	NA	NA	NA	NA	NA	NA	NA	NA	NA	NA	NA	NA	NA	NA	NA	NA	NA	NA	NA	NA	NA	NA	2.5671e-134	0.405816	0.208	0.09	4.5376e-130
MPST	1	0	NA	NA	NA	NA	NA	NA	NA	NA	NA	NA	NA	NA	NA	NA	NA	NA	NA	NA	NA	NA	NA	NA	NA	NA	NA	1.54426e-133	0.31362	0.306	0.171	2.72963e-129
DNM3	1	0	NA	NA	NA	NA	NA	NA	NA	NA	NA	NA	NA	NA	NA	NA	NA	NA	NA	NA	NA	NA	NA	NA	NA	NA	NA	3.3639e-131	0.335752	0.187	0.083	5.94603e-127
C1QTNF4	1	0	NA	NA	NA	NA	NA	NA	NA	NA	NA	NA	NA	NA	NA	NA	NA	NA	NA	NA	NA	NA	NA	NA	NA	NA	NA	1.80552e-130	0.325828	0.139	0.045	3.19143e-126
APMAP	1	0	NA	NA	NA	NA	NA	NA	NA	NA	NA	NA	NA	NA	NA	NA	NA	NA	NA	NA	NA	NA	NA	NA	NA	NA	NA	1.81243e-130	0.313356	0.331	0.195	3.20365e-126
TMEM165	1	0	NA	NA	NA	NA	NA	NA	NA	NA	NA	NA	NA	NA	NA	NA	NA	NA	NA	NA	NA	NA	NA	NA	NA	NA	NA	3.92452e-130	0.302777	0.42	0.273	6.93697e-126
SQLE	1	0	NA	NA	NA	NA	NA	NA	NA	NA	NA	NA	NA	NA	NA	NA	NA	NA	NA	NA	NA	NA	NA	NA	NA	NA	NA	8.93431e-130	0.306702	0.441	0.292	1.57923e-125
ERBB3	1	0	NA	NA	NA	NA	NA	NA	NA	NA	NA	NA	NA	NA	NA	NA	NA	NA	NA	NA	NA	NA	NA	NA	NA	NA	NA	1.90004e-128	0.309643	0.133	0.044	3.35852e-124
KCND2	1	0	NA	NA	NA	NA	NA	NA	NA	NA	NA	NA	NA	NA	NA	NA	NA	NA	NA	NA	NA	NA	NA	NA	NA	NA	NA	1.21875e-127	0.344924	0.187	0.082	2.15425e-123
LYPD1	1	0	NA	NA	NA	NA	NA	NA	NA	NA	NA	NA	NA	NA	NA	NA	NA	NA	NA	NA	NA	NA	NA	NA	NA	NA	NA	2.08049e-127	0.325069	0.289	0.16	3.67748e-123
COL20A1	1	0	NA	NA	NA	NA	NA	NA	NA	NA	NA	NA	NA	NA	NA	NA	NA	NA	NA	NA	NA	NA	NA	NA	NA	NA	NA	7.68507e-127	0.327181	0.139	0.047	1.35841e-122
RGMA	1	0	NA	NA	NA	NA	NA	NA	NA	NA	NA	NA	NA	NA	NA	NA	NA	NA	NA	NA	NA	NA	NA	NA	NA	NA	NA	5.68808e-126	0.357654	0.316	0.19	1.00542e-121
STUB1	1	0	NA	NA	NA	NA	NA	NA	NA	NA	NA	NA	NA	NA	NA	NA	NA	NA	NA	NA	NA	NA	NA	NA	NA	NA	NA	1.05977e-125	0.300462	0.388	0.245	1.87325e-121
TCEA2	1	0	NA	NA	NA	NA	NA	NA	NA	NA	NA	NA	NA	NA	NA	NA	NA	NA	NA	NA	NA	NA	NA	NA	NA	NA	NA	1.82645e-123	0.302857	0.356	0.219	3.22843e-119
ARPP21	1	0	NA	NA	NA	NA	NA	NA	NA	NA	NA	NA	NA	NA	NA	NA	NA	NA	NA	NA	NA	NA	NA	NA	NA	NA	NA	2.7891e-123	0.336736	0.213	0.102	4.93001e-119
PTP4A3	1	0	NA	NA	NA	NA	NA	NA	NA	NA	NA	NA	NA	NA	NA	NA	NA	NA	NA	NA	NA	NA	NA	NA	NA	NA	NA	3.15831e-123	0.327926	0.198	0.087	5.58262e-119
TNIK	1	0	NA	NA	NA	NA	NA	NA	NA	NA	NA	NA	NA	NA	NA	NA	NA	NA	NA	NA	NA	NA	NA	NA	NA	NA	NA	1.5834e-122	0.300439	0.341	0.204	2.79882e-118
MPG	1	0	NA	NA	NA	NA	NA	NA	NA	NA	NA	NA	NA	NA	NA	NA	NA	NA	NA	NA	NA	NA	NA	NA	NA	NA	NA	2.44345e-122	0.30325	0.325	0.195	4.31905e-118
C20orf24	1	0	NA	NA	NA	NA	NA	NA	NA	NA	NA	NA	NA	NA	NA	NA	NA	NA	NA	NA	NA	NA	NA	NA	NA	NA	NA	2.62311e-120	0.300866	0.358	0.221	4.63661e-116
LINC00643	1	0	NA	NA	NA	NA	NA	NA	NA	NA	NA	NA	NA	NA	NA	NA	NA	NA	NA	NA	NA	NA	NA	NA	NA	NA	NA	1.23292e-119	0.321528	0.136	0.049	2.17932e-115
RBFA	1	0	NA	NA	NA	NA	NA	NA	NA	NA	NA	NA	NA	NA	NA	NA	NA	NA	NA	NA	NA	NA	NA	NA	NA	NA	NA	1.81996e-119	0.32428	0.251	0.138	3.21696e-115
DNAJC1	1	0	NA	NA	NA	NA	NA	NA	NA	NA	NA	NA	NA	NA	NA	NA	NA	NA	NA	NA	NA	NA	NA	NA	NA	NA	NA	8.67742e-119	0.31871	0.295	0.17	1.53382e-114
GPR137B	1	0	NA	NA	NA	NA	NA	NA	NA	NA	NA	NA	NA	NA	NA	NA	NA	NA	NA	NA	NA	NA	NA	NA	NA	NA	NA	5.56496e-117	0.300481	0.171	0.078	9.83662e-113
MDFI	1	0	NA	NA	NA	NA	NA	NA	NA	NA	NA	NA	NA	NA	NA	NA	NA	NA	NA	NA	NA	NA	NA	NA	NA	NA	NA	2.18185e-116	0.310161	0.174	0.079	3.85664e-112
KANK1	1	0	NA	NA	NA	NA	NA	NA	NA	NA	NA	NA	NA	NA	NA	NA	NA	NA	NA	NA	NA	NA	NA	NA	NA	NA	NA	3.59626e-116	0.304219	0.284	0.163	6.35675e-112
VGF	1	0	NA	NA	NA	NA	NA	NA	NA	NA	NA	NA	NA	NA	NA	NA	NA	NA	NA	NA	NA	NA	NA	NA	NA	NA	NA	5.03468e-115	0.338812	0.144	0.056	8.8993e-111
EIF1AY	1	0	NA	NA	NA	NA	NA	NA	NA	NA	NA	NA	NA	NA	NA	NA	NA	NA	NA	NA	NA	NA	NA	NA	NA	NA	NA	7.27247e-115	0.30519	0.341	0.214	1.28548e-110
SDF2L1	1	0	NA	NA	NA	NA	NA	NA	NA	NA	NA	NA	NA	NA	NA	NA	NA	NA	NA	NA	NA	NA	NA	NA	NA	NA	NA	6.88779e-114	0.302026	0.338	0.209	1.21749e-109
RAB33A	1	0	NA	NA	NA	NA	NA	NA	NA	NA	NA	NA	NA	NA	NA	NA	NA	NA	NA	NA	NA	NA	NA	NA	NA	NA	NA	4.03724e-112	0.3071	0.146	0.059	7.13622e-108
RTN1	1	0	NA	NA	NA	NA	NA	NA	NA	NA	NA	NA	NA	NA	NA	NA	NA	NA	NA	NA	NA	NA	NA	NA	NA	NA	NA	4.71242e-107	0.301468	0.264	0.146	8.32967e-103
TMEFF2	1	0	NA	NA	NA	NA	NA	NA	NA	NA	NA	NA	NA	NA	NA	NA	NA	NA	NA	NA	NA	NA	NA	NA	NA	NA	NA	4.61221e-105	0.304995	0.152	0.066	8.15254e-101
ASAH1	0	1	1.02604e-46	0.35814	0.702	0.568	3.35907e-42	NA	NA	NA	NA	NA	NA	NA	NA	NA	NA	NA	NA	NA	NA	NA	NA	NA	NA	NA	NA	NA	NA	NA	NA	NA
SPRY1	0	1	5.98676e-45	0.404633	0.57	0.382	1.95995e-40	NA	NA	NA	NA	NA	NA	NA	NA	NA	NA	NA	NA	NA	NA	NA	NA	NA	NA	NA	NA	NA	NA	NA	NA	NA
C1orf21	0	1	1.59253e-44	0.408651	0.6	0.444	5.21362e-40	NA	NA	NA	NA	NA	NA	NA	NA	NA	NA	NA	NA	NA	NA	NA	NA	NA	NA	NA	NA	NA	NA	NA	NA	NA
CA2	0	1	5.09222e-44	0.454489	0.31	0.145	1.66709e-39	NA	NA	NA	NA	NA	NA	NA	NA	NA	NA	NA	NA	NA	NA	NA	NA	NA	NA	NA	NA	NA	NA	NA	NA	NA
ARL5A	0	1	4.49071e-43	0.345869	0.728	0.606	1.47017e-38	NA	NA	NA	NA	NA	NA	NA	NA	NA	NA	NA	NA	NA	NA	NA	NA	NA	NA	NA	NA	NA	NA	NA	NA	NA
HIST1H2AC	0	1	1.2331e-42	0.326279	0.243	0.096	4.03693e-38	NA	NA	NA	NA	NA	NA	NA	NA	NA	NA	NA	NA	NA	NA	NA	NA	NA	NA	NA	NA	NA	NA	NA	NA	NA
CDH2	0	1	9.28099e-42	0.312694	0.808	0.707	3.03841e-37	NA	NA	NA	NA	NA	NA	NA	NA	NA	NA	NA	NA	NA	NA	NA	NA	NA	NA	NA	NA	NA	NA	NA	NA	NA
SH3BGRL	0	1	2.26698e-40	0.344992	0.732	0.63	7.42163e-36	NA	NA	NA	NA	NA	NA	NA	NA	NA	NA	NA	NA	NA	NA	NA	NA	NA	NA	NA	NA	NA	NA	NA	NA	NA
PDHX	0	1	8.89172e-40	0.387101	0.37	0.207	2.91097e-35	NA	NA	NA	NA	NA	NA	NA	NA	NA	NA	NA	NA	NA	NA	NA	NA	NA	NA	NA	NA	NA	NA	NA	NA	NA
RAB9A	0	1	5.20547e-37	0.341807	0.482	0.327	1.70417e-32	NA	NA	NA	NA	NA	NA	NA	NA	NA	NA	NA	NA	NA	NA	NA	NA	NA	NA	NA	NA	NA	NA	NA	NA	NA
LYRM5	0	1	9.13546e-37	0.337035	0.494	0.331	2.99077e-32	NA	NA	NA	NA	NA	NA	NA	NA	NA	NA	NA	NA	NA	NA	NA	NA	NA	NA	NA	NA	NA	NA	NA	NA	NA
HLA-DRA	0	1	4.51396e-36	0.464785	0.19	0.07	1.47778e-31	NA	NA	NA	NA	NA	NA	NA	NA	NA	NA	NA	NA	NA	NA	NA	NA	NA	NA	NA	NA	NA	NA	NA	NA	NA
MFGE8	0	1	2.44048e-34	0.335235	0.675	0.573	7.98963e-30	NA	NA	NA	NA	NA	NA	NA	NA	NA	NA	NA	NA	NA	NA	NA	NA	NA	NA	NA	NA	NA	NA	NA	NA	NA
MORC4	0	1	1.25871e-33	0.329272	0.312	0.167	4.12077e-29	NA	NA	NA	NA	NA	NA	NA	NA	NA	NA	NA	NA	NA	NA	NA	NA	NA	NA	NA	NA	NA	NA	NA	NA	NA
PLOD2	0	1	1.36083e-33	0.323578	0.475	0.32	4.45508e-29	NA	NA	NA	NA	NA	NA	NA	NA	NA	NA	NA	NA	NA	NA	NA	NA	NA	NA	NA	NA	NA	NA	NA	NA	NA
VGLL4	0	1	8.84937e-33	0.313244	0.514	0.361	2.89711e-28	NA	NA	NA	NA	NA	NA	NA	NA	NA	NA	NA	NA	NA	NA	NA	NA	NA	NA	NA	NA	NA	NA	NA	NA	NA
SCARB2	0	1	2.41667e-32	0.319714	0.555	0.414	7.9117e-28	NA	NA	NA	NA	NA	NA	NA	NA	NA	NA	NA	NA	NA	NA	NA	NA	NA	NA	NA	NA	NA	NA	NA	NA	NA
LINC01158	0	1	1.03168e-31	0.345515	0.519	0.366	3.3775e-27	NA	NA	NA	NA	NA	NA	NA	NA	NA	NA	NA	NA	NA	NA	NA	NA	NA	NA	NA	NA	NA	NA	NA	NA	NA
IGFBP7	0	1	3.34508e-29	0.480418	0.733	0.651	1.09511e-24	NA	NA	NA	NA	NA	NA	NA	NA	NA	NA	NA	NA	NA	NA	NA	NA	NA	NA	NA	NA	NA	NA	NA	NA	NA
APIP	0	1	1.81253e-27	0.352186	0.464	0.335	5.93386e-23	NA	NA	NA	NA	NA	NA	NA	NA	NA	NA	NA	NA	NA	NA	NA	NA	NA	NA	NA	NA	NA	NA	NA	NA	NA
LAMP2	0	1	4.21869e-27	0.304301	0.618	0.522	1.38111e-22	NA	NA	NA	NA	NA	NA	NA	NA	NA	NA	NA	NA	NA	NA	NA	NA	NA	NA	NA	NA	NA	NA	NA	NA	NA
SERPINF1	0	1	8.23974e-23	0.371064	0.501	0.385	2.69753e-18	NA	NA	NA	NA	NA	NA	NA	NA	NA	NA	NA	NA	NA	NA	NA	NA	NA	NA	NA	NA	NA	NA	NA	NA	NA
CTSV	0	1	0.000269614	0.362309	0.47	0.468	1	NA	NA	NA	NA	NA	NA	NA	NA	NA	NA	NA	NA	NA	NA	NA	NA	NA	NA	NA	NA	NA	NA	NA	NA	NA
EEF1A1	0	1	7.9593e-209	0.372702	1	1	2.60571e-204	NA	NA	NA	NA	NA	NA	NA	NA	NA	NA	NA	NA	NA	NA	NA	NA	NA	NA	NA	NA	NA	NA	NA	NA	NA
FTL	0	1	1.17051e-199	0.592111	1	0.997	3.83203e-195	NA	NA	NA	NA	NA	NA	NA	NA	NA	NA	NA	NA	NA	NA	NA	NA	NA	NA	NA	NA	NA	NA	NA	NA	NA
SAT1	0	1	7.28328e-176	0.942521	0.896	0.715	2.3844e-171	NA	NA	NA	NA	NA	NA	NA	NA	NA	NA	NA	NA	NA	NA	NA	NA	NA	NA	NA	NA	NA	NA	NA	NA	NA
FTH1	0	1	9.00077e-133	0.354401	1	1	2.94667e-128	NA	NA	NA	NA	NA	NA	NA	NA	NA	NA	NA	NA	NA	NA	NA	NA	NA	NA	NA	NA	NA	NA	NA	NA	NA
TIMP4	0	1	8.08187e-126	0.461991	0.241	0.035	2.64584e-121	NA	NA	NA	NA	NA	NA	NA	NA	NA	NA	NA	NA	NA	NA	NA	NA	NA	NA	NA	NA	NA	NA	NA	NA	NA
RAB13	0	1	1.11135e-105	0.435344	0.973	0.936	3.63832e-101	NA	NA	NA	NA	NA	NA	NA	NA	NA	NA	NA	NA	NA	NA	NA	NA	NA	NA	NA	NA	NA	NA	NA	NA	NA
LHFP	0	1	1.50239e-96	0.556646	0.654	0.391	4.91852e-92	NA	NA	NA	NA	NA	NA	NA	NA	NA	NA	NA	NA	NA	NA	NA	NA	NA	NA	NA	NA	NA	NA	NA	NA	NA
ATP6V1G1	0	1	3.74838e-96	0.444512	0.935	0.863	1.22715e-91	NA	NA	NA	NA	NA	NA	NA	NA	NA	NA	NA	NA	NA	NA	NA	NA	NA	NA	NA	NA	NA	NA	NA	NA	NA
ST13	0	1	1.01607e-95	0.401148	0.958	0.911	3.32642e-91	NA	NA	NA	NA	NA	NA	NA	NA	NA	NA	NA	NA	NA	NA	NA	NA	NA	NA	NA	NA	NA	NA	NA	NA	NA
RIPPLY1	0	1	1.52696e-94	0.725874	0.222	0.041	4.99898e-90	NA	NA	NA	NA	NA	NA	NA	NA	NA	NA	NA	NA	NA	NA	NA	NA	NA	NA	NA	NA	NA	NA	NA	NA	NA
NGFRAP1	0	1	4.29463e-89	0.421328	0.948	0.886	1.40598e-84	NA	NA	NA	NA	NA	NA	NA	NA	NA	NA	NA	NA	NA	NA	NA	NA	NA	NA	NA	NA	NA	NA	NA	NA	NA
ARL6IP5	0	1	2.40623e-77	0.396975	0.935	0.863	7.87752e-73	NA	NA	NA	NA	NA	NA	NA	NA	NA	NA	NA	NA	NA	NA	NA	NA	NA	NA	NA	NA	NA	NA	NA	NA	NA
LAMA4	0	1	9.40638e-66	0.316172	0.221	0.058	3.07946e-61	NA	NA	NA	NA	NA	NA	NA	NA	NA	NA	NA	NA	NA	NA	NA	NA	NA	NA	NA	NA	NA	NA	NA	NA	NA
TMEM59	0	1	1.16925e-62	0.378787	0.89	0.804	3.8279e-58	NA	NA	NA	NA	NA	NA	NA	NA	NA	NA	NA	NA	NA	NA	NA	NA	NA	NA	NA	NA	NA	NA	NA	NA	NA
BTG1	0	1	1.5473e-61	0.492968	0.771	0.621	5.06555e-57	NA	NA	NA	NA	NA	NA	NA	NA	NA	NA	NA	NA	NA	NA	NA	NA	NA	NA	NA	NA	NA	NA	NA	NA	NA
WBP5	0	1	9.27088e-61	0.412063	0.801	0.68	3.0351e-56	NA	NA	NA	NA	NA	NA	NA	NA	NA	NA	NA	NA	NA	NA	NA	NA	NA	NA	NA	NA	NA	NA	NA	NA	NA
TSPAN6	0	1	5.72647e-58	0.429718	0.401	0.194	1.87473e-53	NA	NA	NA	NA	NA	NA	NA	NA	NA	NA	NA	NA	NA	NA	NA	NA	NA	NA	NA	NA	NA	NA	NA	NA	NA
RNF13	0	1	5.77727e-56	0.427715	0.525	0.32	1.89136e-51	NA	NA	NA	NA	NA	NA	NA	NA	NA	NA	NA	NA	NA	NA	NA	NA	NA	NA	NA	NA	NA	NA	NA	NA	NA
ZFAND6	0	1	4.63411e-55	0.36914	0.92	0.871	1.51711e-50	NA	NA	NA	NA	NA	NA	NA	NA	NA	NA	NA	NA	NA	NA	NA	NA	NA	NA	NA	NA	NA	NA	NA	NA	NA
PSAP	0	1	2.36589e-53	0.323922	0.927	0.859	7.74546e-49	NA	NA	NA	NA	NA	NA	NA	NA	NA	NA	NA	NA	NA	NA	NA	NA	NA	NA	NA	NA	NA	NA	NA	NA	NA
C4orf3	0	1	2.08463e-52	0.334903	0.881	0.811	6.82466e-48	NA	NA	NA	NA	NA	NA	NA	NA	NA	NA	NA	NA	NA	NA	NA	NA	NA	NA	NA	NA	NA	NA	NA	NA	NA
PAPSS1	0	1	5.13373e-52	0.406833	0.676	0.522	1.68068e-47	NA	NA	NA	NA	NA	NA	NA	NA	NA	NA	NA	NA	NA	NA	NA	NA	NA	NA	NA	NA	NA	NA	NA	NA	NA
PLD3	0	1	7.22249e-52	0.376799	0.845	0.754	2.3645e-47	NA	NA	NA	NA	NA	NA	NA	NA	NA	NA	NA	NA	NA	NA	NA	NA	NA	NA	NA	NA	NA	NA	NA	NA	NA
NUDT4	0	1	5.77509e-51	0.421747	0.644	0.476	1.89065e-46	NA	NA	NA	NA	NA	NA	NA	NA	NA	NA	NA	NA	NA	NA	NA	NA	NA	NA	NA	NA	NA	NA	NA	NA	NA
TXNIP	0	1	7.8185e-50	0.389751	0.551	0.356	2.55962e-45	NA	NA	NA	NA	NA	NA	NA	NA	NA	NA	NA	NA	NA	NA	NA	NA	NA	NA	NA	NA	NA	NA	NA	NA	NA
EIF1B	0	1	9.21353e-48	0.451273	0.656	0.507	3.01632e-43	NA	NA	NA	NA	NA	NA	NA	NA	NA	NA	NA	NA	NA	NA	NA	NA	NA	NA	NA	NA	NA	NA	NA	NA	NA
CNPY2	0	1	1.6168e-47	0.340254	0.827	0.745	5.29309e-43	NA	NA	NA	NA	NA	NA	NA	NA	NA	NA	NA	NA	NA	NA	NA	NA	NA	NA	NA	NA	NA	NA	NA	NA	NA
TMEM66	0	1	9.98996e-47	0.315657	0.911	0.876	3.27051e-42	NA	NA	NA	NA	NA	NA	NA	NA	NA	NA	NA	NA	NA	NA	NA	NA	NA	NA	NA	NA	NA	NA	NA	NA	NA
