# Supplementary material for: Neural G0: a quiescent‐like state found in neuroepithelial‐derived cells and glioma
Source: Mol Syst Biol. 2021 Jun 8;17(6):e9522. doi: 10.15252/msb.20209522 (PMC8186478; doi:10.15252/msb.20209522)
Supplement: Supplementary file 7 — Dataset EV6 [file MSB-17-e9522-s002.xlsx]

## Sheet: Sheet1
Dataset EV6: Putative stem cells as described by Bhaduri et al., 2020 stratified by cell cycle cluster for each GBM scRNA-seq dataset.
Total	Overlap	Stem Cells	Total - stem cells	Clustered cells	p-value	log10(pv)	%
	q	m	n	k
Neural G0	3190	4563	42842	27874	3.35354e-60	-59.4745	0.699101
G1	701	4563	42842	11905	1	0	0.153627
Late G1	6	4563	42842	113	0.926755	-0.0330353	0.00131492
S	78	4563	42842	655	0.0221717	-1.6542	0.017094
S/G2	283	4563	42842	2307	8.57126e-06	-5.06696	0.0620206
G2/M	232	4563	42842	2760	0.987395	-0.00550913	0.0508437	Freq
M/Early G1	72	4563	42842	977	0.992534	-0.00325449	0.0157791	0.0962557
GSE84465	Overlap	Stem Cells	Total - stem cells	Clustered cells	p-value
	q	m	n	k
Neural G0	52	80	1003	629	0.0765999
G1	16	80	1003	349	0.991301
Late	1	80	1003	23	0.516952
S	0	80	1003	1	0.0738689
S/G2	5	80	1003	26	0.00936669
G2/M	2	80	1003	26	0.300326	Freq
M/Early	4	80	1003	29	0.0564785	0.0738689
Neftel et al., 2019 (10X)	Overlap	Stem Cells	Total - stem cells	Clustered cells	p-value
	q	m	n	k
Neural G0	589	854	5338	4009	0.00223526
G1	144	854	5338	1183	0.961191
Late	5	854	5338	29	0.202064
S	0	854	5338	2	0.256837
S/G2	46	854	5338	287	0.11414
G2/M	34	854	5338	311	0.924679	Freq
M/Early	36	854	5338	371	0.990831	0.13792
Neftel et al., 2019 (Smartseq2)	Overlap	Stem Cells	Total - stem cells	Clustered cells	p-value
	q	m	n	k
Neural G0	243	292	5385	3648	6.08929e-14
G1	30	292	5385	759	0.937731
Late	0	292	5385	3	0.146531
S	6	292	5385	162	0.736184
S/G2	7	292	5385	130	0.352778
G2/M	6	292	5385	174	0.800006	Freq
M/Early	0	292	5385	35	0.843375	0.0514356
Bhaduri et al., 2020	Overlap	Stem Cells	Total - stem cells	Clustered cells	p-value
	q	m	n	k
Neural G0	748	1157	20020	11823	1.47606e-10
G1	229	1157	20020	5677	1
Late G1	0	1157	20020	47	0.928895
S	8	1157	20020	249	0.931507
S/G2	66	1157	20020	1175	0.374451
G2/M	97	1157	20020	1763	0.443408	Freq
M/Early G1	8	1157	20020	395	0.99946	0.0546347
Wang et al., 2020	Overlap	Stem Cells	Total - stem cells	Clustered cells	p-value
	q	m	n	k
Neural G0	1558	2180	11096	7765	3.80641e-43
G1	282	2180	11096	3937	1
Late G1	0	2180	11096	11	0.861089
S	64	2180	11096	241	2.00432e-05
S/G2	159	2180	11096	689	1.35581e-06
G2/M	93	2180	11096	486	0.0459079	Freq
M/Early G1	24	2180	11096	147	0.458043	0.164206
