# Supplementary material for: Neural G0: a quiescent‐like state found in neuroepithelial‐derived cells and glioma
Source: Mol Syst Biol. 2021 Jun 8;17(6):e9522. doi: 10.15252/msb.20209522 (PMC8186478; doi:10.15252/msb.20209522)
Supplement: Supplementary file 8 — Dataset EV7 [file MSB-17-e9522-s011.xlsx]

## Sheet: GECKO_U5
Dataset EV7: CRISPR-Cas9 Screens to Identify and Validate Neural G0 Genes in hNSCs
Library: GECKO			Isolate: U5-NPCs		Timecourse: 21 days
Gene name	sgRNA sequence	Z-score	logFC	PValue	FDR	U5_Day0_1.normCPM	U5_Day0_2.normCPM	U5_Day21_1.normCPM	U5_Day21_1.normCPM
NF2	GTACTGCAGTCCAAAGAACC	11.9359	7.4374	8.05717e-53	5.20647e-49	14.5777	15.2798	2480.03	2696.65
PTPN14	CTAGCCGGCCTAGCTGTGCA	10.673	6.64574	4.06854e-49	2.39004e-45	8.56335	9.28882	819.22	969.184
NF2	CCTGGCTTCTTACGCCGTCC	10.6143	6.60896	6.39824e-68	2.06724e-63	100.727	99.6487	9745.3	9814.11
OR2B2	TTCGTTGACCTTCAGCAGAC	9.91625	6.1714	2.24066e-09	2.91326e-07	9.07887	9.75601	42.8403	1315.24
ATXN3	AGGAATGTTAGACGAAGATG	9.79528	6.09557	8.40389e-10	1.24839e-07	10.6254	10.498	43.2398	1401.79
PTPN14	TGTTATCGAGTGCACGCTGT	9.68745	6.02797	7.24195e-64	1.16992e-59	25.3464	28.9657	1692.37	1852.28
PTPN14	ATTACGATGTACATTGGACC	9.4645	5.88822	1.15483e-38	5.33026e-35	9.33663	10.9102	610.089	589.631
NF2	AAACATCTCGTACAGTGACA	9.33743	5.80857	2.08941e-78	1.35015e-73	78.5594	83.1322	4515.31	4547.53
TP53	CATGTGTAACAGTTCCTGCA	7.60343	4.72162	6.09454e-66	1.31274e-61	62.922	57.9864	1558.14	1632.13
MYL3	TGTGCGGTCGAACAGCATGA	7.53938	4.68147	1.06875e-09	1.5347e-07	3.69456	3.79248	179.628	12.6492
NF2	ATTCCACGGGAAGGAGATCT	7.46622	4.63561	1.94779e-32	6.29322e-29	42.4444	42.157	735.967	1367.24
CLGN	CTGCCGTCAAACCAGAAGAC	7.44834	4.6244	1.20901e-10	2.22579e-08	9.62303	9.17889	438.944	24.947
CD99L2	GATCGAAATGATCGAGATGA	7.17489	4.45299	3.93647e-09	4.74573e-07	7.24591	8.49185	319.058	25.7668
GINS3	CGGACGTTTTCGCCGCATCA	7.15227	4.43882	2.05431e-08	2.00525e-06	6.21487	6.10094	15.7962	251.5
TAOK1	ATTTACGTGAACACACAGCA	7.12095	4.41918	3.57665e-57	2.88899e-53	34.998	34.7094	709.753	781.789
DNAL1	TCAAAGAAGCCTTAGCGAGA	7.09184	4.40094	3.80413e-07	2.5058e-05	1.8616	2.06113	78.981	4.02119
PTPN14	CGTTGTAGCGCCGTGTCCGG	7.05153	4.37567	5.04497e-22	7.31424e-19	10.1099	8.35444	249.481	133.909
TAOK1	TCTGCTTCGGATTTACTAGA	6.88064	4.26854	1.51833e-34	5.45072e-31	8.33423	10.0858	159.591	195.633
ZDHHC23	GCTCCTCTGCGGGCTCATCG	6.7197	4.16766	3.29474e-08	3.01562e-06	4.12415	3.65507	130.488	9.40879
TBL1Y	GGCTGAGATAAGCATCAACA	6.57691	4.07816	1.64652e-07	1.22266e-05	7.13135	7.14525	226.279	14.9526
FCRL3	GCTCCTGGAAGAGAACAATC	6.50006	4.02998	0.043956	0.255937	0	0.0824452	0	1.48354
ATF1	CCCATCTATCAGACTAGCAG	6.47051	4.01146	4.87012e-07	3.09138e-05	8.79247	7.0628	13.522	242.325
RTL1	TGCCGGTTTGGTCGTCGATT	6.41608	3.97734	9.33407e-10	1.37707e-07	11.9715	12.1744	352.157	28.2264
EPRS	ATTATTTATAGGAGCTTTGC	6.40993	3.97348	1.11029e-06	6.17435e-05	5.58479	5.24901	7.68297	162.643
ANKAR	ACCAGTAGGTTGATTAGAGA	6.39398	3.96349	1.46649e-08	1.48765e-06	4.95471	5.16656	138.57	19.4032
CAND1	TCACCTAAAGTCCTTGTCGC	6.38459	3.9576	1.95342e-30	5.25951e-27	15.4656	15.5821	245.978	236.508
ATP5B	GGTTAGAGGCCAGAAAGTAC	6.33542	3.92678	1.8069e-06	9.37665e-05	4.09551	4.86426	129.75	6.59787
DHX29	CTCTCGTACCTTGCTTGACA	6.31587	3.91453	4.61908e-58	4.46411e-54	14.9501	13.6035	226.955	203.675
LRRC26	CGGCCCGAGCGTGTAAACCA	6.27583	3.88943	3.25073e-07	2.19727e-05	8.01919	6.37576	8.5742	204.885
CCL15	CACTTACTGTTCAGAACTAC	6.27449	3.88859	1.42465e-08	1.45663e-06	10.1672	10.8278	21.6967	289.408
RPL22L1	CATTTATGTAGCAGAAAGAC	6.26621	3.88339	2.63559e-08	2.47903e-06	7.44639	7.77733	14.6591	210.156
PSAP	AACGTCTTTGCATATGTCGC	6.18903	3.83501	1.61972e-08	1.61769e-06	16.8403	16.7364	34.1739	445.141
DDHD2	TGATTGGGGTTCAACACCCA	6.17453	3.82593	3.584e-08	3.24362e-06	8.62063	9.72853	16.165	244.199
ADRB2	TGTAAACTTCCTTACGGATG	6.11022	3.78561	5.74271e-09	6.60299e-07	10.4822	10.6629	270.226	21.4333
TGFBR1	CCTCTAGAGAAGAACGTTCG	6.07676	3.76464	4.83585e-58	4.46411e-54	25.0886	25.613	332.673	356.558
CYP2J2	AGCTCTACAATGTCTTTCCA	6.0684	3.7594	3.24363e-07	2.19477e-05	7.67551	8.79415	11.7703	211.405
CREBBP	GAATCACATGACGCATTGTC	5.99823	3.71541	7.12394e-55	5.11491e-51	27.838	30.5872	440.204	327.317
TGFBR2	GATGCTGCAGTTGCTCATGC	5.97491	3.70079	1.76664e-31	5.18903e-28	14.8355	11.1026	204.767	132.504
CRLS1	ATGTTGTCAATGACGAGAAT	5.9525	3.68675	2.05296e-07	1.47729e-05	14.4059	14.7577	19.3918	356.285
CREBBP	AGCGGCTCTAGTATCAACCC	5.78735	3.58323	1.38818e-61	1.79406e-57	12.2579	11.8721	135.067	154.25
TNFRSF4	ACCACGTCGTTGTAGAAGCC	5.67901	3.51531	7.61416e-07	4.5264e-05	4.86879	5.02915	106.701	6.51979
TGFBR2	CTCCATCTGTGAGAAGCCAC	5.61099	3.47267	7.46145e-38	3.21434e-34	33.0219	34.8743	397.456	356.363
TGFBR2	ATTGCACTCATCAGAGCTAC	5.56309	3.44265	5.75046e-36	2.18582e-32	32.6782	31.2467	319.95	375.181
TIMM21	CTTTTTGGAATCAGCATTAC	5.51932	3.41521	1.99451e-09	2.64648e-07	16.3248	13.6859	289.402	30.764
PRCP	CTTGAATGAGTTGTCACCAA	5.51556	3.41286	1.12432e-06	6.24696e-05	22.5397	22.3701	31.2543	447.172
CREBBP	TCGACAATGCGGGAGCGAGC	5.42616	3.35682	3.73854e-19	3.45116e-16	5.87119	5.79864	48.833	70.8197
TBC1D19	AGTTCTTTCTGTTCTCCAAC	5.4058	3.34405	1.5643e-06	8.23827e-05	8.70655	10.4431	178.644	15.8505
CSN1S1	TAGATACCCAGAACGCCTTC	5.38755	3.33261	9.45457e-10	1.38536e-07	23.9716	25.2282	49.7857	446
ZNF578	GTCACAAGACCTTCAGTCAC	5.35235	3.31055	3.19041e-07	2.17012e-05	15.1505	16.0768	19.2382	290.697
SUPT5H	CAAAGCGGTTGTCCTTCTTC	5.34492	3.30589	9.6345e-06	0.000390327	3.37952	2.72069	3.50344	56.9213
CREBBP	CCCGCGTGACCAGTCATTTG	5.3179	3.28895	1.38521e-31	4.26242e-28	34.2534	34.0499	349.237	318.415
ACYP2	TACAGGTGTTTGCTTCAGAA	5.30415	3.28033	0.000481905	0.00985763	2.5776	1.75883	2.1205	40.0947
TP53	ACTTCCTGAAAACAACGTTC	5.3029	3.27955	3.144e-21	3.90696e-18	24.6304	24.1564	231.411	242.403
HSPB6	GCTCAGGTGCCGACGGACCC	5.29978	3.27759	8.96375e-07	5.21828e-05	7.96191	7.9697	139.922	14.6012
LCMT1	TCCAGGTTTGCAGTAAGCAT	5.29021	3.27159	1.84204e-08	1.81449e-06	12.2293	12.3668	210.452	27.0942
TRIM60	ATTGTTTCACAGAAGCCGTT	5.22596	3.23132	3.12555e-06	0.00014994	4.55375	4.507	6.76102	78.4327
HFM1	TTAGAAAGTCATAAACTGTT	5.18009	3.20257	3.57312e-06	0.00016707	9.79487	9.94838	165.737	16.0457
TAOK1	CCCAACAGTATAGAATACAA	5.1696	3.19599	1.2867e-15	6.87149e-13	4.58239	5.27649	45.3295	45.0919
MED13L	CGATCCACAATCTGTTAGAA	5.16696	3.19434	2.333e-07	1.65848e-05	8.16239	7.0628	122.282	17.0998
ARMS2	AGAATCACCTTGCTGCAGTG	5.1091	3.15807	3.89943e-07	2.55361e-05	13.5181	14.208	19.3304	228.271
ARID1A	CCCCTCAATGACCTCCAGTA	5.10773	3.15721	7.51388e-41	3.73492e-37	27.6948	22.2877	222.714	223.195
TMEM184C	TTTGCAGAGTATTGCTGTTT	5.08728	3.14439	3.29874e-07	2.21812e-05	17.184	16.5715	22.5572	276.017
TGFBR2	ATGATAGTCACTGACAACAA	5.06449	3.1301	1.2355e-23	2.10098e-20	16.9549	12.9714	152.799	109.197
PAK2	TATCTGAGCTTTACTCCTCC	5.05593	3.12474	9.36461e-12	2.18459e-09	27.3512	31.4391	397.64	115.17
OR5AU1	AGCGATGAGATAGCACTCAC	5.03765	3.11328	4.7388e-07	3.02879e-05	12.8021	11.7622	196.53	16.0457
OR1B1	GACGAGTCCCACACGCAACA	5.02146	3.10313	3.74916e-07	2.47464e-05	9.13615	10.8003	13.3069	158.115
PMEPA1	CGCAGGTCTACGCCCCGCCT	5.0166	3.10008	7.80152e-07	4.62077e-05	10.1099	11.4599	165.338	19.6374
BPIFA1	GACCCACTCACGTATTCACT	4.97001	3.07088	5.58279e-06	0.000243918	20.5062	20.4464	19.5148	324.701
NKX2-5	CGCGCCGCCGTAACCCGGAT	4.96985	3.07078	7.42877e-07	4.45306e-05	12.2006	11.35	180.243	17.6464
SDR9C7	TCACTTCGATCAGTCCCACC	4.93808	3.05086	3.21258e-08	2.96538e-06	29.6137	32.0162	461.624	49.1131
ZC3HC1	CCGTAGGGGTTGAAAAGAAT	4.93226	3.04722	3.47549e-06	0.000163214	3.58	4.507	5.50101	61.45
PPM1F	ACGGAGGCGTGGATGCTGCG	4.91829	3.03846	4.13503e-09	4.93199e-07	9.02159	8.10711	123.235	17.4902
SLC22A7	TACCATCATCGTGATGCCAC	4.88434	3.01718	1.7433e-06	9.07009e-05	18.5014	16.9837	19.6377	267.741
KISS1R	GTTCGTCAACTACATCCAGC	4.88142	3.01535	5.68815e-07	3.53086e-05	8.70655	9.20638	12.6308	132.309
CUTC	GATCGGATTGAATTATGTTC	4.87024	3.00834	3.08872e-07	2.1233e-05	20.4203	20.6113	26.368	303.892
DTWD2	GATGCTGAATTATGTACAAG	4.86863	3.00733	2.16212e-06	0.000109325	6.32943	6.40324	8.38981	94.0879
DNALI1	TGTCCCAGATCCTACAAAGC	4.86467	3.00485	7.45597e-08	6.19277e-06	8.90703	10.0858	135.128	17.334
VWCE	CTGTGTCGCGCTCCTGCTGC	4.81458	2.97345	1.4915e-05	0.000567271	12.3725	14.0706	12.9689	194.813
CDO1	TAGGTATACCCGAAATCTTG	4.74981	2.93285	8.55325e-06	0.00035204	9.96671	9.48119	9.9264	138.672
EIF3D	CCCTACCAGCCGTTCAGCAA	4.71468	2.91083	2.63016e-05	0.000899146	10.024	9.9209	11.3708	138.711
C14orf166	CATGTTCCGACGCAAGTTGA	4.70486	2.90467	5.59115e-05	0.00167966	13.0598	13.1363	11.7089	184.545
ZNF777	GCAACATCATCAAATGTGAC	4.69564	2.89889	3.73496e-06	0.000173259	9.96671	8.5743	11.3401	127.038
HRH2	TCGCCCGGGATCAGGCCAAG	4.68654	2.89319	5.77979e-07	3.58087e-05	13.8617	14.318	192.289	17.0608
ABCD3	CCCTAGAACATTTTGTAAAG	4.68116	2.88982	2.05751e-05	0.000731724	8.30559	6.87043	9.49615	103.067
NME8	ACAACACTAAAGAGAAAAAC	4.65505	2.87345	4.60936e-05	0.00142905	3.32224	3.40773	3.25758	46.146
FAM125B	ATCCATTGACGTTTCTGGCA	4.62885	2.85703	2.42765e-07	1.71821e-05	19.332	19.8143	257.656	25.962
TTLL3	CCAAGGCGTCTCACATGAAC	4.60977	2.84507	4.32809e-05	0.00135749	2.37712	2.39091	30.9163	3.3575
IL16	GTCCCCATCATCGTCTTCCT	4.55252	2.80918	3.46873e-09	4.24518e-07	24.8022	24.1015	288.204	54.5398
C9orf131	GGTGACACTATTCTTATTCG	4.5503	2.80779	1.73779e-06	9.0487e-05	7.01679	9.15141	102.091	11.1266
EBAG9	GATGAATAATCAACTGTAGT	4.54991	2.80754	3.59891e-05	0.00116805	3.1504	4.69937	51.1071	3.86502
WDHD1	GTCCTCGAAATGTTTTCTGT	4.53815	2.80017	6.35144e-08	5.35103e-06	12.7161	13.3012	160.359	20.8477
OSM	AAAGAGTACCGCGTGCTCCT	4.53077	2.79555	1.89307e-05	0.000684663	8.64927	11.0751	12.262	124.774
HLA-DQB1	TCGGTGACAGATTTCTATCC	4.52974	2.7949	1.72277e-07	1.27072e-05	22.6542	24.7335	34.3275	294.64
BTNL3	ACATCGGCCTGTATGGGTGC	4.482	2.76498	3.75235e-06	0.000173941	13.6326	10.3881	143.518	19.7546
CXorf21	TGCAGTTCTGAATGAGTACC	4.43485	2.73542	2.05738e-09	2.70215e-07	18.1291	20.8861	215.615	44.194
ARF6	CGACCGCGACCGCATCGATG	4.42941	2.73201	3.74446e-05	0.0012026	9.82351	10.3331	14.2596	119.738
SVIL	TAAATACTCGGAGTCGGCCT	4.40457	2.71644	2.25087e-06	0.00011319	11.2555	11.8446	134.606	17.2169
MATN3	TGTCCAGAGTGTCGATTATC	4.37461	2.69766	7.81505e-07	4.62455e-05	23.8571	26.4374	34.3583	292.024
C1QBP	GCGCTGCGTGCCCCGTGTGC	4.37206	2.69606	3.13907e-06	0.000150366	9.59439	8.43689	105.595	11.2437
KIAA1244	GATGGCTTTGTACTTGCTCC	4.37108	2.69545	2.59934e-05	0.000890598	8.99295	8.24452	102.091	9.56496
TGFBR1	CCACGAACGTTCTTCTCTAG	4.36971	2.69458	9.95013e-44	5.35806e-40	23.4275	23.2221	136.357	165.728
DHX29	GCGGTGGCCGGCCTGGACAC	4.3341	2.67226	1.71621e-05	0.000632266	2.49168	2.06113	15.8577	13.1957
SCPEP1	CTTCCATAGGGCGGTCCAGG	4.3141	2.65973	1.53352e-05	0.000581542	7.73279	5.85361	8.94298	76.9881
COL8A1	ACCTTGTTCCCCTCGTAAAC	4.30718	2.65539	2.54227e-06	0.000125884	11.5992	11.1026	14.905	128.209
CALCR	CAGCAGTTACCCGCATACCA	4.30583	2.65455	6.78758e-07	4.1339e-05	15.1219	14.1806	19.8835	164.712
KAT2B	AGCTGCTCATGTTTCCCACC	4.30392	2.65335	7.59621e-07	4.51988e-05	11.9142	11.4599	131.655	15.382
FOXN2	TGACTCACTGTCCACTAGAG	4.30153	2.65185	1.29871e-06	7.08195e-05	9.22207	11.1026	15.5503	112.281
VN1R4	AATGATCTTATCACAGACCG	4.29493	2.64771	6.2142e-13	1.87643e-10	14.9501	15.6921	148.343	43.6474
CLEC16A	CACTCACTTGAGGTGGTCCA	4.27994	2.63831	1.9203e-06	9.8796e-05	24.8595	25.4206	28.6114	284.528
PRPF31	GCCTGAATACCGCGTCATCG	4.27774	2.63694	0.00013441	0.00345072	13.6899	14.8401	161.773	15.6943
BCL2L13	GTTTCATAGTGAAATCCCAG	4.27237	2.63357	0.000159169	0.00395591	3.92368	3.21536	40.1666	4.13831
CTSK	TTTCGATAGTCGACAGAGTC	4.27012	2.63216	2.26072e-07	1.6142e-05	13.1171	9.9209	123.358	19.4422
NCOA1	ACACCTACCTCCAAAAGAAG	4.25661	2.62369	7.19459e-06	0.00030406	13.5181	14.263	151.385	19.8326
PDCD2	GAGCATGGGTAAGCAGTTTC	4.21717	2.59897	7.66083e-06	0.000320827	9.73759	10.9652	12.8459	112.671
NPB	GACGTTCGCCTTGCACTGGT	4.20368	2.59051	2.88701e-05	0.000968616	8.39151	7.91474	11.3093	86.9826
PTTG1IP	TACTTACGGAGACGTTCTTC	4.18826	2.58084	2.08926e-07	1.50173e-05	17.3845	20.2815	194.963	30.3736
IL25	GGTCCGGCTAGCCCATCACA	4.1759	2.5731	2.10145e-06	0.000106756	11.8569	9.64608	15.3352	112.71
OR10K2	GGAGCGGGTCAATGAGACTG	4.16335	2.56523	6.15415e-05	0.00182536	11.1123	10.498	112.909	14.9916
MAFA	GCAGCCTACGAGGCTTTCCG	4.13914	2.55006	0.000211388	0.00501088	4.61103	3.35277	3.84149	42.8666
C1orf122	CGAGGAGATGTTACGGCAGC	4.13788	2.54927	0.00037158	0.00800637	4.43919	5.22153	51.1686	5.38761
ARSF	ACCATGATTAGGACAATATT	4.1214	2.53893	9.39244e-08	7.54888e-06	13.5467	12.9439	22.8338	131.216
MST1	TCAGGTACACGCCCACTCTC	4.12104	2.53871	1.9607e-06	0.000100634	31.7617	30.8895	38.5378	325.599
CYB5R2	CCGGCGAAGGCAGTCCAAAG	4.07156	2.50769	2.79499e-06	0.000136412	4.66831	3.65507	39.1217	8.19853
CYP7B1	CCAACCGCTCCAGCGAAAAG	4.06694	2.5048	2.38658e-05	0.000826464	6.30079	5.19404	58.5135	6.71499
C7orf57	TTTAACCCCGATCAAGCCAA	4.0618	2.50157	1.38873e-08	1.42441e-06	8.16239	7.80481	66.1658	24.2442
SERINC1	CCTAGAGCTGCAGTGCACAA	4.05848	2.49949	1.47684e-06	7.84802e-05	8.70655	9.28882	86.7561	14.9916
PHOSPHO1	TTCGATCGTGCGCGCCGCGC	4.05745	2.49885	4.31654e-08	3.79497e-06	14.1481	14.5378	25.446	136.798
CNNM1	GAAGGCCTTCGCTTTGAAAA	4.03986	2.48782	0.00496562	0.0600774	2.20528	1.56646	18.5928	2.57668
HSPA4	TTTATACCTGTTAATCCTGT	4.03726	2.48619	2.63148e-07	1.84629e-05	15.8379	18.028	163.494	26.2353
ZKSCAN5	ACAGCTTCACTTCTCTCAAC	4.03424	2.4843	4.6833e-07	3.00825e-05	3.17904	3.02299	27.3514	7.33964
PSKH1	TTGAGGATGACAACCGTACC	4.02326	2.47741	0.000419744	0.0088149	9.22207	10.7454	9.37323	101.896
PCGF5	ATACCCTTTACAGATATAGC	3.98974	2.45641	1.84865e-05	0.000673002	9.42255	10.2507	10.2645	97.7968
SLC5A2	CCCCCCGTAGGCGCTCTTCG	3.98357	2.45254	3.99605e-08	3.54275e-06	4.61103	3.68255	18.1933	27.2504
ARIH2	CTCCTGTACCCGAATAACCA	3.94834	2.43045	0.00266713	0.0377472	0.973759	0.824452	9.03518	0.663691
PRDM1	ACCCACCTGCGACTCCATTC	3.92913	2.41841	7.97481e-07	4.71046e-05	43.1604	43.5036	407.474	55.7891
CRB3	GTTCAGATGAGCCGCTCTTC	3.92434	2.41541	3.53313e-05	0.00114958	8.42015	8.43689	77.0756	12.8444
LDB1	GTTGACCATCACTTTCTGCC	3.92277	2.41443	4.4872e-09	5.28158e-07	32.5923	31.3566	284.731	56.1404
PCDH11X	TTCCAACTGTTCTTATGAAT	3.9216	2.41369	1.10698e-11	2.54563e-09	81.6239	86.2102	205.135	689.263
TM7SF2	CGCCTGCGCTATCCTATTAA	3.90226	2.40157	0.000120808	0.00317594	5.78527	6.37576	59.2511	4.9972
SPINK13	TCAATAAACGTGACTTCACT	3.90171	2.40123	4.80732e-08	4.17532e-06	20.8213	22.2602	36.11	191.572
IL37	GCCGGCGTGCTGATTCCTTT	3.90089	2.40071	1.85805e-07	1.35209e-05	6.90223	6.18339	11.801	57.3897
ARID1A	GCGGTACCCGATGACCATGC	3.89813	2.39898	2.13591e-19	2.12339e-16	15.351	15.9394	98.0655	66.9547
TTC34	ACGTCTTCTGCCACGAGGAC	3.88071	2.38806	7.12508e-05	0.0020628	7.73279	7.11777	68.317	9.40879
FRAS1	TGCGGTACCAGGACGAAATG	3.87413	2.38393	1.2857e-07	9.89059e-06	21.7091	24.5137	207.071	34.1606
TET3	AGGTCCATATTATACTCACT	3.86662	2.37923	4.26734e-07	2.76581e-05	13.9763	12.8889	116.628	23.1121
GORAB	CAGTCGCGGCTGCGAGATTT	3.86041	2.37534	0.000819746	0.015113	2.52032	2.63825	23.8787	2.88901
CD52	CCTACTCACCATCAGCCTCC	3.85657	2.37293	5.97637e-06	0.000258665	16.2675	14.0157	17.4557	139.492
P2RY13	CAGTTCTCTCTGTCTTCTTA	3.84393	2.365	1.34489e-06	7.2846e-05	25.4323	22.3152	216.23	29.7099
RBP3	AGGGCCTTCATCAAAGAAGT	3.83418	2.35889	3.47976e-05	0.00113565	4.46783	5.79864	6.48443	46.2632
C1orf173	TATCCGGGAATGCTTAGCCC	3.83232	2.35773	1.31715e-05	0.000508138	13.3176	12.8889	16.503	117.903
PRG4	CTCAAAGCAGCGGCCTTTAC	3.82973	2.3561	1.30826e-06	7.12806e-05	12.6589	10.7728	102.368	17.5683
PIRT	CTCATCGACCTCTAGAACCT	3.82301	2.35189	3.84891e-05	0.00122882	10.6541	10.1957	12.8152	93.6975
PLEKHD1	CACGCCGTAGAGCTGCACTT	3.79373	2.33354	2.10133e-05	0.000746896	11.8569	11.0477	103.597	11.8293
PODN	TTCCAAGGACCGTGGCCGCT	3.7924	2.3327	2.68594e-06	0.000131587	31.2176	32.291	34.9422	285.075
PSKH1	CCAATAAGTCACGCCGTGTG	3.76555	2.31587	1.01197e-06	5.73116e-05	6.64447	7.17273	11.7703	57.1165
KIF3B	CTCGACTTTCCATCTGTTGC	3.76343	2.31455	3.58316e-06	0.000167298	17.0408	17.0387	24.6162	144.997
CDKL4	AGTGCTATTTTCTTAACAAC	3.76144	2.3133	2.48297e-07	1.75155e-05	6.15759	4.39708	10.8791	41.6564
TP53	CCGGTTCATGCCGCCCATGC	3.73857	2.29896	7.5319e-29	1.94682e-25	35.1985	37.4576	164.446	193.173
FRMD1	TCAGCACGCGCTCCTTCAAG	3.73679	2.29784	4.21633e-06	0.000192141	21.1649	19.8143	176.801	24.6737
SRC	CTCACGTGTTGTTGACAATC	3.71764	2.28584	8.20741e-10	1.22294e-07	30.1579	28.1138	228.86	55.2425
AFP	AACTTATCTCTGCAGTACAT	3.71324	2.28308	3.32529e-05	0.00109241	11.8283	9.94838	90.6283	15.343
ASB8	GCAGATGTGAACTGCACTCA	3.71085	2.28158	3.05044e-06	0.000146555	15.6088	13.6859	123.389	19.0128
LRRFIP1	GGCGCAAGCGGCTCCCCAAC	3.70996	2.28102	0.000335697	0.00738591	4.84015	5.46886	45.0222	5.07528
USP24	AGTCTGATGAGAATTGTAGA	3.70811	2.27986	2.74662e-05	0.000931184	6.30079	6.81547	55.8706	7.80813
TGFBR1	ATTGCTCGACGATGTTCCAT	3.69258	2.27014	3.24956e-33	1.10518e-29	39.6664	42.3493	188.417	207.267
SP140	ACTTACTTCATACATCTGCT	3.68524	2.26553	3.37122e-06	0.000159034	16.8976	17.9456	146.192	21.3162
KIAA1199	CGATATGCACATGGTGGTCT	3.67743	2.26064	4.43327e-06	0.000200471	13.4035	15.802	22.3728	117.668
ZFP1	CCAGTTGTTCCCATTCCTCC	3.6719	2.25717	1.52502e-06	8.07057e-05	30.0147	29.2955	244.81	38.6893
IFT172	GTATGGCAGGAAGAGCTATA	3.67163	2.257	6.25173e-05	0.0018455	7.38911	7.61244	60.8799	10.8143
PON3	AACTTTGCGCCAGATGAACC	3.66909	2.25541	4.13525e-05	0.00130668	9.50847	10.1133	11.5859	82.1806
OR6V1	GCCCTCCGAATTTGTCCTCT	3.66238	2.2512	8.88029e-07	5.17902e-05	10.2531	11.5698	17.8245	86.1627
MDK	TTGCGGCGTGGGTTTCCGCG	3.64307	2.2391	3.72386e-08	3.34212e-06	24.344	25.2557	194.41	39.7043
SLC30A8	TGTATGCTTTCACACTAGAA	3.64134	2.23801	0.00105293	0.0183161	7.73279	7.6674	66.3194	6.32458
ATAD3B	GTACAGGCCCCGGTTCTTCT	3.608	2.21712	0.000124749	0.00325334	6.64447	6.7605	6.73028	55.672
PTCHD3	TTGCAGTCACATCATGCTTT	3.59325	2.20787	2.39447e-07	1.70031e-05	41.7857	44.9876	337.559	63.2849
ZNF853	TTTCAGCACAGCCGACTCCC	3.58035	2.19978	2.16759e-06	0.000109513	9.33663	10.7728	74.8322	17.5292
C2orf65	ATATACTTACCACAAAAGGG	3.54882	2.18001	0.00191715	0.0293217	1.17424	0.79697	3.07319	5.89514
PPARA	GAGACTCGTCCACGCTGCCG	3.52378	2.16432	0.00130944	0.0216517	7.87599	7.03532	6.69955	60.2007
SMURF1	TGTCAGACGGATCTTGATGC	3.52224	2.16335	1.0278e-05	0.000409717	25.1459	25.6954	194.533	33.1845
NXT2	TTAGATTGCCAACCAGTTCA	3.52032	2.16215	3.26776e-07	2.20019e-05	29.1841	31.7139	229.229	43.2961
PLXNC1	TTTGACTTCAAATTGTCCAG	3.50621	2.15331	1.15325e-05	0.000452197	12.4584	12.4492	96.7133	14.0546
TMEM11	GTGTCTCCAAGATGGCCGCT	3.48891	2.14246	0.000118716	0.00312731	7.90463	7.77733	8.75859	60.552
DCHS2	CTACCGTCACCGCTTTTGCC	3.48722	2.1414	0.0018965	0.0290816	1.2888	1.12675	7.92883	2.73284
GPSM2	GCGGCACAAGGACGTGCCTT	3.48246	2.13842	3.53885e-05	0.00115086	0.544159	0.604598	2.8888	2.18628
BSG	GCGCACGCGGAGCGTGATGA	3.47973	2.13671	0.000558137	0.0110939	2.60624	2.08861	18.1318	2.4986
COPS8	AACATACTTACATGTCATTA	3.47231	2.13206	1.81068e-06	9.38284e-05	10.9977	9.6186	14.8742	75.5827
DNMBP	GAGCAGCTTACCTCGATGGA	3.46634	2.12832	0.0003458	0.00754908	6.24351	4.8093	6.30004	42.0858
CRIP2	CACGCACTCACCGAAGTACA	3.4618	2.12547	4.29328e-05	0.0013487	12.6589	14.263	98.5572	18.8957
DISC1	TCAGGATGTCGAGGCTTCCA	3.46107	2.12501	1.45564e-05	0.000554612	18.9597	17.6433	136.911	22.7217
SPCS1	CAAACATGAAAAAGCAAATC	3.45574	2.12167	2.70121e-07	1.88773e-05	2.97856	4.28715	18.8694	12.7663
IKBKB	TCAGCCCCCGGAACCGAGAG	3.45059	2.11845	2.38228e-05	0.000825418	9.62303	10.5255	11.0942	76.4806
STAG2	AGTCCCACATGCTATCCACA	3.44898	2.11743	8.27182e-06	0.000342639	22.3965	21.1884	153.998	35.0975
RP11-6F2.7	ATAGACAATCATACATCTTC	3.44566	2.11535	0.000550416	0.0109708	8.50607	9.83846	9.86494	69.6875
OR5A1	CTCCGACAGTGACCACCACG	3.44177	2.11291	4.88932e-06	0.000217592	16.468	14.8676	23.9709	111.656
KCNAB3	ACCTCCAACCTTTGCTCTTG	3.44136	2.11265	1.68645e-09	2.26093e-07	13.8904	11.5148	30.8241	79.1354
DYRK4	GTTTTAATGCTAGGGTGGAA	3.43874	2.11101	1.9814e-05	0.000710523	6.95951	5.7162	45.5139	9.21359
UHRF2	CGGGCACGAGCTGATGTAGA	3.43611	2.10936	1.43157e-05	0.000546408	10.5968	9.3163	70.0072	15.8895
FAM160B1	CATTACTACATAGAGACTTC	3.43225	2.10695	3.72151e-05	0.00119716	15.3224	19.7319	21.9426	129.146
SLIRP	AATTTTTAGGACAAGGAGAC	3.42525	2.10256	0.000209141	0.0049649	9.22207	8.16207	63.5535	11.0875
ODF2L	TAGATTTTCTAGCAACATGC	3.42253	2.10085	4.84992e-09	5.63664e-07	22.2533	22.5625	43.9159	148.433
TSTD2	TCTTACCTTATCAGCTCATC	3.42085	2.0998	1.35468e-05	0.000520505	9.19343	12.1194	70.0687	21.2772
VBP1	GTACCAGAAGTATAAGTTTA	3.41957	2.099	0.00119648	0.0202078	7.47503	7.44755	7.49858	56.4918
WDR37	CAGAAGTGTACTGCGAACCG	3.41492	2.09608	1.77013e-11	3.90389e-09	7.47503	7.83229	25.3845	40.1338
SULT1A2	GAGCTCGGTGACACTTTTCC	3.40681	2.091	7.80756e-05	0.00221961	3.98096	4.53448	7.65224	28.6949
POP5	GTCTCCTGTTGTACTGAATT	3.39036	2.08069	2.12992e-05	0.000754157	18.1577	15.6371	18.8079	124.227
XPO7	TGCCAGCTACTCCTCGAAAG	3.38126	2.07498	1.09039e-12	3.07685e-10	8.70655	9.04149	37.6773	37.1277
MGA	GCCTCACCGTTAGACCAGAA	3.37499	2.07105	2.6384e-14	1.05241e-11	7.10271	8.05214	28.6421	35.0975
ADIG	TCGTTCACCAGCGGCATCAA	3.37314	2.06989	5.26728e-07	3.29813e-05	12.4011	12.6691	20.283	85.0696
VCAM1	TGGTAGACCCTCGCTGGAAC	3.36782	2.06656	1.69216e-05	0.000624476	34.3393	36.3034	39.3061	256.692
SS18	CCATTATACACTGAATAAGA	3.36587	2.06533	0.00690442	0.0757099	2.03344	1.86876	3.84149	12.532
ARHGEF15	TGTGCGGAACCAGCAGTATC	3.36485	2.06469	1.03969e-06	5.84716e-05	15.4369	16.5165	23.3255	110.446
EGF	CTTTATAGAGCAGATCTCGA	3.36352	2.06386	1.01224e-05	0.000405016	22.9693	23.7992	28.6114	167.016
ICAM2	GTCAGCCGTGCTGTTGAATG	3.35057	2.05574	3.55369e-06	0.000166524	10.8832	10.6354	16.3494	73.2012
TAS2R43	TTCAAATATGACTGTAACCA	3.33714	2.04733	0.000553373	0.0110195	11.5705	13.466	11.7703	91.7846
GMNC	ATTATTCTCTTCGTGTAACC	3.33581	2.04649	1.81286e-05	0.000662961	13.6326	13.0538	18.224	92.0969
BOK	GCCCAGCGTCTACCGCAACG	3.33421	2.04549	0.000342028	0.00748702	7.41775	9.20638	59.8657	8.7451
ROR2	GGCCCGATTCCAACTCTGAA	3.33162	2.04386	0.000798455	0.014788	1.68976	1.6489	2.73514	11.0875
RAB3A	CATAGCGCCCCGGTAGTATG	3.32582	2.04023	0.000403309	0.00856719	7.30319	6.3208	8.82005	47.2782
RALGAPB	GTGGCACGATGTACTCTGAG	3.31632	2.03428	9.82821e-06	0.000395694	4.49647	3.84744	16.7489	17.4512
PROK1	GAAGGCGAGGAGTGCCACCC	3.30776	2.02891	0.000113427	0.00302123	14.7496	16.3241	14.4133	112.476
CSTF1	TCGAACTCTTTATGACCATG	3.29836	2.02302	2.64419e-05	0.000902615	20.3057	24.8984	158.669	25.0251
SLC22A2	GTCCTCATAAATGCTGCAGC	3.29705	2.0222	0.000364602	0.00789157	3.8664	3.32529	7.86736	21.3943
SST	CTGTGTCACCGGCGCTCCCT	3.29376	2.02014	2.5782e-05	0.000883824	13.1171	13.2737	15.7347	91.3941
LRRC7	TTACAGCACTTTATGTTTTC	3.29141	2.01866	4.43643e-07	2.86106e-05	30.1006	31.9887	206.488	45.0529
C10orf47	GACGATTGACTCCCTAGACG	3.28722	2.01604	2.74216e-06	0.000134137	8.73519	6.48569	47.8188	13.7033
KCTD10	GAAGTGCTCACCGACAGTGA	3.27152	2.00619	0.000611846	0.0119664	6.61583	5.35894	19.2074	28.9291
MTF1	TCACCACACTCAGTGATCTG	3.27096	2.00584	5.20224e-09	6.02443e-07	7.81871	11.24	40.228	36.3468
MBOAT7	CGGGACCTGGGCCCTCATTC	3.25413	1.99529	3.29121e-06	0.000155806	20.3917	21.1334	138.693	26.8209
UBAC2	GCGACAAAACGTAAACTATC	3.24232	1.98789	3.97073e-05	0.00126086	11.771	10.3881	14.1059	73.8649
SYT6	ATGATGGCCTCATTGTAGAC	3.24006	1.98647	2.31433e-05	0.000806196	14.7782	13.3286	15.8884	95.5715
CDC42EP5	CTCGAGCTGAACGACGTCAT	3.23069	1.9806	3.20394e-05	0.00105792	14.0336	17.6707	16.7181	108.494
SLC38A9	ATTACCTGTTTTATGCCCCA	3.22924	1.97969	0.000179091	0.00437366	9.22207	9.014	8.63566	63.363
TNFSF12	CCGCCCCCATGGCCGCCCGT	3.22031	1.97409	0.00029567	0.00664783	2.60624	2.69321	4.79417	16.0847
NEIL3	ATGGAGAGAAGATTCGCGCG	3.21379	1.97001	5.95722e-05	0.0017707	7.67551	8.24452	11.924	50.5186
RASGRF1	GGGCGACAGTCTGGGTGGAC	3.20555	1.96484	5.68948e-06	0.000248076	11.055	12.037	15.5503	74.6847
NOTCH1	TCACCGGGCTGGGAGCATCG	3.20546	1.96479	3.71461e-07	2.45434e-05	12.9453	14.0981	21.7274	83.9374
P2RX5	AAGGACAGCGACTGCCACGC	3.20436	1.96409	4.32366e-05	0.00135692	23.3416	23.277	23.6636	158.31
MRPL52	TGGACGCTGGATTACAAGCA	3.20342	1.9635	0.000280434	0.00636732	9.53711	7.91474	59.835	8.19853
USP28	CTCCAGTAGACTCAAAGCAA	3.18764	1.95362	8.4645e-06	0.000348831	4.98335	5.55131	15.0894	25.7668
GIMAP1	GGGCGGTGAACCGACCCAAC	3.18665	1.95299	0.00722185	0.0781166	1.34608	0.769488	6.54589	1.63971
TMEM8B	GCGAATCCCATTCCCGCAGA	3.18263	1.95047	0.00118745	0.0200816	13.7185	13.2737	9.40396	94.9859
CPB2	GAATCTTACTACAACATATG	3.18008	1.94887	2.86917e-05	0.000964634	11.0837	13.7409	79.2575	16.5532
FOXG1	GCCGCGCCACTACGACGACC	3.17628	1.94649	0.000206785	0.00491619	7.58959	8.21703	8.60493	52.3925
SPTBN1	GGTTTCCATCCACGATGTCA	3.16265	1.93795	3.18127e-06	0.000151937	7.33183	7.6674	14.1367	43.4132
TRIM7	CGACGGACGCGCCATCTGCG	3.16148	1.93722	0.00120106	0.0202428	3.09312	2.5558	17.9474	3.66982
DHRS1	TGGCTTGAATCGCACACCAC	3.15806	1.93507	3.60476e-08	3.25785e-06	19.7902	20.5563	121.114	33.1065
SNAI3	GCGCCGGCACCGGTACTTCT	3.14589	1.92744	0.00619188	0.070294	0.2864	0.384744	1.62879	0.936975
CDKN2A	GACCCGTGCACGACGCTGCC	3.14413	1.92634	2.19813e-14	8.92697e-12	17.4704	16.6539	68.2555	61.45
HDAC8	TAGGATAGTTAAGCCTAAAG	3.14129	1.92456	1.41117e-07	1.07029e-05	17.2985	16.1043	30.2709	96.6256
SPCS1	TAGATAGTTGGATTTATCTA	3.1376	1.92224	5.59612e-08	4.78555e-06	9.70895	11.5148	47.8803	32.5599
SLCO1A2	CACGTACAATATTGCCTACT	3.13698	1.92186	2.97384e-05	0.000991062	10.8259	11.8721	14.1367	71.9519
RBM15	CCACTATAACCACTATAACA	3.13685	1.92178	0.00101031	0.0176973	5.69935	5.57879	34.4812	8.23758
ZMAT3	TCCTGCTAGAATGAGCAATG	3.13113	1.91819	5.43399e-24	9.49025e-21	28.5254	29.5428	101.63	117.903
SHISA2	TACGTGCCGTTCCTCATTGT	3.12927	1.91703	2.71129e-05	0.000920451	31.4753	36.5782	221.823	35.1366
EP300	TAGTTCCCCTAACCTCAATA	3.11848	1.91026	7.20343e-13	2.11581e-10	21.7664	22.7549	57.5916	109.86
ARAP1	GCTCCGTGCCCATACCTCAC	3.1152	1.90821	0.000151794	0.0038048	18.7305	17.0112	109.375	24.7518
NMT1	GTTCCGATTTGATTATTCCC	3.10491	1.90176	3.56007e-06	0.000166581	9.25071	8.93156	29.8714	38.1037
MGA	CCCTCGATAACAATAGTATG	3.10151	1.89963	6.85257e-16	3.85049e-13	26.2056	27.0145	75.8156	122.861
C17orf105	CTGTTATCGTCTCTAATCAC	3.09674	1.89664	8.36742e-05	0.00235187	30.5302	30.01	198.712	26.6648
SOCS7	GTCCGCTCGAGCGCCAAGCC	3.09526	1.8957	0.00340013	0.0454709	3.63728	3.38025	22.1577	3.9431
BCL10	CTCGCCGAATAGATTCAACA	3.09156	1.89339	0.00235287	0.0344293	4.38191	4.45204	5.7776	27.0942
VTI1A	GAGATACCACCCCAAAGTCG	3.09067	1.89283	0.000288441	0.0065125	4.92607	5.27649	29.5948	8.27662
SLC19A3	TTATCTGGTCCAGATAAATA	3.08718	1.89064	9.29111e-07	5.36056e-05	2.20528	2.88558	9.34249	9.56496
TMTC2	ACAACAATGTTCTCCGTAGA	3.08182	1.88728	0.000394889	0.00841601	13.203	13.4111	71.8204	26.6257
PAPOLG	TTTTATAGGCTGGTGGTTCT	3.07841	1.88514	4.53378e-06	0.000204302	13.5181	13.8783	24.524	76.7539
EXOC5	CCCAAGAGTTACCTTTTGAT	3.07028	1.88005	3.36416e-08	3.07046e-06	16.7544	17.3684	34.4197	91.277
XPO7	TACGCACACTTCCTCTTTCG	3.06741	1.87825	1.4771e-13	4.9973e-11	24.7163	21.9304	87.5552	83.9374
THADA	GACTTACCTGTTTAATATAA	3.06528	1.87691	0.000436036	0.00910347	2.97856	2.69321	7.1298	13.7423
RALGAPB	CTATGGACTGACCCTTCCAT	3.05908	1.87302	6.63102e-14	2.47682e-11	16.8976	17.0936	71.2365	53.2514
UBE2D1	CCAGCTGAACAGTGAGCAGG	3.0575	1.87204	0.000475451	0.00974705	5.64207	6.40324	38.0153	6.0513
NEB	GGCAGATGACGAAGACTATG	3.05074	1.8678	1.77146e-05	0.00064966	24.0576	21.7106	135.22	31.7791
ADA	CAGGCTTGATGGATCCGTCT	3.05062	1.86772	0.000334402	0.00736242	11.9142	12.2019	11.3708	76.7149
ALK	TGTCACCCCACACTCCTCAA	3.04542	1.86447	5.41789e-05	0.00163521	9.02159	7.20021	47.9417	11.0875
RGCC	AAGGTGCAGATTCACTTTAT	3.0391	1.8605	2.8047e-05	0.000945418	10.74	11.4324	16.4108	64.1828
IFNW1	ATGACCAGCTATAGCCCTGT	3.03348	1.85698	8.47446e-05	0.00237885	15.2078	12.8065	17.7323	83.8203
SSX5	AATACTTCTCTGAGAAAGAG	3.02728	1.85309	9.00136e-06	0.000368138	5.06927	6.3208	26.7367	14.406
MED24	TGTCCTCACAGCCATCAGTA	3.02683	1.85281	7.75981e-17	5.34922e-14	34.9408	33.1979	100.309	145.895
HEG1	CTGAACCATCACGCCCTCTT	3.02315	1.85051	5.51836e-07	3.43868e-05	27.0361	26.1626	149.511	42.281
CCNC	GTTTTTGGCATCCAAAGTAG	3.02122	1.8493	3.26867e-07	2.20019e-05	11.3987	11.9271	47.6652	36.3859
PCDHB3	CGAGTCAAGACGCTATTCTG	3.01752	1.84697	9.82e-06	0.00039561	10.9118	14.0706	70.0072	19.8326
PLOD2	ATATTTCAATTATACTGTGA	3.01629	1.84621	0.00101732	0.0177912	6.44399	8.18955	44.4383	8.15949
SMAD2	CTAAATGTGTTACCATACCA	3.00735	1.8406	7.30536e-05	0.00210743	12.6302	9.53616	46.7125	32.677
ACSL5	GTTTTCCCCACTTCCGACCC	3.00374	1.83833	2.20951e-05	0.000778496	26.8643	27.7291	29.6255	165.688
TLR2	TGTGACATTCCGACACCGAG	3.00199	1.83724	0.00047874	0.00980218	10.0813	9.26134	58.3906	10.6971
ZNF343	TATTGATCTCCCAGTGCTGA	2.99147	1.83065	4.09176e-06	0.000187123	18.0145	19.0723	25.5075	106.503
RAB18	TCTTTAAGGTGTTGACTTTA	2.9715	1.81813	0.00020642	0.00490933	14.8355	15.9944	84.7586	23.9319
BBC3	ATTAGGTGCCTGCACCCGCC	2.96794	1.8159	8.31751e-05	0.00233988	9.62303	9.72853	13.8601	54.3446
KIRREL	TCACCTGTAGCCCAAGATCT	2.96698	1.8153	6.45567e-14	2.42534e-11	13.203	13.9882	38.3534	57.4288
MIOX	CGTGTGCATGAGCTTGTAGG	2.96614	1.81477	0.000231343	0.0054046	7.15999	8.18955	10.1108	43.9598
PCDHB13	TAGGGTGTAAAAGTTTTCCG	2.96432	1.81363	0.00092226	0.0165314	5.64207	6.12842	5.99272	35.4489
HAS3	GTGCGACTCTGACACTGTGC	2.95998	1.81091	1.65055e-05	0.000613322	28.8977	28.6909	31.3465	170.803
NEK4	AGGTGACGCTTGTGAAGCAC	2.95097	1.80526	2.45129e-05	0.000846154	29.3846	26.8771	164.293	32.2866
RBM5	TGCTCAGTGGTCATCCACCC	2.94947	1.80432	5.34812e-11	1.06664e-08	17.499	16.9562	51.2915	69.1019
AGXT2L1	GGTCAAGAGTGATCACATCC	2.93814	1.79722	2.9757e-05	0.00099117	24.0003	24.6786	25.8763	143.396
DDX60	GCATTTCATTCAAAATTAAC	2.93021	1.79225	0.0248972	0.181257	1.40336	2.39091	11.463	1.67875
C16orf57	CCCGTATGACCTCCTTCCAC	2.92146	1.78676	0.00034333	0.00750894	16.8689	17.5059	103.812	14.7574
TMEM87B	TCACAATGAGCATTCTAATC	2.91591	1.78328	1.2135e-05	0.000471814	21.5086	19.0998	112.202	27.5237
MRPS10	GGACCGGCAAGATGGCGGCG	2.91181	1.78071	0.00356032	0.0471154	1.11696	1.70387	2.82733	6.91019
DDX54	CGCACCATCTCCCGGGTGTC	2.90769	1.77813	8.15161e-05	0.00230222	29.356	26.9596	30.9777	162.253
GSK3B	GTCCTGCAATACTTTCTTGA	2.90298	1.77518	3.12835e-14	1.23263e-11	22.8833	24.2389	63.277	98.1091
CCDC14	TTTCCATTTGTTAATTTAGC	2.90136	1.77416	1.36819e-07	1.04259e-05	6.64447	7.69488	18.1933	30.9202
GPN3	CGCGATTTGCAAATGTGCTG	2.89842	1.77232	8.49808e-05	0.00238341	8.62063	7.83229	43.7929	12.3759
ZNF24	GATTAATAAGCCCCGAATTC	2.89798	1.77204	0.000117858	0.0031098	8.70655	9.15141	45.391	15.5772
SRMS	CGTCGTCCACGAGCACGTTC	2.8921	1.76836	6.28131e-05	0.00185254	15.6374	14.2355	18.5313	83.3127
EP300	ATGTTGGGCATTCCTCCACC	2.88956	1.76676	3.19865e-08	2.95699e-06	13.1744	15.0875	60.9721	35.1756
RAB13	CATCCGTGATGTCGTATACT	2.88703	1.76518	8.0925e-07	4.77125e-05	53.6999	63.6751	81.6854	317.4
MPV17	TGGTCAGAGTCCGGCCTCTC	2.88511	1.76398	1.22618e-05	0.000476457	12.8021	11.982	67.7638	16.358
CACNA2D3	CTGCATCAAATTCATGTTTC	2.88359	1.76302	0.000111045	0.00296758	12.172	13.7409	23.4792	64.5342
TMEM106C	GTTTCCGCATTCAGTCCTTG	2.8821	1.76209	0.000142337	0.00361829	30.1579	30.5597	31.5924	174.434
DENND3	GTACTGGGCCACCACGCCAT	2.88047	1.76107	0.000899758	0.0162361	4.26735	4.507	23.2026	6.51979
TTC39C	AAGCGCCTTTGAGTTTCTCC	2.8699	1.75444	0.0150257	0.129875	4.26735	4.78182	27.3207	3.20133
APOA1BP	ACATACTCACAAAGAGTTTG	2.86897	1.75386	0.000169687	0.0041692	10.7113	10.0583	11.6781	58.4438
AMIGO1	CCGGTGCGCCTTCGATGACA	2.86835	1.75347	0.000368529	0.00795656	7.33183	5.85361	35.0958	9.33071
SAG	TGCTCCCCAGCTTTTTAAGC	2.86804	1.75327	0.00262566	0.0372978	5.32703	4.03981	24.9236	6.63691
OR5P3	TACGGCCGAGTGCTTCCTGC	2.86786	1.75316	0.000121184	0.00318324	14.0049	14.1256	19.2382	75.6608
PTBP1	GGCCTTCATCGAGATGAACA	2.86779	1.75312	5.39117e-08	4.62685e-06	11.0264	10.6629	29.0109	44.155
MRPL37	TCCCCATACCCTGTACTTAC	2.86191	1.74943	5.38527e-05	0.00162765	11.7137	11.8446	63.1233	16.0457
MPZL3	CATTTCGGGATCGGATTTCC	2.86145	1.74914	1.16586e-05	0.00045631	12.8593	15.6371	75.877	19.8717
OSR1	GCAACGCGCTGAAACCATAC	2.85975	1.74808	0.00452143	0.0561071	2.46304	2.33595	13.7986	2.3034
CYB561	GTACAGCCCGAGCCACGCGC	2.85919	1.74772	0.0111586	0.106329	7.56095	7.99718	46.4973	5.73897
MUSK	AAGTTTCTCAGTTCCGCTGA	2.85777	1.74684	1.66977e-05	0.00061904	22.0814	24.1564	26.9519	128.327
SLC9A8	CACAGCTATCTGCATCATAT	2.85594	1.74569	3.9237e-06	0.000180303	18.5014	20.9136	104.642	27.4846
GIMAP6	GCCATCGTCTTATCCGCCCC	2.84623	1.7396	2.28103e-05	0.000798041	46.6259	43.3112	247.422	52.861
ZNF268	CAGCACAGAAGTGCCTGTAC	2.84319	1.7377	6.75821e-05	0.00197249	7.79007	9.50867	11.4323	46.3412
PCDH20	GGTACAGACCTATCGCTTAC	2.84241	1.73721	0.000497936	0.0101246	12.0001	12.9714	10.0493	73.2793
CLEC3A	CACAGCAAACGTCGAGTGAG	2.84087	1.73624	9.6466e-05	0.00265596	3.80912	4.39708	11.3708	16.0067
AP1S2	CAGCCTGCTCAATTGCTTTA	2.83779	1.73431	6.47895e-06	0.000276528	11.1696	9.72853	16.5952	53.0172
KCNJ3	ACTTATTCGTTGAAGTTTCA	2.83218	1.73079	0.00022277	0.00524415	12.3725	14.0706	66.3502	21.3943
MPL	CCTCACCTTGGCTGCTGACT	2.83158	1.73042	2.66771e-05	0.000908818	14.32	14.8676	20.9591	75.9731
EIF2B4	CCCTCACTCACCTTGACATT	2.8248	1.72617	0.000732425	0.0138145	22.4251	21.3533	127.937	16.8656
STAC3	TCAGCCTTCTTATCCCCTTC	2.8201	1.72322	1.16306e-06	6.42908e-05	41.8716	42.102	208.608	68.5944
CD99L2	ATGTAACCACCACGACCAAG	2.80992	1.71684	0.00116523	0.0198199	9.02159	6.70554	44.8686	6.79307
MANSC4	CTCAACCACGCATCAAGATT	2.80615	1.71448	0.000489366	0.0099881	14.4345	12.6416	73.4799	15.343
PSAT1	CTCTGTATTGTTAATAATCT	2.80055	1.71097	5.70498e-06	0.000248584	24.4585	26.9321	135.896	32.2866
LYPLA1	TTTTTCCACCAGGCACGGAT	2.80037	1.71085	0.000892211	0.016136	7.41775	7.09028	35.3724	12.1026
GMPR	AGTCGTACCTGCAGGCATTC	2.79687	1.70866	6.08082e-05	0.00180661	28.6972	27.1245	153.475	28.9291
DLG3	GACGACTCACCTCTTCTTAC	2.79291	1.70618	4.32968e-05	0.00135749	11.5133	13.8783	65.2438	17.5683
SMARCA2	CTCCCATCCTATGCCGACGA	2.79279	1.70611	1.77415e-06	9.22315e-05	23.3989	21.9579	35.5261	112.554
RHOT2	CGCTGTAGCCGAAGCGCCGC	2.7927	1.70605	0.00206582	0.0310741	7.87599	6.07346	7.77517	37.7913
OR2T2	GACTATTGCAAAGAGAAGCC	2.78738	1.70271	0.0265754	0.18919	2.03344	2.47335	8.94298	5.73897
C16orf96	CAGCAATGTCTTCGACCACG	2.78602	1.70186	1.99974e-06	0.000102151	13.919	12.9164	20.283	67.1109
TMEM244	GTACTATGTGTCCCTGAGCA	2.78568	1.70165	0.00818507	0.0854276	4.61103	2.50084	15.8269	7.3006
ARID1B	CAGCAGAGCAGTCCGTACCC	2.78317	1.70008	1.18929e-13	4.15409e-11	19.3893	20.0891	78.981	49.2303
KRTAP10-12	CCGCCCCACATGTTCCCGCC	2.78189	1.69927	2.932e-05	0.00098015	34.368	34.7919	182.332	42.2029
MARCKS	TCGTCGCCTTCCAAAGCGAA	2.77658	1.69595	1.00378e-06	5.69798e-05	10.5395	9.56364	33.7129	31.4277
CNEP1R1	TTCCTAACCTTGGCAGTTAC	2.77502	1.69497	1.70081e-05	0.000626953	32.0195	35.6713	38.3841	180.875
OR6C75	TTCCTTGTCACTGTTGTGAC	2.77255	1.69342	1.93798e-05	0.000697663	26.5492	26.4099	49.9701	121.377
C11orf65	AAGTGGATGAAGTGCTGAAC	2.77114	1.69253	0.00535706	0.0633633	7.04543	4.83678	5.19369	33.2626
XRCC3	CTTAATTGCAGCAATAATTC	2.76316	1.68753	3.72684e-05	0.00119813	6.61583	5.93605	19.484	20.9648
AC092031.1	GAGCGACAACAGAGTTAGCC	2.7628	1.68731	0.00364188	0.0479552	3.35088	3.43521	4.60978	17.295
GP9	TCACATCGAGGGTCTGCAGC	2.7611	1.68624	0.000144507	0.00366767	8.21967	8.62926	41.5802	12.6101
IZUMO4	TATTTGCTCACTTTCGATGA	2.76068	1.68598	1.29813e-05	0.000501399	36.4873	37.4301	41.949	195.984
RALGAPB	GCGTTGATGTATATACAGAC	2.75654	1.68338	1.76097e-05	0.000646548	4.06687	3.765	16.503	8.62798
LATS1	GGCAACCTAACATACCAGTG	2.75596	1.68302	0.000282024	0.00639441	6.52991	5.90857	24.7084	15.2259
LPIN1	ACCCATGACCAAGCCGAGTC	2.74533	1.67635	0.00187469	0.0288295	8.79247	8.16207	12.0776	42.1639
CSF3	TGCCCGGCGCTGGAAAGCAG	2.74225	1.67443	0.00266945	0.0377621	11.8283	12.5591	65.9506	11.8684
NAT14	CCCTCATCTCCCGCACTGAC	2.74093	1.6736	2.66939e-05	0.000908818	16.6685	14.4004	20.0987	79.0963
LIFR	TAAATGTTGATAACAGCCAC	2.73722	1.67127	9.95906e-05	0.00272112	8.47743	9.37127	14.1674	42.7495
SPATA24	TACTGACAAAATTTTCGTCC	2.72943	1.66639	5.53196e-05	0.0016654	4.49647	4.14974	17.0869	10.3458
CAND1	CCTTTGAATCATTTGTAAGA	2.72926	1.66628	0.000493733	0.0100613	6.38671	5.88109	28.9187	9.9944
OSBPL6	CCAGAAACCAGACAAACATG	2.72618	1.66435	0.00945569	0.0946287	3.66592	2.5558	15.9191	3.78694
PROK1	GAGCATGATTGAGACTCGCG	2.72536	1.66383	0.000910941	0.0163648	11.8569	12.3943	63.615	13.1957
GBAS	GGGACTTGGAACACGTGGTA	2.71995	1.66045	0.00010653	0.00286947	14.0622	16.2417	16.4723	79.4087
TSC1	ACCTTCGAGGGTCCAGTTCA	2.71617	1.65808	6.1399e-05	0.00182332	30.5302	31.1093	37.5544	157.061
B3GALTL	TTTTTTTCCAGCTTTTGGTT	2.70879	1.65345	3.788e-07	2.49772e-05	17.2985	17.1211	27.5665	80.8141
CCDC66	GCATATAGCAAAACCTATTA	2.70842	1.65322	0.00342092	0.0456823	4.15279	4.01233	4.14881	21.5895
DOPEY2	CAAGAACATTTGAGTCCAAC	2.70786	1.65287	5.21984e-05	0.00158581	6.52991	8.60178	36.8475	10.6971
ZNF443	TATACCTTTTAGTAATGAAA	2.70778	1.65282	0.0449538	0.258878	1.31744	1.51149	6.20784	2.6938
MPRIP	CTCTAGGCAAAACCCATTTA	2.69898	1.6473	6.82275e-06	0.000289671	20.4489	19.9242	99.8172	26.5867
DNAJC19	TTCTTCTTTCAGGCCTTCAG	2.6932	1.64368	7.73808e-05	0.00220373	14.6923	15.7195	73.9409	21.0429
KLHL18	CTTGGAAGACGTGCTTGAGC	2.69109	1.64235	0.0248991	0.181257	0.2864	0.467189	0.368783	2.03011
THBS1	CCGTGGCATGTTCGACACCC	2.68942	1.64131	0.00273138	0.0384782	10.9405	11.3225	10.4796	59.0295
ATP13A5	TCTTCCCACTTCTTGCTTAC	2.68534	1.63875	1.35235e-05	0.000520163	23.0838	23.8267	31.6231	114.545
CNOT1	CTTGTCTCAAATCAGCTACC	2.68505	1.63857	9.76953e-11	1.83517e-08	21.3368	23.4419	68.317	71.1321
TSC22D3	CTCGGGCACTTGTGGGGATT	2.68021	1.63554	6.15246e-05	0.00182536	30.3584	25.8603	33.0368	141.718
C3orf79	ACCCAAATGCCAATTTTATA	2.6793	1.63496	0.0113087	0.107073	2.46304	1.51149	9.40396	2.92805
OBSCN	ACGCGCACCGCCGTCTTCCG	2.67642	1.63316	1.96357e-05	0.000705304	29.2128	27.5916	32.8217	143.474
LIMS2	TGCCCAGCGCGTTGACCACT	2.67106	1.6298	2.21154e-05	0.000778789	14.7209	17.3684	77.6288	21.6285
COL24A1	TCATTTTATTGTACTATGTG	2.67098	1.62975	6.01216e-06	0.000259866	19.6757	19.2097	92.1649	28.1093
KIRREL	TCACCCTCCTGCACCGTCTG	2.66831	1.62808	4.11346e-15	1.89863e-12	51.6092	53.7542	184.238	141.405
KRTAP10-1	CAGCAGGCGGGCCGGCATAC	2.66581	1.62651	2.15565e-05	0.000762847	5.89983	5.85361	14.1981	22.136
SIKE1	AGAGGATGCATCCGATATGA	2.65961	1.62262	0.000353531	0.00769185	12.9453	11.3774	63.2155	11.6341
MAPK13	CACAGTCCTCATTCACAGCC	2.65727	1.62116	8.08775e-05	0.00228619	14.6923	13.8783	68.4399	19.4032
ZSCAN18	ACCCCCTGTTTCTGGAACAG	2.65604	1.62039	6.82618e-05	0.00198873	22.4824	21.9029	113.647	22.7607
OTUB1	CCCTCACCTCTTGCTGAATT	2.65114	1.61731	4.21113e-06	0.000192141	20.9072	22.6449	38.169	95.5325
NME7	TAAACCAGATGCAATATCAA	2.64877	1.61583	0.00294364	0.0408888	10.1099	12.2019	12.262	56.1795
COL7A1	GCGGAAATTGCTGCGGCCAA	2.6487	1.61578	0.00169859	0.02669	11.3987	10.3056	9.89567	56.687
PPP1R17	TGTCCATTACCTGGTATGAA	2.64469	1.61327	0.000181719	0.00442946	9.88079	11.1301	51.0457	13.1957
CST2	TCCCTAGGCTTCTTGACACC	2.64427	1.61301	4.38712e-05	0.00137217	18.8451	17.9456	90.2288	22.2532
NFIX	TCAGATAGTTCAAACCAGCA	2.64425	1.61299	3.57789e-06	0.000167172	7.38911	8.05214	22.1577	25.1031
DNAJC5	TTTAGTTGAACCCGTCAGTG	2.64257	1.61194	7.55944e-05	0.0021643	14.0622	13.8783	17.6708	67.8136
KCTD10	GGTGAGCTTACCTTCACTGT	2.63527	1.60737	2.67615e-09	3.37096e-07	13.3176	12.2568	31.2543	46.7316
SMARCC1	GGCGCCTTATGTCACATTCT	2.63123	1.60483	0.000564605	0.011178	9.27935	7.00784	38.9988	10.5019
TFPI2	CCCATACAAGTAGCTTCATC	2.63097	1.60467	0.000341537	0.00748127	11.456	12.8065	62.1091	11.6341
GALNT6	GTACACTGTTCGCAGCAGTG	2.62882	1.60332	0.00107265	0.0185927	2.0048	1.84128	6.73028	4.95816
CXCL2	CAAGAACATCCAAAGTGTGA	2.62829	1.60299	5.72251e-05	0.00171038	11.7137	10.7454	13.7679	54.5398
NUAK2	CACATCATTGCCATCCATGA	2.62613	1.60163	0.000112949	0.00300976	17.6422	15.7195	27.2899	74.0211
MYO9B	CAAGTCAGCTACCTAGAGAG	2.62333	1.59988	0.0099232	0.098047	3.09312	3.9024	5.16296	16.0847
TARDBP	TATGTTGTCAACTATCCAAA	2.62044	1.59807	1.17643e-05	0.000459613	8.42015	7.99718	33.6207	16.0457
CBFB	TTCCAGAACGCCTGCCGCGA	2.61853	1.59687	6.51215e-09	7.3568e-07	13.1457	12.724	31.0392	47.2782
SLC9A7	TGCAGCTGAGTGATTTGTCA	2.61791	1.59648	0.0021402	0.0319099	6.07167	7.55747	33.928	7.26156
CNTN4	GCACCATTCCTTGACCTCGA	2.61586	1.5952	0.000151755	0.0038048	10.5968	11.7622	52.951	14.5622
DNAJC21	TTCACCGTTACCTGTTATTC	2.60888	1.59082	2.64575e-06	0.000130039	41.9289	41.3875	58.2062	192.861
WWC2	ATTTGCATTCACAACTTAAA	2.60798	1.59026	0.0197856	0.155728	2.03344	2.36343	10.8484	2.38148
SEPT8	GGAGGCTGTCGAAACCCACA	2.6055	1.5887	1.03911e-06	5.84716e-05	13.6613	14.7852	58.4213	27.0942
PYY	CCTCCGGCGAGGCGTCTTCG	2.6023	1.58669	0.00599282	0.0687955	1.20288	0.96186	4.11807	2.38148
TP53BP1	CAGAATCATCCTCTAGAACC	2.60093	1.58584	4.23615e-10	6.74226e-08	21.8523	21.2434	77.3214	52.0021
C3orf23	TTTGCCACCTGAGACCTATG	2.59926	1.58479	4.37594e-06	0.000198321	20.2771	24.1289	95.0537	38.1037
FAM49B	AGCTGGCCACGAAATACGAG	2.59065	1.57939	0.0003729	0.00802946	5.58479	5.79864	24.7392	9.25263
FAM49B	CATTGTGCTTAAACAATCTG	2.58935	1.57858	2.12946e-10	3.66942e-08	13.0598	12.4767	43.332	32.9113
SS18	CCATCTTATTCAGTGTATAA	2.58836	1.57796	6.56583e-07	4.02159e-05	11.4846	11.24	42.1642	25.6497
INTS2	AGCACAAGACGCAATCGACG	2.58652	1.5768	0.00839964	0.0868859	9.59439	9.04149	49.632	5.93418
TMEM194A	CAAATTTTCTACTACTCTAC	2.58556	1.5762	0.00169819	0.02669	11.771	12.8065	22.1884	51.1432
HDAC4	CGGCCTTACCTGGATGGCTT	2.58497	1.57583	0.00186482	0.0287048	6.52991	8.79415	8.11322	37.6352
TBC1D8	AAATCAATCAGCACTGGGAC	2.58419	1.57535	0.0255721	0.184404	4.03823	4.61693	20.283	5.50473
BCL11A	GGATACCAACCCGCGGGGTC	2.58319	1.57472	0.00188478	0.02895	4.26735	3.51766	6.33077	16.9046
KDR	CAACTCTTCAAATTACTTGC	2.57903	1.57211	0.00169882	0.02669	5.38431	5.68872	25.0158	7.88621
KCTD7	GTCTTCGTAGCACCGCAGTG	2.57681	1.57072	6.58812e-05	0.00192885	18.6733	17.4784	84.5742	22.7607
ZNF597	GCCAGATCCTCAAAGAGTAT	2.57493	1.56954	7.25917e-07	4.37913e-05	11.3414	12.9164	50.1237	21.8237
CTSO	TCCCTCCAGTCAAATCTTAA	2.57491	1.56953	0.00152325	0.0244914	4.03823	4.2047	17.7323	6.71499
RNF19A	TCTCGCCCACAAGTTAATTT	2.5728	1.56821	1.08326e-05	0.000427346	12.0861	14.1256	59.8657	17.8025
CD200	GTGGTGCTGTGCACAGCACA	2.56836	1.56542	0.00366856	0.0481631	1.20288	0.687043	4.08734	1.48354
CTRL	GCGAGATGCGTGTTGTGTAC	2.56684	1.56447	3.80045e-06	0.000175415	19.9621	17.8906	85.2195	26.6648
ZNF154	CTAGCCTCATTGAACACCAT	2.5638	1.56256	0.000131579	0.00339016	29.6424	29.0207	28.6421	144.724
GIF	TGTCTCACCGTTGTTGTCGC	2.56362	1.56245	0.000700374	0.0133385	9.76623	10.5255	19.2996	40.6803
KIRREL	GAGTCGCTATGAGACAAATG	2.55788	1.55885	4.9967e-05	0.00152634	4.15279	4.39708	12.0162	13.1957
SBF1	AACTCACCAGCTCGATGCCC	2.55455	1.55676	5.46232e-07	3.40704e-05	8.16239	8.38192	29.5948	19.0518
PTPRG	GACCCGTACTGGGCCTACTC	2.55371	1.55624	0.000791832	0.0146822	7.93327	8.5743	39.4905	9.01839
HOXB3	CACCTACTACGACAACGCCG	2.55263	1.55556	8.60287e-05	0.00240653	11.8856	12.1744	15.7962	55.0083
CELA2A	CTTACCCACCTTATGTGACT	2.55193	1.55513	0.000756532	0.0141617	28.2676	29.1581	31.5924	137.228
SDK1	TCTCTAAACCAAGTCACTTG	2.55181	1.55505	0.000313943	0.00699775	7.33183	8.272	10.3566	35.566
NSD1	TATTCCAAAAGCCACTTGCT	2.55077	1.5544	0.000135511	0.00347482	5.81391	6.65058	21.2665	15.343
LRRFIP2	AGCCATTCTGCAGTCCTGCC	2.5503	1.5541	5.18066e-06	0.000228511	44.0769	39.7386	192.289	53.759
TTC39C	ACTTTCACACAGTTTTTCTG	2.54659	1.55177	3.44176e-06	0.000161748	16.468	20.254	77.7824	29.8271
ABCD1	ACGCCTGTGGTATGTTATGC	2.54646	1.55169	0.000560086	0.0111155	12.6016	13.4935	61.5867	14.8745
GPR137	TACAAGCCTCGGCTCATCTC	2.54196	1.54888	8.61466e-05	0.00240879	88.4975	82.2528	96.3137	403.368
CDKN2A	TCGGGTGAGAGTGGCGGGGT	2.53723	1.54591	0.0380001	0.234421	0.0859199	0.274817	0.891225	0.156163
GLTPD1	GCGCTCCATGATCCGCAGCT	2.53559	1.54488	0.00162127	0.0257365	5.49887	5.99101	27.0133	6.48075
AQR	GAAATCACCTTTTGATATAA	2.53446	1.54417	0.00195885	0.0298324	2.69216	2.5558	6.54589	8.78414
PTGER2	GCGTCTCGCAGTCCTCAGAC	2.53178	1.54249	0.00558399	0.0653563	2.31984	1.92372	9.06591	3.27941
NCOA4	CTGTATCTCCATGCCAGAGC	2.52495	1.53821	0.000109514	0.00293517	24.8595	20.0617	26.3065	104.239
CCDC80	AGCGTCTCATCAGCGAGCTG	2.52242	1.53662	0.00270131	0.0381626	6.98815	6.56813	31.5309	7.76909
KATNA1	GTCATGCTGTGCCGCTTTCA	2.52229	1.53654	1.02982e-06	5.80683e-05	44.3919	40.2332	186.85	58.561
TTLL6	CGCAGGGCTGCCCAACAGTA	2.52054	1.53545	0.0028342	0.0396517	3.52272	2.63825	5.86979	12.0245
LIPA	TGCCTTAACCGAATTCCTCA	2.51956	1.53483	0.000604785	0.0118426	9.13615	9.6186	11.1557	43.257
ROCK2	TATGCTTACCTGAACCACCC	2.51633	1.53281	1.41978e-06	7.59475e-05	15.3797	15.8844	55.3789	35.0585
PDCD10	GCACCTCACCTTGATGAAAG	2.51522	1.53211	0.00476322	0.058272	6.01439	6.34828	25.6304	10.1115
CAMK2N2	CCCATCTTGTCTTCGCTGTA	2.51455	1.53169	3.53624e-06	0.000165826	23.7998	23.8816	97.9425	39.8605
ZNF85	TTCAGGGACCATTGACATTT	2.51251	1.53041	2.8146e-07	1.95147e-05	52.8407	53.7268	223.513	84.2497
CRX	GCTCGGAGACCCATAGGCGG	2.51141	1.52972	0.0103158	0.100527	7.73279	6.07346	3.68783	36.2297
SIX1	TGTGCGCGTACCACTCCCGC	2.50929	1.52839	3.04846e-05	0.00101227	34.2534	33.9949	38.2305	158.739
NR0B2	TCCATTCCGACCAGCCTGCT	2.5081	1.52765	0.000228184	0.00534433	10.3677	11.4874	47.3578	15.6163
GABRA4	ACCATTTCAACATCAGAAAC	2.50525	1.52587	0.0116011	0.109159	4.55375	3.02299	18.7465	3.04517
FAM116A	TGATGGCGCCATAACCACAA	2.50313	1.52453	0.000645088	0.0124768	5.81391	6.4582	24.2782	11.0095
KIAA1383	GCTCGCCCACTCGATTATGC	2.50182	1.52371	0.000330609	0.00728885	12.2293	12.092	16.3186	53.6809
FHIT	GTGAAAGTCTCCAGCCTTCC	2.4989	1.52188	0.000218397	0.00515622	10.9977	10.0033	39.2446	21.0429
USP28	GCCGTGGCCGTCTGCCGCGC	2.4971	1.52075	7.9631e-06	0.000330699	7.44639	7.74984	25.3231	18.271
RP11-884K10.5	CTTATCTGTAGGACAAGTGT	2.49485	1.51935	0.0221231	0.167849	6.61583	8.29948	37.4314	5.30953
UNC5D	GCTTTGCACCTGAGTGCAAT	2.48491	1.51311	5.28457e-05	0.00160095	7.15999	6.84295	25.5382	14.406
CNOT1	TCTTGGTTAAATTGTCCACC	2.484	1.51254	4.81074e-16	2.87838e-13	52.9839	50.1541	138.416	155.889
TERT	AACATGCGTCGCAAACTCTT	2.48262	1.51168	3.78601e-05	0.00121141	12.2865	9.70105	45.1144	17.5292
DPH1	TTAGTACCACATGCGCAGGC	2.47632	1.50773	0.0135042	0.120512	6.84495	7.09028	33.2826	6.32458
EPB41L5	CCATTTCAGAAAAAAGCCAA	2.4756	1.50728	0.0760866	0.347711	1.46064	1.09927	0.829761	6.48075
CBFB	TCGCTGTTCTCCCTGCCAGC	2.47521	1.50703	1.394e-09	1.9165e-07	28.9836	29.7352	85.0351	81.8682
PTX4	GGGCGGATTCGACAGCTCCG	2.47401	1.50628	0.00108594	0.0187526	2.0048	2.00617	5.74686	5.66089
CTTNBP2NL	GCCGCTGCCTTTCTTCCTCA	2.47162	1.50478	0.00304228	0.0419074	8.59199	6.89791	7.59078	36.4249
KCNG2	CCACGTTGATGATGACGTGC	2.47109	1.50445	0.0178135	0.14598	2.89264	2.66573	3.4727	12.3368
USH2A	CTTAGAGTTCTTGCATTGAA	2.46543	1.5009	0.000888557	0.0160834	4.86879	5.24901	19.6377	8.97935
DNASE1L2	GTTGATCTGCTCCATGAGCG	2.46168	1.49855	0.0162144	0.136786	7.81871	6.7605	4.11807	37.1277
FAM49B	GCTTTACCTCTCGTATTTCG	2.4588	1.49675	1.65268e-06	8.64734e-05	8.87839	9.81097	27.9968	24.7518
MARCKS	AAACGGCGACGCTTCGCCCG	2.45848	1.49654	0.000662155	0.0127345	5.64207	4.89175	19.5148	10.1896
OR52D1	AAGTCGACTCCGAATCTCCT	2.45709	1.49568	0.00225483	0.0332736	11.7137	9.06897	10.2952	48.3714
FRMD6	AAAAACGGTCGCGGGCCAGC	2.45158	1.49222	0.000289602	0.00653187	6.24351	5.08412	22.7723	9.05743
DHX30	GCTGTGGGAACTCTTTTAAT	2.4514	1.49211	0.00376168	0.0490864	9.30799	8.68422	40.6276	9.95536
KARS	AAGAAGTTTCTTAGATGAGC	2.4511	1.49192	0.000952535	0.0169518	9.33663	10.1957	44.1617	10.7362
GCFC2	TCTGACAGTTCTAGCTCTCT	2.45104	1.49188	0.00166131	0.0262026	16.3821	16.3241	74.617	17.334
GGNBP2	AGAAGAAGTTCTGACCTGCT	2.45067	1.49165	2.7938e-05	0.000942918	11.8856	10.1957	22.5572	39.5872
MN1	GCGACGTGAGCGCCTTTTCG	2.45031	1.49142	0.0010082	0.0176747	5.12655	3.98485	8.63566	17.0217
DCAF4L1	ACACTTAAGAACCGCGACGC	2.44997	1.49121	0.00116882	0.0198601	9.96671	8.90408	41.4573	11.556
ADAMTS9	GACGTAGCAGCATTAAACAG	2.44812	1.49005	9.70033e-05	0.0026668	7.58959	7.09028	29.2875	11.9074
KIRREL	TTGTGAACCTCACAAGACAC	2.44779	1.48984	1.20813e-06	6.64977e-05	9.13615	11.2125	33.7129	23.4244
TSPAN5	TGGGTCAAAGCCGCCGAGAT	2.44638	1.48896	0.00112294	0.019238	5.84255	6.3208	26.1836	7.92525
CCDC6	TTCAAGATGCTGTTCTAGTT	2.44594	1.48868	0.0100576	0.0989212	15.5515	14.8676	69.8843	15.4601
CLIC6	ATAAAGAGACGCTGAGAAAA	2.44275	1.48668	0.0523452	0.281546	1.34608	2.03365	8.02102	1.4445
C9orf16	CCCGCAATGTCGGGCCCCAA	2.44206	1.48625	0.00901714	0.0914292	2.37712	1.9512	9.37323	2.73284
TP53BP1	GAACGAGGAGACGGTAATAG	2.44005	1.48499	1.5295e-09	2.05906e-07	19.6757	18.1105	58.3906	47.3563
CEP152	ACTGCCAAAGTCTAATGACA	2.43984	1.48486	0.00486313	0.0591364	14.9501	15.5821	12.7845	72.7327
SLC30A1	TTCCACTGTATCACCACTTC	2.43971	1.48478	1.27779e-09	1.77951e-07	23.5993	25.4481	75.8463	61.4109
PHIP	TACCTGAGCCGCCTGCTGAC	2.4381	1.48377	4.18918e-05	0.00131985	9.76623	9.26134	14.1367	39.1578
GPR97	GGCCAAGGATGGCGACGCCC	2.43544	1.4821	0.0117017	0.109778	2.63488	2.83062	10.8484	4.41159
SIGLEC8	TCCTACCTGTGGCATCTCCT	2.42993	1.47865	9.90461e-06	0.000398026	34.4252	34.6544	146.806	45.6385
ITCH	GTAGTTGTGACTTTGCAGCT	2.42971	1.47851	2.57644e-05	0.00088369	24.5158	22.8373	29.4104	102.638
FAM165B	TGAAAATGTATCAAAGAAAA	2.42433	1.47514	0.0793307	0.355784	1.11696	1.31912	2.15123	4.64584
LOR	TGCGCGCCCCAGCCGAGTTA	2.42234	1.47389	0.000429444	0.00899813	11.1123	10.8828	48.1261	12.9225
PTGR1	TTTAGCCTGACTGCCTACTT	2.41997	1.4724	2.00575e-05	0.000718059	63.0652	63.7576	81.8083	270.2
IFT57	AGAATTAACATTAAATAAAG	2.41836	1.4714	0.0374625	0.232343	0.773279	0.989342	1.90538	3.00613
SULT2B1	GCACACCCGACCAGTTCCTG	2.41755	1.47089	0.000677322	0.0129914	13.0312	13.2737	59.2818	13.5861
SRSF12	GGCCATATCGACCAAACTCA	2.41637	1.47015	0.00107516	0.0186163	9.42255	8.49185	39.8285	9.76016
MTF1	CCTTCGTGTGCACTCGCACG	2.41504	1.46932	3.17851e-06	0.000151937	6.64447	7.88725	16.0113	24.2833
ABHD16B	CTTCGACGACCTTGTGCCGC	2.41355	1.46838	6.20085e-08	5.23782e-06	20.0193	21.0785	78.2741	35.3708
ALOX12B	GGCCGGGGTTGACGCCGTTG	2.41288	1.46796	0.0112429	0.106746	4.72559	4.06729	20.744	3.5527
CCNC	ACATGTTGCTTCCCCTTGCA	2.41134	1.467	1.57475e-13	5.29995e-11	62.6929	63.7576	167.827	181.773
USHBP1	CATCTTTCCCACAACCAAGC	2.4111	1.46685	0.00212431	0.0317243	3.98096	4.34211	5.22442	17.8416
TOP3B	GAACTTCACCATGTTCAGCT	2.40789	1.46483	8.62112e-05	0.00240955	8.82111	9.64608	35.5568	15.382
NRBP1	TTGTTAAGTTTCACAAATAT	2.40705	1.46431	0.00957963	0.0954551	6.10031	7.61244	8.60493	29.2805
IL17B	TGGTCTCCATGACTGCGCGC	2.40634	1.46386	6.25058e-06	0.00026802	14.6923	12.5591	53.7501	21.3552
NFIC	TCGCCGTCGGTGCTCTCCAG	2.40271	1.46158	0.00166116	0.0262026	3.40816	3.87492	14.2596	5.77802
CCL7	CCAGGTGCTTCATAAAGTCC	2.39677	1.45786	0.000135984	0.00348421	8.24831	9.12393	15.6118	32.1695
CD1A	AGAAGACCCAAGATGAAACG	2.39456	1.45647	0.00244487	0.0353989	5.72799	6.21087	21.666	11.0875
CCDC82	CGCTTTAGATGAATCTTTTC	2.39364	1.4559	0.000147704	0.00372754	5.78527	5.55131	21.2665	9.7992
HAT1	GGTAGAATATAAGAGTGCAG	2.39333	1.4557	0.0419233	0.248497	0.916479	0.851933	3.13465	1.71779
GUCA1C	TTTATGATGGAATATCCATC	2.39245	1.45516	0.00142041	0.0231547	17.4417	14.8126	71.0214	17.3731
MEN1	CTCGTTGCCCTTGCCGTGCC	2.38477	1.45034	4.28943e-08	3.78143e-06	53.6427	51.803	201.509	86.5531
MTIF3	TCGTGCTTTCAGCAAAAATG	2.38181	1.44849	4.21268e-05	0.00132596	6.35807	5.93605	20.2216	13.3129
RTP4	GGCCACATGGACGCTGAAGT	2.38072	1.4478	0.00212007	0.0316755	7.84735	8.84911	37.1549	8.3547
CEP104	CTCTGTGATAATGAAAAGAC	2.38034	1.44756	0.00509141	0.061221	2.11936	1.97868	8.26688	2.88901
ZNF398	TCTCCCACTTACCTTCACTG	2.3798	1.44723	3.35467e-05	0.00109951	39.2081	38.8592	48.6486	164.322
SNRNP27	GCCCTTACCGGGAGCGTCTT	2.37859	1.44647	9.1486e-05	0.00254378	8.87839	8.76667	34.4197	13.6252
SUFU	GTACATGCTAACATAGTCCA	2.37752	1.4458	7.60125e-14	2.75947e-11	26.7784	25.8053	72.1585	71.093
GOLGA7	CTGACAGACCCTATTGAGCG	2.37744	1.44575	2.90023e-05	0.000972042	12.5729	13.2462	37.8924	32.4428
AFF3	CTCCGTAATGCATTTCTATC	2.37452	1.44391	5.2672e-12	1.31923e-09	31.103	28.2237	71.3902	90.0668
ZSWIM6	GGTGCTCCTGATCCAACAGC	2.37067	1.4415	0.0028735	0.0400696	5.81391	7.42006	25.8148	10.1115
POFUT1	GCGGGTGGCATACTGCTTTG	2.36855	1.44017	0.019227	0.152933	3.12176	2.03365	10.8484	3.12325
RASAL2	CCCTTCGCAGTACAGATGAC	2.36741	1.43946	3.9984e-06	0.000183503	9.05023	9.3163	28.0582	21.7456
IGLL1	CAACAGCTGCATCGCAGAGC	2.36447	1.43762	0.00228094	0.0335822	3.69456	2.83062	8.51273	9.17455
PLEKHG1	AGCAGAGTGTTTTGTGTCCA	2.364	1.43732	0.00028079	0.00637316	8.04783	7.85977	29.5026	13.5471
ZNF619	CCTCTGCGTAGGGTGCAGGC	2.36378	1.43719	0.000584737	0.0115199	14.2627	16.489	17.9167	65.4321
PEA15	CATTATCCGGCAGCCCTCTG	2.36367	1.43712	3.14865e-08	2.92331e-06	14.2054	12.4217	40.4124	31.662
MYOC	ACGTGGAGAATCGACACAGT	2.36199	1.43606	0.00279126	0.0391425	5.98575	5.05664	6.97614	22.9559
C11orf84	CGTCGTTCTCCTTGACTCTG	2.36192	1.43602	2.51804e-05	0.000865497	22.0814	21.5182	90.9971	26.899
RELL2	CTAACCCCTCGTGCACTTGA	2.35579	1.43218	0.000130247	0.00336273	15.3224	14.0432	19.8221	59.4979
C12orf52	CACCGGACTTCGATCCGCCC	2.35494	1.43164	0.000213278	0.00505013	17.7281	19.0723	76.6146	22.6045
GLTPD1	CGACTCCTACAACGCCTCGC	2.35268	1.43023	0.000383184	0.00820442	11.6278	11.3225	14.1367	47.7857
IQCA1	CTTTATCGAGTAAAGCACCG	2.35215	1.42989	0.0170514	0.141771	3.55136	2.66573	5.22442	11.556
C2orf29	CAACGTCCATCAGTGCAATC	2.35184	1.4297	9.19308e-09	9.98399e-07	24.0576	19.9517	62.1706	56.3747
C8orf31	TGCCAAAGACGCTCACTTTC	2.35171	1.42961	8.34581e-06	0.00034504	18.5873	20.6937	75.1087	30.6469
MTNR1A	CGATGACGCTCAGGCCCATC	2.34842	1.42755	2.81273e-05	0.000947137	19.0456	18.083	73.4185	26.3915
ARVCF	GACCACTCGGACAGTACGCC	2.3446	1.42516	7.51485e-06	0.000315184	16.0097	15.6646	60.634	24.3614
RBM5	TTGACAGCTAAAGACGCGTA	2.34029	1.42246	0.000295269	0.00664113	13.2603	15.9394	26.9826	51.3384
ZNF239	ATCCATCATGCCGTCCATAC	2.33793	1.42098	1.98372e-06	0.000101547	51.1223	57.6292	216.045	75.0752
HMGB1	AGATACTCACGGAGGCCTCT	2.33649	1.42008	0.000810951	0.0149742	4.41055	4.507	6.97614	16.9436
SOCS6	ACATCATCGTGACCCGCTCT	2.33378	1.41837	9.18459e-08	7.40024e-06	25.3464	28.4985	64.3218	79.6429
OR8S1	ATCTGCCGCCCACTACTTTA	2.3335	1.4182	7.30213e-06	0.000307198	10.1385	13.1637	33.006	29.2805
OR2A5	AGCATACGAAATATCAATGA	2.3329	1.41783	0.00822341	0.0856387	5.98575	5.52383	11.4937	19.2861
NKD2	CAGCCGCCGCCGCCCGCAAG	2.33246	1.41755	0.00257301	0.0367113	5.35567	4.53448	5.74686	20.7306
MGA	AAGAATACTCGACGATTCAA	2.33167	1.41706	5.99427e-10	9.20057e-08	16.2389	17.3135	45.1451	44.4673
STXBP6	CCACTCACCTCCCATAATTT	2.33117	1.41674	1.05426e-05	0.000418443	24.1148	22.8373	33.467	91.9798
CRLS1	ATGGATTTATTGCTCGAAAC	2.331	1.41663	0.00265084	0.0375729	5.72799	5.60627	24.2475	5.97322
PTGER3	TTGTTTTCCAGGAGGAATTT	2.32817	1.41486	0.00438914	0.054891	6.10031	6.7605	8.42054	25.923
FAM155B	ATACTTCAGCGTGACCCAGC	2.32445	1.41253	0.00786183	0.0831055	12.5157	13.4386	55.4403	13.6252
COLEC11	GGTGGGCGTTCTAATCAGCC	2.32428	1.41242	0.00150799	0.0243241	10.339	10.1957	12.1698	42.5543
IL36A	AGACGCTCATAGCAGTCCCG	2.32059	1.41011	0.00551166	0.0647442	4.49647	4.67189	7.92883	16.4752
OR4C15	GTGTGACTTGTACCCGTTAC	2.31956	1.40946	2.76854e-05	0.000937143	20.8499	17.8631	29.0109	73.9039
GLCCI1	GGACCGTCTCGGGCGGCCCT	2.31733	1.40807	0.0103399	0.100692	1.77568	2.52832	4.42539	7.02732
PRAME	GTCTACGCAGATTAATCATC	2.31687	1.40778	0.0012646	0.0210599	11.5705	15.5821	14.6898	57.4288
SCN4B	TGATGAGTTTCTTGATCAGC	2.31488	1.40653	0.00551351	0.0647542	3.1504	3.84744	6.33077	12.2588
STK33	TGTAACTTACTGTTAACCAC	2.31371	1.4058	0.00404266	0.0517599	10.1672	9.67357	9.80347	42.8276
SLC30A1	GCTCTTAACGCGAGGCCCCT	2.31295	1.40532	1.71608e-07	1.26733e-05	13.8904	12.037	34.4812	34.1996
ZSWIM6	TCTATACTAGCACCTGCTGT	2.31158	1.40446	2.50182e-10	4.22102e-08	34.1961	35.7537	97.4816	87.6853
PBX3	GTTTCATTCTGTGACAGTTC	2.31107	1.40414	0.015108	0.130308	4.23871	4.8093	3.50344	20.4963
LRP2	CAAAGACTGTTCAGATGACG	2.30972	1.40329	0.000261585	0.00599836	10.5395	10.0308	42.1334	12.2197
NYAP2	CTGTGCCCCCAACCGAGTGC	2.30842	1.40248	0.0117565	0.110064	7.47503	7.42006	6.3615	33.0674
FAM174B	GTATTTGATGTCGAATACTG	2.3082	1.40234	0.0240202	0.177005	4.78287	6.3208	4.17954	25.2203
BCL6	CATTGGGGGGCTCGAAATGC	2.30551	1.40066	1.68367e-05	0.000622767	22.1673	19.0723	26.9519	82.0244
PDE4B	GAGTTTCTCGACATCGCCTT	2.3053	1.40053	0.00101442	0.0177605	5.09791	5.55131	11.7089	16.4361
HSD17B4	GCTTTGTCACGAGAGTTGTG	2.30511	1.40041	3.73241e-06	0.000173259	32.6496	36.2209	46.9891	134.924
GALNT11	TATGCTTATCAGTGACCGCT	2.304	1.39971	0.00319316	0.0434677	15.1505	15.802	69.6385	11.9855
WFDC11	AATTGTTACTTGAAGAATGC	2.30096	1.3978	6.80778e-05	0.00198427	8.13375	8.40941	13.522	30.1394
KLHL14	CTCGTCCATCGGGCTGCGCC	2.2989	1.39651	0.000199799	0.00479243	11.1696	8.82163	12.4157	40.2899
DMD	AACTGCTCCAATTCCTTCAA	2.29322	1.39295	8.88583e-05	0.00247711	20.1053	23.0297	34.4504	78.9011
OR56A1	TCCGAACCCCATACACAATA	2.29313	1.3929	0.0233813	0.173966	1.60384	2.08861	6.30004	3.39654
CCNC	GATGCCAAAAACACACATGT	2.29133	1.39177	0.000298604	0.00670215	6.84495	7.47503	20.867	16.7094
SIRT1	CCATCCCTTGACCTGAAGTC	2.29055	1.39128	0.0079116	0.0833997	2.52032	2.08861	8.78932	3.27941
C17orf64	CGCATGAGCGAGTCTCTAGC	2.28051	1.38499	0.00595109	0.0684259	5.44159	6.84295	20.406	11.6732
ICOSLG	CTCGAAGGCTGCTGAAGAGC	2.28034	1.38488	0.00519663	0.0621164	3.23632	2.47335	3.13465	11.8293
FLRT2	GTTGCAGTATCGCATGTTGT	2.27823	1.38356	0.000103192	0.00280175	13.6326	16.3516	56.3623	21.8237
PDE4B	CTGATCGGCTCATCTCTGAG	2.27797	1.38339	0.0010757	0.0186168	5.69935	6.37576	22.8031	8.66702
SP100	TTGTGATGAGATCACGATCA	2.27445	1.38119	3.225e-07	2.18445e-05	85.0607	84.6987	317.676	124.423
MEIS2	GAAGCATGGCCCCCACTGGA	2.27289	1.38021	2.37789e-10	4.04361e-08	36.0004	33.1704	87.5859	92.4873
CISD3	GGTTCCCTAGAACCCCAGCC	2.27181	1.37953	0.00533089	0.0631371	1.77568	1.97868	4.82491	4.95816
ARF4	TCCCTCTTCTCCCGACTATT	2.27089	1.37896	0.000119838	0.00315175	21.48	24.761	95.484	24.7127
NFKBIZ	GTGAACATAGAACAGTTCAG	2.26762	1.37691	0.000544017	0.0108667	12.0001	10.553	15.4581	43.179
SLC39A12	TACACAGCCTACTGAGCCTC	2.26636	1.37612	9.69898e-07	5.55619e-05	27.838	31.0818	108.391	44.4673
INTS3	GCAGGATACCTGCCGTACTC	2.2663	1.37608	0.0204462	0.159221	0.715999	0.549634	1.84391	1.4445
TLE3	GCAGCCGGGATTTAAATTCA	2.26471	1.37508	0.000584044	0.0115119	12.9453	14.1256	56.7311	13.43
CYP4V2	GGGTGTTAACATCTTTCTCC	2.2636	1.37438	0.00764807	0.0815261	3.37952	3.68255	13.0611	5.23145
UBR3	ATAAGACAAAATATAAATCT	2.26133	1.37296	0.0171621	0.142444	2.63488	3.1604	6.79175	8.23758
GDF2	CGCTGGCGTAGTCGACTTAT	2.26082	1.37265	0.000124759	0.00325334	21.9382	21.6831	25.4767	87.5682
ERN2	ACTTACTCTGTGACGTACAT	2.26072	1.37258	0.000744299	0.0139895	11.1409	14.4829	15.8269	50.5967
GUCA2A	GCACAGATTTCACATGTGCC	2.26015	1.37223	0.013005	0.117567	2.26256	2.14357	5.40881	6.01226
SETD4	CAAAAAGATTTCTATTTTAA	2.25881	1.37139	0.0117729	0.110144	2.17664	1.97868	7.95956	2.77189
AEBP2	GTTCTGCTGACTGAAGTGTG	2.25648	1.36992	4.52635e-12	1.15608e-09	42.5017	45.8395	108.238	120.128
PRICKLE3	GCCAGGGCACTGCTCCCTAC	2.24874	1.36507	0.001779	0.0276406	19.3606	19.7044	16.1035	84.6011
ATG13	ACACCATATTTCCAGCTCCA	2.24865	1.36501	0.00406099	0.0519021	7.04543	7.03532	8.60493	27.7189
RPS19BP1	TGGCCGAGTTCCGCAGTTTC	2.24817	1.36471	7.38071e-05	0.00212467	19.9907	18.8799	78.3971	21.6285
TAF1D	CAGTCGTAGATACAAATTTT	2.24763	1.36438	1.05985e-05	0.000419905	16.0957	17.3684	23.9094	62.3479
CCNG1	GATCATATTTTCTAAAGCAA	2.24711	1.36405	0.0309384	0.207065	3.55136	2.52832	11.7703	3.86502
CYTIP	CACTTTGATATGCAAAATAC	2.24654	1.36369	0.0509898	0.277481	1.40336	1.86876	4.17954	4.25543
PHF6	CCTACAAGACAGCGCAAATG	2.24471	1.36254	7.31404e-10	1.10427e-07	18.5873	20.364	52.4901	47.6686
COL4A3BP	GTGACGACGGGTAGAAAAGC	2.24463	1.36249	0.0125652	0.115013	1.432	1.53898	3.90295	3.7479
NUP205	TACAGAGGGAGTCGCCATTC	2.24441	1.36236	0.000302379	0.00677353	16.6685	16.9562	21.1743	65.354
GNL2	CATTGAAACTTACCTGAAGA	2.23955	1.35931	0.0124511	0.114316	2.52032	2.8581	3.22685	10.6191
C2orf29	GATGTACCGCACCGAGCCGC	2.23772	1.35816	9.43647e-05	0.00261034	12.172	11.5423	22.3114	38.5331
MASP1	CAGACAGATGGGCATCACGA	2.23592	1.35703	0.00157396	0.0251317	6.81631	6.40324	9.71128	24.2052
TSGA13	CATACTTGGTTTGTCTCTTT	2.23356	1.35555	0.00128854	0.0213553	15.0073	15.802	17.7323	61.1767
ZNF709	CCTGCATTTTAGGGGAAAAC	2.23111	1.35402	0.00586338	0.0677052	5.12655	4.01233	14.5669	8.78414
C9orf3	CTATTACGCTCGCTGCAGCC	2.2297	1.35314	3.47991e-06	0.000163303	32.8787	29.4329	45.053	114.233
C11orf93	ACACGATGCGCAGTAGCAGA	2.22852	1.3524	0.000130944	0.00337784	14.8641	13.8508	18.3162	55.0863
VSTM4	GCAGACGTAATGCCCTTGAT	2.22823	1.35221	0.000330497	0.00728885	35.9718	38.2546	40.2588	149.33
GNAS	CCCCGAGAACCAGTTCAGAG	2.22151	1.348	3.89391e-07	2.55361e-05	17.8713	20.3365	54.8872	42.3591
NLGN4Y	AAATACCTTTATCTTCACCA	2.22013	1.34714	0.0382044	0.235117	7.15999	6.81547	12.0776	23.5025
KCTD10	TCTGTTGTAGAGCAACTTCA	2.21721	1.34531	2.60093e-06	0.000128297	11.5705	11.35	27.5358	30.725
NSD1	CTGGCTCGAGATTTAGCGCA	2.21681	1.34505	0.000987943	0.0174378	5.21247	5.68872	12.5693	15.1478
NFKB1	CGTTTCCGTTATGTATGTGA	2.21645	1.34483	3.31829e-08	3.03288e-06	14.6637	16.5165	35.0958	44.155
BTG2	GACTGCCATCACGTAGTTCT	2.21626	1.34471	6.11953e-12	1.51509e-09	23.5134	24.816	65.4589	57.2726
CYP2S1	GTGTCTGGTGGAGACATTCC	2.20991	1.34073	8.48226e-05	0.00238001	13.6613	16.2417	55.8091	19.8717
MS4A2	GACAGTTTTGAAAAAAGAGC	2.20626	1.33845	0.129218	0.457404	1.08832	0.549634	2.1205	2.03011
CXXC5	GCCGCCGTCACTGAAACCAC	2.20588	1.3382	1.36782e-05	0.000524866	7.33183	8.38192	23.6636	16.0457
ACOX3	CGAAGATCCGCTTGCATCGA	2.20484	1.33755	7.96019e-05	0.00225803	22.2246	23.3045	27.0441	88.1147
C1orf35	GTCCGCAGGCAACTCGCTGA	2.20353	1.33673	0.000187078	0.00454636	8.42015	7.00784	24.4933	14.445
LEPROTL1	AATGCCCGTTGTAAGAAAGA	2.20088	1.33507	0.00481634	0.0587553	1.51792	1.75883	2.61221	5.69993
PBX1	TGTGAAATCAAAGAAAAAAC	2.19788	1.33319	0.0152132	0.130753	1.80432	2.06113	2.2127	7.57388
BGLAP	CACAGCCTTTGTGTCCAAGC	2.19343	1.3304	0.00271507	0.0383272	5.72799	5.4139	9.12737	18.9347
TBX1	GCGGCGCACGGGTCGTAGCG	2.19284	1.33003	9.43599e-06	0.000383728	18.616	16.599	50.9535	37.5571
ZMAT3	AGTTGTTCCAGTCCCTCCGC	2.19261	1.32989	1.05651e-06	5.92111e-05	18.5301	21.6556	52.8896	48.1371
MTX3	TATGAACTCTCAGCAAAACA	2.19136	1.3291	0.0279787	0.194688	1.77568	2.06113	5.7776	3.86502
PPFIA2	TGAAGAATCTTTACATGATA	2.18925	1.32778	0.00383984	0.0497847	5.41295	6.04598	9.40396	19.4032
KDM6A	CAGCATTATCTGCATACCAG	2.18801	1.327	0.000499989	0.0101568	6.98815	7.3651	21.3587	14.6402
C6orf62	TGGAATCTCGCACACCTTTC	2.18618	1.32586	0.0018998	0.0291064	13.0312	12.9714	18.6235	46.6145
C1orf85	GGAGTGCTGCTCCTGCATTG	2.18537	1.32535	0.0684186	0.328124	0.887839	0.384744	2.24343	0.936975
RASAL2	ATTAACTAGATACCTGTGGA	2.18348	1.32416	0.000222912	0.00524556	5.61343	5.35894	12.9689	14.5231
TNS4	CAAAGACATAAAGTACATCG	2.18295	1.32383	0.00220361	0.032637	8.47743	8.62926	28.9802	13.8204
TMEM217	GCCTGGTCATCTACATTGTC	2.17891	1.3213	0.000528194	0.0106097	16.1816	12.2019	17.3942	53.6028
NANS	CCAGATCCAACTTTGAAAAA	2.17656	1.31983	0.0012078	0.0203276	2.66352	1.92372	6.33077	5.11432
MED22	CCAGATTGAGGACGAGACGC	2.17632	1.31967	0.0399656	0.241788	7.96191	7.9697	3.78002	36.0345
CAMKK1	GGGTCCACACCGTTTCTAGT	2.17631	1.31967	0.0156776	0.133562	7.04543	6.89791	28.3348	6.44171
RGP1	CTCTGCTACCACTTCAATCA	2.17603	1.31949	0.00434652	0.0545057	9.25071	7.77733	25.5075	16.9827
SULT1B1	TTACCTGATGTTCTTAATCC	2.17394	1.31818	6.93536e-05	0.0020169	17.2699	17.3959	61.2794	25.1031
ARID1B	GTCCGACCCTGGATGCCAAT	2.17349	1.3179	3.97606e-11	8.20859e-09	38.0339	35.0667	91.243	91.0037
RHOH	CGTCCGAACTGCCGTCAACC	2.17293	1.31755	1.56466e-07	1.17246e-05	19.4752	21.1884	41.1807	60.2397
CBFB	GCCGACTTACGATTTCCGAG	2.17278	1.31746	0.000140844	0.00358738	10.6827	14.6752	35.4031	27.7969
TNFRSF8	CGTGATCGTGGGGACCGTGA	2.16977	1.31557	0.00498448	0.0602605	6.58719	5.46886	14.5976	15.4211
C1orf185	GGTTCCTGATTTGCAAACGA	2.16678	1.3137	0.0658709	0.321173	1.26016	0.714525	3.99515	0.897935
PDCD10	ATGATGTCTTGTGTGAGACC	2.16656	1.31355	0.00155336	0.0248826	6.52991	6.70554	17.2099	15.6943
KDM5C	CTTACCGCCATGACACACTT	2.16497	1.31256	7.58711e-07	4.51863e-05	19.2747	18.3853	60.0194	33.4578
ARHGAP29	ACCAACTCCTTGATGTAATC	2.16481	1.31246	0.00755323	0.0808217	9.82351	11.7622	8.38981	45.2871
GOLGA7	CATAATGAGTTTCCATGCAT	2.16426	1.31211	1.05349e-08	1.12336e-06	25.4036	28.1413	60.3882	72.6156
TACR2	CGTCTTGCCCCCGCTGTCTT	2.16307	1.31137	0.000151681	0.0038048	22.7688	21.0785	82.5151	26.2353
MRPL37	AAGGCGGTGTGGTCGTAAAT	2.15706	1.3076	0.0351019	0.224224	1.8616	1.67638	7.25273	1.48354
MAP4K4	GTTGGCAGCCATCAAAGTTA	2.15536	1.30654	0.00201541	0.0304926	9.76623	11.5698	35.3417	17.4121
HTR2B	CACTTGTTCTATGTCCTGCC	2.15514	1.3064	0.000883924	0.016013	12.8307	11.7347	15.4581	45.3652
ANKRD53	CCAGACGGCAATCGACCAGA	2.15355	1.3054	0.00542304	0.063924	9.13615	9.97586	9.89567	37.4009
GOT1	TCCGCACGATCTTCTCCATC	2.1518	1.3043	3.77841e-05	0.0012105	34.0816	37.1828	45.9749	130.122
ADAM10	CGTCTAGATTTCCATGCCCA	2.14893	1.3025	7.54937e-08	6.25427e-06	15.4656	16.9013	38.169	41.6954
PHIP	GTTGCAGGTGCTGATCCGCG	2.14852	1.30225	0.00802558	0.0841345	6.10031	5.1116	15.8577	11.7903
LCE6A	CTAGGCAGGGGTTTGATCTT	2.14739	1.30154	9.72675e-06	0.000393325	10.9691	9.17889	23.9094	25.7668
HEATR7B2	TATTCAGAATACTGACATCT	2.14625	1.30083	0.000593037	0.0116479	5.92847	6.07346	19.5455	9.9944
DKK1	ACAGCCGTACCCGTGCGCAG	2.14572	1.30049	0.0134964	0.120503	7.15999	6.59561	28.3041	5.54377
TNFRSF14	TACTCGTCCTCCTTGCAGGA	2.14565	1.30045	0.000217642	0.00514029	10.8545	10.3881	37.2778	14.9916
FAM108C1	GACAGCGCTCGTACATCGCT	2.14532	1.30024	0.0108166	0.104136	10.6827	9.9209	9.95713	40.8365
ZAP70	GCCGAGCGCAAACTTTACTC	2.14232	1.29836	0.0128478	0.116652	8.42015	8.90408	8.85078	33.8092
PNMAL1	TCCCCCAGATCAAACCTTTC	2.13875	1.29613	0.00118925	0.0201068	12.3152	11.3774	17.5172	40.7194
SSTR5	CGCAGAACGCCGCGTCCTTC	2.13835	1.29588	0.00516966	0.0618512	6.27215	6.07346	22.4343	7.84717
KLHDC7B	ACGACCCGCGAACAGACGCC	2.13701	1.29503	0.00627759	0.0708809	5.47023	3.49018	13.1532	8.82319
BEND2	GCCACACAACCAAATTTTCC	2.1367	1.29484	6.17441e-05	0.00182853	18.5587	17.7257	62.4165	26.5476
RIMS3	ACCCCGGGGACCATGTTTAA	2.13599	1.2944	0.00703472	0.07667	5.69935	4.56197	5.7776	19.4422
ADCK3	ATTGGCCGGCTGGCCAACTT	2.13455	1.29349	0.000468472	0.00963163	4.63967	3.60011	8.66639	11.556
VSTM4	TTGAGAAAACAAAAGAGACT	2.13417	1.29325	0.0242579	0.178026	3.12176	3.13292	2.76587	12.6101
ZNF100	TATGGAATGTGTCCTCTCAA	2.13394	1.29311	0.0177927	0.145907	8.36287	8.84911	34.85	7.3006
MRPS26	ACCGCAGCTCGTGCAGCCGC	2.13384	1.29305	0.0410774	0.245753	0.801919	0.63208	1.04488	2.4986
SMAD2	ATGTTATATATTGCCGATTA	2.13332	1.29272	7.90371e-06	0.000328867	12.3438	11.1576	29.7792	27.7969
KRTAP4-8	ACTGTAGCTGGGGCGGTAGC	2.13294	1.29248	0.0122744	0.113228	6.47263	6.7605	17.7016	14.7183
RAF1	TGCATCAATGGAGCACATAC	2.13091	1.29121	0.00409107	0.0521561	6.67311	5.57879	13.0611	16.9436
KRT84	GTGATGTAGCTCTCGAAGAG	2.1299	1.29058	0.0482951	0.269265	1.05968	2.33595	1.90538	6.44171
ARF4	GCTACTTTTTGCAAACAAAC	2.12949	1.29032	0.0100646	0.0989749	0.945119	0.79697	2.61221	1.63971
FEM1B	AAATCCGTTCCCGAACTATA	2.12948	1.29031	0.00521248	0.0622449	5.41295	5.82612	20.1601	7.3006
ZSWIM6	TTTCCAACAGCGCGATGCCC	2.12542	1.28777	4.99856e-06	0.00022169	9.47983	10.4431	26.3065	22.3312
GPX4	CCTTTGCCGCCTACTGAAGC	2.12281	1.28613	0.0146702	0.127802	3.35088	4.03981	12.6615	5.34857
AHNAK2	GATGTGCGACTGCTTCCACA	2.12151	1.28531	4.64951e-05	0.00143676	7.07407	8.32696	16.6874	20.8867
OR2T35	ATCTTCTACCTGACCCTGAT	2.1199	1.28431	0.0025232	0.0362487	17.9	17.9456	15.704	71.6786
NUDT9	TTCTCCCAAGTTTAACGAAA	2.11667	1.28228	0.0042791	0.0539008	5.35567	4.89175	6.97614	17.9977
APOL2	GCAGATTCTCTCTGCTCACT	2.11616	1.28197	5.44624e-06	0.000238435	24.4012	23.5518	79.7185	36.8153
RNFT1	CATTCTGAAATTCTTTTTCA	2.11596	1.28184	0.00329074	0.0443841	4.89743	4.89175	8.42054	15.4211
FAM26D	TCTTTATGCGATGCATCATG	2.11493	1.2812	0.000153886	0.00384531	51.1223	53.4794	69.1775	185.131
TMEM196	GACAAGTCCTGATTTTTTTT	2.11419	1.28073	2.47294e-05	0.00085226	9.47983	10.2232	31.1929	16.6313
PROP1	TGTCCCGGGCAAGACTCTCT	2.11367	1.2804	0.000991765	0.017491	15.4942	14.8401	57.192	16.4361
ALX3	GTAAAGCCCAAGGAGCCACC	2.11246	1.27965	0.0019491	0.029719	7.79007	7.3651	10.2645	26.5867
LMO7	TTTCGAGCCTCTCTAGAAAA	2.10397	1.27433	0.0875391	0.374842	1.54656	1.56646	5.22442	2.3034
E2F7	ATTCCGACCCATTGAAAACA	2.10116	1.27256	0.00564303	0.0658803	3.69456	4.56197	7.68297	12.2978
DUSP19	TAAGACAGGATGTTGGTTTC	2.10096	1.27244	0.00808845	0.0846974	11.4273	12.5591	10.5718	47.4344
PPP1R7	TGTGGGTTCAGTTGACAGGC	2.09862	1.27097	0.0706594	0.33407	3.58	4.2047	3.59563	15.2259
ZNF77	TTAGGACTGCGTGATCTTTG	2.09841	1.27084	0.00156368	0.0250105	9.16479	10.8278	38.5071	9.68208
ZMAT3	ACCCTCGCCTCCTATGTCAG	2.09752	1.27028	6.81625e-10	1.03152e-07	57.4231	58.4536	148.158	131.333
TCF12	TCACAGACAGGTGATGCACT	2.09617	1.26943	0.00535195	0.0633286	7.84735	8.43689	29.5026	9.72112
AMOTL2	CCCTCAGCACGGCCTCCATC	2.09575	1.26917	3.46676e-08	3.14191e-06	14.9787	17.3135	37.1856	40.6803
SWSAP1	GATCGCTCCGTGGCCCACCC	2.09471	1.26852	0.000567645	0.0112242	19.1888	18.3028	71.3594	18.8957
NLGN4Y	GAGGAGAATGTCGGAGCCTT	2.092	1.26682	9.56359e-05	0.00264098	5.38431	5.44138	13.3684	12.6882
CXorf30	TTAACGAGTGCTGCCCTTAA	2.0901	1.26563	0.000140112	0.00357015	11.6565	12.3943	18.7772	39.1187
MNT	CGTCCAATCTGAGCGTGCTG	2.08709	1.26374	1.44489e-06	7.71633e-05	16.2961	15.8844	52.5515	24.6346
FGFR2	CCCGTTTTTCAGCCACCGCA	2.08358	1.26154	1.09554e-05	0.0004314	79.0463	78.8725	274.405	104.121
OTX1	ACGGACGCGGGCGCTGAGCC	2.08351	1.2615	0.0775978	0.351707	1.34608	1.37409	4.17954	2.34244
ATXN1L	CTTACTAAATTTCGCTCTCG	2.08303	1.26119	4.95843e-06	0.000220212	11.5133	10.553	22.0962	30.8421
ZBTB43	GGTATTCGTGCTCGGTGAGC	2.08255	1.2609	0.0110466	0.105501	1.63248	2.74817	2.70441	7.84717
KCNK2	ATTTTGCCGCCTTCTGTGCG	2.08047	1.25959	2.49065e-05	0.000856993	54.5305	59.4704	71.298	201.762
MAFF	CGAGAACGCCGCCATGCGCC	2.08013	1.25938	4.07765e-05	0.00128974	17.2699	17.2585	57.5301	25.0641
CLDN22	AGAACTGTAGCTCAACTAGC	2.07948	1.25897	0.0390615	0.238281	4.09551	4.47952	12.1698	8.3547
REPIN1	GCAGCCGCGGAAGTATCCCC	2.07827	1.25821	0.00695111	0.0760925	2.74944	2.77565	7.1298	6.09034
RAP2C	CAACACTGATCTTGCTTCTC	2.07663	1.25719	0.0154955	0.132553	12.7161	11.0751	39.8285	17.0217
CNIH4	ATGTTGCTCAAAATTAAACA	2.07652	1.25712	0.0156605	0.133434	1.05968	0.851933	1.78245	2.81093
C16orf79	TGTGCTGAGCGCCCCAAACC	2.07568	1.25659	0.00570189	0.0663995	8.21967	8.10711	29.4104	9.56496
PREX2	CAAGTACCCTCTTATTTTGA	2.07564	1.25656	7.6513e-05	0.00218287	10.4249	10.6079	30.3938	19.8326
DPCR1	GAGCGCTGGTTCCGGATCAT	2.07312	1.25499	0.00315572	0.0431203	5.67071	3.79248	9.52689	13.0786
VAMP5	GTGCCAGCAGCAGGCGAACG	2.06994	1.25299	0.121242	0.443551	0.22912	0.412226	0.460978	1.09314
AHI1	TTCAACTGTGTCACCAGAGA	2.06828	1.25195	0.000178081	0.00435392	11.8569	11.8171	38.4149	17.9197
PLS3	TGAACTTCATGAGCTCTTCA	2.0678	1.25165	0.0143348	0.125702	3.80912	3.02299	5.56247	10.7362
SLC26A11	GCCCGCCTACGCTGTGCTGC	2.06711	1.25122	5.24039e-05	0.00159055	21.795	21.9854	38.4149	65.8616
TNRC18	TGGACGACCGGGCCAGACAC	2.06614	1.25061	0.00310855	0.0426207	5.47023	6.3208	11.3401	16.7484
OTUD1	CTAACCCAGAGTACGACAAC	2.06596	1.2505	0.000146299	0.00370153	7.38911	8.8766	24.7699	13.8985
OR5H14	GTATAAGAAATCTTTAACAA	2.06563	1.25029	0.0822518	0.362319	1.20288	1.3466	2.0283	4.06023
PIP5KL1	TTCCAGGAGTGCACAGTCTG	2.06487	1.24981	0.00721357	0.0780401	11.2841	11.6522	10.7254	43.8817
AKR1C3	ACCTCCAAAGCTTTACTTCT	2.06462	1.24966	5.28389e-05	0.00160095	14.2054	12.724	42.0412	21.9408
ABT1	GTAGGACCGCTTTTTTCCTC	2.06461	1.24965	1.83149e-05	0.000668258	15.4942	15.4997	46.5588	27.0942
ARHGAP30	AGTGGGTGGCGATCGCTTCC	2.06297	1.24862	2.84699e-07	1.97181e-05	23.5707	21.3533	53.9652	52.7829
PSMB1	GCGAAAATCGCAGCTGCAAA	2.06019	1.24688	0.0251148	0.182164	1.80432	1.70387	2.8888	5.46569
FAM184B	AACAGCAAAATTAACCCGCC	2.05757	1.24524	0.0302854	0.204239	2.60624	4.06729	12.6001	3.20133
RGS5	AACTCAGAGCGCACAAAGCG	2.0562	1.24438	0.0128917	0.116942	7.96191	7.52999	28.3963	8.27662
GYPA	AACATACCGGTTTCCTCTTC	2.05552	1.24395	0.000285237	0.00645368	15.9525	14.8126	22.0655	50.87
TBX21	CTTACGACTCAAAGTTCTCC	2.0546	1.24338	0.00750534	0.0804558	4.58239	4.36959	15.5811	5.58281
MGA	CTATGCATCGTTACCTGCCG	2.05445	1.24328	1.36373e-08	1.40547e-06	34.7116	38.0897	85.7727	86.5921
IPO8	TTCGGTCTCCAGATTTAGTG	2.05282	1.24226	0.00143134	0.0232804	8.01919	7.0628	19.6684	16.0067
PNMT	CATCATCTACGCCTGTCTGA	2.05228	1.24192	0.00403024	0.0516419	21.2509	20.8311	15.9806	83.6251
RTCA	TTAATTGTGACATTAAAACA	2.05154	1.24146	0.000467791	0.00962078	9.90943	11.8171	21.6967	29.7099
IL17A	GAGGCAAAGTGCCGCCACTT	2.05149	1.24142	0.000118387	0.00312118	5.06927	4.42456	10.3259	12.1416
QARS	CCCCAAGTTGGAGGCTGATC	2.05145	1.2414	0.000672484	0.0129062	9.39391	7.50251	14.5362	25.4545
MTERFD2	GGGGCAACTGTGCAAAATCT	2.05063	1.24089	0.0128416	0.116612	5.92847	5.63375	19.7299	7.57388
C20orf4	AAAGTCCCACCGGAACTTCT	2.04967	1.24029	0.00711526	0.0772529	3.26496	3.65507	4.9171	11.4779
ZBTB32	GCTGAGCTGTGCGGGGCCCT	2.04957	1.24022	0.0205257	0.159674	2.06208	1.45653	1.72099	6.63691
PDCD10	CACGGAGTCCCTTCTTCGTA	2.04704	1.23864	5.71177e-05	0.00170795	11.3414	12.2568	32.3607	23.3073
ACBD6	CCAAGCTTCTTTGATTTTGA	2.04521	1.23749	0.000398813	0.00848564	5.32703	4.56197	10.5718	12.7663
THEG	GCGAGCTGGGGACTGCCATT	2.04422	1.23687	0.000139407	0.00355499	8.96431	10.9652	14.1059	32.9503
DTX3	GTCGTTCGTCCTGTCCAGAA	2.04242	1.23574	0.0468933	0.264449	0.715999	0.549634	1.01415	1.99107
MSX2	TCTGACGGAACTTGCGCTCC	2.04192	1.23543	6.24267e-06	0.000267859	18.5587	19.4021	57.776	31.5448
IP6K1	CGTGGTATCTGTCTGTTTTG	2.04143	1.23512	8.7968e-05	0.00245441	22.5683	22.4251	69.0546	36.8153
IRAK1BP1	CCCTCCGACCCGAGTGTTCG	2.04127	1.23502	0.000111311	0.00297223	9.16479	12.3943	16.4723	34.3558
APH1A	ACTGGAGCCGGGCATCTGAC	2.04115	1.23494	0.000582151	0.0114829	9.10751	9.78349	23.387	21.0819
ARHGAP8	CTCGCGGACGGTCTGCACGC	2.04042	1.23449	0.00577821	0.0670586	6.78767	6.37576	22.004	8.94031
GPM6A	TCTGCAAACCTACTTTGAGA	2.0382	1.23309	0.0108191	0.104144	7.13135	8.18955	9.12737	26.938
RNF157	GAACAGCGATCTGAACTTTC	2.03785	1.23287	0.000161567	0.00400625	8.99295	9.94838	17.0869	27.4846
CDX2	GGGTTTAGCACCCCCCCAGT	2.03563	1.23148	0.00251628	0.0361895	3.60864	4.36959	11.924	6.79307
GALNT13	GTTGATTCCTAAAGATGACC	2.03479	1.23096	0.000201552	0.00481659	10.2531	13.3561	37.3392	18.0368
SLC26A3	CAGCATACCGGCTTAAAGAA	2.03439	1.2307	0.10576	0.413386	1.77568	1.89624	7.00687	1.60067
CNGA1	TAGTTATAAGTCACTCAGAA	2.03206	1.22925	0.00107135	0.0185762	6.98815	7.22769	24.3397	8.94031
MPP1	TCTAGACCCTGAAAATTGTT	2.02882	1.22721	2.61864e-05	0.000895785	26.9788	26.0802	38.6914	85.6161
TRIM32	TGCTCGTGGTGATCTCATCG	2.02876	1.22718	9.90123e-05	0.00270875	21.48	23.6618	34.2353	71.5225
XAB2	GCTTGTGCCACTCGTGCACG	2.02674	1.22591	7.00763e-06	0.00029713	29.3273	24.7061	88.3849	37.9085
PCCA	GGACAACAATGGCGGGGTTC	2.02635	1.22567	0.0233164	0.173689	2.03344	2.39091	6.20784	4.13831
IL26	GAAAACAAAAAAGCAGTTTA	2.02455	1.22454	0.000998086	0.0175593	8.73519	8.272	10.5718	29.2414
FAM18B1	ATCATCGTCTATCTTCTCTG	2.02254	1.22328	1.56963e-05	0.000592107	19.647	19.0723	55.3789	34.9804
ATP11B	CTGTTTAGATGTTTGGAAAC	2.02184	1.22284	0.00250205	0.0360571	13.4321	13.6584	13.645	49.6597
TXLNB	CTTCTCCAGGCCATTGTGAC	2.02007	1.22173	9.62096e-05	0.00265116	9.25071	11.3225	24.647	23.3463
GGA1	CTCGCAGAAGCCGTTGATGC	2.01934	1.22127	0.0176718	0.145136	1.68976	2.2535	6.33077	2.84997
NUDCD2	CATGTGGCGCTGTCGGTGGG	2.01775	1.22027	0.0151427	0.130353	3.80912	4.507	12.9996	6.36362
CBFB	GTCGACTTAGAAAGAGAAGC	2.0156	1.21893	0.0091636	0.0924645	6.24351	6.65058	10.8791	19.169
C1orf226	TCAAATTCTCAAACATGCCG	2.01455	1.21827	0.0125943	0.115174	6.01439	4.83678	10.5103	14.7574
PGK1	GCACACCATCAGGCCGGCCT	2.01412	1.218	0.00848157	0.0875512	6.04303	6.81547	21.1435	8.7451
INHBB	GCCGTGACCATGGCGGCCTT	2.01306	1.21733	0.00535782	0.0633633	1.48928	1.67638	3.62636	3.7479
FCGR3A	CTGTCTTTGAGTGTGGCTTT	2.01202	1.21668	2.83367e-06	0.000137779	46.2822	51.0885	69.6692	156.748
RHAG	AAATTGTCATGATCAGCATT	2.01073	1.21588	0.0151374	0.130353	14.0909	11.9545	49.7242	10.7362
ZNF783	CTCCAGCTCAGAGAAATACA	2.0087	1.21461	0.0384509	0.236079	1.8616	1.53898	3.68783	4.21639
SEPT12	TCATAGCCTTGATCTTCAGC	2.00785	1.21407	0.000413235	0.00872072	26.406	29.5703	32.6987	97.2502
C1RL	CCTGGCCCTCTACCAAACCG	2.00639	1.21315	0.000454864	0.00940271	8.56335	7.6674	25.907	11.6732
CD300LG	CTGAGCCTTCTGTCAGCCGC	2.0019	1.21034	0.000301018	0.00675164	41.3847	41.9646	150.894	41.8906
ZNF561	CTTACCACGGGACAAATAAA	2.0019	1.21034	0.0580822	0.299085	1.83296	1.67638	6.11565	1.99107
MAP6	TCATGAACCATCTTATCATC	2.00172	1.21023	1.36923e-06	7.38549e-05	43.991	45.2899	71.5131	135.159
POPDC3	CGCCTTTTTTCAGTGCTAAT	2.00135	1.21	0.0212463	0.163485	3.40816	3.51766	3.07319	13.0005
GIMAP5	TAGTTCCATATTTGCCCCTC	2.00027	1.20932	2.4103e-06	0.000119993	28.9836	33.5002	98.6801	45.7166
ACTL8	GTGCTACGTGCCGCAGAATC	1.99964	1.20893	0.00124632	0.0208319	15.6088	18.6051	21.8504	57.3117
PHF6	GGCAGCGCACCATAAGTGCA	1.99881	1.20841	2.79436e-05	0.000942918	23.9716	21.5182	35.7412	69.4533
ESPNL	TGGCCCCGTTGTGGGCCCGC	1.99655	1.20699	0.00992305	0.098047	2.80672	2.33595	6.48443	5.38761
SS18	CCGCTCTGATTCATCCCTCC	1.99438	1.20563	1.0591e-08	1.12747e-06	32.7928	29.6253	76.5531	67.3841
CATSPERB	CGCTTTGCATGTTCTAACAA	1.99165	1.20392	0.00366143	0.0481183	6.07167	6.56813	21.5431	7.53484
PARK2	TCCGACTATTTGTTGCGATC	1.99109	1.20357	0.000113889	0.00302482	53.7572	53.7268	59.4355	188.215
CHST1	CGGCGATCTTGTAGCCCAGC	1.98997	1.20286	0.0011201	0.0192102	4.89743	4.91923	7.77517	14.8745
AKAP8L	CGAGTATGTCGACTGCAAAG	1.98953	1.20259	0.00131285	0.0216969	5.92847	5.63375	14.5055	12.1026
PTRHD1	CATGCGCAAAGTGGTCCTCG	1.98829	1.20181	0.0249991	0.18161	4.86879	4.97419	14.4747	8.15949
EP300	GAACCGTTCATGACTTGATT	1.98824	1.20178	0.000149534	0.00376458	18.4728	18.2753	31.1007	53.4857
PRKAG1	GGATGCTCATTTTCCACAGC	1.98758	1.20136	0.000141722	0.00360547	12.4011	12.6416	39.1832	18.3491
ITIH2	CTCTTTGTCATCGATGTGAG	1.98521	1.19988	0.000631694	0.0122728	10.5109	8.16207	26.4294	16.4361
SPINK1	TAACACTGGAGCTGACTCCC	1.98468	1.19955	0.0247493	0.180608	3.69456	4.94671	5.86979	14.0156
PTTG2	CAAGTTTTAACACGACGTTT	1.98459	1.19949	0.00251877	0.0362012	13.8904	16.0493	29.9021	38.8845
SMAD4	AATACACTTACCAGGATGAT	1.98452	1.19944	0.00329054	0.0443841	9.07887	7.20021	24.8621	12.493
KCNQ4	CTCATTACCGATGACACAGA	1.9802	1.19674	0.0283703	0.196244	1.08832	0.934378	2.15123	2.4986
HACE1	CGCGGCGCAGCGAGCGCGTC	1.98003	1.19663	0.0464836	0.263233	1.48928	1.07179	2.33562	3.5527
ZNF778	CACTTCGGCAGGATAGATCT	1.97835	1.19558	0.048803	0.270837	7.81871	6.37576	2.8888	29.6709
SETDB1	CAGAACTCCAAAAGACCAGA	1.97815	1.19546	0.00198688	0.030207	6.70175	6.29331	14.1981	15.5772
PRKAB2	AGCATAACATGGTTGGGCTC	1.97744	1.19501	0.000803297	0.0148594	12.6875	10.8828	37.4007	16.5142
ENG	TGCCGACGACGCCATGACCC	1.97692	1.19468	0.000402973	0.00856287	65.0986	61.0644	60.7262	228.154
ULBP3	AGCTGTATGCCACAGATGCC	1.9766	1.19448	1.35754e-08	1.40132e-06	29.0123	30.1474	51.7218	83.7812
CUL5	GCTGTTTTGTAACAGATTCC	1.9766	1.19448	0.000610401	0.0119417	15.6661	16.8188	34.2353	40.1338
INTS10	TTTTGAAATAGGTTGGCCTT	1.97645	1.19439	0.000231776	0.00541277	6.41535	6.73302	12.6001	17.5292
LATS1	GATACACACAGTTGTGTGAT	1.97615	1.1942	7.11928e-05	0.00206204	8.79247	9.28882	24.985	16.358
PAPD7	CAGGTCTTTATCTTCCAACT	1.97596	1.19408	4.56917e-05	0.00142086	12.3438	12.2019	28.6421	27.5237
ZFYVE9	TACCAGTCCTCTACCAGCAG	1.97565	1.19389	0.0061967	0.0703116	31.103	33.83	29.0724	119.542
DHRS13	CGGTCCGCAGGCGCCAACAG	1.97413	1.19294	0.0578914	0.298626	3.75184	2.99551	2.58148	12.8834
UBE3C	TTCTCTTTTACATCGTACTC	1.97369	1.19266	0.000239561	0.00555243	24.1148	26.7947	28.8572	87.6072
DLG3	CCCTAGGTGAATGGCAGTGA	1.97331	1.19242	5.91674e-06	0.0002566	16.1243	18.028	28.2426	49.8939
LDB3	GTCTGTGTTGACGCCGTCAA	1.97267	1.19202	0.000154574	0.00386101	58.941	55.4306	63.277	198.131
CDC26	TCAGACCCGTAAGAAACAGA	1.97213	1.19168	0.082504	0.362966	0.916479	1.12675	2.64294	2.03011
PDZD9	GCCTCCCACAAAAACAAAAA	1.97184	1.1915	0.148731	0.491378	0.658719	1.2092	1.01415	3.27941
IRAK2	GCATCACGCGGGAGCTGCTG	1.96982	1.19023	0.0205316	0.159674	3.83776	5.38642	4.54832	16.5532
OAS2	AGCTGCTTACGGTGTATGCC	1.96908	1.18977	0.000100887	0.00274842	24.1721	24.2389	33.3748	77.1443
TTLL9	CACCTAATGGCAGTTGTGCC	1.96742	1.18873	0.000436303	0.00910347	6.78767	7.50251	19.3611	13.1957
C1orf226	GGTGAGGGCCCTCATTGTCG	1.96716	1.18857	0.0483742	0.269461	4.35327	4.39708	5.53174	14.445
TPPP3	GTGAGCGCCTACAAGAATGC	1.96687	1.18838	0.000223495	0.00525546	7.99055	7.42006	14.3518	20.8087
CCDC122	GAACCGAATAACACAAGTAC	1.9665	1.18815	0.0407382	0.24463	3.03584	3.35277	1.99757	12.6101
SAV1	ATACTGCAGAAATTCCTGAC	1.96638	1.18808	7.28042e-06	0.000306529	22.6829	19.0998	46.6817	48.5275
ID4	ACGACTGCTATAGCCGCCTG	1.96532	1.18741	0.0666419	0.323395	3.32224	3.49018	2.98099	12.5711
DPRX	CATACACCCAACAGTACTGC	1.96414	1.18667	0.00658084	0.0732301	15.2937	14.0981	12.3542	54.6179
OSBPL8	CACAAAAAAAGAATCTCTTA	1.96376	1.18643	0.0296296	0.201456	6.41535	5.93605	16.9025	11.2047
PPP6R1	CATCAACCGCAAGACAGACC	1.96263	1.18572	0.000271467	0.00619855	14.635	14.5103	46.8354	19.4032
HIAT1	TGCAGTTATCGTCATCTTTT	1.96124	1.18485	0.000189618	0.00459812	25.6328	23.9366	76.5224	36.1126
CEMP1	CACCCGCCTCGAAGCTGTTC	1.96067	1.18449	0.000145596	0.00369095	14.0049	13.4386	43.6086	18.7005
MOB3A	CTTTGACCGCATCGCGCAGA	1.96015	1.18417	0.0140952	0.12431	3.66592	3.62759	10.5103	6.0513
LMO4	CATGCCACTTTTGGTGTAAC	1.95987	1.184	0.00868009	0.0890033	7.18863	5.49634	7.43712	21.4333
MARCH11	CGCGACACCGACTGCCGCCG	1.9596	1.18383	0.00105675	0.0183565	6.10031	6.59561	17.425	11.3999
PIGL	AGGGATTTCCCAGATGACCC	1.95954	1.18379	0.0248254	0.180938	5.69935	4.53448	5.25515	18.0368
FBXO40	GCAGGACGTTCGTACAGCCA	1.95856	1.18317	0.00696967	0.0762435	6.55855	7.00784	23.9709	6.79307
CYGB	CCACGTGACCGCTGCCTACA	1.95669	1.182	0.00172964	0.0270653	14.635	14.9226	15.9191	51.2213
CLPB	CAGCCATCAACCGAAACAAC	1.95509	1.181	0.000865266	0.0157634	16.1529	17.1211	56.9155	18.4662
C2CD2	TGCGATGTCTGACGTTCTCA	1.95499	1.18094	6.29239e-05	0.00185496	32.7068	32.0437	43.9466	102.95
PCDH11Y	CGCGGTCCTGCTAGTATGCG	1.95483	1.18084	0.000102564	0.00279057	13.8331	12.8065	18.4699	42.0077
DHX8	GCCTTAATCGGGTCGGAGCC	1.95475	1.18079	0.0121527	0.112523	4.12415	3.13292	9.49615	6.94923
C2orf42	CTTACCCTGCCTTTTTAACG	1.95411	1.18038	0.000219799	0.00518364	17.5563	17.5333	19.8528	59.7712
AMIGO2	AAGTACCTGACGCGAGTGCC	1.95251	1.17938	0.00620514	0.070358	5.58479	7.42006	22.3114	7.1054
ASH1L	TTTCTCGATTCCGTTTGCGA	1.95234	1.17928	0.000765263	0.0142997	12.7161	13.4111	40.6583	18.4662
SBSN	GATGAAAGGCGTGTTGACCG	1.95198	1.17905	0.000322331	0.007138	10.8259	10.0033	16.3801	30.8421
HTR3D	GGCACAATCAATTTGTGCAG	1.95186	1.17898	0.100372	0.403325	2.40576	2.2535	5.86979	4.68488
MIS18BP1	GATATCCAAATTATCTCATA	1.95147	1.17873	0.00405955	0.051894	4.86879	5.30397	16.3186	6.67595
CHD9	TATCTAAAGCAAGAAGTTAT	1.94955	1.17753	0.00170733	0.0268042	9.39391	7.39258	26.368	11.556
CRYBA1	ACGCGCCACTTTCCACCTTC	1.9477	1.17636	0.000322035	0.0071339	14.4345	13.4111	42.5022	20.3792
ANO6	ATCTTGTTGCTTCTAACTGC	1.94648	1.1756	3.17548e-05	0.00104906	58.9124	58.701	193.98	71.6005
C16orf73	TTTGTTTTTCAGAAAGTTAT	1.9464	1.17555	9.44983e-05	0.00261292	15.6088	17.5608	40.7198	34.1996
TMEM128	AATTTTCTTACCTGCTAGTG	1.94579	1.17517	0.000387047	0.00827747	13.6613	15.4722	19.7606	46.107
GSTA3	CAGTTTGAAGAGAAATTTAT	1.94575	1.17515	0.101635	0.405456	2.148	2.33595	7.92883	2.18628
PRDM1	GGATATGACTCTGTGGACAG	1.94484	1.17457	0.0465214	0.263295	5.18383	4.83678	10.8791	11.7512
ALOX12B	GAGACGACAGATTTCTTGCC	1.9443	1.17423	0.0015979	0.025426	7.61823	6.92539	23.3255	9.44784
NUCKS1	TTCTTTCTACAGAAATAGGA	1.94283	1.17331	0.0457804	0.261056	0.859199	1.6489	3.4727	2.18628
PDCD10	ACTGAGAGCCGCTTTCATCA	1.94102	1.17218	0.0203101	0.158542	7.70415	6.23835	10.6025	20.8477
C9orf11	GCTCCTGCTAATGAGAAAAA	1.94049	1.17185	0.00317073	0.0432529	6.58719	5.82612	17.9474	9.9944
FAM69C	CGGGACCTACCAGCGCGGCC	1.93987	1.17146	0.0317163	0.210405	3.37952	2.14357	3.84149	8.62798
ASB17	TACTGTCCAAGCCCATTAAG	1.93886	1.17082	0.00759208	0.0811433	12.0001	12.4217	10.8176	44.233
SNAI2	GCGCCCTGAAGATGCATATT	1.93778	1.17015	0.000891728	0.0161317	6.64447	6.3208	18.1011	11.0485
MKL2	CCATGAACAGATAAAAAGCT	1.93699	1.16965	0.0524812	0.282066	2.92128	1.6489	3.78002	6.51979
TMEM179	TGCCAGCACCATCGTGAGCG	1.93655	1.16938	0.028762	0.197741	2.89264	2.99551	10.0186	3.20133
CYP26C1	TGTGCGCACTCTGCGGCCAC	1.93531	1.1686	0.01847	0.149189	5.64207	6.04598	5.28589	21.0429
MAP4K4	CAGAGTTGGTCATCATGTCC	1.93421	1.16791	7.03812e-06	0.000298032	16.1529	17.5883	35.2802	40.5632
C4orf33	AAAGCACTAAATGCTGTCCG	1.93384	1.16768	0.0102365	0.100011	3.83776	4.28715	11.3708	6.87115
MS4A5	ATAACTCACCAGAGTTTCTG	1.93329	1.16734	0.00656338	0.0731235	11.6565	10.6904	31.1621	19.0128
ABHD8	TCATGATCACCTTGTGCACT	1.93329	1.16733	1.68964e-05	0.000624466	30.6161	29.378	93.5479	41.1098
HDX	CTCGGTCACTGAACTGAGTG	1.93239	1.16677	0.0143643	0.125927	6.47263	5.77116	6.88394	20.6525
ELMOD3	CTCTTGTCCTTGTCATATGA	1.93152	1.16623	0.000327409	0.00722818	32.535	34.6544	111.249	39.4701
MED16	ACTTGGCCTACGTCTGTGAG	1.93134	1.16611	0.00200474	0.0303953	16.4966	15.9394	40.5354	32.2476
NSA2	TCTTTTCTGTTTAATCATAT	1.93118	1.16601	0.0030429	0.0419074	7.87599	10.7728	30.486	11.3218
SYT16	ATCTCACCAAGAGTCCAGTG	1.93075	1.16574	0.00573302	0.0666179	9.36527	9.78349	31.5617	11.3608
ST8SIA2	GCTTACATAGCAAATCTAAT	1.92896	1.16462	0.00544438	0.0641287	4.06687	3.9024	9.28103	8.58894
KIAA0232	CAGCTATGACTACGACCTGC	1.92873	1.16447	0.0565681	0.294645	5.06927	5.99101	3.28831	21.5504
ACHE	CCACGGGGCACACGACATTG	1.92688	1.16331	3.20548e-06	0.000152955	27.9812	27.9214	68.5014	56.687
PEA15	CCGTGTGCTGAAGATCTCTG	1.92606	1.1628	0.000557255	0.0110798	6.67311	6.54065	17.7323	11.8293
TRMT11	TTGCAAGAAATTTGATGAAA	1.9254	1.16239	0.0511666	0.277937	2.5776	1.31912	6.82248	1.87395
MEIS2	CTTACCAAATTGTCCAGCTC	1.9234	1.16113	5.18139e-11	1.03658e-08	73.662	74.6404	153.291	178.416
CRB1	TCAAGGCAGACACTGCGACT	1.92113	1.15971	0.000527114	0.0105946	51.8956	54.6062	186.481	51.3775
ADPRH	ATCCAAGTGAGCATCGAGAG	1.92065	1.15941	0.0231936	0.173225	5.32703	5.88109	4.67125	20.4183
IGFBP4	CCTGCGGTCATGGGCGCTAC	1.9203	1.15919	0.0137958	0.122337	11.456	11.6248	39.6441	11.8684
MAP2	AGTTCAAGTAGTCACTGCTG	1.91931	1.15857	0.00110794	0.0190608	19.1888	20.1991	67.7945	20.0669
ZNF773	GTAGACAGCCACGTCCTCAA	1.91894	1.15834	0.0534601	0.28505	4.06687	3.57262	4.97857	12.1026
LTV1	CGATGACTTCCTCAGTCATG	1.91822	1.15789	0.000107687	0.00289341	14.2341	14.0157	21.4509	41.6564
CHIC1	CAATTCAGAAGTTAATAGAA	1.91786	1.15766	0.0103685	0.100904	4.38191	4.06729	10.7254	8.12045
TMEM70	GCTAATTTATACTGGCAATA	1.91715	1.15721	0.0108586	0.104385	8.82111	9.45371	31.6231	9.09647
UBL3	ATTCTACGACTTATTTATCA	1.91674	1.15696	0.0125959	0.115174	8.44879	9.42623	25.907	13.9375
FAM105B	TTTCTATTTCATCTGCAGCA	1.91603	1.15651	0.000405149	0.00859781	7.41775	8.40941	18.8079	16.4752
IREB2	CCCGAAACTGACCTGCTTTT	1.91523	1.15601	0.000118259	0.0031191	14.6923	13.9882	42.072	21.7847
LRFN2	CGGGCGGCTACAGTCCTCCT	1.9146	1.15562	0.0034457	0.0459561	5.89983	4.14974	12.385	9.9944
SCAP	AGTCACCAAGCGCCCAGCAG	1.91379	1.15511	0.0115729	0.108933	3.92368	3.21536	8.482	7.41772
ACADVL	ACAGTCCATGTTGGGGGGCC	1.91279	1.15448	0.0307545	0.206282	4.06687	4.56197	13.3376	5.8561
TTC34	GGCTGATGCCCTGTACCGCC	1.91235	1.15421	0.0111488	0.106263	4.92607	4.36959	7.09907	13.6252
FLVCR1	ACATAACCGTTTTTGGTTCT	1.91199	1.15398	0.000538093	0.0107684	10.2531	10.9927	29.7177	17.5292
POGK	CGTACTTTCTGCATGTCTGC	1.91187	1.15391	0.00020012	0.00479836	8.73519	7.85977	13.8294	23.1511
GJB4	GCTTGCGCTCGCGTTCCTCG	1.91078	1.15322	0.000705107	0.0134089	7.53231	7.80481	10.9098	23.2682
CLP1	CGTATCCGTGAGTATTTTTA	1.91021	1.15286	1.36555e-06	7.3718e-05	15.1792	15.5547	35.4646	32.8722
TPGS1	CCCGCGCGGAAGACGCTCAG	1.90803	1.1515	0.0133348	0.119559	7.90463	8.21703	29.1338	6.63691
XAF1	TACCTTATGAAACTCCAGCG	1.90766	1.15127	0.00176764	0.0275169	5.64207	6.98036	19.1767	8.82319
BBC3	ACACTCACCACAAATCTGGC	1.90759	1.15122	7.16009e-07	4.32959e-05	29.7856	25.2282	78.2127	43.8817
C2orf84	GCCCGAGTCCGTTTCTTTAA	1.90692	1.1508	0.000328	0.00723874	4.61103	5.60627	11.3401	11.3608
C12orf73	TCCTCCTGTTGAGAAACTTG	1.90567	1.15002	0.0104186	0.1013	7.47503	8.02466	11.2479	23.1901
PPFIBP2	AGTGATGGTACTTGTGAGCC	1.90537	1.14983	0.00831814	0.0862639	3.69456	4.94671	10.3566	8.82319
INSM1	CTACCTACGCAAGCACCTGC	1.90536	1.14983	0.0315971	0.210008	0.801919	0.79697	1.87465	1.67875
TESPA1	GGCTCCGTCAGAGCCGTAAC	1.90435	1.14919	0.023522	0.174648	2.69216	3.10543	7.00687	5.8561
E2F5	GATGTCTTCATGAGTTACAT	1.9033	1.14853	0.0092483	0.0930892	6.95951	7.9697	24.8621	8.19853
SGPP2	ACGTGATGTAGAACACTTCT	1.90284	1.14825	0.000613841	0.0119945	14.32	14.9501	36.7553	28.1093
GLI3	GAGCCCTCTGTGCCGTACCG	1.90267	1.14814	0.0419177	0.248497	5.69935	5.7162	6.79175	18.5443
TMEM238	CGATGTTGCCGGTGTACCAG	1.90194	1.14768	0.0615724	0.309389	4.66831	5.44138	3.78002	18.6614
MKRN3	CGCTATTCGCACGACCTTTC	1.89743	1.14486	0.0400887	0.242193	1.8616	2.33595	4.9171	4.37255
FAM47B	GCTTCCCATAACTCGTCGAA	1.8967	1.1444	0.000680218	0.0130405	9.79487	9.3163	29.5026	12.6882
CSMD3	AAGCGAAGATGCGCTAAATG	1.89486	1.14324	0.00645342	0.0723103	15.0646	14.7302	54.1189	11.6341
C21orf56	CCTCGGTGGCTATGTGGCTC	1.89439	1.14295	0.00683474	0.0751765	12.4011	12.5866	38.169	16.9827
CLIC4	TGACGACTGTTGACCTGAAA	1.8942	1.14283	0.0162694	0.137104	5.49887	5.49634	9.74201	14.5622
FUCA1	GCTATAAACCTGATCTGATC	1.89406	1.14274	0.0332534	0.216657	5.21247	6.07346	6.30004	18.6614
CHMP4A	TTTGGAGCAGAAGATTCAAC	1.89345	1.14236	0.0282132	0.195653	2.864	3.02299	3.62636	9.40879
GPT2	CAAGCGCGCGATGCAGCGGG	1.89198	1.14144	0.111104	0.424243	2.46304	2.47335	9.31176	1.56163
CD164L2	CCGCGAGCCCATGGAGGCTC	1.89156	1.14118	0.0196764	0.155284	5.98575	4.06729	10.664	11.517
SLC12A1	ACCGCGCAAACTGTGTGTTA	1.89117	1.14093	0.00116709	0.0198463	32.4491	32.8681	31.0699	113.062
SPDYE4	GCCAGGAATTTTTGAACGAC	1.89115	1.14092	0.00246275	0.0356099	5.41295	5.60627	9.77274	14.5622
NPAS2	TCCGATGACCTTTTCCAACA	1.89078	1.14069	0.00704089	0.0767114	7.01679	9.04149	15.3659	20.0669
B9D2	ATGGCTGAGGTGCACGTGAT	1.89039	1.14044	0.000640925	0.0124074	11.3128	9.75601	28.6114	17.8025
TRAPPC8	AGAAATTCATGATCCAATGC	1.88981	1.14008	0.0012605	0.0210308	11.2555	9.34378	27.1055	18.271
CTAGE5	ATTTAGCCTTGTTCAAAAAG	1.88899	1.13957	0.00910425	0.0920381	23.9716	26.0802	20.3138	90.0277
LRIG3	TTACTAAATACACTGCACAT	1.88861	1.13932	0.00649302	0.0725904	13.4035	14.0157	46.8047	13.5471
PKN3	GCTTAGTAGCCGGAGAACAC	1.88839	1.13919	0.0623757	0.311431	0.37232	0.467189	1.29074	0.546569
MATK	TTCCCTGCTGAACGAAGAGA	1.88832	1.13915	0.0156164	0.133181	2.74944	2.99551	8.72786	3.90406
EMX2	ACCGAAGAACAAAGTTCAAA	1.88768	1.13874	0.0101805	0.0996898	2.03344	2.61076	5.0093	5.23145
SHOC2	CAGACCAAGACGACTTAAAC	1.88692	1.13827	4.23028e-05	0.0013302	13.6326	18.4402	37.9232	32.677
APOE	CGGCGTTCAGTGATTGTCGC	1.88564	1.13746	8.07235e-05	0.00228483	8.96431	8.07963	22.1577	15.3039
FAM170B	CCGGCTTCGAGCCGGTCACC	1.88532	1.13726	0.0067778	0.0748291	5.44159	5.02915	7.49858	15.5772
FBP2	GGACGCCATCATCACCGCCA	1.88398	1.13642	0.0484927	0.269754	7.44639	5.49634	22.0655	6.36362
NPTX1	TCTCGAGCTCGCTGATCCGC	1.88382	1.13633	0.00582215	0.0673991	7.53231	8.73919	24.186	11.556
DUSP6	GATCGCCATTTCCGACGCGA	1.88372	1.13626	0.000594123	0.0116621	13.5467	14.2355	41.8876	19.1299
CHL1	ATAATTCCATCGAACAATTC	1.8836	1.13619	0.00601601	0.0689514	3.89504	3.84744	9.71128	7.3006
GCNT2	GCTCTATGCCAAATGCATCC	1.88191	1.13513	2.42011e-06	0.000120296	23.2843	22.5625	36.1407	64.6513
HPCAL4	CGACGGGCGCATCACGCGCC	1.88165	1.13496	0.00863981	0.0887136	2.80672	2.63825	6.30004	5.66089
C11orf65	TATCATCGTATAGAAAACAA	1.8799	1.13387	0.0468094	0.264311	1.60384	2.28098	6.20784	2.3034
PAPD7	GCGTCCTCCTTTACAGCTGC	1.8798	1.1338	0.00127014	0.0211068	8.44879	9.64608	21.3587	18.3491
ID2	TCATTTGACATTAACTCAGA	1.87961	1.13369	0.0192694	0.153143	3.17904	3.98485	9.00444	6.71499
MBTPS2	TCAATCGTGCCTTTTACAGT	1.87888	1.13323	0.000108756	0.00291606	18.0145	15.6921	48.9252	24.947
CDK17	TCAGAAATCGTATACATAGA	1.87849	1.13298	7.45182e-05	0.00213823	18.3869	19.4021	44.3768	38.4941
PLA2G4F	GTGGAAGGTCTCATTCCACT	1.87619	1.13154	0.00425573	0.0536483	6.87359	5.63375	13.8601	13.5471
ANGEL2	CTAAAACTCCAGTGTAATAC	1.87464	1.13057	0.00669894	0.0741358	3.55136	3.98485	6.42297	10.1115
F5	AGCTGGTGCCCAAGACCACC	1.87447	1.13046	0.00378699	0.0493321	9.56575	9.48119	27.3821	14.2889
ARL6IP1	ATTCTAGCGCCTAGAATTTT	1.87373	1.13	0.0439916	0.256006	2.4344	1.73135	2.39709	6.75403
NR1D2	ACAAGCAAATCGAGTGCACC	1.87086	1.1282	0.0235121	0.174615	4.55375	4.67189	10.1415	10.0334
SPATA25	ACCCTCGCCATGATGATCGC	1.87077	1.12815	0.0012368	0.0207317	9.56575	10.8828	13.9215	30.8421
FAM167A	AGACAGCTCATGCGCCTGCG	1.87044	1.12794	0.0189314	0.151341	5.01199	3.84744	13.8294	5.50473
UAP1L1	GCACAGCTACGTGCCTCCGA	1.87021	1.12779	0.0179711	0.146774	2.7208	2.74817	5.25515	6.71499
SLC26A11	ATTTCCTACCCCGTCATTAA	1.86988	1.12758	6.96645e-05	0.00202321	11.1409	11.1851	29.3797	19.3642
C1orf158	GAGCACTTTCGTTGAATACT	1.86953	1.12737	0.00116254	0.0197899	18.9024	20.5288	20.8362	65.3931
APH1A	TTACTTAAGCAGCTTGTAGT	1.86952	1.12736	4.15395e-08	3.67704e-06	19.332	19.4296	44.3768	40.2899
XIRP2	GGCCCTAATAAGCCTGAGAG	1.86914	1.12712	0.00255265	0.0365457	8.10511	7.42006	23.9094	9.95536
HIST1H2AL	TTCTTCGTCATGTCGGGACG	1.86838	1.12664	0.000467623	0.00962078	13.8331	17.9456	42.1949	27.1723
PMM1	CTGTAAGATCGCTGAGCAGC	1.86825	1.12656	0.00406454	0.0519167	3.78048	3.92989	8.91225	7.92525
KCNJ1	CGTGTCAAACACATTCCGAC	1.86548	1.12482	0.0514964	0.279001	4.92607	5.02915	6.51516	15.2259
ZNF442	CATTTTTACCTATACAGTCC	1.86456	1.12425	0.0032051	0.0435563	15.6374	14.318	16.9947	48.3714
RFTN2	TGCTATTGCGCTTGAAATTA	1.86332	1.12347	0.00145617	0.0236186	11.8283	11.5423	37.0012	13.8594
SERPINF2	CCTTTCCGCAGCTAACTAGC	1.8629	1.12321	0.0119469	0.111175	6.24351	7.0628	11.5245	17.4902
MAGEC1	TACAGGGTGTCGTCGCTCTC	1.86277	1.12313	0.00347785	0.0462894	9.30799	10.2232	24.0323	18.5053
SOGA1	GTGGACGGCGAGCTTATCCG	1.86265	1.12306	0.0170508	0.141771	7.67551	8.5743	8.23615	27.2113
DCAF8L2	CTGCGTCACGTGACGCAGAG	1.8625	1.12296	0.0650979	0.319194	1.5752	2.06113	4.02588	3.90406
DEFB135	GGCCAAGAGGACGCTCCTTG	1.86117	1.12212	1.27797e-06	6.98065e-05	17.9573	17.5333	32.1456	45.17
DNAH9	ATGAGAAGAATCGCCTAAAC	1.86082	1.12191	0.00124303	0.0207983	8.16239	6.65058	17.2406	14.9916
ROPN1L	CCTGCTTGTGCAAAACTTTC	1.86038	1.12163	0.00595355	0.0684298	8.10511	7.94222	14.7206	20.2231
SLMAP	ATACTCACTCTGAGCGGAGC	1.8592	1.12089	0.0463322	0.262836	4.98335	6.92539	19.2074	6.67595
RIIAD1	TAGCTGCATGTGAATCTTGT	1.8591	1.12083	5.37787e-05	0.00162654	39.6091	39.5187	53.1047	119.074
NR4A1	AGAGCACTTACCACTCTGGA	1.85827	1.12031	0.00460575	0.0568844	5.55615	8.10711	21.2357	8.43278
TGM1	ATCTGCCCTCGGGCTTTGAT	1.85796	1.12012	0.00190133	0.0291211	12.3725	13.2462	42.1949	13.43
LATS2	GTAGGACGCAAACGAATCGC	1.85713	1.11959	1.55689e-05	0.000588968	15.0073	14.4829	38.5378	25.4935
ENSA	AGGATTATAAATCATTACAT	1.8564	1.11914	0.016991	0.141454	14.4345	16.4066	55.4711	11.4779
KCNK10	AATCGAGACGCCAAGAAAAC	1.85525	1.11841	0.0153594	0.131638	5.64207	5.05664	15.0894	8.12045
ADPRH	TACGATGCTGTTCTTGCTGC	1.8551	1.11832	0.00229876	0.033783	9.45119	12.6141	13.1532	34.8243
TAS2R20	TGGTATCAAGTTTGCTAGCA	1.85492	1.11821	0.00801994	0.0841345	7.33183	8.13459	20.406	13.1567
SPPL2C	CTCCCGTCAGATCTACTTCG	1.85403	1.11765	0.000943613	0.0168161	10.8545	12.2019	20.1294	29.9442
LAPTM4A	TGAGAGAACTAATAGCAACC	1.85236	1.1166	0.0108273	0.10419	5.32703	3.68255	8.69712	10.8533
WDR19	TTTCTTACCCTGTTACTGCA	1.85145	1.11603	0.00615237	0.0700841	5.95711	5.16656	12.1698	11.9464
RFNG	CTGGGACACCAGTCCGTGTC	1.85001	1.11513	9.46378e-06	0.000384616	15.1505	12.3943	29.9943	29.6709
C2orf47	GCTACATGCATTGAAAGAAA	1.84981	1.11501	0.0556485	0.291706	2.74944	2.52832	6.82248	4.6068
TMEM136	ATAAGCACCGAAGCTATGAG	1.84938	1.11473	0.0012163	0.0204465	21.8523	22.1777	73.1419	22.136
PTPRA	CATCTCTAGTACCTGAAGGA	1.84881	1.11438	0.006973	0.0762546	7.76143	7.42006	8.60493	24.3223
CXorf22	GTTGATTCCATCCTGTCAAT	1.8483	1.11406	0.0003556	0.00772386	12.9453	13.9058	23.1104	35.0585
OPA3	AAAAGGAGCGACGTGTTGCC	1.8478	1.11374	0.00443004	0.0552315	6.81631	6.92539	11.3093	18.4662
SLK	TCTATTATGAGAACAATCTT	1.84751	1.11357	0.00637327	0.0716732	10.7113	10.8553	37.1241	9.48688
KHDRBS2	CCAGAAATTGAAAAGTTTCA	1.84645	1.1129	0.0805405	0.358731	2.09072	1.42905	4.3332	3.27941
MPP5	GCTGAATACTCCACATATTC	1.84616	1.11272	0.00016086	0.00399178	19.7902	19.9792	50.2159	35.7612
ICT1	TCCATTTGGCAACTGCCGAG	1.84443	1.11163	0.0622931	0.311239	7.15999	7.03532	3.4727	27.2504
CDH7	GGTCCCGGACCAAGCGCAGC	1.84307	1.11078	0.0892818	0.378788	1.46064	2.58328	1.62879	7.14444
RARB	TGCTGACCATCGAGTCCGAC	1.84099	1.10947	0.00120797	0.0203276	18.616	15.8844	24.3704	50.1282
MUTYH	CAGCATATGCCCGCCTGTCC	1.84094	1.10944	0.00253436	0.0363815	50.2918	48.3678	47.4193	165.532
TTC13	GCTATTGCTTATGTCTTGAT	1.84072	1.1093	0.00161788	0.0256995	17.2985	16.544	49.8164	23.1511
CD74	ATGCAGAATGCCACCAAGTA	1.8398	1.10873	3.76164e-05	0.00120632	37.2892	34.4896	48.7408	106.152
TRPC7	ACCACCGTCCAAGTCTGAGC	1.83914	1.10831	0.00826532	0.08592	6.15759	5.33145	18.2855	6.44171
NFXL1	TTTAGCTCTTCATCTGAAGA	1.8369	1.10691	0.0169684	0.141335	5.06927	3.87492	8.54347	10.7362
STK10	AGCCGTGGACGCCATCATGC	1.83683	1.10687	0.00216265	0.032148	11.2555	11.1026	35.5261	12.5711
ASH1L	CGAGAAAGAAACATCGAAGC	1.83608	1.1064	0.0105215	0.102021	2.80672	3.38025	4.42539	8.94031
IL18RAP	ATCTCGTGAAAAAAGCTCTC	1.83554	1.10606	0.00194255	0.0296471	6.84495	6.15591	9.95713	18.0758
CUL5	CCAAGATAGTGCAATGAAGC	1.83449	1.1054	0.00597048	0.0686	14.8641	11.2125	38.3841	17.6854
CTPS2	ACTTTCGTACCGTGTTCATA	1.83365	1.10488	0.00221559	0.0327979	7.93327	9.20638	10.2337	26.7038
FOS	GCCGAGCGCAGAGCATTGGC	1.83341	1.10473	0.0249616	0.18149	2.63488	3.38025	8.66639	4.25543
PDCD10	CATCAGCTGCCATACGAAGA	1.83293	1.10442	0.000338767	0.00743825	11.5705	9.39875	24.7699	20.3011
FAM219A	GCCGCCGCCTCCATCTCTGA	1.83289	1.1044	0.0444187	0.257264	5.72799	4.23218	3.50344	17.9587
MYO9B	CCCACAACAACAACTCCAGC	1.8323	1.10403	0.00211067	0.0315935	8.01919	7.9697	13.6757	20.7306
SEC11A	TTTCCCTTCCAGTGGCAGCA	1.8321	1.1039	4.8584e-06	0.000216663	15.7806	14.8676	35.0958	30.764
ICAM4	GGCTTTGCGCCCGCTTAGTC	1.8314	1.10347	0.101444	0.405069	1.20288	1.07179	3.4727	1.40546
CPA1	CCGAATCTCTGTAGCCGATG	1.83136	1.10344	0.000742738	0.0139723	12.0001	13.0263	14.9357	38.9235
SLC30A1	CGCGTTAAGAGCACCCGCCC	1.83103	1.10323	1.96892e-05	0.000706831	12.0861	10.7454	25.0772	23.971
SLC7A11	CGCACTCACCAAATAGTGAC	1.83057	1.10295	0.00125105	0.0209055	8.01919	7.85977	22.7416	11.3218
ZSWIM6	CCGGCAGCAAAGCCGTTTCG	1.83025	1.10275	0.0273121	0.192127	3.1504	3.05047	5.83906	7.4958
PPIP5K2	CGAAAATCTCCAGCACTTGA	1.8302	1.10271	0.0229617	0.171999	3.98096	3.18788	8.17468	7.22252
CCND3	TGTGACATCTGTAGGAGTGC	1.83008	1.10264	0.0117266	0.109932	4.98335	5.02915	6.20784	15.343
ATP6V1C1	ATGCAGATGCTCGAGATTTC	1.82941	1.10221	0.00010344	0.00280613	9.30799	8.54681	17.5479	20.8087
CAPSL	AAATGATTATGCTGTGGTCA	1.829	1.10196	0.00213361	0.031841	12.5729	10.1957	35.7719	13.0396
TMEM99	GCAACCACGAGCCAACACCA	1.82525	1.09961	0.00440436	0.0549855	4.52511	4.09478	6.76102	11.7512
SLC25A30	GCCGTTTGTGTACGGGGGGC	1.82493	1.09941	0.045481	0.260526	2.2912	3.68255	3.78002	9.05743
VGLL4	GTTGAAGATGCGACTCATTT	1.82213	1.09765	0.000228573	0.00534841	21.3654	20.0891	41.4573	47.2782
NDUFV1	TCCAGTCGGGCCCCTTCAGC	1.82038	1.09655	0.0102182	0.0998848	17.8427	18.3028	13.0303	64.339
AGPAT9	TGTCAAGATTAAAACATCAA	1.81999	1.09631	0.0181418	0.147534	4.21007	5.66123	9.95713	11.1656
ZFYVE27	TCTTACCCTCATTCAAAGTG	1.81881	1.09557	0.000775772	0.0144674	41.442	41.6898	42.4715	135.276
C2CD2	ATCTTTACCTGTAAATGGAA	1.81852	1.09539	0.136151	0.469058	1.51792	1.78631	1.3522	5.73897
TRPM1	CTAGCATGAAAGACTCTAAC	1.81661	1.09419	0.0743731	0.343495	3.35088	2.30846	9.09664	2.96709
ETV7	TCCTCACCTTCCGGGGGGAC	1.81628	1.09399	0.00380621	0.0494768	6.18623	6.0185	14.4133	11.6341
CSHL1	CATAGCCTCTTTAAAAAGCC	1.81578	1.09367	0.0394745	0.239951	3.63728	4.06729	12.6308	3.78694
GSK3B	AACTGCCCGACTAACACCAC	1.81452	1.09288	0.000164367	0.00406166	20.1625	19.1822	43.67	40.2509
TUFM	GTCGCGCACGTAAGTCTTCT	1.81409	1.09261	0.000104064	0.0028207	14.7782	12.3393	34.3275	23.4634
CD3G	CTTGAAGAAGAATGATAGCC	1.81334	1.09214	0.00949648	0.0948899	2.49168	2.36343	6.08491	4.25543
SCN1A	CACTTATAAAAATTATTGCA	1.81248	1.09161	0.131274	0.461221	1.03104	1.37409	2.2127	2.92805
EDAR	CGAGTACTACAACCAGACTA	1.81116	1.09078	0.008217	0.0855996	7.15999	8.76667	26.0299	7.84717
HNRNPUL1	TACAGGTGTCAATAGCAACA	1.80996	1.09002	0.00729778	0.078727	11.5992	13.4386	22.6801	30.6469
DCAF8L1	CGTTTGACAACCGCATGCTT	1.80961	1.0898	0.00533166	0.0631371	16.2102	16.4066	48.1876	21.1991
RABEPK	CCTGCACACCTGACCGTATC	1.80931	1.08962	0.00513999	0.0616025	29.6996	29.2405	36.909	88.5832
SLC30A1	GCTGGACAACTTAACATGCG	1.80849	1.0891	0.0985053	0.399443	2.63488	3.32529	5.16296	7.53484
MSH6	AGAGGTACTGCAACATTTGA	1.80822	1.08893	0.0288563	0.198137	5.47023	5.49634	8.482	14.8745
PRSS27	GTGCTTACCTGTTGCTGCCT	1.8067	1.08798	0.000123879	0.00323433	8.33423	8.60178	18.7465	17.256
CIB3	ACGACGACTACATTTGTGCG	1.80648	1.08784	0.00187733	0.0288544	14.4059	15.1149	18.6235	44.194
NAT14	GCGAGCCCCATCGGGCCCGC	1.80489	1.08684	0.047176	0.265499	3.69456	4.28715	10.8176	6.12938
LY6G6D	AGACCTGTGCAACAGCGCCG	1.80467	1.08671	0.052821	0.283325	2.09072	1.75883	1.65952	6.55883
CLECL1	CTTATGCACCTTCCAGTCTT	1.80466	1.0867	4.157e-05	0.00131163	26.5779	30.065	78.5814	41.6564
MICB	CTTTTTTTCAGGGAAGGCGC	1.80448	1.08659	0.00710905	0.0772456	4.12415	3.87492	10.1415	6.83211
ETS1	ACATCACCCAGTCCCGAACA	1.80306	1.0857	0.00018297	0.00445658	9.39391	10.9377	22.465	20.6915
MBLAC2	CGGCGTGGTGCACTGCCACG	1.80222	1.08517	0.0418845	0.24842	3.35088	3.60011	4.97857	9.7992
XPO7	CAAAATGGCGGATCATGTGC	1.80175	1.08488	0.00145568	0.0236186	12.4011	11.5973	22.7416	28.1873
UCP3	ACTGCACGAGCCGGGCCGTC	1.80121	1.08454	0.00100143	0.0176038	14.0049	13.5485	17.0869	41.4221
PHIP	CTTCCAGGAACCGGGCGATG	1.80039	1.08403	0.0370383	0.230812	2.2912	2.44587	5.5932	4.45063
DAOA	TTTTTGCTGGTTGTAGTTGC	1.7998	1.08365	0.0348238	0.223087	4.38191	4.03981	10.2337	7.61293
KLF10	AATGACTTACCGCAGTCTGC	1.79755	1.08224	0.0247858	0.180765	4.06687	2.41839	8.02102	5.69993
CEP85L	TTACTGAAATCCTGATAGCC	1.79569	1.08108	0.000928405	0.0166199	12.6302	11.7897	28.7343	22.9169
MANBA	AAGGCGCTGTGCACGCAGCC	1.79559	1.08102	0.0092615	0.0931759	4.29599	5.82612	12.5079	8.90127
HIST1H1A	GAGCGTCAAGACTCCGAAAA	1.79477	1.08051	0.0848496	0.368453	1.26016	0.934378	2.45855	2.18628
TMEFF2	ACCAACACCTGTAAATTTGA	1.79373	1.07985	0.0563167	0.294	2.148	2.30846	3.78002	5.66089
REEP1	GGGCGGGCCAGCGGCAAACA	1.79366	1.07981	0.000283394	0.00641746	11.7997	12.037	18.9001	31.5448
IL19	CTGCGTGACCAAGAACCTCC	1.79351	1.07971	0.00683202	0.0751759	10.4822	11.7347	11.0327	35.9955
MELK	CTGTTATATGTTCTTATGTG	1.79349	1.0797	1.23151e-05	0.000478239	22.6542	24.019	64.1375	34.4338
MIB1	GCAAAGACTGTACAATTTCG	1.79211	1.07883	0.00128276	0.0212813	14.635	14.0706	24.6777	35.9955
TM4SF18	ATTATACTCCAAAGTGCAAG	1.7918	1.07864	0.12593	0.452171	2.52032	2.28098	5.65467	4.48967
C1orf141	ACATTTGTTTGAATAAAGAA	1.79162	1.07853	0.0425324	0.250831	4.12415	3.65507	12.6923	3.70886
HTN1	GAGCGCTGATTCACATGAAA	1.79156	1.07849	0.0280148	0.194739	4.00959	3.92989	11.7089	5.03624
C1orf50	TCTTACCTTTGGAGAAATGA	1.79118	1.07825	0.041194	0.246132	4.00959	4.14974	13.4913	3.70886
REXO4	CGCTCTGCATAATGACCTAA	1.79087	1.07806	0.00414355	0.0526139	6.70175	6.56813	20.3138	7.65197
HRCT1	CGTCACAGTCCTGCCGTCCG	1.79022	1.07765	0.00384309	0.0497968	14.0049	14.3455	18.9001	40.9927
DCP1B	AGAACCTATTACTAAAGACT	1.78987	1.07743	0.0548973	0.289254	1.89024	2.63825	6.11565	3.43558
SSR1	TCAACTCCTAGAATCTAGAA	1.78982	1.0774	0.0372968	0.231828	2.17664	4.2047	8.54347	4.91912
TRNAU1AP	GATAATTTTGACGCTCATTA	1.7889	1.07682	0.000862568	0.0157275	6.01439	7.74984	16.9947	12.0245
ZNF611	AGCCTTGAGACACATAAGAT	1.78808	1.07631	0.000127888	0.00331337	29.9288	28.2787	87.2786	35.3708
PACS2	CATCTTGACAGCGATCACCA	1.78744	1.07591	1.51246e-06	8.01754e-05	35.2272	35.8362	67.9789	81.8682
PLA2G12A	TTTACATGAACACCAAACAG	1.78737	1.07586	0.00226636	0.0334131	6.78767	7.00784	13.3684	15.7334
LPHN2	TTCTATAGATCTGCGATGCC	1.78467	1.07417	0.0134967	0.120503	11.9429	13.4111	39.0602	14.2889
TTC26	GAAAGTAGCTCCTCTAGTTT	1.78435	1.07397	0.000201015	0.00481089	18.7592	16.3241	49.8164	23.971
SH3BP5	CTTATGCACCAGCTCGCTCC	1.78382	1.07364	0.00768889	0.0817858	18.5014	17.9181	14.3825	62.3479
KCNAB2	ACATCATTAAGAAGAAAGGA	1.7838	1.07363	0.0185704	0.14972	6.35807	4.97419	6.48443	17.4121
MKI67IP	AAATCTTACCCTTTTACTTC	1.7834	1.07338	0.000570994	0.0112801	13.5181	12.5591	34.727	20.1059
TRUB1	TTCGCCGTGCACAAGCCCAA	1.78325	1.07328	0.00133283	0.0219766	6.21487	6.0185	13.6757	12.0636
CDC42SE2	AGCTGTATGCACAAAGTTTG	1.78285	1.07303	0.00113293	0.0193874	14.4632	14.0157	35.0651	24.8298
LY6G5C	GCGCTGCTACCGATGCCTCT	1.78231	1.07269	0.000290061	0.00653764	10.8545	9.70105	26.2143	16.9827
OVCA2	CGGGGCTTCCGTGAGAAGAC	1.78119	1.07199	0.0425899	0.251084	2.89264	3.765	10.8484	3.12325
AC008073.5	TCTTCAGCTGTGATTTTGTA	1.78044	1.07152	0.000167821	0.00413437	15.4656	16.9287	38.1997	29.8661
PNKD	CCATCCACAGGGATTCTCGC	1.77965	1.07102	0.0380854	0.234765	2.46304	1.6489	1.81318	6.87115
HSD11B1	GAGCAATTTGTTGCCCAAGC	1.77711	1.06944	0.020982	0.161968	4.55375	4.8093	10.6332	9.01839
RERGL	GTTTTACTTACTTGAGAACA	1.77678	1.06922	0.00310602	0.0426041	11.4846	9.9209	13.2762	31.701
REM1	GTATACTCCATCGCAGACCG	1.77641	1.06899	0.0433695	0.253901	2.26256	1.26416	2.58148	4.84104
CCL21	CCAAGGTTGTCCGCAGCTAC	1.77564	1.06851	0.00242194	0.0351219	10.1385	9.45371	12.6923	28.4606
MAVS	CTCTGGGGCTGAGCGTCTGC	1.77526	1.06828	0.032879	0.215193	4.69695	2.91306	7.06833	8.90127
RNF219	CGACAATGTAACATTCTGCA	1.77508	1.06816	0.000467155	0.00961679	15.4942	15.6096	44.93	20.2231
NOS1AP	AAAGCTGATGCACGCGAGCC	1.77483	1.06801	0.0509387	0.277305	3.32224	4.31463	7.43712	8.58894
CLCF1	CGCCCGCAATGCTGCCCAGC	1.77455	1.06783	0.057312	0.296964	4.21007	3.38025	9.46542	6.44171
FAM149B1	TCCACTTCAGCTGTGCCAAT	1.77373	1.06731	0.0025855	0.0368407	17.6136	17.8906	18.224	56.2576
TSNAXIP1	GAAGATTTCATTGCAGAGCG	1.77366	1.06727	0.0143749	0.125986	4.12415	3.60011	10.3874	5.77802
ADORA3	TCCGCAAGGCTGACCGCTCC	1.77363	1.06725	0.000901413	0.0162614	40.2964	43.9982	132.209	44.3502
RBBP9	ATCGCACCTCATGGCCGCGA	1.77313	1.06694	0.0267905	0.190093	5.67071	7.33762	7.62151	19.6765
KIR3DL1	CCAGAGGGCCGGTCCACACA	1.77292	1.06681	0.0053453	0.0632732	10.6254	11.35	11.7089	34.3948
TRHR	GAAACCTGCTAACTACAGTG	1.77258	1.0666	0.0422708	0.249936	6.78767	7.39258	18.8386	10.8533
ADCY10	AAATTCATCAAAATTAAAAT	1.77255	1.06658	0.146672	0.487817	1.432	1.29164	1.78245	3.9431
ZNF669	CTGAACGAGAACATTTCTAC	1.77234	1.06644	0.000132736	0.00341725	13.7758	12.4492	20.5904	34.3948
BARX2	GAAAGTCTTGTAGCGCCGCC	1.76992	1.06493	0.0215009	0.164891	5.98575	4.97419	5.99272	16.9827
DHRS9	TCACACTGATGAGTCCAAAC	1.76899	1.06434	0.0440251	0.256109	6.98815	7.03532	20.2523	9.05743
DLK2	CCGGCGCTGACCATGCCCAG	1.76867	1.06414	0.0460404	0.261839	5.69935	5.57879	16.964	6.59787
MOSPD1	TCAACGACAACATACTTATT	1.76834	1.06394	2.10325e-05	0.00074717	26.5206	24.7335	39.4597	67.7746
OR4F5	ACGCCAACTGGCTCACCGAA	1.7681	1.06379	0.00690254	0.0757099	7.38911	8.13459	15.2123	17.256
GGNBP2	ATGAAAGACTGCATCGAATC	1.76766	1.06351	0.000194504	0.00468976	12.9453	14.9775	23.2026	35.2147
TMEM67	GAGTCCCATGATTGATTTAC	1.76618	1.06258	0.000123093	0.00321899	21.48	19.7044	26.3065	59.8103
C12orf57	ACGCCTGGATCACCTCCGCG	1.76593	1.06243	0.000505732	0.0102477	8.67791	8.40941	22.8338	12.8053
NSUN4	CGATGCTTCACTTTTGACAG	1.76556	1.06219	0.000208359	0.00494999	12.8021	12.0645	32.9753	18.8957
ZBTB3	CGAAAAAGATCTCTACTTCG	1.76521	1.06197	0.0128925	0.116942	7.10271	6.70554	21.7582	7.02732
BCL9L	AGCCGTACAGTGGGGACGAA	1.76449	1.06152	0.0469439	0.264631	3.40816	4.34211	7.25273	8.94031
RNF122	CGTATCGCTCACTCTGTGCC	1.76437	1.06145	0.00027525	0.00627828	16.4966	18.825	24.647	49.1522
EMP2	GTAGCCGTAGCTGCCTTCTC	1.76228	1.06014	0.00537931	0.0635404	10.024	12.1469	20.6826	25.5716
OTUD7B	CTAGCGCGAGATCTCCTAGA	1.76217	1.06007	0.0883895	0.376807	1.46064	1.04431	3.07319	2.14724
ABCC10	ATCCGAGACAACATCCTCTT	1.76214	1.06005	2.35271e-05	0.000816487	43.9623	50.0717	131.717	64.2609
SEMG2	TCTACCTTTTTGTGCACCAG	1.76147	1.05963	0.000387107	0.00827747	23.3702	24.019	27.7816	71.093
SLC38A4	AGTCAGAAATTCCTGACAAA	1.76135	1.05956	0.0752595	0.345864	1.89024	1.01682	2.05904	4.02119
TSC22D1	TGAGCAGCTTGCCCAGTTTC	1.76082	1.05922	3.83207e-06	0.000176622	45.1079	48.3129	96.4981	98.1872
PMM2	GGGTCCCATCCACGTCGAAG	1.76056	1.05906	0.0036514	0.0480353	5.81391	5.96353	16.0728	8.43278
TTC9C	TCTCACTCGTTCGTAGTTCA	1.76012	1.05878	0.000355215	0.00771811	33.6806	33.143	95.023	44.1159
IREB2	ATGTTCTGCCTTACTCAATA	1.7593	1.05827	0.00829176	0.0860867	4.43919	4.31463	11.801	6.40267
MYD88	TGGGGATCAGTCGCTTCTGA	1.75858	1.05782	0.0532273	0.284585	2.2912	2.22602	4.14881	5.27049
SLC30A8	ATGAGTACGCCTATGCCAAG	1.75854	1.05779	8.2346e-05	0.0023216	22.9979	19.8968	61.5252	27.6798
ANKRD32	AAAATTTTTCACTCTTACAT	1.75829	1.05763	0.0666043	0.323334	4.58239	3.9024	13.3069	4.33351
FBXO11	GTTTTCTGTAGTTGAAGTTG	1.75782	1.05734	0.00865562	0.0888369	20.3344	22.6175	15.0586	74.4115
PEA15	CCGTCCTGACCTACTCACTA	1.75655	1.05655	0.00561046	0.0656066	9.76623	10.498	24.647	17.4902
OR10T2	TAAGGGAGTAACCACTGTGT	1.75636	1.05643	0.00178109	0.0276597	7.53231	8.13459	19.484	13.0786
TFAP2C	TGTCAGGAGAGTCACATGAG	1.75626	1.05636	0.00521842	0.0622449	5.06927	5.33145	12.6001	9.01839
TINAG	ATGAAAGAAATCATGCAAAA	1.75511	1.05564	0.0347877	0.222922	1.46064	0.851933	2.42782	2.38148
HHAT	CCAGAAGCTCCACTCAAAGT	1.75408	1.055	0.00421913	0.0533117	24.7736	20.6937	71.6053	22.7997
DDHD1	CGGTCAAAACTTACTCTTGA	1.75314	1.05441	0.0140981	0.124319	12.6016	11.4874	37.3392	12.6492
ACOT2	TGGGGGAACCTTACACTACA	1.75286	1.05423	0.000166768	0.00411238	8.47743	9.37127	16.2572	20.8477
ELOVL7	ATCTAATAGCTCAATAAATT	1.7517	1.0535	0.0626499	0.312158	2.864	2.5558	5.13223	6.12938
SLC45A1	CCTCTGCGTCAACCACTTCC	1.75136	1.05329	0.000148862	0.00375315	13.1744	12.8614	33.9895	19.9888
LAT	GGCTCAGTCTTAGCCGCTCC	1.75123	1.05321	0.0301856	0.203817	8.16239	8.90408	26.9519	8.43278
GCM1	CTCCGAGCTGTAGATGTGTT	1.7502	1.05256	0.00105826	0.0183777	21.4513	24.2389	25.8763	68.9848
SPCS1	ACGTGGCTGAACAGTTCGGG	1.74951	1.05213	0.0339904	0.219966	4.46783	4.8093	10.5718	8.66702
MAPK11	CCAGCTGCTGCGCGGGCTGA	1.74947	1.05211	0.0139213	0.123129	4.55375	5.24901	9.21957	11.1266
LARP1	GGCAGTTTACGGGTAGGCTG	1.74753	1.05089	0.00956081	0.095341	6.47263	5.77116	15.704	9.64304
RNASE10	CTGGCGCTTCATGTCATTAC	1.74694	1.05052	0.0159881	0.135404	3.66592	2.72069	8.63566	4.56776
CHRM5	CCACTGGCCCAAGCGCCAAT	1.74612	1.05001	0.00408915	0.0521485	12.6302	12.1744	14.2596	37.1667
GNAS	TGTGGCCGCCATGAGCAACC	1.74332	1.04825	2.91418e-05	0.000976057	34.5684	33.033	72.9575	66.8376
SGCZ	CCCAACAGAATAACCTGCCA	1.74327	1.04822	0.00378943	0.0493321	11.4846	9.72853	12.8152	31.1154
TMPRSS11F	TCAGCTTCTGAAAATTCAAC	1.74326	1.04822	0.0792656	0.355575	3.26496	3.71003	5.04003	9.40879
HENMT1	GTGCTGATGACAATCATGGA	1.74269	1.04785	0.0992905	0.400853	4.61103	4.12226	11.6474	6.40267
MYBPHL	GGGCTGCCAGCCCCCTGTCC	1.74262	1.04781	0.0278208	0.194078	1.51792	1.26416	3.13465	2.61572
ANKFN1	AGAGGCTACTCTTTAAAGAC	1.74252	1.04775	0.0173333	0.143139	5.15519	5.63375	5.22442	17.1388
TFCP2L1	GCTTCCGATTCTCCAGTAGT	1.74243	1.0477	0.00450952	0.0560265	10.2245	10.1408	29.8714	12.1807
GALNT4	TCTTAGTGCTTATCGGACAC	1.74203	1.04744	0.000325728	0.00720088	53.9863	48.1205	154.612	56.3356
RNF122	CCTTCCGCTCAACATCTATA	1.74184	1.04732	0.006949	0.0760823	8.30559	6.21087	16.8718	13.1177
CEP95	TGCTCTTTATCAGTCTATTT	1.7418	1.0473	0.00222401	0.0328852	15.6088	16.4341	19.484	46.8097
KIAA0226L	CTATCGAGCCAGCTGCACTC	1.74002	1.04618	0.0344542	0.221678	8.82111	8.73919	9.09664	27.2113
ADAMTS12	CCCGCCATAGCTCTTGCTTC	1.73995	1.04614	0.00128489	0.0213111	10.74	9.75601	15.9806	26.3915
PDE11A	CAGATGTATCTTCCATTTTG	1.73989	1.0461	3.16282e-08	2.93226e-06	76.8983	73.3487	189.278	120.87
C4B	AGCCACCGCTGTGTCTCTGA	1.73967	1.04597	0.0149055	0.129216	3.40816	3.60011	8.75859	5.69993
DHX9	GGAAGAACAAGAAGTGCAAG	1.73883	1.04543	0.110816	0.423466	1.51792	1.62142	1.16781	5.34857
ISCU	TTCATTACGTCACCACATGC	1.73866	1.04533	4.2763e-06	0.000194462	23.9716	27.1794	51.0149	54.5788
CRNKL1	AACGTTCCAGAAGGACACTT	1.73794	1.04488	0.000463735	0.00955552	8.33423	9.6186	14.1059	22.9949
ZNF175	GTATCACATTCCCAACCCAG	1.737	1.04429	0.0234609	0.174296	6.58719	8.10711	7.7137	22.6436
MTUS1	GTAAATAAATTTTTTCTCGA	1.73672	1.04412	0.0251874	0.182423	2.0048	2.19854	2.8888	5.81706
LRTM1	CAACAATTCCCTTTCAAATC	1.73567	1.04346	0.00208288	0.0312863	12.0001	11.6248	14.7206	34.0434
ARFGEF1	CCAGCTGCGCAAAGCTTGCG	1.73511	1.0431	0.0457373	0.260931	2.31984	2.77565	3.04246	7.4958
AC004381.6	ATTGCTGAAGTATGCAGTTC	1.73177	1.04101	0.000324386	0.00717861	19.7902	20.9686	53.873	29.9442
CXXC5	GCTCGCAGTTGATGCGCCGC	1.73146	1.04082	0.000248992	0.00574425	11.1982	10.6354	25.2616	19.6374
LEMD1	GAGCTTAATATCATTTTGCA	1.73025	1.04006	0.0122559	0.11318	6.07167	5.4139	10.4796	13.1567
C8orf46	TCCTTACATTCTTGGTCAAG	1.73016	1.04	0.00760332	0.081206	6.70175	8.62926	8.78932	22.7997
MYO3B	CCCATAAAACTTTACAACAT	1.72994	1.03986	0.0528604	0.283444	4.58239	4.36959	12.9996	5.38761
PYHIN1	GATTATTCCTTTGACTGGAA	1.72986	1.03982	0.00412748	0.0525195	18.8451	19.4021	18.5928	60.1226
DDX43	AAAATTTTGACTAATGATTC	1.72927	1.03945	1.6498e-05	0.000613322	17.4131	18.1929	43.8544	29.2805
GPR153	CGGTGGTGCGTCCTCCGCGA	1.72901	1.03928	0.139733	0.4758	1.91888	1.29164	3.74929	2.84997
DAP	GTGCAGAAACACCCACATAC	1.72887	1.03919	0.000622293	0.0121296	9.07887	6.98036	15.9499	17.0608
C10orf128	CTCACCTTTTGGAGAAATTG	1.72812	1.03872	0.00847459	0.0874932	6.81631	7.0628	10.7869	17.7635
FSIP2	TCCGAGAGGCCTGATCTGAG	1.72808	1.0387	0.0202097	0.157936	5.47023	5.27649	11.463	10.6191
BIVM	CATAAGAGCATCCTTTTACA	1.72707	1.03807	9.18756e-05	0.00255241	16.2389	18.77	33.6207	38.2989
DPF3	ATCTCCAGCAGCCGCAGTTT	1.72707	1.03806	0.00464094	0.0571878	8.24831	8.21703	22.9567	10.8143
ZNF699	CATTCTTACCTAGTGAGGCC	1.72572	1.03722	0.00304974	0.0419869	11.3128	9.6186	12.4157	30.6079
TRIM40	GAGGCCGTGAGCACCAACTG	1.72561	1.03715	0.0116386	0.109377	4.95471	4.78182	7.40639	12.6101
NDRG1	CCTGCAAGAGTTTGATGTCC	1.72557	1.03712	0.00964971	0.0960202	16.2961	14.3455	43.9466	18.8957
ATF7IP	TTTTTCAGGCCAAGATAGCC	1.72532	1.03697	0.0415421	0.247385	4.41055	4.67189	6.33077	12.3368
APOL5	TAAAGAAATGTGGCTTCGAA	1.72519	1.03688	0.00984194	0.0974228	3.95232	5.1116	7.92883	10.6971
ABCB11	ATAATAATGATAAGAAATCA	1.72479	1.03664	0.0603095	0.30573	2.7208	1.62142	2.61221	6.32458
PLCXD3	ACTGCCGATTTTGTAGAACT	1.72386	1.03605	0.000653295	0.0126016	24.0289	23.9366	24.8314	73.6307
TOP1	GAAGCGGATTTCCGATTGAA	1.72256	1.03524	0.0032341	0.043803	7.07407	6.10094	9.2503	17.8025
PDZD4	TGAGGGAGACCGCATCATCC	1.72225	1.03504	0.0123662	0.11383	18.3582	21.0785	61.8326	18.9347
RAB8A	CGATCAGCAGCAGCTTGAAC	1.7221	1.03495	0.025943	0.186288	7.24591	6.37576	21.0821	6.79307
COL16A1	GGACCGGGATGTGGGTATCC	1.72079	1.03413	0.00112298	0.019238	24.3153	21.9304	23.9401	70.8588
ATP1A1	CGTTGGGACCATCTCGCGCC	1.71965	1.03341	7.27594e-05	0.00210176	31.103	29.3505	84.2976	39.353
FLG	GTCATTACGAGTTTGTCTGC	1.71945	1.03329	0.0070047	0.0764693	17.9	17.6982	25.5075	47.3953
C5orf28	TGGTCATGGGCGGTAGTCAC	1.71861	1.03276	0.136885	0.470498	2.31984	2.36343	5.56247	4.02119
STAT4	AGCATGTGAGTTCTTTGCAT	1.71818	1.03249	0.0142281	0.125123	10.1099	11.6522	12.3235	32.2476
MORN5	ACAGGCGCCATGGAGTACAC	1.71812	1.03246	0.0153274	0.13148	3.32224	3.87492	7.00687	7.73005
KRBOX1	AAAACAGCTCACCTGGGGCC	1.71805	1.03241	0.00860851	0.0885221	6.04303	6.43072	15.5811	9.91632
NFE2L3	GACCACTGAATCTAGAAATG	1.71757	1.03211	0.0124075	0.114057	5.18383	5.66123	11.3708	10.8143
MIER1	TCAAAATATTTACATCGACG	1.71744	1.03203	0.00138199	0.0226484	17.0121	17.341	20.5904	49.7378
SFXN5	TCGCACACTCTTTGTCACTG	1.71733	1.03196	3.08937e-06	0.000148315	26.2342	26.8771	63.0311	45.5214
RNF19B	GCCGTAAGAAGAAAATTCTT	1.71691	1.03169	0.00378004	0.0492563	5.38431	6.65058	15.0586	9.52592
TMEM196	GACTAGCCAGTTATGAACAG	1.71568	1.03092	0.0686351	0.328821	2.74944	2.03365	2.1205	7.69101
ZSCAN5A	TGCTTGGGTCTCAGAGACTT	1.71548	1.0308	0.0515382	0.27904	3.7232	5.46886	9.9264	8.86223
IL1R2	TTCTAACCTGTGTGTGCCGC	1.71542	1.03076	2.86974e-06	0.000139361	45.5375	42.4867	106.578	73.2012
SDHB	TTGCCGGCCACAACCCTTGG	1.71524	1.03065	0.00953452	0.095167	6.12895	6.84295	9.2503	17.295
CD180	ATACCTAGTTAAATCCAAAA	1.71467	1.03029	0.361807	0.725667	0.945119	0.384744	2.24343	0.468488
CFTR	TCCAGAAAAAACATCGCCGA	1.71432	1.03007	0.0820561	0.361814	3.09312	2.33595	4.11807	6.98828
KRT35	GTCAATCTCCACCACCAGCC	1.71412	1.02995	0.138292	0.473066	1.68976	1.45653	4.27173	2.14724
NSD1	GGTCAGAGAAGAAACGCCTT	1.71287	1.02917	0.0286337	0.197218	3.46544	3.9024	6.54589	8.51086
ZZZ3	CTGAAACATTTAACCAGTTG	1.71203	1.02864	0.000234058	0.00544766	8.76383	10.498	20.5596	18.7395
PRDM1	ACATTGTGAACGACCACCCC	1.70975	1.02721	0.00480055	0.0586292	14.9501	12.1469	25.5689	29.6709
SLIT2	ATTACGAAGACAGATTTTGC	1.70885	1.02664	0.000892801	0.0161421	10.9405	12.5866	19.2074	28.773
GRXCR2	GCATCGAGAACTTGCTGCCG	1.70734	1.0257	0.20548	0.572745	2.60624	2.33595	7.1298	2.92805
SPANXN1	CAGCCCACTTCAAGCATCAA	1.70617	1.02497	0.00871268	0.0892242	5.67071	4.91923	7.65224	13.9375
PDE3A	GTTTTCACTGAGCGAAGTGA	1.7058	1.02474	0.0376421	0.232969	2.83536	2.30846	5.16296	5.30953
EIF3K	GGGAAGTTACCCAGAAGGCC	1.7054	1.02448	0.0488256	0.270914	1.77568	1.51149	3.71856	2.96709
PATL1	CAATTCAATGATGATACATT	1.70453	1.02394	0.000364786	0.00789157	18.9024	21.0235	36.3251	44.8967
SLC30A10	GATTTCTCGAATTTTTGTGC	1.70341	1.02323	0.0155551	0.1329	6.90223	6.37576	16.7796	10.1896
CDCA7L	AAAGACTAACCCAGAAGTAA	1.70318	1.02309	0.0923104	0.385346	3.32224	2.91306	8.17468	4.48967
SLC14A2	ACTCCTTCATGTCGCCCGTG	1.70309	1.02303	0.000419382	0.00881016	17.6422	18.4677	46.4359	26.899
METTL18	GCCAGCAAAGCACATTATTT	1.70194	1.02231	5.55395e-05	0.00167004	10.339	10.0858	19.6069	21.9018
MYNN	ACTCATTCTCGAAAACATAC	1.70181	1.02223	0.0533474	0.284852	5.52751	6.21087	13.7679	10.0725
S100A6	TCAGGCCATTGGCCTCCTCG	1.70065	1.02151	0.00238098	0.0346993	12.6875	12.6141	32.8217	18.5053
C1orf114	GTCAACTCAGATCGAAGTAA	1.70047	1.02139	0.0493708	0.272509	5.29839	5.99101	4.73271	18.232
ZNF792	CTTTGCACTTATAGCCTCGC	1.70031	1.02129	0.00204542	0.0308239	22.1101	21.848	63.1233	26.0401
C3orf38	AGATTGTGTTTTTCAGTAGC	1.7003	1.02129	0.0242998	0.178232	8.67791	10.3881	19.4226	19.2861
MXD1	CATGTTACCATACAATAACA	1.69996	1.02107	0.00137113	0.0225104	5.98575	6.04598	13.5528	10.8533
SIRPB1	CGTCATAGCACAGCGCAGAG	1.69924	1.02062	0.000745542	0.0139934	13.0598	13.0813	33.8973	19.0909
BROX	GCTGCATTCTTCATCATTTC	1.69893	1.02043	0.000325438	0.00719694	25.06	27.3993	31.2851	75.2313
NIPA2	GGGTGTTTGCTAAGTATTCT	1.69843	1.02011	0.0388737	0.237632	1.89024	2.47335	4.48686	4.37255
CPSF3L	GGCCGGAAACGAAAAGAACA	1.6984	1.02009	0.0510538	0.277698	15.0646	15.802	6.79175	55.8672
KLRK1	AGAGTGATTTTTCAACACGA	1.69827	1.02001	0.163674	0.514629	1.34608	1.42905	3.44197	2.18628
HEPHL1	TTCGCACATCGACGCCCCAA	1.69691	1.01916	0.00415234	0.0526945	18.7878	17.4234	18.0704	55.3987
PSIP1	CTACTCCAAAAGCTGCCAGA	1.69653	1.01892	0.0168584	0.140637	6.78767	4.89175	13.5835	10.0725
FKBP11	TGGAAATCCCCGTTTTCCAT	1.69634	1.0188	0.00273425	0.0385018	6.58719	6.18339	11.3401	14.5622
LRRC3C	GGTGGCGCAATGTGCCCTCC	1.69633	1.0188	0.013019	0.117647	9.10751	7.69488	20.5596	13.469
SRGAP1	CTTAGAAATTCGAGCTCAAC	1.69526	1.01813	0.00309896	0.0425344	7.81871	8.73919	18.8079	14.7183
VPREB3	TAGTAATCCGCGTCGTCTTC	1.69484	1.01787	0.000766922	0.014323	16.6112	16.6539	44.0388	23.2682
SLC30A5	ATTGGATCACTAAAAATTCC	1.69423	1.01748	0.0219311	0.166942	4.23871	4.72686	5.7776	12.4149
CCDC33	GGTCACAGATGTGACTGCCT	1.69361	1.01709	0.0172311	0.142714	5.81391	4.34211	9.86494	10.6971
TMEM170B	GACGGTGCTGAGGAACCTCA	1.69298	1.0167	0.0187822	0.150855	4.15279	3.51766	4.51759	11.0485
MAGEA11	ATGGGGCTCTTTCTGTTGAC	1.69245	1.01636	0.00638546	0.0717713	10.1672	12.1469	10.5103	34.7071
ARNT	GCCATTGCCTCTGGAAACTC	1.69229	1.01626	0.00333626	0.0448296	20.1912	18.5227	22.1577	56.2185
NLRP2	AGCATTTCGTCCACGTCTAG	1.69172	1.01591	0.0450915	0.259348	8.01919	6.62309	20.3752	9.21359
NXPE1	TTTTTTTTGAAGGTCCAAAG	1.68911	1.01427	0.00947655	0.0947348	2.80672	2.91306	5.43954	6.12938
AKAP4	GGCGTACTCTGATACTACAA	1.68823	1.01372	0.0874043	0.374648	1.2888	1.23668	3.10392	1.99107
UVRAG	CGGAACATTGTTAATAGAAA	1.68821	1.0137	0.0314589	0.209399	3.35088	2.96803	6.05418	6.71499
FILIP1L	TGCTTTGGCGTGCCACAGTT	1.68695	1.01292	0.000149548	0.00376458	15.036	16.8738	28.8265	35.6051
RALB	CCGAAAGTAGTTATCTCGAA	1.68681	1.01283	0.0038272	0.0496506	10.5109	11.1026	23.2333	20.3792
RBM46	GACTGGTTACAACATGGTTC	1.68452	1.01139	0.00298175	0.041209	19.0169	16.599	40.0437	31.74
ARHGAP32	CGAACTCAACATTCTCATAA	1.68448	1.01137	0.018118	0.147451	4.46783	2.8581	4.57905	10.2286
FIGLA	TTCTGAATCACATACATCCT	1.68326	1.01061	0.00188897	0.0289936	24.4012	29.6253	52.1827	56.687
SLC25A48	CGTAGCCAACGCCAGCCTGC	1.68273	1.01027	0.183294	0.542089	0.630079	0.934378	1.75172	1.40546
DGKG	GTTTAAAAATGGGTGAAGAA	1.6826	1.01019	0.103252	0.408734	1.48928	1.31912	4.57905	1.0541
ARHGEF6	GATCCTGATGACCTTTATTC	1.68221	1.00994	0.044884	0.258637	5.44159	4.23218	14.1059	5.34857
CSPG5	GATGTGCGTGGCCGTGGGCT	1.68209	1.00987	0.00134349	0.0221241	14.4345	14.4279	17.2099	40.9927
GATA1	TGGTCTTACCAGGCGCTTCT	1.68188	1.00974	0.0183673	0.148527	6.24351	5.35894	13.5528	9.7992
KLB	GTAACAGTTGCCAACGCAAA	1.6812	1.00932	0.0272401	0.191913	7.38911	6.12842	9.71128	17.5292
MTHFD2L	CACCTCGCTGTATTTCTTTC	1.68115	1.00928	5.21556e-05	0.00158525	19.1601	17.6982	32.5758	41.6564
UFSP2	CTAGGTGATTTCAGAAAGTA	1.68089	1.00912	0.193678	0.556457	1.60384	1.40157	1.81318	4.25543
SURF1	CTCAGGGTCTCCCCGCGCCC	1.68061	1.00894	0.0794439	0.356105	10.0813	8.10711	7.28346	29.3586
FRK	TGATTTGTCGTATAAAACCG	1.6804	1.00881	0.0197587	0.15563	5.18383	5.27649	7.49858	13.5861
RASL11A	CACCGCCAGTTTGATGTCCT	1.67973	1.00839	0.0467834	0.264187	11.7137	8.90408	35.3417	6.09034
APH1A	AGCGGAACACCTCCTGTAGA	1.67938	1.00817	0.00184407	0.0284668	11.5992	13.6309	30.5782	20.145
NMBR	GCACCGCTGAAGAGCTGAGT	1.67932	1.00813	0.0731373	0.34027	4.32463	5.1116	15.0894	3.86502
NEUROD1	CGTGCGGCGGAGGCTTAACG	1.67709	1.00673	0.022516	0.169843	6.27215	5.99101	16.3801	8.23758
DAPL1	TTTCTCGAATCCTGTTTTTT	1.67707	1.00672	0.00170536	0.0267797	15.752	16.0218	44.6534	19.1299
TM6SF2	ATTGATGAGCGCCCTAATCC	1.67644	1.00633	0.0254512	0.183696	2.2912	2.17106	4.97857	3.98215
DCST2	CAATAGCTTTAATCTTGTTC	1.67532	1.00562	7.73579e-05	0.00220373	11.6851	13.4386	27.167	23.2682
DMWD	TTGTAGATCCGCTTGTCAAT	1.67409	1.00486	9.20848e-05	0.00255602	14.6064	14.8401	27.6894	31.4277
PHLDA3	GCGCCACATCTACTTCACGC	1.67341	1.00443	0.0729679	0.339902	7.30319	7.03532	9.31176	19.4813
CYLC2	CCATATGATAATTACATTCC	1.67238	1.00378	0.000189644	0.00459812	23.5134	24.5412	67.1492	29.1243
HOMEZ	TCCCCCCGGCCCATGGTGCG	1.67168	1.00334	0.00247797	0.0357853	10.024	10.0583	21.205	19.0518
S100G	GCCACTTACTTTGAGTAAAC	1.67156	1.00327	0.0253954	0.183357	1.83296	2.08861	3.01173	4.88008
FCF1	AGGGGAAGCAAAAGAAAACA	1.66929	1.00184	0.185321	0.545198	2.5776	1.42905	7.22199	0.780813
SPTA1	CAAACTTACAACGATTCAAA	1.66911	1.00173	0.0833676	0.364908	3.69456	2.99551	4.36393	9.05743
CDK10	TAGGGGCTTCTCCTTGAAAT	1.66878	1.00152	0.000105299	0.00284342	13.0885	13.466	27.167	26.0011
DNMT3A	CGATGACGAGCCAGAGTACG	1.66811	1.00111	0.00115306	0.0196563	8.10511	8.5743	14.1367	19.2861
HEY1	CACTCCTCTCCGTCTTTTTC	1.66759	1.00078	4.28852e-06	0.00019488	30.9884	28.636	47.4808	71.9129
OSBPL1A	TCAACTTTCTGAAGAAATGA	1.66695	1.00038	0.0405303	0.24388	3.8664	2.80314	9.52689	3.78694
CEP104	ACGAAGACGGCTTCAGTGCC	1.66635	1	0.012789	0.116331	8.33423	8.05214	16.0728	16.7094
ZBTB11	CGAGATCTTTTTATTGAGAA	1.66578	0.999647	0.0861013	0.371513	2.77808	3.38025	5.07076	7.26156
CEBPB	ACCCGCGTTCATGCAACGCC	1.66375	0.998371	0.00179692	0.0278521	15.9238	17.5333	26.245	40.6413
DYRK3	AACTGCGCCCGTGGTGTTTC	1.66303	0.997924	0.0516766	0.279499	3.2936	2.66573	6.97614	4.91912
AMBRA1	TCATGAAAAATCCCAGCATA	1.663	0.997903	0.000667041	0.012817	21.6805	20.8861	48.0954	36.8934
C1orf43	ATACTTGATATCCTGAACCC	1.6629	0.997842	3.19422e-07	2.17043e-05	39.7523	44.8776	86.4795	82.5319
CCDC80	GCAACAACGTGATGAATATC	1.66245	0.997556	0.00692604	0.0758952	6.93087	6.95288	10.2337	17.5292
MTDH	TGCCTGTGCAGCCAAATGGG	1.6614	0.9969	0.0130804	0.117968	9.45119	8.51933	10.6947	25.2203
FABP2	GTTCATCACCTATAATTTCT	1.66125	0.996809	0.0626936	0.312272	4.69695	3.1604	8.72786	6.94923
SPATA5L1	TTCTGCTGCGAGGTTTTCTA	1.66111	0.996719	0.00997902	0.0983879	7.38911	8.35444	16.1957	15.2259
SCLY	GTGGCACGCGGCCCCCACAC	1.66101	0.99666	0.0123445	0.113647	8.19103	8.49185	21.5123	11.7512
PMS1	TTGAAAGACTAGTGAAAGAG	1.65946	0.995682	0.00853008	0.0879676	11.2841	12.8889	32.668	15.4991
LPCAT4	GTCCGAAGGCGGGCCACCTC	1.65933	0.995603	0.000266033	0.0060874	10.7686	10.4431	18.4391	23.8929
ACSM1	CCTACAACAGGGAGACCATC	1.65918	0.995511	0.0358396	0.226962	6.81631	6.43072	17.763	8.62798
C19orf69	GCGATAGTCTGCTGTGGATC	1.65882	0.995285	0.0409301	0.245258	5.78527	5.38642	16.6567	5.58281
CAP2	GGAACGAGCTGTCAGCCGCC	1.65837	0.994999	0.0573482	0.29701	2.864	3.21536	8.23615	3.86502
OLIG1	TTCCCAGGCGCGCGTGAACG	1.65801	0.994775	0.0717134	0.336777	3.0072	3.24284	6.02345	6.44171
CARD6	AAGCACGAGATGTGACCGCT	1.65758	0.994505	0.00246138	0.035598	12.2865	9.67357	16.9333	26.86
PHOX2A	TGGCCGCGCGCTCCTGTTTG	1.65614	0.993602	0.00613794	0.0699643	8.90703	9.34378	18.0396	18.3101
EFHA2	TTTCTGGCAGAGCCACATGC	1.65465	0.992672	0.0629075	0.312766	3.78048	4.17722	10.203	5.62185
NR2C2	GGATCCGGAGGCGTCCACTG	1.654	0.992265	0.0857893	0.37086	1.54656	1.07179	2.82733	2.38148
HSPB11	GTGGTGGTCCAAAACGTTTC	1.65368	0.992064	0.00158668	0.0252778	6.35807	7.09028	10.1723	16.6313
DOCK9	TCAAAACCTATAACTCTGAC	1.65356	0.991985	0.00795809	0.0836693	10.024	10.2782	26.7982	13.5471
SOX4	TCCGCGCCTTGTACAGCGAG	1.65333	0.991842	0.000723208	0.0136967	13.7472	13.4111	33.006	20.9648
HNRNPD	CTTTACTAAGACCAACATTG	1.6532	0.991758	0.000134131	0.00344629	16.783	16.8188	27.2899	39.5872
TGFB1I1	CCAGCACGGTATGCAAGCCT	1.65312	0.991709	0.012686	0.115751	9.90943	8.95904	23.9094	13.5861
AP1M1	GGGGATGCTGTCGCCCATCC	1.6529	0.991575	6.83456e-05	0.00199028	18.7019	16.7089	35.8948	34.5119
LCN15	GGGTCAGGATTGCGCCGAGC	1.65228	0.991182	0.218719	0.589335	1.94752	1.45653	4.88637	1.87395
LAMB1	AGAAACTGAAAGCTAGCAAC	1.65208	0.991062	0.0865095	0.372627	3.89504	3.54514	10.6332	4.13831
TMEM219	TCTTACCGAGGTGAGCAGCT	1.65172	0.990832	0.00570706	0.0664303	11.6565	12.037	16.2572	30.8811
AP2M1	ACTTGCTGAGTCGCACACAC	1.65155	0.990724	5.19799e-05	0.00158065	27.924	26.8496	72.2507	36.503
INO80D	CTTGAAGATGCCCAACGGAC	1.65099	0.990373	0.00211471	0.031632	7.58959	7.31014	11.6474	17.9977
POR	GATTCTGTTTTCGCTCATCG	1.65087	0.990302	0.000596024	0.0116888	8.79247	9.42623	22.9875	13.1567
RP4-697K14.7	GACGGGCGCACGGCCCCCCT	1.65006	0.989793	0.011309	0.107073	4.52511	4.89175	5.56247	13.1957
SIK3	TCAAGTTTTCTTCATCCAGC	1.64984	0.989657	0.0444834	0.257431	5.29839	6.4582	14.4747	8.86223
PGRMC1	CTTCCAGCAAAGACCCCATA	1.64976	0.989604	0.0330752	0.215997	3.20768	3.18788	4.60978	8.12045
CCDC113	ATCAGCAGCAGATTATGCAC	1.64962	0.989515	0.00486028	0.059124	24.9168	24.761	76	22.5655
ACSM4	CATTCGATGCACAAAAACAC	1.64924	0.989282	0.0614956	0.309285	3.06448	3.4627	10.0801	2.84997
MTERFD2	AATTTTCACCATGCGCCAGC	1.64863	0.988894	0.0230949	0.172628	3.20768	2.39091	6.4537	4.64584
XCL2	TAGGGAGTGAAGTCTCACAT	1.64846	0.98879	0.0240189	0.177005	6.75903	7.47503	21.1435	7.06636
C9orf174	ACGCTCTGCAGCCCGCTTCC	1.64799	0.988498	0.0038661	0.0500014	19.3606	22.0129	59.4662	22.5655
WWP2	TCCAACGTCTTGAAGAACAA	1.64749	0.988183	0.00392721	0.0505825	15.5229	18.028	48.9252	17.5683
ZNF596	GTTTCTCTACTTGCTCCAAT	1.64718	0.987986	0.0357729	0.226695	4.66831	4.8093	8.23615	10.58
KLHL18	GCTTCACCCAAAAAACTGCC	1.64658	0.987613	0.037462	0.232343	3.52272	3.87492	8.72786	5.93418
ADARB2	GCGCTTCTGTCCGCGGCCTA	1.64636	0.987475	0.0959509	0.393717	4.18143	3.68255	5.34735	10.2677
COX6A2	GGCTTGGCCAGCGCTGCCAA	1.646	0.987248	0.00654528	0.0730094	7.07407	8.82163	21.7889	9.68208
TCF4	CCTATGACCACATGACCAGC	1.64593	0.987202	0.000691061	0.0132117	11.6278	12.0645	28.7343	18.1929
HNMT	TCAAATTCTCTCCAAAGTTC	1.64481	0.986501	0.00646505	0.072403	9.30799	7.44755	18.6235	14.5622
ALDH1A2	TTTACAAGACATGAACCCAT	1.64471	0.986436	0.000225902	0.00529856	36.7737	37.1278	100.463	45.8728
ARNT2	CGCGGCGGTCTTTCATCTGC	1.64452	0.986318	0.0981909	0.39863	0.973759	0.96186	1.32147	2.53764
TTC24	AGCTCGGGAGTTTCACCAGA	1.64374	0.985834	0.093219	0.387626	2.94992	2.69321	2.27416	8.94031
DUSP11	ACTGTAAAAATTTTTAAGTA	1.64192	0.984689	0.195221	0.558187	1.432	1.26416	3.07319	2.26436
C1QTNF1	CACGGCGGTCGCCGGGTACA	1.64101	0.98412	0.0136415	0.121385	6.41535	5.08412	9.49615	13.2738
NKX6-1	GGGGCCCGAGAGGGCTCGTT	1.64058	0.983853	0.173408	0.52906	0.916479	1.04431	1.16781	2.73284
CAMK2B	CGATGTTGGAATGCTTCAGA	1.63965	0.983266	1.98451e-05	0.000711243	73.7765	74.0083	107.439	184.818
BCAM	GTTGCGATACCACGTGATCT	1.63954	0.983196	0.00158344	0.0252504	33.652	39.9309	108.606	36.7763
ZEB2	GAACACCTGCGAATTCACAG	1.6395	0.983176	0.0988684	0.400023	3.03584	2.14357	8.14395	2.06915
ZNF791	CTCACCTTAGATTTCGTCCT	1.63946	0.983148	0.0245	0.179402	4.35327	5.90857	6.08491	14.2498
CCNO	CTACAGACCTTCCGCGACTA	1.6394	0.983113	0.00417392	0.0528541	9.22207	10.9652	16.5952	23.3463
APH1A	TCTTGGTCCATGTGACCGAC	1.63933	0.983065	0.000365633	0.00789732	19.5038	19.7594	39.8593	37.7523
PGBD1	TGCCTGTGTTTAACCCAGTC	1.63862	0.982621	0.000184411	0.00448999	16.7257	18.4402	42.1949	27.2504
HPGDS	AAGTCCATCAACTTCCAAAA	1.63795	0.982204	0.0279947	0.194698	7.76143	6.78798	14.5362	14.2108
CNOT10	TGCAAAATCAAAGATACATC	1.63771	0.982052	0.00379272	0.049352	13.0885	12.2019	25.1694	24.7908
ZCCHC2	GATGAGGCGCGAGCGCACCG	1.63741	0.981865	0.0334007	0.217288	5.47023	4.61693	11.9854	7.92525
APPBP2	CTTACCAGTGAAAGTTGTGG	1.63698	0.981596	0.0281741	0.195488	6.10031	7.03532	11.1249	14.8354
RPL22	ATTTTCTTAGAAAAAGCTTG	1.63673	0.981439	0.0216717	0.165717	4.46783	5.88109	11.801	8.62798
FXYD7	GAACCTGACCCATTTTACTA	1.63638	0.981219	0.0878176	0.375496	5.44159	5.44138	11.4937	9.9944
C2orf15	CATTTGTTCAGCTATCCTAA	1.63607	0.981021	0.0280883	0.195081	5.64207	4.75434	14.1674	6.32458
SNW1	GAAAAAAATGTCGAATGCGC	1.63606	0.981017	0.0976225	0.397425	3.17904	3.02299	3.5649	8.70606
ANKRD26	CGTTGTCACAGACATTGAGC	1.63592	0.980929	0.0464225	0.263057	6.64447	6.54065	20.406	5.58281
CREB3L3	TGCCGTCCTGCCGGTCAAAC	1.6353	0.980543	0.000997685	0.017557	6.55855	6.12842	12.6615	12.3759
CNNM2	GATCAAACCGCTACGCAAGA	1.63432	0.979926	0.0734714	0.341165	3.06448	2.66573	5.53174	5.77802
TSPAN19	GGTTCTTGGACTTTTATTCA	1.63313	0.979179	0.0240716	0.177202	4.00959	4.64441	11.801	5.23145
QPCT	GGCACTCGGACTGACCCCCC	1.633	0.979097	0.0034766	0.0462823	13.604	12.4492	34.4812	16.8265
SNCA	ACAGCCATACCTTGCCCAAC	1.6328	0.978973	0.00263648	0.0374186	28.5827	25.2557	25.6304	80.5799
C4orf45	CATCTGGCGTTAGAAAAAAC	1.63242	0.978737	0.00862046	0.0886027	5.44159	4.91923	7.8059	12.6492
NOTO	AGTCCGAACTATGTTTAACT	1.63187	0.97839	0.00083213	0.0152934	9.50847	11.295	20.7748	20.2231
ARX	TTACCTTGCACGGCCTTTTC	1.63151	0.978164	0.000163431	0.00404251	15.2365	15.1974	35.4339	24.4785
E2F6	TTTTTCAGCCATCAAAAATA	1.63137	0.978078	0.064191	0.316541	3.7232	2.69321	5.62394	7.02732
PGRMC2	TTTTTTCCAGCGGGTCCATA	1.63106	0.97788	0.013298	0.119348	6.55855	5.93605	11.002	13.6252
DIRAS2	CTCGCAGATTTGTTCGTAGA	1.63034	0.977434	0.00816075	0.0853024	7.50367	8.71171	21.2357	10.6581
PTRF	GTCAACGTGAAGACCGTGCG	1.63026	0.977384	0.00212131	0.0316868	12.3438	11.9271	32.8524	14.8745
ZMYM6	GCACTTAGTTGAAATGCTTT	1.62922	0.976729	2.54374e-05	0.000873864	15.4083	14.1256	25.8763	32.2866
PID1	GGCAGTCCATCTGGTAGGAC	1.62887	0.97651	0.00403824	0.0517136	14.4059	12.9989	38.0153	15.8505
CEP55	CTTACTTTTAATTAAATCTT	1.62751	0.975658	0.0607278	0.306935	4.38191	4.23218	8.35907	8.58894
KIAA1704	CAGAAAACAGAGGAAAAATC	1.62744	0.97561	0.138702	0.473769	0.945119	0.824452	1.04488	2.45956
RCC2	AAAGAAGTGCCTAAACAGCA	1.62696	0.975314	0.360701	0.724981	1.34608	1.07179	0.98342	3.78694
THTPA	TGGAGCTGTTCACTTCTAGC	1.62642	0.974976	0.00477937	0.0584146	14.6064	12.6141	20.283	33.2626
TSPAN19	GAATTCACAACGAAATCAGA	1.62617	0.97482	0.0962705	0.394258	1.54656	1.67638	2.18196	4.17735
GABRB3	ATGTTCATCCCCACGCAGAC	1.62542	0.97435	6.13918e-06	0.000264295	25.06	22.9472	38.7222	55.672
FGF13	CTGCGAGTGGTGGCTATCCA	1.62532	0.974284	0.000247358	0.0057188	26.3774	30.2849	35.8027	75.6217
AHSP	CAGCGTTCTGCTGAATCAGC	1.62488	0.974007	0.0932586	0.387666	0.515519	0.659561	0.737565	1.60067
TYW5	ACTTGGAGAAGACCCTAGAA	1.6235	0.973141	0.160282	0.509326	2.864	2.33595	5.25515	4.95816
BTN1A1	GAACGCGAGCGCCGAGCACT	1.62339	0.973077	0.108918	0.419476	1.0024	1.01682	2.55075	1.40546
ASXL3	AATATCTGCTTTGCTGTCAT	1.62271	0.972649	0.000522197	0.0105121	35.1699	31.1093	83.7444	46.2632
BCL7C	ATGAGAGGGCCACCCCCTCG	1.62237	0.972434	0.0250934	0.182059	4.41055	3.62759	9.74201	6.01226
OR10H1	TTGGGTCACTGTGGAGTGAT	1.62221	0.972334	0.00323378	0.043803	9.85215	9.20638	12.6615	24.7908
FAM170B	GGAGAACAGTCACCCACCGA	1.62217	0.972312	0.0174968	0.144139	3.12176	3.43521	7.92883	4.91912
IPO8	CGGTCCTGTCGATAATAGTT	1.62194	0.972163	7.80411e-05	0.0022196	32.5636	30.0925	49.2325	73.7478
C16orf74	CTAGTCTGGCTGGATGAGAC	1.62189	0.972132	0.0251736	0.182406	3.2936	2.36343	7.1298	3.9431
SAP30L	AGGAATGTCAGTGTCGTGCT	1.6218	0.972078	0.0223697	0.169224	10.8259	7.44755	21.1128	14.7183
C5orf51	GAAAAATTGAAACTCCTGTG	1.62171	0.972025	0.0150846	0.130175	3.75184	3.62759	8.91225	5.54377
IPO8	TCTATCTTGTCGACCACTCC	1.62161	0.971959	0.000745588	0.0139934	31.819	31.9063	71.0214	53.9542
OSR2	TCACAAAACTTTACACATGC	1.62127	0.971748	0.0016668	0.0262764	13.4894	14.9226	30.4553	25.2593
SLC25A19	GACCCCAGCGCAAAGTACCA	1.62116	0.971676	0.116045	0.433565	4.69695	3.13292	2.85807	12.532
GDNF	TGCCGATTCCGCTCTCTTCT	1.62094	0.971539	5.3945e-05	0.00162967	47.6283	45.3448	119.486	62.7383
PAPD7	TTCTGTCAGCGACATAGACC	1.62052	0.971275	0.0109899	0.105177	13.604	14.0706	31.408	22.8388
MID1	ATCACACTCCTCTGTCAATT	1.62018	0.971064	0.027159	0.191697	17.0121	16.4615	22.8645	42.7885
STAM2	GCCTAAAAGCCATAATGAAA	1.61968	0.97075	0.0513631	0.27861	2.63488	2.03365	5.16296	3.98215
ZNF304	TCCGCTTCTCATGGCAGCGG	1.6192	0.970448	0.00874634	0.0894485	20.6494	20.1166	15.704	64.2609
PTPRB	GGTCAGCCCGTGAAAAGCAT	1.61895	0.97029	2.01908e-05	0.000721233	24.0003	24.6236	36.1714	59.1856
C5orf42	AGTTAGTACCCCAGCCAGCC	1.61882	0.970212	0.0366194	0.229516	5.55615	4.2047	6.85321	12.2978
C19orf43	TGACGCGTGGGCCAAGTACA	1.61868	0.970125	0.00250751	0.0361183	14.4345	15.4447	32.4836	26.0401
EFHB	GCAGGAAAAGTTATTCCAGT	1.61846	0.969984	0.0123402	0.113636	13.5753	9.53616	12.4157	32.9113
PCSK1	GAAGTAAACGTTCAGCTCTA	1.61803	0.969713	0.00885395	0.0901849	16.8976	19.7319	45.3603	26.3524
ADAT3	CGCACACCATGACGGCGTGC	1.61784	0.969593	0.0212211	0.163365	4.86879	4.42456	9.80347	8.39374
PSMD3	AGACTTTTTGCTCCCCTTCC	1.61744	0.969348	2.05198e-05	0.000730159	20.4776	20.6113	41.949	38.4941
TNNC1	CTGACAGAAGAGCAGAAAAA	1.6167	0.968884	0.0363586	0.228609	4.00959	5.35894	10.2952	8.04237
MAGEA1	CCGAGCAGTAATCACTAAGA	1.61648	0.968743	0.0729862	0.339938	2.34848	2.69321	6.88394	2.96709
C2orf73	CCAGTGGACACGATGGTTTT	1.61563	0.96821	0.00100562	0.0176534	12.4584	14.8951	34.8807	18.5833
LATS2	CCTGGAGTACATCAGCAAGA	1.61555	0.968162	0.0489268	0.271184	4.63967	3.79248	9.77274	6.71499
LAMB1	TTGCTAGCTTTCAGTTTCTT	1.61543	0.968084	0.0145521	0.12713	6.50127	6.18339	8.26688	16.5923
PRDX4	TTTCTTTTAGTCTGCCCTGC	1.6137	0.967003	0.00218534	0.0324213	25.8905	27.1245	73.9717	29.5928
AKAP3	GACTGGTTACAAAGCCAAAA	1.61318	0.966675	0.142759	0.481041	1.432	0.714525	2.24343	1.95203
PEX13	AGCAAAATCATATTCTGCTC	1.61143	0.965575	0.0498216	0.27376	8.07647	10.2232	22.8031	12.9225
CA7	AGCGGCATGACCGGCCACCA	1.61009	0.964739	0.0169074	0.140955	7.84735	10.0583	20.9591	13.9766
PDE7A	GTCCAGGAGATGTACGTGTA	1.60813	0.963512	0.0141679	0.124746	30.2724	29.0757	84.8815	30.8031
CNPY4	CCGCTCACATAAATTCTCTA	1.60759	0.96317	0.0149324	0.12938	4.84015	4.78182	9.43469	9.33071
RFX2	GGAGGGAGATCGGCTGCATC	1.60755	0.963148	0.00165815	0.0261719	9.90943	10.3056	13.0918	26.3915
MS4A6A	CTGCGTGTAGATGTTTCTTC	1.60751	0.96312	0.0015952	0.0253954	11.1123	11.0202	18.4699	24.7127
CTBS	CCCTATAATCAGACATTAAC	1.60602	0.962189	0.0682063	0.32747	3.32224	3.95737	8.94298	5.23145
VAMP3	CGAGCGCAGCCAAGTTGAAG	1.60574	0.962013	0.0273067	0.192124	5.78527	8.07963	6.14638	20.9258
ATP6V0E2	CAGAGTGATCATCACCATGC	1.60566	0.961962	0.00276004	0.0387888	23.7139	22.8923	61.8018	28.9291
ABTB1	AGGTGAATGTGCGGGACAAG	1.60532	0.961745	0.21792	0.588383	0.801919	0.79697	1.59806	1.52259
KIAA0247	GATTAGCTGCCGTCTCAACG	1.60519	0.961668	0.0206012	0.160058	5.01199	4.61693	12.3235	6.40267
C11orf45	TGATAGTAGAGAGGGCCGCC	1.60513	0.961627	0.0891688	0.378705	3.66592	4.25967	8.60493	6.83211
ACADL	CTCCAGAGCATGACATTTTC	1.60492	0.961494	0.000426276	0.00893755	15.8093	16.8738	41.0578	22.5265
OR51L1	GGCCTGTTTGCTACGAAGCT	1.60468	0.961345	0.0909465	0.382534	4.98335	3.79248	11.801	5.27049
NMRAL1	CCTTCATCGTGACCAATTAC	1.6046	0.961295	0.000799997	0.0148094	10.2245	11.5148	17.8552	24.5175
TXNIP	CCCTTCAGGTGAGAATGAGA	1.60456	0.96127	0.0290096	0.198837	5.58479	4.06729	5.86979	12.9615
PRM1	GATGCTGTCGCAGCCAGAGC	1.60448	0.961218	0.0516263	0.279377	1.91888	2.47335	6.14638	2.38148
NOVA2	CTTGCGGGAATCCGGGGCCT	1.60413	0.961	0.0494041	0.27256	4.43919	4.28715	10.4181	6.55883
IQCF2	GACCAAAGGCAATTTAATTT	1.6041	0.960985	0.0222462	0.168566	10.4822	10.7179	25.1694	16.0847
FAM219A	TACCCATGCTGCCATTCTTC	1.60321	0.960426	4.21548e-05	0.00132619	50.8073	54.4413	134.944	69.7656
BOD1	AACAAAAACCAGTTGCGAAA	1.60298	0.960283	0.0529881	0.283854	4.72559	3.92989	8.29761	8.5499
NNT	ATATCCTCTGTCAACATTGC	1.60239	0.959909	0.00218613	0.0324227	9.56575	11.1026	27.3821	12.7663
RPS6KA3	TTTGAACTTTTAAAAGTATT	1.60065	0.958821	0.0744634	0.343721	2.864	3.68255	6.17711	6.55883
CLCN1	CGTAAGCGAGGTGGAGGCCA	1.6006	0.958787	0.111394	0.424648	1.51792	2.30846	1.96684	5.50473
CAPN5	TTCTCCGCAGGGCATCTGCG	1.59994	0.958373	0.0403682	0.243256	2.46304	2.91306	6.60736	3.82598
C6orf108	AACACAGGGGAAGAGGCTGC	1.59924	0.957934	0.217427	0.587817	1.63248	1.01682	0.338051	4.84104
PARVG	CCTTCCGGGAAGTGGGTGGC	1.59915	0.957882	0.0252462	0.182747	9.33663	9.9209	11.0635	26.3915
CBL	GCAAACCATAAGCCTCTTCA	1.59852	0.957486	0.0050458	0.0608197	6.90223	7.11777	10.0186	17.256
KATNA1	TCCACTTACCTTCGTTCAAC	1.598	0.957158	4.22054e-06	0.000192197	28.955	32.0162	47.8803	70.5855
FIGN	CGACCGTTCACTAGTCCTGA	1.59773	0.956989	0.0424795	0.250637	9.96671	9.70105	7.74444	30.4907
SLC10A1	GCTTGCCAAAGTTGGGTGGC	1.59767	0.95695	0.017188	0.142558	3.8664	4.09478	5.80833	9.68208
NMU	CACAACTGTAGCTGTTGTTC	1.59719	0.956653	0.00354473	0.0469668	15.2651	17.5883	36.8475	26.899
ADAM10	ATGTCCAGTGTAAATATGAG	1.59707	0.956575	0.00486027	0.059124	9.76623	8.62926	19.9143	15.7724
ANKRD50	CAAACGTCTACCAGCTTATC	1.5965	0.956218	0.000320666	0.00711578	32.7355	33.088	86.3259	41.305
GNPDA2	AATCTGCAGCATTCCCGTCA	1.59633	0.956111	0.0813497	0.360594	3.55136	3.765	4.42539	9.7992
PRKD3	CTGAAAGGCCTCTTTCGCCA	1.59566	0.955695	0.0372758	0.231764	1.77568	2.44587	3.41124	4.802
POLM	AGGAAGCGGCATCGCCGCTA	1.59558	0.955644	0.115743	0.432824	2.20528	2.47335	3.62636	5.46569
C3orf20	TGTGCTGATCAGGCAGTTGA	1.59498	0.955265	0.00414205	0.0526119	23.4848	22.0678	24.647	63.7534
LARP1	GCTGTTCCTAAACAGCGCAA	1.59494	0.95524	0.108612	0.419159	4.55375	3.92989	6.97614	9.48688
PDDC1	TGCTGGCCATCGTGAAACAG	1.59463	0.955048	0.038631	0.236594	5.81391	5.57879	10.541	11.556
UGT1A9	GTGTTGTTCGCAAGATTCGA	1.59455	0.954999	0.00374296	0.0489014	69.1942	74.3655	60.634	217.769
CGREF1	AGGCCTTACCCACCCTATAT	1.59446	0.954941	0.0150097	0.129771	9.68031	12.8889	25.2001	18.5443
IL15	TTCCTAAAACAGAAGCCAAC	1.59393	0.954611	0.0125483	0.114917	5.15519	6.51317	9.52689	13.1177
GLYR1	AAGAAGCATTTCTTTCCGCG	1.59304	0.95405	0.00515377	0.0617182	8.90703	7.85977	16.7489	15.7334
MCC	CGCCATACTCGAGCAGCTTC	1.59292	0.953974	5.87953e-05	0.00175083	14.4632	12.2019	22.8031	28.8901
ZNF43	AAGAGCCTTGGGAGCCTATG	1.59261	0.953782	0.0336247	0.218394	3.23632	3.43521	8.29761	4.6068
TMEM143	GGGGCATCTGCCCGACTCGC	1.59258	0.953759	0.0495154	0.272854	6.84495	6.81547	19.0538	7.37868
BPIFC	GACTCAGAACCGCTTAAATC	1.59232	0.953602	0.0278285	0.19409	4.63967	4.36959	10.7562	6.67595
LAD1	CTGATTCAGACTACCGAGCG	1.59152	0.953098	0.110487	0.422758	3.98096	4.25967	6.48443	9.48688
KRTAP12-2	TGCAGCTCACAGGCACGCAC	1.59131	0.952963	0.0711104	0.335261	4.84015	3.73751	6.82248	9.7992
WFDC9	AGGGGTTTAGCATTGATTTA	1.59129	0.952953	0.0289252	0.198462	7.90463	9.09645	23.5099	9.36975
PTCD2	ATACCTACTTACAGATAATG	1.59105	0.952801	0.174857	0.531578	3.1504	3.65507	9.64981	3.51366
CBLC	GTGCCAACGACGAGCTCTTC	1.5909	0.952707	0.00757548	0.0809927	15.351	15.9394	44.6534	15.8505
FAM169B	AGGGGGGTTACCTTGGTACA	1.59039	0.952388	0.0149471	0.129421	7.56095	7.88725	21.7274	8.12045
INO80C	TCGATGCTTACCACAAAGTT	1.59024	0.952293	3.78362e-05	0.00121141	28.7259	31.5765	65.8584	50.7919
MITD1	CCTCTTTACCTTCTTTTTCT	1.59013	0.952225	0.00922022	0.0929052	6.41535	7.99718	10.4796	17.4512
SZT2	CTCTCACCGCAGTAATATTC	1.58923	0.951663	0.01458	0.127248	9.90943	10.9927	13.6142	26.86
PEA15	ATTGGCTCCCCCACCGAAGA	1.5885	0.951204	0.0045829	0.0566406	8.19103	7.9697	14.0137	17.256
SYNC	CAGAGAGTCGCCGGCTTTCC	1.58847	0.951186	0.000381067	0.00817535	11.2841	10.4431	25.446	16.5142
ZNF831	GTAGACTTCGCACACCAACC	1.58822	0.951027	0.00817327	0.0853778	10.7973	12.0095	32.207	11.8293
HMCN1	AAGGTCCCCTTTATTGATTA	1.58815	0.950983	0.0237657	0.175731	6.84495	7.63992	13.4913	14.5231
CXorf40A	CCCAGAGCACCTGATCCCAT	1.58792	0.950841	0.00164346	0.0259909	17.5277	19.1548	36.6324	34.2777
ANKRD39	GCAGCAGGGCCCGTCCGCGC	1.58734	0.95048	0.0915008	0.383667	4.81151	5.13908	8.23615	11.0095
TCEAL6	CCATTCGCCCAAGGGGACAA	1.5869	0.950204	0.0296549	0.20155	7.90463	7.09028	12.4771	16.5142
C10orf53	CATCTTCCACTGCAACATTA	1.58665	0.950043	0.00102944	0.0179788	22.4824	18.2204	50.7384	27.836
NFIX	GTTTTGTGACTTCCGGGGTC	1.58591	0.949582	0.112143	0.425956	3.2936	3.9024	2.15123	11.7903
SERPINA10	GTGTCGACTTCGGTGAAGAC	1.58562	0.949396	0.00471788	0.0578711	5.98575	7.03532	12.8152	12.3368
RSPO4	ACATGCTCGCCCTGAACCGA	1.58484	0.948911	0.0128782	0.116862	20.6494	17.286	15.6425	57.663
SF3A1	GCAGATTGAGGCCATTCACA	1.58472	0.948835	0.00579212	0.0671744	19.7329	20.8037	58.5443	19.6374
APOA1BP	TAACGAATACCAGTTCAGCG	1.58469	0.948819	0.0923888	0.385516	7.67551	7.58495	13.3069	16.1628
DCAF5	GGGAACACTAAAGTGTTCTC	1.58325	0.947914	0.164824	0.516399	1.34608	1.07179	2.36636	2.3034
OR7A10	GTATTTTGCAGTAGCGCTGC	1.58221	0.947259	0.0301247	0.203686	6.58719	7.09028	13.0303	13.3519
CLDN19	CCATCAGGGCCCGCGCTGAT	1.58079	0.946374	0.000302413	0.00677353	28.554	25.7229	68.8702	35.6441
TES	CATAACATTGCGTTTATACA	1.58052	0.946202	0.000115012	0.00305088	18.7878	22.8098	32.668	47.5515
NBPF3	GCCAACCGGCAAAATAATTA	1.58021	0.946007	0.193401	0.556304	3.55136	3.81996	6.05418	8.15949
C2orf89	GAAGCGGGTGAAGGCCCTTT	1.58008	0.945924	0.0762852	0.348186	2.66352	2.77565	3.59563	6.91019
ACTR8	TTGCTTGATCCACCATTTTA	1.57989	0.945809	0.00214092	0.0319133	8.39151	10.2507	16.5338	19.4032
IGSF6	GCAGTGATACAAGAGCTGTC	1.57885	0.945155	0.0102525	0.100074	3.06448	3.65507	6.08491	6.87115
RPE65	TGATTGTGGATCTCTGCTGC	1.57747	0.944287	0.00398941	0.0512101	18.4441	19.3471	51.5374	21.121
SNX5	TTTTCTATATAGAAAGTAGA	1.57743	0.944264	0.149603	0.492762	1.40336	1.51149	1.53659	4.09927
CHCHD4	CACTCACCATGCTCCTCGTA	1.57729	0.944178	0.000201394	0.00481602	69.6524	64.1149	82.2693	175.214
FMN2	GGACAGCATCTGAGCGTTTT	1.57716	0.944093	0.00362131	0.047766	8.21967	6.67806	12.2928	16.3971
MAP3K9	CCTTTGAATAGAGTGTTATC	1.57671	0.943816	0.00181171	0.028041	9.05023	10.1682	21.9118	15.0306
ETV5	CGGTTATCAGACTGAAAATC	1.57669	0.943802	0.0499582	0.274127	6.93087	6.84295	17.886	8.58894
ZNF410	AGTGAACCACCAGATGTTTT	1.5766	0.943742	3.01588e-07	2.07987e-05	37.1174	34.1598	71.1443	65.9396
MSTN	CAAACAGAATCCGTTTTTAG	1.57656	0.943721	0.0169475	0.141235	7.30319	8.21703	8.94298	20.9648
FAM162A	GAGATGTTTCCTCATCTCTA	1.57655	0.943715	0.041422	0.24693	8.39151	6.37576	12.723	15.6943
CENPN	TAAATTGTTTCATATCAAAA	1.57634	0.943584	0.00945343	0.0946287	8.73519	7.44755	16.4416	14.6793
VAMP8	TAAAAACAATCACGCAGATA	1.5763	0.943559	0.076174	0.348012	5.01199	6.65058	16.165	6.2465
TTC21B	TCATGCCTATGGCACATTAA	1.57539	0.942989	0.00443197	0.0552449	9.88079	9.06897	24.1245	12.2588
MAN1A2	GAAGTCAACATTCGATTTAT	1.57521	0.942872	0.000414494	0.00873779	15.0073	15.1974	30.148	27.9141
FAM78B	GGATGGGTTCCATCCGGCTC	1.57514	0.942827	0.0927594	0.386511	2.11936	1.3466	1.81318	4.88008
TBX1	GCACGCCTACCCGTTTGCGC	1.57504	0.942766	1.69443e-07	1.25277e-05	43.991	42.899	79.8722	87.1778
NUAK2	CTTATGGTCATGCCCATCAA	1.57497	0.942723	0.0122096	0.112841	21.795	22.2602	62.5701	22.058
CHRNA5	TATTTCAAGACTACGAAAGA	1.57493	0.942699	0.068353	0.327955	2.09072	1.9512	3.5649	4.21639
DUSP5	ATGAAGGTCACGTCGCTCGA	1.57461	0.9425	0.000219924	0.00518471	11.1982	9.50867	18.6543	21.16
MOAP1	CGGAAAGCGCTATTGATTGC	1.57451	0.942436	0.00142324	0.0231945	7.36047	7.50251	14.6284	13.9375
PPM1A	ATCGCCAGAAGCAGTGAAGA	1.57387	0.942033	0.0332788	0.216778	4.49647	4.83678	11.2786	6.63691
GPATCH8	TAATCACTTTGATCAGTATG	1.57365	0.941895	0.000533097	0.0106849	11.6278	12.0645	27.4743	17.9977
HOMER1	CCAGAGAACTACAAGAACAG	1.57253	0.941195	0.0618935	0.310231	1.8616	1.81379	1.90538	5.19241
IFI27L1	CAGTGTGGTGTTCAGCTGGA	1.57242	0.941124	0.021294	0.163692	4.38191	5.13908	8.26688	10.0334
ATP6V1G3	TTTTCCTAAAACGAAGAGAC	1.57233	0.941066	0.231385	0.604728	3.12176	2.19854	3.90295	6.32458
IDH2	GGCCGTGAATGCAGCCCGCC	1.57221	0.940992	0.107189	0.416402	2.09072	2.52832	2.45855	6.44171
IGSF11	CACGGTAGGGTAGGATTTAC	1.57214	0.940949	0.00415676	0.0527195	7.84735	7.25517	12.5079	16.5142
TMCC1	CCTATATCGCTCCTCCTGTA	1.57211	0.940932	0.000239161	0.00554715	12.7734	12.724	26.0606	22.8778
BRAF	GAGGCCCTATTGGACAAATT	1.57144	0.940511	0.0233843	0.173966	6.04303	7.0628	17.7016	7.41772
OTOP1	CAATGAAGTATCCAATTTTA	1.57029	0.939791	0.0198408	0.15601	8.21967	6.87043	17.1791	11.7512
NLN	AAACTGTCAATGAAATCATC	1.57021	0.939741	0.0165067	0.138699	5.47023	6.18339	10.6947	11.6732
FAM53B	CACCGACCTTCTTGTCGTTA	1.56946	0.939271	9.98554e-05	0.0027272	21.8809	17.8356	43.67	32.4428
RMND5B	ACCCAGGTCTTGTTCGTGCA	1.56934	0.939192	0.000152272	0.0038153	33.5374	38.0072	44.0695	93.2291
CCDC13	CGTGGTCGCCACCAAAATTG	1.56821	0.938486	0.0764161	0.348527	6.90223	7.20021	8.35907	18.7005
PSG11	TCAAATAATTATATATGGAC	1.56811	0.93842	0.117275	0.436017	2.20528	1.62142	1.62879	5.73897
IL12RB2	TTGATGGCACATACTTTTAG	1.56795	0.938321	0.00243935	0.0353268	33.9097	34.1598	83.3142	47.083
BTBD9	TACACACTTACCGAAAATAT	1.5677	0.938166	0.0229857	0.172131	4.23871	4.64441	9.09664	7.92525
DLEC1	CTCGCTGTCTATACACCATC	1.56737	0.937961	0.0183718	0.148527	13.203	13.7409	13.4606	38.2208
NDC80	GAAAGAAAAGTCTCGCTATT	1.56692	0.937674	0.0403008	0.242952	5.38431	5.27649	13.7986	6.59787
WNT9A	AGGCGCCAACTGCCGCCAGC	1.56677	0.93758	0.111962	0.425669	2.89264	2.19854	6.73028	3.00613
KIAA1432	ACGTTCAGTCCGACCCGCAG	1.56641	0.937358	0.0311695	0.207965	11.6851	11.3774	19.9757	24.2052
SREBF2	TAAACTGCGCCAGGAGAACA	1.56609	0.937154	0.0804504	0.35865	5.38431	4.94671	9.98786	9.7992
KIF3A	TTCACATTATCGCAGCTTTC	1.56523	0.93662	0.00260873	0.0371225	10.7973	11.9271	26.6753	16.7875
CUL3	AATGTCTGCAGAATTTTTTC	1.56495	0.936442	0.0167578	0.140087	10.0526	10.0033	20.9284	17.4512
MLF1	TTCTCATATTTGACACCATT	1.56451	0.936165	3.26735e-06	0.000155017	91.3901	95.5539	205.197	152.454
TMEM218	ATTGTGGATGACTTTTTCAT	1.56435	0.936067	0.0160218	0.135632	7.61823	7.47503	15.9499	12.9225
RSPO3	GCCTTCCCCGGGAGGCGTTT	1.56416	0.935947	0.0396822	0.240603	5.15519	4.36959	12.1084	6.09034
ZFP82	ATACCTGGACTTGGAACAAA	1.56391	0.935791	0.101595	0.405343	3.98096	4.2047	11.463	4.17735
UGGT2	TTAGCAATTTATAAGCAAAC	1.56345	0.935501	0.0599161	0.304655	3.92368	3.65507	6.85321	7.65197
PRDM1	AGGCTTCACTACCCTTATCC	1.56327	0.935388	6.23796e-06	0.000267834	21.9096	20.5014	42.4407	38.6502
SLC26A7	CTTACCAAAACTAAATCTAC	1.56311	0.935286	0.0707945	0.334303	3.52272	4.36959	9.9264	5.15336
ENPP6	TTGGGACATTTTTATATTCT	1.56266	0.935004	0.00480379	0.0586576	7.33183	6.84295	12.0162	15.1087
CYP4F12	ACCTGCCTCATCGATATTAT	1.56244	0.934872	0.0121283	0.11241	23.6566	23.0022	43.6086	45.5995
IL20RA	CCGCCGCCCATGCGGGCTCC	1.56193	0.934546	0.00951187	0.095029	5.26975	4.67189	9.55762	9.44784
PLA2G5	CGTAGAAGCCGTAGTTTGTC	1.5618	0.93447	0.00120006	0.0202355	12.0861	13.4111	24.3397	24.4004
PDSS2	GGGGGCTTGTACATGACAGC	1.56128	0.934143	0.0582278	0.2995	5.09791	6.18339	8.85078	12.7272
ANO2	GAGAAAATCTTCATGCCTGA	1.56126	0.93413	0.0351375	0.224283	4.03823	2.83062	6.76102	6.36362
C12orf49	TTTCAGGCTACGTTTGCGAG	1.56104	0.933993	0.00308978	0.0424708	9.56575	11.0202	24.6162	14.6793
PWWP2B	GTATCGGAAAGCTATAACCG	1.56064	0.933738	0.0935855	0.388443	3.32224	3.71003	4.21027	9.25263
SPTAN1	AGACCGATACCACCGCTTCA	1.5606	0.933716	0.000122192	0.00320193	31.2462	31.2192	76.338	42.9057
ADORA2A	CTCCTCGGTGTACATCACGG	1.56057	0.933699	0.0228906	0.171766	5.61343	5.96353	14.3211	7.76909
SRRM1	AGAAGAATACCTTTTTTTCT	1.56016	0.933442	0.00222861	0.0329318	12.8307	12.6966	26.6445	22.097
OR2T12	GTGGGACTCTTTTATGGAGC	1.55946	0.933003	0.0753292	0.346061	3.0072	3.05047	7.06833	4.48967
OR5H15	ATATTTTGACCATCTGCTTG	1.5588	0.932587	0.00946481	0.0946906	13.6326	15.0875	26.0606	28.773
NPHS1	TACGTGGTCAACTGTGTGTC	1.55848	0.932384	0.00084521	0.0154853	12.0574	11.8171	20.6826	24.9079
MBP	TTAATTCTCGTTTGCCTGCG	1.55773	0.931918	0.000162829	0.00402982	13.0885	13.1912	27.9353	22.1751
DEC1	ACCTACCATCATGTGTAACA	1.55764	0.931859	0.0538599	0.286332	5.44159	6.07346	7.28346	14.7183
TLR4	TATAGCTGCCTAAATGCCTC	1.55745	0.931739	0.0881624	0.376323	8.59199	7.44755	9.46542	21.16
CDNF	CTTTGTGGCTGCGTCTTTTG	1.55735	0.931677	0.00513066	0.0615213	19.2747	17.1486	25.2923	44.233
GREB1L	GGTCAGGGTCCAGGTATAGC	1.55721	0.931588	0.036161	0.227947	3.23632	4.45204	5.71613	8.97935
GLMN	TTTGCCCAGCTAACTGAAAT	1.55646	0.931122	0.0238292	0.176019	7.18863	8.73919	13.0611	17.334
C19orf43	ACCCAGGTGGGCAAACGCAG	1.55632	0.93103	0.0639825	0.315843	4.52511	4.507	9.21957	8.00333
OPRM1	TTACGTCATCATTAAAGCCT	1.55588	0.930757	0.00759809	0.0811725	9.90943	9.39875	18.3469	18.4662
PRR7	CCTCGAACTCGAGGGCAGTC	1.55579	0.930703	5.85528e-06	0.000254447	23.6566	25.1733	48.372	44.7015
ADPRHL2	TTGCTTGAGAAAGTGCTCGC	1.55574	0.93067	0.00227939	0.033569	15.1219	18.2479	18.685	45.0139
C2orf15	AACACTTCCACTACTTAAAA	1.55474	0.93004	0.11212	0.425956	2.34848	2.50084	3.13465	6.12938
SLC10A2	CCCAGAGTCGACCCACATTT	1.55416	0.929676	0.00171803	0.0269263	20.6208	19.3746	54.2418	21.8628
MYLK3	CTGGTGCTCAGCACATGCTT	1.55374	0.929417	0.0789768	0.354896	4.52511	3.32529	7.49858	7.45676
SLC24A1	AGTGTGATTGTCGCTCGAAA	1.55327	0.929122	0.0688713	0.329555	2.4344	2.58328	7.22199	2.3034
NAA10	TGGTGACTCACATTTTGGCC	1.55306	0.928992	0.00152858	0.0245649	18.9883	18.4677	47.2042	24.049
PNKD	CACCGGGACTGTCGGGTGTA	1.55248	0.928625	0.00760913	0.081236	12.0288	12.9164	16.964	30.5688
FER	CCGACATTTGAATCTCTTTA	1.55247	0.928621	0.0104641	0.101589	4.66831	5.55131	10.0493	9.40879
TESK2	CCTAGAACTGCCTGATAAAG	1.55246	0.92861	0.0935999	0.388444	3.23632	3.65507	10.203	2.88901
RBL1	TACTACGTTCAGCTAAATTA	1.55235	0.928546	0.0271964	0.1918	11.0264	13.3836	8.82005	37.7133
TOP2B	AGGGAGGTTACCTTTGTGCC	1.5519	0.928259	0.00168159	0.0264773	11.5419	11.9545	27.6894	16.9827
CCL11	TTACTTACATCACAGCTTTC	1.55163	0.928095	0.00203333	0.0307133	13.1744	13.0813	33.1904	16.7094
CIITA	TTCCTACACAATGCGTTGCC	1.55139	0.92794	0.000115975	0.00306886	13.3176	13.6035	29.1646	22.0189
PRR18	CACCTATGCGGCGACCTCGG	1.55026	0.927233	0.109297	0.420095	4.15279	3.43521	3.84149	10.6191
SAMD12	TGACAAAAAGCTCGAGCGAA	1.5502	0.927198	0.0277932	0.193973	3.49408	3.60011	8.82005	4.64584
DEFB132	ATCCGAGGGCTGCCAAGACC	1.55015	0.927165	0.0479977	0.268046	9.02159	10.2507	21.1435	15.4991
TADA1	ACTGGGCTAACCTAAAGCTG	1.55	0.92707	0.0542654	0.287448	5.32703	5.60627	12.9689	7.80813
RBM15B	CATCGTCCGCCAAGCGTCCG	1.54987	0.926987	3.35221e-05	0.00109951	17.499	18.6601	41.2422	27.4456
PDLIM5	GAACATGTCACCAGCTTCTA	1.54955	0.926788	0.000523252	0.0105301	14.4918	14.0432	26.3065	27.9531
CAMLG	TACTTTACAACTTGCGTACA	1.54945	0.926724	0.0169561	0.14127	10.8545	11.3774	18.4699	23.8148
AFF2	TATTCGACTTTTTCAGAGAC	1.54936	0.926671	0.00310851	0.0426207	7.56095	9.09645	14.6284	17.0608
PPA1	ACGCTGGTCTAATGCAAAAA	1.54835	0.926034	0.02789	0.194394	6.52991	6.29331	9.55762	14.8354
KIAA1109	TTACAGAAGACATGTCTATT	1.5482	0.925939	0.000117492	0.00310267	17.0408	18.2204	40.0437	26.899
MRPS28	ACTTACTCTCCATCCACTTC	1.54752	0.925518	0.000205091	0.00488852	15.3224	17.7532	26.0299	36.8544
DUXA	TTTAGAATCAAGCCAGAGCC	1.5465	0.924879	0.0291748	0.199455	3.83776	3.07795	8.5742	4.52871
SAG	AGAGAGCCTGCTTAAAAAGC	1.5464	0.924815	0.0126221	0.115332	6.87359	6.07346	10.664	13.9375
EPHA2	GACGCCATTGCGGGCCTCCA	1.54612	0.92464	0.0175802	0.144678	8.93567	6.78798	18.6543	11.1656
FGF19	ACCGACAGCATGGACCCATT	1.54575	0.924407	0.000836947	0.0153644	12.9453	9.83846	21.7274	21.5114
PABPN1L	TGGTTCCTACCCACGGTCTC	1.5454	0.924189	0.0941234	0.389706	3.35088	3.87492	4.3332	9.40879
TIAL1	CAGTACACAGTACAATTTTT	1.54534	0.924151	0.0148774	0.129094	16.1243	14.2905	39.6749	17.9977
HEYL	CCTTTCTGAATTGCGACGCT	1.54525	0.924096	0.0325039	0.213735	5.12655	6.59561	9.9264	12.3368
NTN4	CACATTAACGTCGAAGTGAC	1.54454	0.92365	0.000873329	0.0158789	17.9	19.4296	32.2685	38.5722
ARRDC3	TCCACACTATTCATTCAGGA	1.54421	0.923438	0.114766	0.430917	4.00959	3.57262	7.59078	6.79307
DNPEP	CGTTGATATTTCGCTGCAGA	1.54393	0.923267	0.137962	0.472489	3.37952	4.28715	10.2337	4.29447
SLC35B4	CGTGATCTTCCTAGAGCTCC	1.54311	0.922751	0.0811582	0.359985	6.21487	5.02915	11.5552	9.76016
DEFA4	ATAGATATGTCCTGGTCTTC	1.54276	0.922532	0.00777016	0.0824707	14.6064	14.2355	29.2875	25.3764
SIRT3	CCAGTGGCATTCCAGACTTC	1.54272	0.922507	0.00902885	0.0915193	6.98815	6.51317	16.2264	9.33071
PROK2	TGCATCCTCCGCCCAAAAAA	1.54254	0.922397	0.0987262	0.399717	1.5752	1.31912	1.38294	4.13831
GIMAP2	GCAAGCATTTGAATCGAAGC	1.54238	0.922296	0.0720357	0.33765	3.63728	3.71003	3.65709	10.3067
EPCAM	CGCAAACTTTTACTATCATA	1.54191	0.921996	0.0892786	0.378788	5.01199	4.56197	10.7562	7.37868
HMOX1	CCGCTCCCGCATGAACTCCC	1.54169	0.921863	0.0253476	0.183228	5.81391	6.43072	9.09664	14.1327
ITLN1	AGATAACACCATTCTCAGTG	1.54167	0.921851	0.0696857	0.331636	10.339	8.76667	14.1981	22.0189
EFNB2	CTGGTACTATACCCACAGAT	1.54124	0.92158	0.0660807	0.321766	3.35088	3.54514	5.7776	7.3006
KLF6	GCCCTTGCAGGTGTTTTTCC	1.54087	0.921349	0.0842813	0.366968	2.26256	2.96803	4.45612	5.46569
ZNF700	AAATTACCTGAAGCTTCTTC	1.54017	0.920911	0.00703247	0.0766585	7.70415	7.69488	18.3469	10.7752
ZNF827	CGGCACATGGTGATTCACAC	1.53997	0.920786	0.0206698	0.160305	7.44639	8.65674	12.3235	18.1929
MPP1	TCCATTGAATACTGTGACCG	1.53988	0.920726	0.000563887	0.0111704	32.7928	27.7565	75.078	39.4701
CLOCK	TCCATCTTTCTAGCATTACC	1.53954	0.920516	0.00821397	0.0855996	7.73279	9.53616	12.3542	20.3792
SLC2A5	GGCCCCTTGGTGAATAAATT	1.5394	0.920427	0.0541549	0.287145	2.80672	2.06113	4.9171	4.29447
PAX1	CTGGGCCGGCGTGAACCGCA	1.53939	0.920423	0.0163129	0.137327	10.339	11.7072	27.1363	14.5622
STARD8	ATGAACCTCCAGTTTCATCG	1.53938	0.920411	0.0794956	0.356201	1.0024	1.56646	1.84391	3.04517
BPIFA3	CCTCATCTTCCTCGGGTTGC	1.53853	0.919879	0.000767418	0.0143282	33.2224	32.7582	88.3542	36.3859
GNA12	CTTGGACCGGATCGGCCAGC	1.53848	0.919852	0.0241868	0.177645	5.35567	6.48569	14.9972	7.37868
FBP1	ATCGATTGCCTTGTGTCCGT	1.53757	0.919282	0.0161488	0.136479	21.3941	21.0235	15.1816	65.1198
GNAZ	CGGCCTCCTCGTACGTGTTC	1.53714	0.91901	0.0034117	0.0455815	13.6326	15.5547	20.4982	34.7462
FAM208A	TAACTACAGACGTGCTTGCT	1.53708	0.918972	0.000381554	0.0081831	20.8785	22.3426	41.9798	39.7434
MIA3	TATACAGTGTTAATGTACCG	1.53687	0.91884	0.00505929	0.0609255	10.4536	12.9164	24.6162	19.5594
MYH8	ATGACTCATCTACACGAGCC	1.53599	0.918287	0.00678285	0.0748337	10.024	8.90408	13.522	22.2922
PAQR6	GGGAACCCACCGGGAGTAGC	1.53556	0.918019	0.147666	0.489627	1.7184	2.19854	6.3615	1.01506
PRICKLE1	GTTCCTTACGTTAACAGCCC	1.53526	0.917834	0.0233249	0.173689	14.0622	13.6859	41.9798	10.3848
ATP8B1	CACAAAATTCTTGTGTATTA	1.53523	0.917812	0.27391	0.649624	2.20528	2.69321	4.73271	4.52871
IFNG	CGAAAAGCTGACTAATTATT	1.53522	0.917805	0.00370543	0.0485288	9.96671	11.0751	21.0513	18.7005
CHRM3	CGCTTTCTTAACGGGCATCC	1.53519	0.917785	0.02693	0.190727	3.1504	4.31463	5.16296	8.97935
GPR156	GAATTGTGTGACAGTTTTCC	1.53514	0.917759	0.011673	0.10962	7.41775	7.55747	15.6733	12.6101
SMAP2	GCTGGTCTTACTATTTGCAA	1.53513	0.917749	0.00685645	0.0753626	15.1792	15.3073	39.429	18.1149
MRPS36	ACTTGTGTCTCAAGAAGAAA	1.5349	0.917604	0.0814873	0.360881	2.03344	2.30846	5.07076	3.12325
KRTAP25-1	GAAATAGCTCAAGGGATAGC	1.53475	0.917512	0.0274404	0.19261	5.89983	6.07346	11.3401	11.2827
PDZD2	CTTCCAATCGAGTGACTGCC	1.53459	0.917411	0.00616443	0.0701535	13.9477	13.6309	18.9923	33.1455
ABCB5	AGAACAGCCAAAACTGAGAA	1.53457	0.917398	0.0890915	0.378551	1.66112	1.84128	3.53417	3.08421
THBD	GCCGTCGCCGTTCAGTAGCA	1.53439	0.917288	0.104439	0.410789	4.55375	4.14974	9.8342	6.59787
ABHD2	CGCACCGATAGCCATTTTTC	1.53439	0.917287	0.0235545	0.174771	8.13375	8.79415	18.685	13.2738
HIC1	TTAAGTAAAATGTCCGCTTC	1.53396	0.917019	0.0124187	0.114103	11.6278	10.5255	14.1981	27.6798
LCA5L	TAAAAATTTACATGACACAG	1.53359	0.916782	0.0358955	0.227182	4.84015	4.86426	11.2786	7.02732
C6orf62	AAGAATCTGATGAGCCTTTT	1.53312	0.916492	0.0493153	0.272418	6.27215	5.33145	14.9664	6.91019
GPRC5B	TGATACACGTTGCTTCTAAA	1.53296	0.916389	0.000982728	0.0173695	12.888	15.6371	25.0158	28.851
TGFBR2	CCCCTACCATGACTTTATTC	1.5324	0.91604	3.40439e-05	0.00111386	33.5947	32.4284	61.6174	62.9726
SMYD2	ACAGCTAACAATTTTTCCGA	1.53231	0.915982	0.143515	0.482396	4.18143	3.49018	8.26688	6.20746
WNK4	TCGTCCGCTTCTATGATTCG	1.53207	0.915833	0.0197634	0.155648	17.3558	17.341	25.4767	40.0167
PDE7B	TGCCAAATGTGTTTGCATGC	1.53167	0.915581	0.000209984	0.00498307	23.3416	25.2007	52.1827	39.353
C1orf65	CGCGGGGTGAACGAACAGTG	1.53144	0.915438	0.136867	0.470462	3.03584	3.35277	3.41124	8.66702
MYCN	CGAGTGCGTGGATCCCGCCG	1.53128	0.915339	0.0269913	0.190972	16.4966	16.0218	15.243	46.146
EMC4	CCGGTCTGTCTCTTGCACGC	1.53092	0.91511	0.0550348	0.289696	4.09551	4.03981	5.53174	9.83824
TMEM202	TCCTCACCCTTTGGTATTTC	1.53079	0.915029	0.000736547	0.0138801	11.6565	10.498	22.2806	19.4813
PIP5KL1	CGGAGGAACCAGCTCCGCTG	1.53064	0.914935	0.230552	0.603507	1.48928	1.78631	5.22442	0.936975
MMP20	GTGTCATACTTGTATGTTTT	1.52923	0.914053	0.0193737	0.153591	11.6565	12.4217	25.4153	19.9498
SLCO2B1	GAGGGCAACCCCGTGCTGGC	1.52733	0.912857	0.00390905	0.050407	10.8545	8.02466	19.7913	15.7334
FOXK2	GCCGCACCTGATGGTTCCCG	1.52731	0.912847	0.000540858	0.0108069	19.7329	20.6937	50.7384	25.2983
KCNJ15	TATGCCATCGCGTTTATTCA	1.5273	0.91284	0.00505579	0.060906	5.87119	7.31014	13.184	11.6341
SGOL2	TCGCCTAAAGCTAAATAACT	1.5267	0.912464	0.128309	0.455818	2.23392	2.63825	4.45612	4.72392
RAP2A	GACGATGCGCGAGTACAAAG	1.52658	0.912391	0.0908442	0.382328	2.97856	2.94054	5.10149	6.0513
TMPRSS11E	GACAAACTATATGCTGAGTT	1.52602	0.912041	0.0012649	0.0210599	10.9691	12.2843	18.1933	25.6107
PTP4A3	GGGGGCGCCCCATCGTCAAA	1.52534	0.911612	0.0368868	0.230368	4.15279	4.17722	5.74686	9.95536
DGKA	CGCCATCCTCGAAGAGCTTT	1.52456	0.911121	0.00270332	0.0381826	9.73759	10.8003	20.7748	17.8416
JARID2	GATTCCGTGGTCAGAAGAAC	1.52429	0.910957	0.0214435	0.164568	4.26735	4.23218	6.63809	9.36975
PANK1	CGGGGCTTTCAAATTCGAAG	1.52412	0.910845	0.069695	0.331636	3.0072	2.80314	4.73271	6.20746
SYTL2	CGACTTTTCCTACTTGTATC	1.52329	0.91033	0.00014119	0.00359478	51.2942	59.7727	111.956	96.7818
TUBA1C	TACTTACCAGCTTGCGAATT	1.52326	0.910307	0.00524914	0.0624755	15.5801	15.7745	18.0089	40.9927
C3orf23	TAGAGAAGATATTTCCACAC	1.52323	0.910289	0.040162	0.2425	10.2245	9.12393	10.0186	26.3915
FBXL8	GATTTTTGTGTCGTGCCACA	1.52314	0.910236	0.0353698	0.225023	4.72559	6.87043	8.51273	13.3129
TMEM14A	GGTGTTCCGTCTTTGATTGC	1.52241	0.909778	0.110557	0.422925	2.40576	2.14357	3.41124	5.15336
PRPF18	TGAGCTCGCCAAAAAAGAAG	1.52219	0.90964	0.295725	0.669991	0.744639	2.08861	3.25758	2.06915
MAP7D2	TCTTTCTTCTCGTCTTTCTT	1.52198	0.909507	3.0206e-07	2.0809e-05	85.8913	96.7082	180.027	162.956
SEPT11	CCTGGTTCATTGTGAGTAGC	1.52188	0.909444	0.00436211	0.0546693	9.10751	8.82163	19.6377	14.0156
SOX9	CGACTCACCCGAGTGCTCGC	1.52176	0.909371	0.0109349	0.104853	6.10031	5.33145	11.1249	10.3458
USF1	GGGTCACTCACGGGGAATAA	1.52167	0.90931	0.103738	0.409747	2.20528	2.47335	5.65467	3.12325
GSG1L	CACTCACCTTTCTCCGATGC	1.52127	0.90906	0.000928741	0.0166199	26.3774	20.9686	57.0999	31.74
SGMS2	GGTGCCTTTTCGCAGCCCAC	1.52126	0.909056	0.0143152	0.125622	8.13375	6.73302	11.7396	16.2019
TUFT1	CTTATTTCAGGTGTACTTGA	1.52119	0.90901	0.0219668	0.167115	10.024	9.53616	22.1884	14.5231
TRIM16	CCGTTGTTCAGCGCAAATAT	1.52106	0.908932	0.0144489	0.126429	15.6374	17.4234	31.5924	30.4907
B4GALNT3	CTTCCACAGGGTACGGCAGC	1.52058	0.908627	0.0534524	0.285045	4.63967	6.43072	9.86494	10.9314
TMEM67	CTTGTACCCAACACAATAAA	1.52034	0.908477	0.00838669	0.0868075	6.61583	6.40324	16.1957	8.19853
ERGIC3	AGATCTGAGTATTGATGCCA	1.51996	0.908239	0.00427999	0.0539015	15.4083	16.7089	43.8851	16.319
AC003682.1	CCAGATGTTGGTGACCTTCA	1.51965	0.908048	0.000166941	0.00411424	18.5301	18.9899	25.446	45.0529
SEC23A	CCACGTGTTGCTTGAGTAAG	1.51961	0.908023	0.00580979	0.06728	9.45119	7.80481	17.3021	15.0697
C1QTNF6	CCATAGGGATCTCACACATC	1.51954	0.907978	0.00315389	0.0431142	12.172	12.5317	27.0441	19.2861
MAGED1	TGCGGGCCTCCTCGGCTTCC	1.51945	0.907922	1.69117e-05	0.000624466	22.7688	20.9686	46.6817	35.3318
SH2D1A	TTTTTCTTCATGGGGCTTTC	1.51945	0.90792	0.00110155	0.0189613	10.339	9.56364	20.1909	17.1388
MSL3	AGCACTTTGATCTCTTTTTG	1.51927	0.907809	0.00408711	0.0521329	11.3987	11.2675	25.6304	16.8656
CNPPD1	AGCTGAGTGCCCGGATCCGA	1.51904	0.907666	0.0693984	0.33092	6.64447	5.52383	17.6401	5.15336
MAGI3	CTAAGTCTTCAGTTTCAAAA	1.51877	0.907492	0.10019	0.402873	4.15279	3.65507	3.74929	10.9314
IGF2BP3	AAGCTGCTTACTGTCTAGCT	1.51855	0.907356	0.0564411	0.294388	3.92368	4.12226	5.5932	9.52592
RTEL1	CAAAGATTATTTACGCCTCC	1.51845	0.907294	0.000851574	0.0155886	12.3152	13.9058	30.7012	18.4272
DAO	TTCTCCCAACGCTGAAAACC	1.51843	0.907279	0.0307701	0.206323	10.5968	11.8171	26.6753	15.343
OR2T5	GGCCAACCACACTGGAAAGT	1.51824	0.907161	0.020917	0.161582	5.69935	6.04598	9.71128	12.3368
GGCT	GTAGTGGGATATGGCCAACT	1.51771	0.906831	0.0245498	0.179658	12.7161	11.6797	33.4363	12.2588
THUMPD1	AACTCGAGTCTTCTTTTTCT	1.5174	0.906637	0.00299746	0.0413608	8.19103	7.72236	13.7679	16.0847
HSPA4L	GCTCTTTGCTGCATTTCCAA	1.51667	0.906176	0.00433761	0.0544547	9.05023	10.1682	22.2806	13.7033
TBC1D1	TTAGAACCAGTTTGTGAAGA	1.51622	0.905894	0.0366376	0.229526	4.32463	4.94671	8.63566	8.7451
PDE6D	TGAAGTAAACTTTTTGTTCC	1.51504	0.905157	0.000888446	0.0160834	18.1291	15.005	32.9139	29.1243
HRH4	GTGTCACAAGCGCTTTCAAA	1.51479	0.905	0.00294565	0.040908	8.76383	7.44755	11.1249	19.2861
ZCCHC3	ACGTCGAATTCGCGGCTGCC	1.51413	0.904586	0.01829	0.148142	7.90463	7.33762	14.444	14.0937
NAGK	TAGGGGAGGCACACGATCCG	1.51401	0.904512	0.0332498	0.216655	11.2555	11.5423	23.387	19.2861
TNFRSF19	AGTGGTGAACCGCTTTCAGA	1.51349	0.904183	0.0400659	0.24214	10.2245	10.2782	7.59078	30.8421
GSK3B	CGCCATCAAGAAAGTATTGC	1.51315	0.903974	0.00325464	0.0440074	19.0456	18.8525	22.6187	48.3714
PARP8	TCACTTACACAGTATTTAAA	1.51275	0.903724	0.0713835	0.336082	4.35327	4.42456	6.91468	9.52592
TYR	GGACCTTTACGGCGTAATCC	1.51259	0.903623	0.00952881	0.0951394	6.21487	4.91923	11.8318	8.97935
SYAP1	AAATTAAATTGCACGCCAGC	1.51252	0.903575	0.116071	0.4336	5.55615	5.19404	11.2479	8.86223
ALDH8A1	CAGCACTCACCGACTCCCAC	1.51221	0.903383	0.00354159	0.0469445	33.3369	35.9186	31.9612	97.6797
TRIM10	CTCACAGTAGCGGGTAAGGC	1.51221	0.903382	0.0934105	0.388048	1.74704	1.12675	2.15123	3.24037
XPR1	CAAGTTCTTTTTCACAGGTT	1.51204	0.903274	3.55896e-06	0.000166581	19.6184	20.364	41.0885	33.653
DZIP3	AGGAAAGGCTTGCTCGTCAA	1.51135	0.90284	0.0241672	0.177542	6.58719	6.4582	10.9406	13.469
AP2A2	TGTATCTGTTTGAACTCAGC	1.51126	0.902789	0.00453786	0.0562717	10.3677	8.54681	18.5313	16.8265
AJUBA	TTTGAGGCGCCGCGCTACGA	1.51003	0.902015	0.0347415	0.222781	6.21487	5.99101	5.53174	17.334
NMRK2	CGTCTTCCCCAACTGCTATT	1.51002	0.902008	0.0282454	0.195709	6.67311	7.44755	14.1674	12.2197
LCAT	GCGGGGGGAAGAGCACATTG	1.51	0.901997	0.0557834	0.292127	3.20768	2.91306	7.8981	3.51366
PRTG	CGAGGAGAGCAGTCCGATGA	1.50982	0.901886	0.0974502	0.397066	4.12415	2.83062	7.25273	5.73897
ACAD9	CGCCAGTTTAGGCAAGTATT	1.50923	0.901511	0.00105555	0.0183456	8.13375	9.78349	16.6567	16.8265
APOC4	GAACCATTGCCACCCGTCTC	1.50911	0.901437	0.00544587	0.0641346	20.764	19.2097	18.5006	56.2576
BMP7	CTGTCACGGCAGCCGAATTC	1.50831	0.900937	0.116282	0.434035	1.63248	2.33595	4.05661	3.3575
RPL36A	CTCACCTTTTTCCGGAAAAT	1.50812	0.900821	0.00377663	0.0492219	6.52991	6.07346	12.0162	11.517
NRG2	CGAGACATTCGCATCAAATA	1.50811	0.900809	0.000701016	0.0133428	12.6589	13.2737	27.3514	21.0429
TTC16	CCGCATCTTGGCGCGCCTGC	1.5078	0.900615	0.00107435	0.0186121	14.2341	14.5653	34.4197	19.2861
CGREF1	CTGGCTGGAAGGGGTTGGGC	1.50776	0.900594	0.0513953	0.278686	2.49168	2.83062	4.02588	5.93418
KLHDC8A	AATCTGCCCGCCGCTTCTTG	1.5069	0.900055	0.0543123	0.287578	3.37952	3.65507	6.73028	6.40267
HPSE2	AATGTCATCGCCCTCCTAGA	1.50637	0.899721	0.000662561	0.0127385	35.9432	34.517	87.1864	44.194
FSHR	AAGCTTCGAGTCATCCAAAA	1.50615	0.899581	0.0507727	0.276774	3.32224	4.12226	4.36393	9.56496
CASP12	GTAGATCTCGCATCCCCAAA	1.50592	0.899438	0.0295733	0.201221	5.44159	4.61693	10.7869	7.96429
COL11A2	GAGGTTGAGGCCGCCCAGTC	1.50589	0.89942	0.0195448	0.154547	11.3701	10.3881	15.8269	24.7908
ANKFY1	GCCGGGCCAGACATGGCGGA	1.50567	0.899285	0.0290248	0.19885	4.72559	4.12226	9.77274	6.71499
ARHGAP27	GGACTTGCACGTCCCGCCGC	1.50498	0.898849	0.0516779	0.279499	1.5752	1.9512	3.38051	3.20133
DDX60	TGTGAGATATCATTTAAGCC	1.5048	0.898737	0.0671615	0.32471	4.52511	3.98485	5.31662	10.58
MTRF1	ACCGAAGGTCCTTGAACAGA	1.50377	0.898089	0.163122	0.513834	1.91888	2.03365	3.78002	3.59174
VN1R2	CCTGTACAAGACCAAAACGA	1.50338	0.897846	0.210017	0.578601	2.03344	1.67638	1.78245	5.15336
WNK4	GCCGAACGCGTACACGTCCA	1.50333	0.897818	0.00187471	0.0288295	13.2889	12.1744	22.2806	25.1812
ZNF19	TTTTGGGAACCTGACTGCTT	1.5033	0.897799	0.00669802	0.0741358	9.02159	9.86594	18.8694	16.319
KEAP1	AGCGTGCCCCGTAACCGCAT	1.50316	0.897708	0.00089073	0.0161182	8.13375	8.95904	16.042	15.8115
TNFSF13B	TACTGATAAGACCTACGCCA	1.5029	0.897547	0.00438798	0.054891	19.7043	20.0342	52.6437	21.3162
BDKRB2	CATCGATGATGCGCTCGTCC	1.5027	0.897418	0.230492	0.603507	0.916479	1.62142	3.93368	0.780813
LSG1	AACAGTTCTTGTGTATACCG	1.50194	0.896946	0.162202	0.512409	14.8355	15.2249	52.2749	3.66982
CHRNA1	TGATGAGCTGTATCAGCTGC	1.50191	0.896925	2.51642e-05	0.000865399	45.3657	43.2562	66.7189	98.3824
TLE1	AAACATTGAAATGCACAAAC	1.5017	0.896797	0.0804831	0.358731	1.05968	1.40157	1.72099	2.88901
MIIP	CCTCCGTGATGTGGCCAGAT	1.50166	0.896769	0.000248324	0.00573416	11.3987	11.0202	20.283	21.4724
MORC2	GCTTGGCCGACTTCCCAAAC	1.50156	0.896704	0.00713263	0.0773847	6.04303	5.52383	9.80347	11.7512
MEN1	GGTGGACATCCCGGAGACCC	1.50109	0.896411	0.000757297	0.014172	14.2913	13.1363	29.9329	21.0819
FAM129B	GCCCCGTGCCCTCAATCTCA	1.50098	0.896344	0.0011332	0.0193874	20.8499	19.9792	38.7529	37.2448
ARAP2	TAGCAACATTTCTTCTTTCA	1.5006	0.896107	0.00327434	0.0442183	13.9763	15.1149	31.0085	23.1121
MRI1	GCTGACCGCGTGGTTGCCAA	1.50044	0.896002	0.0343998	0.221513	11.6851	10.6904	32.4529	9.13551
PLS3	TACAAAGATCTCAACAGCAA	1.50015	0.895824	0.100069	0.402663	2.49168	3.32529	6.02345	4.802
TBC1D25	TGCAATTGCGTGTAGATATT	1.50006	0.895766	0.00117939	0.0199819	19.9048	17.5059	21.3279	48.3714
DUSP5	GGGATATGAGACTTTCTACT	1.49977	0.895587	0.071902	0.337295	4.92607	5.85361	11.463	8.58894
ASTE1	TCCCAGAGCCAGACCTAACT	1.49928	0.895276	0.00224264	0.0331163	15.7806	14.6752	34.8192	21.7847
OGT	CACCCTTGACCCAAACTTTC	1.49917	0.895209	0.000694632	0.0132682	17.2413	18.5502	27.8124	38.8064
CRHR2	ACTGCTCCAGAAGTGCCCAC	1.4991	0.895167	0.110955	0.423821	2.4344	2.17106	2.27416	6.32458
SCAMP3	TGATCCAGCACCGACCCAGC	1.49601	0.893226	0.0816514	0.360942	4.43919	5.35894	12.0162	6.16842
LAMA2	ACTATACCTGCTGTAAATCC	1.49575	0.893062	0.0590472	0.301944	6.30079	6.81547	12.9996	11.3608
SIT1	CAACTCTTGGAGGCCCTGCC	1.49506	0.892633	0.0249805	0.181536	3.23632	4.47952	6.88394	7.45676
MRGPRX1	GGATACTGATGAAGCTTAAC	1.49498	0.892585	0.0171484	0.142395	4.15279	2.91306	6.17711	6.94923
HK1	GCAGATCTGCCAGCGAGAAT	1.49498	0.892581	0.0656095	0.320558	2.94992	4.01233	6.30004	6.63691
PBX3	TGTGAGATCAAAGAGAAAAC	1.49494	0.892558	0.0126373	0.115389	8.01919	6.67806	15.8269	11.4389
UNC5C	TCTTGTCAGGTCTCATTGTC	1.49485	0.892497	0.0016214	0.0257365	45.3943	44.2731	112.509	53.8761
UPRT	CATGTTTTCTGCGGATCGTT	1.4948	0.89247	0.0330055	0.215651	3.55136	4.86426	9.2503	6.36362
ARHGAP12	TGTGCTACTTCCTTGAGTTT	1.49448	0.892268	0.000133265	0.00342545	30.1006	25.3381	40.6583	62.3089
NOTCH3	CGGCCGGCCGCCATGGGGCC	1.49407	0.892009	0.0736175	0.341619	1.31744	2.03365	3.41124	2.81093
GNB1L	CGGCAAGCGTCCAGCGTGGC	1.49308	0.89139	0.00779639	0.0826164	6.75903	6.04598	13.5835	10.1506
FAM155A	TTCAGATTGTCTACAAAGCC	1.49261	0.891097	0.0202022	0.15791	7.21727	7.31014	13.983	12.9615
RGS19	CGGAACACGCTGCGTCCCGC	1.49236	0.890941	0.128856	0.456774	2.92128	2.77565	2.98099	7.61293
FAM53A	CGACCTCACCTGCAAGGCGG	1.49192	0.890663	0.131805	0.461959	7.47503	7.69488	3.38051	24.7908
SHPK	ACAGCTCGGGGCTCGAACAC	1.49072	0.889913	0.0885692	0.37715	0.830559	0.934378	1.41367	1.87395
OTX1	CAGCCACTCCGCGGAAGCAG	1.48971	0.88928	0.0343602	0.221368	5.95711	5.38642	13.4913	7.4958
WHSC2	GGGCGTTTTTGTTCAAGTAC	1.4896	0.889211	0.0109066	0.104691	11.3987	9.45371	27.3207	11.2437
IRAK1BP1	AGAAAATATAACTGTGACAA	1.48948	0.889137	0.175899	0.532958	0.687359	0.824452	1.13708	1.67875
BRSK1	AGTCCAGCGCAGACACAATC	1.48941	0.889091	0.0134843	0.120467	8.10511	7.39258	12.6001	16.1238
C19orf57	TACCTGGAGACGGCCTTTCC	1.48931	0.889028	0.0785989	0.354158	3.52272	2.99551	7.37565	4.68488
GJA10	TCGCTTTTCAGACAACAATC	1.48866	0.888619	0.0670152	0.324403	4.72559	4.83678	9.1581	8.5499
C19orf42	TCCTCTTTGTAGGAAAAAGA	1.48865	0.888612	0.101761	0.405708	2.09072	1.89624	1.72099	5.69993
ZNF814	AGCCATCAACGAGTTCACGC	1.48857	0.888563	0.0456707	0.260865	3.52272	2.77565	5.34735	6.32458
C18orf25	TTGTCCACATTTACCACTTC	1.48811	0.888272	1.57736e-05	0.000593636	27.0361	31.2192	46.5281	61.3719
STRN	GGCCCAGATTGCCTTCCTGC	1.48779	0.888077	0.0962115	0.394185	5.89983	4.56197	15.7347	3.59174
PRAMEF13	TGTGGCGCAACAGGTCCTTC	1.48757	0.88794	0.0195045	0.1544	11.0837	13.8233	17.0869	29.0462
TOMM20L	GCAAGAACTTTTCTTGCAAG	1.4867	0.887393	0.0101775	0.0996761	5.44159	6.40324	10.1415	11.7903
FRMD6	CTTCCGTGTGCAGTACTATG	1.48635	0.887174	0.000144598	0.00366854	24.1721	24.2938	51.1071	38.4941
BMPER	TGGCACTGGCGTAGAACACA	1.48621	0.887083	0.0235271	0.174666	4.98335	4.75434	11.463	6.51979
JPH2	CGCAGAGTCGCGCACGTCCG	1.48602	0.886967	0.036251	0.228296	6.12895	5.66123	13.2762	8.51086
ENO2	GATGCCCGTAGAGGCTCCAC	1.48553	0.886657	0.0341055	0.220298	4.98335	6.07346	8.17468	12.2978
FBLN5	TGCATAAATACCCGCCATTT	1.48518	0.886436	7.11493e-05	0.0020617	26.6924	22.7823	39.5827	51.9241
RPS4Y1	TTGTCAAGCATCCAATGCTT	1.48484	0.886225	0.00199679	0.0303031	16.3248	14.6752	30.8548	26.4305
GATAD1	GAGACTTTCTTTTCAGCAGC	1.48482	0.886216	0.106995	0.416049	6.10031	6.70554	18.1011	5.54377
GPSM3	GGTAGGGGTACCTGTGTGGC	1.48469	0.886132	0.142938	0.481295	2.77808	1.9512	4.17954	4.56776
IQGAP1	TGGTAAGTTTCACCACACTC	1.48439	0.885942	0.000115734	0.00306501	14.3773	15.8844	26.3987	29.5538
LRRIQ3	GAGCTTATCTTCATACCCTT	1.48423	0.885844	0.00467673	0.0574644	9.59439	10.3881	16.5338	20.4183
KCNQ4	TTTGCTGGTCTTCAGCTGCC	1.48306	0.885109	0.0136601	0.121484	11.5419	11.6797	14.0137	28.9291
XKR3	CCCCATAAGTAACTGATAAC	1.48279	0.884943	0.008839	0.0900895	8.24831	7.0628	16.964	11.2827
GABRA5	ACGTGTTTTTCCGACAAAGC	1.48246	0.884735	0.0635217	0.31443	7.53231	7.3651	9.03518	18.5053
RAF1	CAGCGCCGGGCATCAGATGA	1.48213	0.884525	0.0532439	0.284613	5.41295	5.05664	11.4323	7.88621
CD79B	CACAGGAGACAACGCCAGCC	1.48205	0.88448	0.00249982	0.0360329	21.48	18.9349	40.4739	34.1215
ATP7B	GCAGCAAATATCGGTGTCTT	1.48169	0.884249	0.0192461	0.153028	10.2531	7.74984	22.2192	10.9704
PCNX	GGATCTGGTTCCTCGCGTCT	1.4813	0.884004	0.432353	0.775456	0.34368	0.494671	0.276587	1.28834
MESDC2	ACTTTTTGGTCGGTCAAGAC	1.48087	0.883739	0.0298805	0.202608	5.58479	5.4139	7.25273	13.0786
SFXN5	CCCGGGGGTCACCAATGAAC	1.48087	0.883736	0.124556	0.449664	3.55136	3.24284	5.86979	6.67595
ZNF385B	TTAATAACCGCTTTTTGCAC	1.48041	0.883448	0.000149207	0.00375906	48.6879	45.7845	97.8811	76.3635
CCL20	GCGCAAATCCAAAACAGACT	1.48037	0.883424	0.0773476	0.351115	4.32463	4.89175	6.33077	10.6971
KLHL31	GATCCGATTCTGCAAATTCA	1.47995	0.883163	0.00319315	0.0434677	9.47983	9.014	17.3635	16.7484
PIP5K1B	ATGTCTTCTGCTGCTGAAAA	1.47981	0.883072	0.00152481	0.0245104	13.2317	11.9271	28.8572	17.4902
ORC3	TCAGTTCAAAACTTTATAAA	1.47967	0.882985	0.220259	0.591339	0.801919	1.29164	0.768297	3.12325
ARRDC4	GGCATCATTTTATTACAGCC	1.47952	0.882893	0.141829	0.479384	3.7232	4.03981	6.94541	7.37868
SH3BP4	GTAGGCGTCCATCTGCTGCT	1.47943	0.882835	0.000437788	0.00912269	12.7161	13.3561	23.1104	24.986
DGAT2L6	GTTCCAATCATAGGTGAGCC	1.47926	0.882725	0.0482015	0.268882	2.52032	3.62759	6.60736	4.72392
GUCY1B3	TGATACAATCTTGCGTGTCC	1.47918	0.882679	0.00290833	0.0404679	16.6398	15.9944	19.7606	40.4851
PTH1R	ACCTCGGTACCTGCTGCCAG	1.479	0.882563	0.0444593	0.25738	7.96191	6.40324	5.65467	20.8867
TMEM200C	CCCGGGGCCATACCGCTCAA	1.47862	0.882325	0.0689028	0.329574	4.86879	4.47952	11.1249	6.09034
B3GNT9	AGTACTTGCTAGCCCGCGTG	1.47859	0.882305	0.167668	0.520767	3.69456	3.68255	5.53174	8.08141
TRIP10	CTCCAACCTTACTTGGACTC	1.47841	0.882195	0.0181984	0.14779	16.3821	18.9899	16.1957	49.0741
SLIT3	GGATGCCCCGAGGAACCGCG	1.47809	0.881993	0.0175373	0.144399	5.89983	6.3208	14.8742	7.61293
ENC1	ACGATCCAACATTAGACGTG	1.47742	0.881574	0.000751369	0.0140814	16.9549	16.544	33.4363	28.2654
PTOV1	CGGCGTCCTCGAGTGGCAGG	1.4773	0.881501	0.0335201	0.217933	10.5395	10.3331	28.765	9.64304
DPP4	CTTACCTGAAATCCATCTTA	1.47555	0.880404	0.0295705	0.201221	6.04303	7.00784	11.8932	12.1416
GLIS3	CAGTGCAAGTCCATTGGAAA	1.47514	0.880144	0.134222	0.46599	5.38431	5.22153	8.17468	11.3608
LCE1D	GGGGCTCCAGCTGCTGCGGT	1.47508	0.880107	0.0856154	0.370431	4.55375	4.64441	7.8059	9.13551
HP	CAGCTTTTTGCAGTGGACTC	1.4747	0.879871	0.000997381	0.017557	9.62303	9.23386	17.1791	17.5292
NTS	TACCTTTGATGTATGCATAT	1.47353	0.879134	0.000940326	0.0167807	20.6208	19.8968	42.4407	32.0524
ZNF547	GGCAGAAATGAACCCTGCAC	1.47333	0.879013	0.0854183	0.3699	3.12176	3.4627	8.5742	3.51366
THSD4	CTGGCGGCTGGCGTCCGTAC	1.47333	0.879012	0.030946	0.207073	9.88079	7.88725	6.97614	25.7668
RPAP2	TCCTGATTTTCAACTGCTAA	1.47292	0.878755	0.050441	0.275674	4.12415	4.2047	8.94298	6.36362
TNFRSF1A	ATATACCCCTCAGGGGTTAT	1.47216	0.878278	0.0621166	0.310764	6.67311	5.57879	13.4913	9.01839
PTEN	ACCGCCAAATTTAATTGCAG	1.47193	0.878136	0.0524915	0.282098	3.92368	3.4627	10.4488	3.08421
SLC27A6	GAGACAACATGGTGGCTGCG	1.47125	0.877708	0.0896248	0.379491	4.75423	3.71003	6.08491	9.48688
DCAF17	ATATATTCTTCCTCTCTCAT	1.47117	0.877655	0.00308231	0.0423869	20.4203	21.8205	22.6187	55.0863
CACNB4	GGGGGCGGTACCTGCGAGGT	1.4705	0.877239	0.0230745	0.172595	9.59439	9.20638	18.4084	16.1238
NAA16	TCACCAAGATGCGTTTGAAG	1.47035	0.877144	0.0499601	0.274127	14.8928	13.4935	13.0303	39.1578
C2orf44	ACCGCTCTTTTTTCAACAAC	1.47012	0.876999	0.0114919	0.108393	5.49887	7.58495	13.8294	10.1896
TSPAN1	AATGAAGCTGAAGCACTGCA	1.47012	0.876996	0.00511788	0.0614237	7.33183	7.39258	12.385	14.6793
DPCD	TCAGCCATTTCCTTGCCGTC	1.46977	0.876779	0.000686143	0.0131332	15.5515	15.1149	25.3845	30.9592
C21orf62	AGCTGGTTCGCTCTACTGCA	1.46949	0.876605	0.00616756	0.0701535	15.6661	15.005	36.9397	19.3251
AC118274.1	CCAGCTCCACGACGTGTTTG	1.46945	0.87658	0.00471357	0.0578402	13.0598	12.2843	22.6494	23.8929
OR2M3	ATCCCATGTGAATGACAGCC	1.46928	0.876474	0.0259603	0.18633	6.70175	7.09028	12.4464	12.8834
IGFL3	CTCTGCTGTCCCGAGTCTTT	1.46923	0.87644	0.00117206	0.0198982	14.5205	14.5653	34.2046	19.1299
KDM3B	TCTTGTATGGGCGCCCCGTG	1.46908	0.876349	0.013506	0.120512	12.0861	11.3225	27.167	15.7724
YRDC	ACGAATGATGCCAAACTTTC	1.46904	0.876324	0.0365804	0.229427	9.73759	11.0202	26.245	11.8293
SNRPB2	ACCATTGGTTTACCATAAAA	1.46896	0.87627	0.171174	0.526017	1.0024	0.63208	1.4444	1.56163
LTB4R2	TAGTTCCCGCTCGCGCCGCC	1.46847	0.875963	0.0044992	0.0559319	10.3677	9.70105	20.9591	15.8505
CRYAA	AAAGGCCCTCGCCGAAAAAC	1.46833	0.875879	0.0702898	0.333093	5.18383	4.64441	7.59078	10.4629
PRSS57	CCACCCAGCGGGCTCGCAGC	1.46808	0.875722	0.0267089	0.189764	7.10271	6.12842	13.0303	11.2437
AVPI1	GGTCCCCGCTGCGTTGAAAC	1.46802	0.875683	0.0116041	0.109159	4.78287	5.68872	8.85078	10.3848
KRT26	GACTGACCGCTGATGACTTC	1.46801	0.875674	0.0181328	0.147493	15.1219	14.263	35.649	18.232
SNX20	GTTATGGGTCCCATGCAGCC	1.4676	0.875419	0.000346471	0.00755861	17.1553	16.4066	30.4246	31.1544
ZDHHC4	TCGAAAACCCATAGCTTGAA	1.46741	0.875297	0.0280048	0.194732	8.36287	7.03532	18.3777	9.83824
PAEP	CAACAGCTGTGTTGAGAAGA	1.46717	0.87515	0.0315876	0.210008	5.55615	4.69937	8.94298	9.87728
MAT2A	CAGCTTCACGAACCACTTTC	1.46633	0.874623	0.0461765	0.262296	6.67311	6.29331	14.3518	9.40879
KIR2DL3	CCCATGATGCAAGACCTTGC	1.46627	0.874587	0.0262555	0.187802	9.33663	8.98652	18.1318	15.4601
FAM186B	CTTTTGTCCTTCAATGAGAG	1.46586	0.87433	0.0188564	0.151158	5.72799	4.67189	6.73028	12.3759
SEPT2	TTTGCAAATCCAACATAGCC	1.46574	0.874251	0.0655333	0.320422	3.55136	3.65507	3.84149	9.40879
RXRA	AAGCCCCCCCTGGGCCTCAA	1.46496	0.873765	0.055981	0.292933	5.24111	5.85361	13.2454	7.06636
ZNF827	ACCGAGGCAAAGTCGTGCTT	1.46436	0.873389	0.000115123	0.00305257	18.9883	20.6937	34.6963	38.0256
SCARA3	GCTTCTTGTCATAAATAGAC	1.46408	0.873215	0.0556922	0.291816	6.64447	6.4582	8.88152	15.1478
TGIF2LY	ACCACTGGCCCTGACTTGGC	1.46344	0.872813	0.00376582	0.0491207	11.771	13.7683	24.5548	22.2141
C6orf211	CAAGATGGTTCTACTCACCG	1.46303	0.872556	0.017195	0.142579	9.30799	7.72236	12.2006	19.0128
ZNF727	GAAAAGAGCCTTGGAATGCG	1.46264	0.872311	0.0412414	0.246292	5.78527	5.33145	13.4913	6.83211
HIST1H2BB	AGCGCTTATTGTAGTGAGCC	1.46243	0.872179	0.0466274	0.263651	6.64447	4.23218	11.463	8.43278
C20orf194	TTTTCTGAAGAAGTACTAGA	1.4624	0.872162	0.0843381	0.367092	5.12655	5.79864	10.0493	9.95536
HMGCS2	TGGAGCGCATACAGCTCCCA	1.46216	0.872009	0.00189992	0.0291064	17.7568	19.3196	41.5802	26.2353
LMCD1	CGGGCTTCGAGCCACATTCA	1.46205	0.871941	0.00321614	0.043655	13.5467	12.3393	16.2879	31.1544
WNK3	CCGAAAGAGTGTTGAAATGA	1.46192	0.871856	0.00211875	0.0316632	18.616	20.0342	45.1451	25.5326
LMNA	TCTCAGTGAGAAGCGCACGC	1.46181	0.87179	0.0749482	0.345061	2.26256	2.74817	3.22685	5.97322
TRIM46	TTCACTGTATTCGCCGTAGC	1.46154	0.871622	0.00279581	0.0391893	21.3368	21.4907	47.3271	30.9983
CEP350	AGAAATCTCGTAGTCCTCTC	1.46146	0.871569	0.0429483	0.25232	4.49647	3.73751	8.26688	6.79307
SLC10A3	GCGGCGGACGGTCAGCATTG	1.46136	0.871504	0.0479437	0.26786	11.8283	11.7897	11.2479	32.0133
TTC9	CATAGTTTACCAGCTCAGCC	1.4613	0.871468	0.00141331	0.0230739	9.68031	9.81097	20.406	15.2259
RTN2	GAGGCTTCGGTTGGACCATC	1.46123	0.871427	0.00179134	0.0277921	10.6541	10.1133	22.4957	15.4601
CAPN7	AACTGATGTTTTGACTTCAA	1.46071	0.871101	0.000180877	0.00441392	17.6995	17.0112	29.3182	34.1996
SNX4	CGTCGCCTCTCCACAAAATC	1.46055	0.871002	0.034452	0.221678	3.83776	3.81996	6.02345	8.00333
TTC38	CATCTACTCTTTTGGCTTGA	1.46014	0.870739	0.00267437	0.0378152	13.7185	12.4492	28.4885	19.3251
PBX1	CGGCCATCCCGACCCCAGCA	1.45939	0.870272	1.5965e-05	0.000598876	26.3201	24.6236	46.2822	46.8488
GDPD3	TCACTTCTCCATGGCCTCCA	1.45859	0.869769	0.00120238	0.0202599	26.4633	27.5642	30.5475	68.2821
HIPK4	CCTGTTGCACGCCGCCTGCA	1.4585	0.869715	0.00356833	0.0471842	14.2054	12.3393	29.9943	18.4662
CD180	AAGATTCATGAGTCTGCTGA	1.45816	0.8695	0.0382813	0.235389	5.32703	5.85361	12.1391	8.27662
FAR2	TAAGGCATACCTTACTGTCT	1.45815	0.869497	0.0957018	0.393171	7.53231	8.21703	23.6636	5.07528
CHST15	CACCTTCGACGCCCTGCGCA	1.45789	0.869332	0.000904691	0.0162948	24.4299	26.6023	31.2851	62.0356
C10orf25	GCTGGTCAGATGACTGAGCA	1.45781	0.869281	0.0192773	0.153163	6.50127	6.23835	13.9215	9.33071
PPP6C	TCAACACCAGTAACAGTGTG	1.45763	0.86917	0.00128836	0.0213553	33.9384	36.4957	54.0574	74.6457
ANGPT2	TAGCTAGCACCTTCTTTTCT	1.4574	0.869025	2.98797e-07	2.06281e-05	77.2133	73.651	128.521	147.066
FBXW5	CCAGTTCGCGTCCTGCTCCA	1.45719	0.868891	0.00241808	0.0350817	20.3057	21.3808	53.1354	22.9169
KCNJ1	TGCGTTCTTGCTGAACGTAA	1.45702	0.868786	0.0309104	0.206942	10.7973	10.498	24.7699	14.0937
ALDH1L2	GCGCTCCGGCGCTTCTCCAC	1.45688	0.868697	0.0595246	0.303489	3.03584	3.18788	4.36393	7.02732
SLC6A4	GCGAGCTCCATGTAAAAGAG	1.45674	0.86861	0.122853	0.44687	2.17664	2.44587	2.15123	6.32458
TCTA	CTCAAAACCCACAGAGAATA	1.45662	0.868539	0.157318	0.504702	3.49408	2.61076	5.83906	5.30953
DISP1	ATGCAGCCCTGATAGCCGAC	1.45618	0.868262	0.0884432	0.376887	5.35567	6.04598	13.4606	7.33964
C4orf40	GGTAAATTCCGTATGCCATA	1.45533	0.867728	0.0055459	0.0650047	7.04543	6.7605	15.0894	10.0725
SPTBN1	ACATCGTGGATGGAAACCAC	1.45513	0.8676	0.0585269	0.300357	4.89743	6.29331	7.68297	12.7663
MAL	CCCGCAGATCTTCGGGGGCC	1.45497	0.8675	0.0495091	0.272854	9.53711	9.17889	15.1508	19.0128
HLA-G	TCATTCTGTCAGTCTGTGCG	1.45481	0.8674	0.0198865	0.156161	12.7734	14.208	19.2382	30.0223
PTX3	CTACCAATCCATAGTGTTTG	1.45456	0.867248	0.00296751	0.0411086	21.8809	17.5883	45.5139	26.4305
ETV5	CTGATCATAAAACCCGTCCA	1.45422	0.867029	0.00287044	0.0400356	19.647	22.1503	37.9846	38.2598
TRIM34	TTTCTTCAAGGAGAAGTTTC	1.45419	0.867014	0.0487274	0.270532	3.8664	4.86426	9.43469	6.48075
ABHD13	CTCGATAATCAACCAGCAAA	1.4541	0.866956	0.0973843	0.396927	2.52032	2.14357	5.86979	2.61572
FAM176C	CTGGTCAATAGCCGTGTTTT	1.45367	0.866688	0.0316043	0.210008	8.50607	9.89342	13.5528	20.0278
MYH2	TCAAAGAACGTTATGCAGCC	1.45366	0.866684	0.0193322	0.153411	8.99295	9.34378	20.3752	13.0396
LRRC8B	CAATCAGACAGTTCCGTTTT	1.45344	0.866546	0.00455528	0.0564228	9.73759	13.8233	16.7796	26.2353
STK16	TGGCATATAGCACGCAGCCT	1.45325	0.866422	0.00421	0.0532115	6.24351	9.72853	14.8435	14.2889
C11orf58	TTCTTATAGAAAGAACATAC	1.45324	0.86642	0.0620703	0.310587	1.89024	1.59394	2.24343	4.13831
NUCB2	CATCAAGTTTTGTCCTCACA	1.45313	0.86635	0.0479969	0.268046	4.78287	5.4139	10.3874	8.19853
OR13C5	CACAGTCAGACGAGCTGAGC	1.45302	0.866282	0.116101	0.43366	6.98815	6.87043	16.1957	9.05743
OR4F15	GTTCTACTTTGCGAGCATGA	1.45287	0.866183	0.0523302	0.281489	4.52511	3.95737	9.43469	6.01226
FAM194B	TTGTGATGAATAACTTGCCT	1.45278	0.866131	0.00630908	0.0711246	7.15999	6.56813	10.7254	14.3279
EBF3	CTCCCGCAGCGGCGTGGGGC	1.45257	0.865999	0.101933	0.405921	4.12415	3.49018	6.39223	7.4958
MPHOSPH8	AGAAAAATTTGTCGAATCCC	1.45207	0.865684	0.0310902	0.207629	4.03823	2.94054	7.31419	5.38761
OR6K6	ATGTTCCCGCATGCGCACAG	1.45183	0.865531	0.0112194	0.106662	8.53471	9.09645	15.2737	16.8656
SOX2	CGCGGTCCGGGCTGTTTTTC	1.45118	0.865128	0.0110597	0.105595	5.01199	6.87043	10.2645	11.3999
MTF1	ACGTTTAACTGTGAATCTGA	1.45117	0.865117	0.145993	0.486587	2.03344	2.14357	3.13465	4.48967
ATP5J2-PTCD1	GACTCGCTCGACTGTTCGCC	1.45104	0.865036	0.212574	0.581506	2.148	2.14357	3.84149	3.98215
ZNF506	AAAAACCTTTAACTATGAAG	1.45099	0.865008	0.1851	0.544815	0.945119	1.09927	2.58148	1.13218
ARHGAP27	CGCGCAGTCCCTGAACGACC	1.45099	0.865005	0.17517	0.531997	1.7184	2.06113	1.56733	5.34857
DNAH7	TAGAAATCTTACTGGTTTCT	1.45087	0.864932	0.0204942	0.159498	7.64687	7.99718	12.5079	16.0067
RALGAPA2	CTGAACGAATTTTCTTTCGA	1.44988	0.864312	0.00979822	0.0970942	8.93567	8.51933	15.2737	16.5142
SFXN4	CCCAAGCTTTTTCGACCTGC	1.4498	0.864263	0.0457523	0.260956	7.93327	7.11777	9.28103	18.1539
ACOT4	ATAAGGAATGCTCTCGTAGG	1.4498	0.864259	0.0303072	0.204344	7.70415	6.95288	18.7157	7.92525
INSRR	GCGTCCCGCGGATGACTGCT	1.4497	0.864201	0.0922569	0.385323	3.09312	2.74817	6.33077	4.29447
LCMT1	CCACTCCCGCCAGGTCACAC	1.44905	0.863789	0.000136936	0.00350507	26.2342	24.019	49.2632	42.1639
ARL13B	CTTCCAAAACTTGAGCCTCT	1.4487	0.86357	0.0107303	0.10349	12.8307	11.6522	28.7343	15.7724
REG1B	GACTGACCTTTTTTGGGTCA	1.44834	0.863348	0.00783228	0.082888	8.39151	7.55747	11.3708	17.6854
PEX7	CGCGATGCCGTAGTGCTGCG	1.44834	0.863344	0.0382044	0.235117	12.3152	12.8065	35.6183	10.0334
ZNF716	CATAGCTATAGAATTTTCTC	1.44821	0.863264	0.00736938	0.0793538	7.21727	8.272	11.5859	16.6313
DUS4L	AGCGAATTTACCACAAATCA	1.44756	0.862859	0.0461354	0.262201	6.84495	6.62309	8.32834	16.2019
LRP2BP	TTGAGCCTTCACACTAGCTT	1.44649	0.862185	0.0134666	0.120343	12.1433	11.8721	19.9757	23.6977
C22orf29	TTAGCTGACTCCGACAGTCT	1.44642	0.862139	0.00251877	0.0362012	17.6422	15.5821	21.5738	38.8845
CXCL2	TTCTTCCCTAGGAGCGCCCC	1.44612	0.861956	0.0569325	0.295728	3.46544	4.03981	6.23857	7.41772
MCF2L2	ATTTACAGCTATTCGTGTCA	1.44539	0.861498	0.00855394	0.0881575	7.84735	7.20021	14.4133	12.9225
DCN	ACGCAGCTCCTGAAGAGTTT	1.44518	0.861365	0.0619336	0.310267	5.49887	5.52383	8.60493	11.4389
RNF32	ATTCGGCATGTTAAAAAATA	1.44485	0.861159	0.170517	0.524936	3.52272	2.99551	7.34492	4.48967
TCF4	CTTACTGAAGATGGCAAACC	1.44469	0.861056	3.03203e-05	0.00100785	26.7784	24.4862	45.7291	47.3953
RNF182	TTCGAGCCTCGTTATTCTTA	1.44437	0.860858	0.00383982	0.0497847	13.5467	12.037	28.888	17.5292
GSK3B	CAAGCCAAACTTTGTGATTC	1.44432	0.860827	0.00117145	0.0198943	13.8617	14.1531	28.0582	22.7997
CXorf58	TACTCTGCGAACTTTTTGTA	1.4442	0.860748	0.0159107	0.134942	10.8832	11.6522	14.8128	26.1572
ANAPC10	GCACCAGGAGGTGTCTTGTT	1.44347	0.860293	0.117147	0.435816	5.12655	4.53448	8.60493	8.94031
EBF2	GATCGAGCGGACGGCCTTCG	1.44308	0.860046	0.00986434	0.0975707	5.61343	7.94222	10.9713	13.6642
SFTPD	TTGGGCCCAGCTTCTCCTTT	1.44292	0.859949	0.00311006	0.042624	12.5443	12.2843	16.7796	28.3435
CFP	AGTACTCAACATGATCACAG	1.44262	0.859763	0.0731656	0.340296	3.95232	3.95737	8.45127	5.89514
STRA8	AGCTTGAGCATCGGGTGGCC	1.44244	0.859647	0.00460956	0.056897	10.9977	9.70105	16.1957	21.3943
SEMA3E	AATCAGTGACGGCTATAAAG	1.44209	0.859429	0.0167785	0.140242	8.50607	8.24452	21.0513	9.29167
PDE1A	ATTGTGCATGCTGTTCAAGC	1.44201	0.859378	0.000999261	0.0175704	30.3297	29.2405	73.2034	34.7852
FXYD7	CAACACTCACCATAGTAAAA	1.44183	0.859262	0.0437724	0.255361	3.17904	2.72069	6.69955	3.98215
UBE2K	TTGCCTTCATATGGTGTGTC	1.44179	0.859241	1.58401e-05	0.000595446	28.2963	33.1979	54.4262	57.1555
CMC2	TTTTTCAGTACGTAGAAAAC	1.44173	0.859202	0.0124808	0.114559	6.35807	5.05664	11.4015	9.29167
GYPE	GATGGCTCGTGTTATTTTTG	1.44172	0.859194	0.00572669	0.0665803	10.9118	10.0858	18.3469	19.7546
NUDT9	ACGGACTGGACTGGTGGGCC	1.44164	0.859145	0.0155151	0.132667	7.84735	7.09028	14.7513	12.3368
CCT8L2	TAATTCCTGCAGCTGCTAGC	1.44144	0.859019	0.00790838	0.0833929	6.93087	7.50251	15.1508	11.0095
MAN2B1	ACCGTGGACCAGTACTTTTA	1.44137	0.858978	0.00954835	0.0952609	18.3009	17.4509	32.3299	32.5209
PIKFYVE	AGTGAACCCCGAACACCTGT	1.4413	0.858936	0.043438	0.254204	14.2627	14.263	11.5859	40.2119
KIF1C	GCTGGTCTCACGGGCGTTAA	1.44062	0.858504	0.0215334	0.165081	5.52751	5.24901	10.9406	8.58894
PTPN12	GGCCTGCCGAGAATTTGAGA	1.44042	0.858381	0.123265	0.447483	2.89264	2.41839	3.13465	6.51979
SPANXN1	CAGTATTAGCGTTTTGCTAC	1.44008	0.858168	0.0013496	0.0222077	16.6112	16.9013	27.0133	33.7702
SNX14	TTCAATTTTGAATTGCGTGT	1.43971	0.857936	0.00115262	0.0196563	18.8737	18.6876	32.6065	35.4879
KCTD14	CGCACTTACCGTTGGCCGCC	1.43969	0.857925	0.00976888	0.0968805	13.2889	14.1806	24.7699	25.0251
ARL13B	CATGCTCCATTTTATGTTTC	1.43945	0.857771	1.98477e-06	0.000101547	33.9097	33.83	63.5228	59.2247
ZNF549	CACAAACTCTTCTGTTACCA	1.43926	0.857657	0.00209276	0.0313836	16.6398	16.1043	23.5099	35.8784
TRIM41	TTCTGCAAGGCGACTAGCCG	1.43925	0.857646	0.00523301	0.062328	8.90703	10.3881	17.9474	17.0217
NOS1AP	CTTAGGTAGGCGCGACTGCT	1.43896	0.857464	0.00481471	0.0587466	11.3128	11.295	22.0962	18.8566
CYB5R2	CCGCTTTGGACTGCCTTCGC	1.43876	0.85734	0.0522134	0.281176	7.24591	6.65058	14.9357	10.2286
PAPD7	CACTCACCGTAGCCTTGTCA	1.43856	0.857218	0.022047	0.167508	14.0049	12.6141	30.7012	17.4902
OR10G4	GGCTCCATGGATGCCATGGA	1.43854	0.857202	0.111151	0.42432	3.89504	3.24284	7.49858	5.42665
EIF4E1B	TCTTCAAGAATGACCGCAGC	1.43836	0.85709	0.0167376	0.139973	7.15999	6.23835	15.3352	8.90127
STK24	TGACAATCGGACTCAGAAAG	1.43826	0.857028	0.0437741	0.255361	8.62063	9.06897	14.5669	17.4902
SAA4	TAATCCCTGAAGATAGACCC	1.43825	0.857024	0.032387	0.213205	11.7137	9.26134	28.1811	9.76016
FBXO16	TGAAATGTTTACGGTTTAAC	1.43814	0.856951	0.0170855	0.142	12.0288	12.9164	24.524	20.6525
FNDC3A	GACCCATTCAGGTCCTGCTC	1.43804	0.856889	0.0132763	0.119203	8.53471	10.8828	23.5714	11.556
LILRB5	ACCGATGCTACAGCGCAATC	1.43754	0.856574	4.14603e-06	0.000189471	46.2535	42.1295	66.3502	93.7756
SMARCB1	CAGAATCTCTTCCACTTCCG	1.43701	0.856244	0.00392852	0.0505893	22.4537	20.2815	31.3773	46.0289
SERPINA1	ATGCCTAAACGCTTCATCAT	1.43681	0.856119	0.00653643	0.0729369	17.5849	16.6264	23.9094	38.0646
ARF5	AACACTCCACCTGAGTGTTC	1.43676	0.856086	0.071939	0.337395	1.46064	1.48401	2.15123	3.20133
WWP2	GTGCTTATGACCGCAGTTTT	1.43622	0.855745	0.00586515	0.0677052	13.1744	13.4111	19.7299	28.4216
SGSM1	AGCCATGGCCTCGGCCCCCG	1.43614	0.855699	0.0176423	0.145005	12.3438	12.6416	12.1391	33.1455
TIMP2	TGCAGTGATCAGGGCCAAAG	1.43612	0.855687	0.0220403	0.167508	6.27215	5.52383	11.3093	10.0334
HRH2	AGTTCCACAGACCAGCATTC	1.43589	0.855544	0.0532953	0.284689	7.04543	7.58495	18.2855	8.15949
NDUFS4	GGCGGCGGTGTCAATGTCAG	1.4358	0.855485	0.0325289	0.213812	5.29839	4.69937	8.5742	9.52592
RTN4RL2	TGGCGTTCTTACCTTGCAGC	1.43578	0.855474	0.00860231	0.0884724	15.8093	14.8401	37.831	17.5683
PGAP1	GCATATGAGTTGTATCTTTA	1.43575	0.855452	0.00588428	0.0678387	11.8569	12.8889	25.3538	19.4032
FFAR3	GGGCAAGCTGCAGCGCCGCC	1.43478	0.854845	0.171069	0.52582	2.864	2.96803	2.45855	8.12045
E2F7	GTTTGTTGACAGACAGCAAG	1.43476	0.85483	0.029672	0.201596	3.89504	4.31463	6.82248	8.04237
ARHGEF15	CTGTGGGGGGTCCCCGAAAA	1.43458	0.854718	0.241992	0.616393	0.486879	0.714525	0.860493	1.32738
COQ4	CGGCGCCGTCGCTCCTAGCC	1.43456	0.854706	0.201853	0.56743	1.97616	1.26416	2.55075	3.31845
ELOVL1	GGACTATTCCAACAGCCCTG	1.43445	0.854642	0.0911149	0.382943	5.26975	4.28715	12.5693	4.68488
CIRBP	AGCGTCGTCAATGTTCTCAA	1.43426	0.854521	0.0556773	0.291793	7.53231	9.78349	15.1201	16.2019
MBLAC2	CCTCTACCAGTTCGACCGCG	1.43363	0.854127	0.00281859	0.0394744	15.752	12.8065	30.2709	21.3162
SPATA8	TTCTGAGAAATGTCGCGACG	1.43357	0.85409	0.00765971	0.0816014	8.07647	7.6674	13.983	14.4841
MYBPH	AACTCACTGCAGACACGCGC	1.43349	0.854036	0.126193	0.452599	5.24111	6.12842	5.5932	14.9916
CAAP1	AGAAATTAAAAAACTATGCC	1.43345	0.854011	0.0436874	0.255017	3.98096	4.75434	6.33077	9.48688
HNRNPUL1	TATTTTCCTACCTGGACGAT	1.43329	0.853911	0.0144	0.12612	11.055	10.0583	11.2479	26.9771
ZNF148	TCTTCTCATGTCTCTGAAGC	1.43245	0.853384	0.0160139	0.135587	12.1147	11.5423	29.226	13.469
RNF14	TATACATACCGGTTAAAACA	1.4323	0.853292	0.0966814	0.395047	3.52272	4.23218	3.4727	10.58
TPSD1	CAACAATGCCCGTTTGCTGC	1.43188	0.853027	0.0730195	0.340029	7.36047	7.22769	11.6474	14.7183
DIP2C	CCATCGAGGTCTGCACGACC	1.43187	0.85302	0.0852898	0.369492	6.78767	7.31014	15.8884	9.56496
IQCF1	TACTTTTTCTGATTTCTCAT	1.4318	0.852978	0.0199089	0.156318	7.18863	8.76667	14.2289	14.6012
DCTN4	TTACCTATTCTTTTTTAGTT	1.43165	0.852887	0.00100362	0.0176278	13.7472	16.5165	29.7792	24.8689
MAML3	GGAGCTCGATCACCACTTAA	1.43164	0.85288	0.220604	0.591797	2.49168	2.33595	6.94541	1.75683
TIGD1	TGATTATCAATCTGAGCCTT	1.43158	0.852837	0.0145861	0.127263	12.4011	11.5148	19.5148	23.6977
SOCS2	TGCTGACGTGTAGAGCGGTT	1.43142	0.852741	0.0949073	0.391398	5.21247	5.44138	7.00687	12.2588
WDFY3	AATTTTTCTGTCATTGTATT	1.43127	0.852645	0.0162415	0.136958	7.84735	8.98652	17.425	12.9615
ARID1A	ATCTTCTTGCCCTCCCTTAC	1.43079	0.852343	1.08065e-06	6.03029e-05	80.9652	83.3521	147.267	149.409
KCNAB2	ACAGCAGAAGTCTACGCAGC	1.43067	0.85227	0.0108238	0.104174	13.9763	13.2462	17.3021	31.8962
TTLL7	TTCTGATCAGTTCCAAAGCT	1.4305	0.852163	0.00521781	0.0622449	13.6326	12.4217	18.5006	28.5778
TNRC18	TGGGCCGCCCACGCCCATGA	1.4302	0.851975	0.0508728	0.27711	5.26975	5.35894	13.4913	5.66089
POLR2D	TAACCTTGGGATTAGAGCCT	1.42994	0.851815	0.132643	0.463436	3.66592	3.9024	7.37565	6.28554
SENP8	CCCCGTAGTCTTGAGTTACA	1.4299	0.851784	0.000147588	0.00372754	31.0744	27.3718	68.1326	37.2448
ART4	ATCGACTTCGACTTCGCACC	1.42915	0.851315	0.000104546	0.00282899	22.4251	24.6236	39.3983	45.5214
C14orf129	GGGGCTGAGTGTATCCAACA	1.429	0.851223	0.0629992	0.312933	4.00959	2.66573	5.53174	6.51979
GPR27	CCGCTTCTATGCAGAGCGCC	1.42862	0.850983	0.0952669	0.39228	3.83776	4.31463	3.34978	11.3999
KCTD19	TACACTTTGATGATCTGTTG	1.42824	0.850744	0.00483972	0.0589562	12.0861	14.1256	23.9709	23.3073
TIAM2	GACCTTTCTTACCCAAGATG	1.42823	0.850739	0.0211909	0.16323	6.70175	5.99101	12.9996	9.87728
MIER1	ACCACGTCCGAAACTCAGCC	1.4281	0.850658	0.0182873	0.148142	12.2865	14.3729	21.5123	26.5867
OR9A4	AACGCTGCTGTCAACTATTC	1.42793	0.850553	0.00297829	0.0412019	12.888	14.5378	31.5617	17.8416
TM4SF1	GTGGTCCTTCTGCTAAGCCA	1.42734	0.850185	0.090708	0.381978	6.73039	7.22769	18.6543	6.48075
GPR34	CTTCTTTTTAGACGATTTCA	1.42731	0.850165	0.00316981	0.0432496	13.8331	12.6966	26.6445	21.16
OR10G2	GGCATGGACTATGTTGGCAT	1.4273	0.850157	0.0045764	0.0566146	15.4656	14.7027	31.1314	23.2292
GSS	GGCTGACAGCATCCACTAGC	1.42728	0.850146	0.0172412	0.142724	11.0264	8.65674	20.0065	15.4601
RB1	ACTCCTGTTCTGACCTCGCC	1.42716	0.850068	1.6571e-06	8.66342e-05	43.9051	39.9859	80.2102	70.9759
TDRD1	CTGACTAGCCAAATATTGTT	1.42703	0.849987	0.00114718	0.0195954	11.0264	11.5423	21.8504	18.8176
SLC16A8	CGAAGTCGCGCATGAGCGCG	1.42669	0.849775	0.0392454	0.23902	4.66831	5.27649	10.5718	7.33964
KANSL1	AACCATGGTGCCCGTATTAT	1.42664	0.849742	9.08475e-05	0.0025282	18.7592	22.0403	35.0651	38.4941
OR1J4	TGCATGCTTAATAACATCTT	1.42655	0.849687	0.000561017	0.0111272	23.628	25.4756	35.7719	52.7829
LCORL	GCATTCAATCTTATCAGTGT	1.42616	0.849445	0.00492886	0.0597109	26.8643	28.2787	73.3878	25.8839
DNALI1	GAACTCTACTCACAGTGTTT	1.42601	0.849347	0.0547765	0.288934	5.15519	4.75434	5.13223	12.7663
FUT8	ATTGATCAGGGGCCAGCTAT	1.42569	0.849148	0.0920589	0.384873	7.93327	6.89791	21.0206	5.66089
SGCG	GCGCATTTACAGTCACATTC	1.42515	0.848807	0.0849441	0.368587	6.10031	6.62309	14.1981	8.70606
FAM92B	GGCCGCCTACACGCGCAAGA	1.42496	0.848688	0.152654	0.497253	2.2912	1.92372	1.69025	5.93418
NPPC	CCCAACGCGCGCAAATACAA	1.42492	0.848662	0.117643	0.436716	2.03344	1.6489	2.70441	3.9431
SMG8	AAGCACCAGTAGATCGAGCT	1.42445	0.848369	0.0796548	0.356554	9.07887	9.37127	26.7367	6.44171
GAL3ST3	TAGCGACTCGTCGAAGTACT	1.42434	0.848303	0.0054097	0.06379	17.4417	15.857	38.6607	21.2381
DNMT3A	TGGCGCTCCTCCTTGCCACG	1.42432	0.848287	0.0569361	0.295728	3.23632	4.67189	7.99029	6.2465
PICK1	CCCGGTAAAGGGGCTCGCCT	1.42407	0.848132	0.105848	0.413581	2.92128	2.11609	3.19612	5.89514
KLC2	ATTGGATCACCAGGTTGTGC	1.42366	0.847873	0.131503	0.461401	1.94752	1.42905	3.53417	2.53764
IGFL4	TCAAACTCAGAAGGAGTCAC	1.42239	0.847081	0.00310311	0.0425733	12.888	13.1363	16.4723	30.4127
DCLK1	CACCAAAGTCTGCAGCTCGA	1.42203	0.846852	0.0138752	0.122811	7.13135	6.34828	12.5693	11.6732
[truncated: 62,622 more rows]

## Sheet: GECKO_CB660
Dataset EV7: CRISPR-Cas9 Screens to Identify and Validate Neural G0 Genes in hNSCs
Library: GECKO			Isolate: CB660-NPCs		Timecourse: 23 days
Gene name	sgRNA sequence	Z-score	logFC	PValue	FDR	CB660_Day0_1.normCPM	CB660_Day0_2.normCPM	CB660_Day23_1.normCPM	CB660_Day23_2.normCPM
NF2	GTACTGCAGTCCAAAGAACC	6.19341	4.68342	8.25214e-28	4.44371e-24	15.0794	14.5676	454.477	307.542
TP53	CATGTGTAACAGTTCCTGCA	5.35492	4.04712	5.49317e-52	3.54963e-47	46.7953	51.0162	703.675	913.296
CLSTN1	CCGGGCTGCTGTGCGGCGGC	5.29529	4.00187	1.08475e-07	6.22919e-06	0.317158	0.267568	8.23727	1.30127
SNX16	TTGATAGCCTAGAAGAAAGC	4.77615	3.60791	8.09854e-06	0.000239396	0.77848	0.624325	14.4356	2.79634
NF2	CCTGGCTTCTTACGCCGTCC	4.73174	3.57421	1.79357e-27	8.27847e-24	102.557	110.416	1233.51	1303.26
CLIP4	AGGAACCCACTGTCTCAAAA	4.57927	3.4585	0.000152289	0.00253955	1.35513	2.46757	36.9454	5.17738
SOST	CTCGGGGTACTCTCCGAGCT	4.35446	3.2879	0.00592756	0.0393563	0.144163	0.208108	0.244671	3.23933
CAND1	TCACCTAAAGTCCTTGTCGC	4.30688	3.25179	2.62892e-22	4.24696e-19	16.2904	14.4784	205.932	87.351
NF2	AAACATCTCGTACAGTGACA	4.29181	3.24036	4.35757e-32	4.69303e-28	84.22	81.7271	779.89	788.43
TMEM198	GGCGAGCGCGGGCATCGCTC	4.28242	3.23323	1.59425e-07	8.78254e-06	5.33403	4.90541	86.736	9.69029
HOXA13	CGAGTCGCGCCACGAACCCT	4.20408	3.17379	8.12453e-09	6.47029e-07	7.84246	9.24595	18.2688	135.913
HTR3D	GGCACAATCAATTTGTGCAG	4.15204	3.13429	3.44821e-05	0.000795595	2.33544	3.68649	2.56905	50.3064
ZNF20	TCTGTGTTTTAGGAAAAACA	4.14258	3.12711	6.98645e-07	3.06905e-05	4.38255	3.24054	7.29936	59.3046
RGS9BP	GCTGACCGTCGGTGGCTCGG	4.08673	3.08473	1.92103e-05	0.000490653	1.44163	1.66487	22.469	3.98686
PLIN5	CAGCACGATGTCTGAAGAAG	4.07109	3.07286	2.01125e-06	7.53421e-05	6.31434	5.73784	93.3421	8.19522
DTYMK	AGCGATTTGCAGAAAAAAGC	3.99462	3.01483	0.00204122	0.0182539	0.951475	0.624325	8.23727	4.56828
PDCD6IP	TGCCCTTGCTGCAGCAAAGA	3.98157	3.00493	4.37825e-08	2.84055e-06	10.8987	12.546	18.4727	169.691
SNX14	CACGCAATTCAAAATTGAAC	3.93485	2.96948	4.57253e-07	2.16066e-05	7.75596	6.33244	94.5247	15.9474
SH2D7	CCTTGTCGGGGACCACTGTG	3.9115	2.95175	8.18799e-11	1.11389e-08	8.47678	7.87838	101.742	24.9456
TCTEX1D1	GCTCATTCATGGAAGAAAAG	3.74573	2.82596	8.04959e-05	0.00156438	0.749647	0.683784	8.84894	1.41201
ATG10	ATGGGACACTATTACGCAAC	3.72763	2.81222	9.22153e-07	3.88706e-05	15.5984	15.9351	203.363	18.2454
HRSP12	TTCACAGGCTCTTAAAAACA	3.71449	2.80225	9.51727e-06	0.000273089	1.81645	1.15946	16.0667	4.78977
CYGB	GCGCATACCTTGAAGTACAC	3.70399	2.79429	0.00147456	0.0143311	3.11392	2.37838	0.897128	37.2107
UBXN4	CTATTAAAATCGATACCAAA	3.66064	2.76139	1.97841e-07	1.06213e-05	5.53586	3.38919	46.5691	14.0648
DUSP22	CTTTGAAGTTGCCGATGTAC	3.6593	2.76037	1.74911e-10	2.18196e-08	20.3558	16.3514	205.605	43.2741
SFTPC	CGTGGTGTATGACTACCAGC	3.6589	2.76006	4.41569e-08	2.8591e-06	8.15962	10.2865	102.762	22.3154
TNFSF10	ACTCCGTCAGCTCGTTAGAA	3.61091	2.72365	9.08298e-09	7.12298e-07	8.67861	9.00811	94.8917	22.0662
C1orf110	GGACCCTGTGCCGGAGATAA	3.597	2.7131	0.000727902	0.00841286	0.77848	0.267568	6.40223	0.553731
FRA10AC1	AATGACTATATTTTATACTA	3.57721	2.69808	0.000153761	0.00255356	4.35372	3.65676	47.9556	4.12529
NIPAL3	GGCGATCTTCGGGCACCTCG	3.56018	2.68515	3.21163e-05	0.000753294	4.75738	4.60811	53.0529	7.28156
NUDT6	TTTTTACGTAGGAGACACAG	3.53959	2.66952	3.60791e-06	0.000123094	5.42053	5.85676	57.8648	13.9817
ATM	AAACAATTAAACATCTAGAT	3.53378	2.66512	1.665e-05	0.000437181	1.26863	2.08108	16.2299	5.09432
LATS2	CCTGGAGTACATCAGCAAGA	3.52787	2.66063	2.01031e-07	1.07715e-05	4.20956	4.72703	39.0658	17.5256
UBA5	GAAAAGACTCTGAAACGAGA	3.52454	2.65811	0.000574504	0.00701366	1.29747	1.45676	16.393	1.07978
COX6B2	ATCAAGAACGGGATTTTCGC	3.51592	2.65157	9.267e-06	0.000266975	3.40224	3.15135	35.722	5.56499
MRPL52	AGCTTCGAAGAAAAGCTGAA	3.50475	2.64309	0.00121748	0.0124304	2.3931	1.54595	1.7127	22.8968
FBXO42	CGGCCCTTGTCTGCAAACAG	3.47225	2.61843	1.6353e-16	8.52938e-14	13.4648	12.3378	81.3124	77.1901
TP53	ACTTCCTGAAAACAACGTTC	3.47203	2.61826	9.14723e-15	3.21242e-12	22.0569	19.5027	188.438	66.9184
OR51G1	CAATGCTGAGCACGGTGCGA	3.45883	2.60824	8.46852e-06	0.000248288	7.32348	7.01622	9.74607	77.6607
FAM60A	CCTTTTTAGATCTCACTTAC	3.44233	2.59572	4.98632e-08	3.17707e-06	4.15189	3.5973	33.6015	13.3449
UPF2	TTTATTGTAGAACATGGGCC	3.4329	2.58856	0.00104502	0.0110575	1.00914	1.07027	1.79426	10.7147
ATL3	GACCCAGAAGAACCGTTAAC	3.4251	2.58265	1.68915e-07	9.25795e-06	5.33403	7.13514	13.4569	61.1873
DEDD	GGCCGCTTGCTACACATCTG	3.42368	2.58157	2.63996e-05	0.000638441	6.42967	6.98649	74.3801	6.03567
TAOK1	ATTTACGTGAACACACAGCA	3.41373	2.57401	1.03169e-23	2.5641e-20	25.1997	29.0162	197.49	125.475
PLXNA1	CTACGCCATGACCGAGAAGC	3.40243	2.56544	5.51681e-09	4.62374e-07	4.32489	4.72703	17.2901	36.2694
MRGPRD	GCTTCGCGAGGAGCCCGAGC	3.40164	2.56484	0.0186334	0.0877858	0.89381	0.297297	6.19834	0.913656
TMEM55A	ATTGCCAGTCCAGACGCCAG	3.39972	2.56338	0.00631702	0.0411837	0.807312	0.802703	0.244671	9.27499
ZNF488	CGGACGTTAGGCGAAAGGAC	3.39834	2.56234	4.33229e-06	0.00014294	3.63291	3.35946	34.988	6.42328
SLC2A12	GGTACCTGTTGAAAACACCG	3.39582	2.56043	0.00778813	0.0476483	1.09564	0.802703	0.407785	10.7978
RPAP2	TCCTGATTTTCAACTGCTAA	3.38763	2.55421	3.50265e-08	2.34547e-06	3.8924	5.61892	43.3476	12.6251
EPS15	ATATGAAAAATACTATAGAC	3.3774	2.54644	1.63232e-06	6.33889e-05	1.38396	1.33784	10.5209	5.45425
GARS	TATTGTAGACCGAGCAAAAA	3.36529	2.53725	6.21199e-09	5.12792e-07	3.08509	2.2	13.4569	17.2487
CCDC148	GGCTTGTGCAACACATGAAA	3.36003	2.53327	0.000184962	0.0029388	0.749647	1.01081	8.80817	1.46739
COL1A1	ATCTCGGCCAGGGGGGCCTG	3.33587	2.51493	3.75019e-07	1.83308e-05	2.53727	3.18108	24.7526	8.0291
LPIN1	GGGCAAGAGCTCCCCAGACT	3.32943	2.51004	0.00040478	0.00535554	2.42194	1.84324	22.0612	2.32567
ZCCHC2	ATTGAGAAGATAATGTTGAA	3.32308	2.50523	6.49676e-05	0.00131644	1.84529	1.93243	15.4551	6.06335
KIRREL	TTGTGAACCTCACAAGACAC	3.3222	2.50456	2.24117e-15	8.72422e-13	9.63008	8.47298	34.7025	67.9705
NME1	TTCATTGCGATCAAACCAGA	3.31215	2.49693	0.00592801	0.0393563	1.61462	1.12973	0.5709	14.923
SLCO1B1	ACATTTGAATAAAACAGCAG	3.29464	2.48364	8.73076e-05	0.00166423	2.33544	2.31892	16.76	9.33036
PTPN14	ATTACGATGTACATTGGACC	3.28172	2.47384	2.39637e-10	2.88363e-08	8.33262	8.14595	65.6127	26.053
VPS26B	GGCGGCTGATGGTAGCACGA	3.26219	2.45902	0.0018877	0.0172315	1.29747	1.01081	0.611678	12.0713
GPHA2	ACAGTGCGAAGTGACCGCCA	3.24296	2.44443	6.1218e-05	0.00125622	1.90295	1.84324	3.4254	16.9442
CNTN3	TTATTAATCCCAACAGAAAT	3.23945	2.44176	0.000120193	0.00212554	1.70112	1.6946	16.1891	2.35336
SUMO1	GTGTTCCAATGAATTCACTC	3.23741	2.44021	7.96155e-06	0.000236211	6.66033	7.16487	8.48194	66.5031
LRP1B	GCCCATTTCCGCAAGAAAAC	3.22306	2.42932	6.11813e-06	0.000191359	2.5661	2.40811	10.3578	16.4458
UAP1	GTAGCAGTTCTTCTTCTAGC	3.22024	2.42718	7.8004e-07	3.36935e-05	5.85301	4.72703	44	13.0127
RAPGEF4	AATACCACCTAAAGACATAC	3.21382	2.42231	9.52456e-05	0.00177778	3.37341	3.35946	3.83318	32.2271
MYLPF	GTGATCGACCAGAACCGTGA	3.20183	2.41321	0.000330078	0.0046018	1.70112	1.6946	15.9036	2.2703
TUSC3	CTCCAACAAGCGACACTAAC	3.18742	2.40228	5.13204e-20	5.43651e-17	6.89099	8.23514	43.7554	36.2694
SLC2A9	AACCATGAAGCTCAGTAAAA	3.18089	2.39732	0.000107719	0.00195542	1.38396	1.75405	12.4782	4.12529
RAB33B	GGTGGATTTCCGAGAACGAG	3.17976	2.39646	1.78166e-05	0.000459321	2.99859	4.22162	31.0733	7.03238
WDR86	GCAGTCGGCGCTGCATGTGA	3.17917	2.39602	2.90383e-06	0.000102727	4.81504	5.38108	45.2234	8.55514
SLAMF1	TAAAGTTTTAAACAAGACCC	3.16365	2.38424	0.000123269	0.0021663	5.62235	5.73784	4.73031	54.5425
FAM19A4	ATAAGAACCGCATAGAAGAG	3.16203	2.38301	8.50286e-10	8.87635e-08	3.69057	2.73514	14.2317	19.2975
OLFM1	GTACAAGGCCGATGCCAAAT	3.16172	2.38277	0.000123374	0.00216756	7.49647	7.75946	6.68768	72.8433
COPG1	GCGCTGGGTGAATGAGGCTC	3.15248	2.37576	0.0129418	0.0680351	1.52813	1.3973	0.203893	14.9784
PTPN14	TGTTATCGAGTGCACGCTGT	3.15017	2.37401	5.63148e-15	2.06762e-12	22.1723	22.8622	125.027	108.476
SLC31A2	CATACAGTACAGCCAGAAGC	3.14865	2.37285	0.000214633	0.00330223	3.63291	3.56757	33.2345	4.15298
SPARCL1	AGCAGAGAACTCATCAAATG	3.14657	2.37128	7.0197e-05	0.00140088	2.36427	2.94324	23.7331	3.82074
ROGDI	CGCCGCCGTCGCTGCCATCA	3.14442	2.36964	0.00103875	0.0110109	2.50843	2.40811	2.07971	23.3121
TACR2	GATGCCAGCAATAACCGCCT	3.13815	2.36489	1.66591e-06	6.44601e-05	2.50843	1.30811	5.66822	13.9817
CFHR2	TTAGTTTCTGCAGAAAAATG	3.13702	2.36403	0.00530609	0.0363715	2.7391	2.14054	24.0593	1.13515
EPO	CGGCTGTCACAGATGAGGCG	3.13036	2.35897	0.00134478	0.0133896	2.24894	4.16216	30.5839	2.38104
MYL5	TGACAAGATGACGGCGGAAG	3.12868	2.3577	0.000133197	0.00229398	4.67088	3.92433	30.6655	13.4557
NUDT17	ACTCACCCGGGGGTACCCAG	3.12341	2.3537	0.000171417	0.00277406	2.24894	1.87297	18.3096	2.85171
RFFL	CTCGAAACCGTTGGCAGAGA	3.10956	2.34319	0.00105987	0.011178	2.91209	2.82433	26.5876	2.60253
EFHA1	AGTCAAGAAGCTGACAAAAA	3.1073	2.34148	2.92005e-05	0.000695762	3.05625	2.40811	22.7544	5.03895
IFT52	GGAAAAATTTACTGCAGCTG	3.09054	2.32876	0.00102141	0.0108753	5.56469	5.08379	49.9537	3.62694
PHLDA3	GCGCCACATCTACTTCACGC	3.08129	2.32174	5.9423e-05	0.00122601	9.19759	8.11622	74.5024	12.1544
USF1	GCAGCAGAAAACAGCTGAAA	3.07432	2.31645	0.000529393	0.00657231	3.11392	3.44865	30.2577	2.51948
RNASEL	GGTTCAACTTTCTCCAGATG	3.04914	2.29734	8.9503e-05	0.00169557	4.15189	5.35135	5.66822	41.0038
TM4SF5	GGATTGCAGCCGTTCGGGCA	3.02597	2.27976	2.10305e-06	7.83718e-05	2.71026	2.97297	14.3133	13.3172
PDCD10	GCACCTCACCTTGATGAAAG	3.02298	2.27749	4.03045e-05	0.000896843	5.85301	6.36217	48.9343	10.3825
METTL7B	GAGGGGGCTGTCGTTCCATT	3.01373	2.27047	6.90675e-09	5.621e-07	5.27636	6.77838	40.7378	17.5256
TDRKH	TCAAGACTTATAAAAATCTC	3.01281	2.26977	2.62141e-05	0.000634669	2.68143	1.9027	15.9036	6.28484
SCN1B	CAAGAAGATCGCTGCCGCCA	3.01081	2.26825	2.35278e-11	3.73548e-09	8.41911	9.06757	47.5886	36.7124
COPB2	CTTTTGATATCAAGTCGCAG	3.00721	2.26552	5.7736e-07	2.62181e-05	8.64977	11.0297	15.7813	78.7682
AVP	CGCGGCGGTGAAAGCCCTCG	3.00124	2.26099	0.0212749	0.0962653	0.403656	0.445946	0.0815571	3.98686
NKX2-4	GGGGTCGCTGACCGGCATCG	3.00076	2.26063	1.54273e-08	1.13671e-06	5.70885	5.32162	37.8833	15.0892
ILDR2	TCGAGTAGTAGCTTCAAAAC	2.9939	2.25542	8.33867e-10	8.73021e-08	7.17931	6.39189	21.8165	42.9418
AKR1C1	GCCAGCTTCAATTGCCAATT	2.98922	2.25187	2.67457e-08	1.84646e-06	11.4754	9.30541	69.242	29.8461
FBXO17	CTCGAAAGAGGTCACGAAGC	2.98739	2.25048	0.00598505	0.0396417	1.35513	1.75405	0.937906	13.8433
CMTM8	GAAGTTCTCTGCGAAGGAGC	2.98343	2.24748	3.7572e-05	0.000848606	2.53727	3.09189	22.0612	4.76208
MARVELD2	AGCCATCATTGTCATCGAAA	2.97853	2.24376	0.00778156	0.0476307	1.38396	2.55676	1.87581	16.778
ZNF462	GCCATTGCAGAAGATTTATC	2.96878	2.23636	4.99896e-05	0.00106434	7.00632	5.97568	54.2762	7.00469
GSG1L	GGCATGAAGACTAGCCGCCG	2.96655	2.23467	0.000155208	0.0025723	1.96062	1.24865	5.42355	9.69029
GZMM	GCTCCCACTCACCTACTGAC	2.9626	2.23167	0.000225634	0.00343017	6.86215	7.28379	6.32067	60.0798
YY1	AAAACTAAAACGACACCAAC	2.95782	2.22804	0.0015327	0.0147326	1.2398	2.02162	7.29936	8.00141
KHNYN	AGGCGCCCGAGGGGGCAACT	2.9551	2.22598	0.00209302	0.0186216	2.59493	3.0027	22.102	4.15298
SS18	CCATTATACACTGAATAAGA	2.95408	2.2252	0.00385107	0.029041	1.98945	1.33784	4.77109	10.7978
C6orf62	TGGAATCTCGCACACCTTTC	2.95159	2.22331	3.69722e-07	1.80993e-05	12.744	15.1027	101.131	29.0155
C9orf62	CAGCCCTGCTGTCCGCTAGA	2.95072	2.22265	3.72821e-09	3.28219e-07	4.67088	4.16216	24.4671	16.8334
GALNTL2	AGTCATACGCTCCAGTGTTT	2.94124	2.21546	2.37734e-06	8.7087e-05	7.66947	6.80811	55.0918	12.2651
LIMD2	GTACACGGTCTTCTGGCAGG	2.93778	2.21284	0.000415877	0.00546766	3.45991	4.34054	32.6228	3.62694
C1orf64	TGGGGGTCACCCGAGTCAGA	2.93604	2.21151	2.9928e-05	0.000710611	7.46764	7.67027	8.40038	61.6579
KIAA1257	CACGTCGGAGCTGAAAGTGC	2.9326	2.2089	3.49648e-07	1.72473e-05	2.24894	1.66487	10.317	7.83529
CYP20A1	CCGATTTATTATTCCTAGAG	2.92586	2.20379	4.01005e-06	0.000133984	2.10478	1.93243	5.5051	13.068
QSOX2	GTCCAGAGCTGCGACGCGAA	2.92202	2.20087	0.000148824	0.0024989	2.53727	2.46757	3.34384	19.6298
HMGB3	GTTCTTTGCAGACGATGTCC	2.91051	2.19214	9.78674e-06	0.000279086	8.07312	9.36487	11.9889	67.6382
NADK	AGTGGTCCCCGAGCTGCCCG	2.90706	2.18952	1.28386e-05	0.000350642	3.31575	4.1027	25.7313	8.19522
GRAMD2	GGCCTCGCTCCGGCTTAAAG	2.90459	2.18765	0.00041626	0.00547047	2.24894	2.25946	16.9639	3.65462
C11orf16	TCCACGTTGCCGACCCAGCA	2.90404	2.18723	3.19968e-16	1.53156e-13	12.1385	13.8838	74.7878	43.8555
AVL9	GCTTGAAGTAAACCATACAG	2.89847	2.183	5.06846e-07	2.35625e-05	5.47819	5.02433	23.8554	23.8658
IQCH	GTTTCCCACCTGGATTAAGA	2.89526	2.18056	7.11087e-05	0.00141297	8.30378	7.81892	8.80817	64.2328
AP1G2	CTGAGGCACAGTCAGCCCGT	2.89464	2.1801	1.41255e-05	0.000381754	7.98663	8.08649	57.2939	15.6429
UBR3	CTTATTCAGTACTTAAGAGA	2.89161	2.1778	0.00281676	0.023069	1.81645	1.1	1.38647	11.7945
RFK	TCTTTGATTTTCAAATGTTC	2.88826	2.17525	1.18416e-06	4.80648e-05	3.66174	3.15135	22.4282	8.44439
C1orf31	GATTTTGCAGTTGTTTCTGA	2.88168	2.17026	2.53741e-05	0.000619304	7.75596	7.96757	61.3309	9.55186
COPS2	CCCGGCCAAGATGTCTGACA	2.87964	2.16871	4.81418e-22	7.07018e-19	16.2327	17.1541	70.6692	79.4327
CCDC90B	GGATGCTATCAGGAAAGACA	2.87721	2.16687	0.000627516	0.00753312	1.78762	1.36757	11.785	2.4641
KRTAP21-2	GCTGTGGATATGGCTCTGGC	2.87676	2.16653	9.41507e-06	0.000270758	3.02742	3.03243	10.4801	16.7227
RAVER2	TTCCACAAATCCATAGCCTT	2.87122	2.16232	0.00856703	0.0508303	4.55555	2.55676	0.815571	31.0089
ZNF417	ATTACCTGAGTCGGGCGCCT	2.86917	2.16077	0.00265534	0.0220661	2.88326	2.11081	1.18258	21.1248
C6orf165	GATATGAATTATACGAATCG	2.86468	2.15736	9.75612e-08	5.69409e-06	6.05484	5.32162	35.5997	15.2553
LRRC37A3	CATGGGCCCCAGAAACGCAG	2.86188	2.15524	0.00744862	0.0461789	1.90295	1.75405	15.2512	1.10746
SPOCK3	AGTAGACCATAGGCAGTGGA	2.86109	2.15464	5.39346e-07	2.48057e-05	6.77566	5.55946	21.6126	33.3069
FBXO42	GTCCTTTCTCTCACCGTATC	2.86016	2.15393	4.36469e-17	2.56401e-14	17.2995	17.273	84.4116	69.5209
FAM13A	CTTCGACTGAAGTTCGAGAG	2.85003	2.14624	3.81306e-05	0.000858177	1.90295	1.9027	5.79055	11.0469
C4orf47	TTTGACTGTGCGCTGAAAAA	2.84264	2.14063	5.49391e-06	0.000174431	2.5661	3.0027	7.66637	16.8611
NBPF3	GCCAACCGGCAAAATAATTA	2.83033	2.13129	0.00452428	0.0324874	3.02742	2.55676	22.7952	1.74425
JAG2	CGCGGGGGCAATGCGGGCGC	2.82937	2.13056	0.00722498	0.0452169	0.922643	1.3973	0.530121	9.60723
KIRREL	TCACCCTCCTGCACCGTCTG	2.82764	2.12925	4.8222e-24	1.29836e-20	44.3733	50.7189	170.332	245.58
C3orf15	TTCAATCTCCTGCTCTCTGA	2.8261	2.12808	0.000895008	0.00984351	8.10196	9.45406	10.7655	65.9493
LRTM2	CTCGCCTCACGCTCGCCGGC	2.82068	2.12397	0.00438048	0.0317476	0.432489	0.594595	4.07785	0.470671
STK16	TGGCATATAGCACGCAGCCT	2.82036	2.12373	6.36822e-12	1.17574e-09	6.22784	9.30541	37.3939	30.3444
CYP3A7	GACAAAGCATTTCCCAAAAA	2.8182	2.12209	2.49137e-05	0.000610735	1.09564	1.75405	8.11493	4.34679
AUH	CAGTAAAAATCTTATAAAAA	2.81496	2.11963	0.0245975	0.105896	0.374824	0.416216	0.163114	3.26701
BGLAP	CACAGCCTTTGTGTCCAAGC	2.81367	2.11865	2.79558e-06	9.92022e-05	5.39169	6.15406	36.9454	13.2895
IRX6	GAGCCTATTATCCCTATGAG	2.81057	2.1163	8.18391e-07	3.50687e-05	6.17017	6.06487	22.4282	30.6213
WDR48	CTAAGTCTACAGTAAATAAA	2.80925	2.1153	3.68471e-05	0.000834036	2.04711	2.25946	9.74607	8.94275
OR5T1	GGGCTGGTTGTACCGATCAT	2.80918	2.11525	1.23864e-05	0.000339651	3.8059	4.57838	27.9741	8.44439
FAM82B	CTGTTTCTCCGCTTTCATAC	2.80851	2.11474	2.27976e-11	3.62847e-09	6.66033	5.58919	25.5274	27.5481
C1orf226	TCAAATTCTCAAACATGCCG	2.8045	2.1117	2.2047e-05	0.000552193	6.51616	6.18379	15.0473	39.8132
SEC14L6	GCATGTCCTCTGATTTCTGC	2.80349	2.11092	3.93604e-06	0.00013192	8.33262	6.95676	14.1909	51.8015
CFI	TTACCTTGCAAAACCTTAAG	2.80228	2.11001	0.0177186	0.0847517	2.16244	2.28919	1.10102	18.107
GPR68	CGGCCACCGTCAGGTTGCAC	2.7989	2.10744	5.0902e-08	3.23108e-06	5.88185	5.61892	12.8045	36.6847
SYCE3	AATGCTGTCAGATCTGAATA	2.79017	2.10082	2.16689e-05	0.000543776	5.65119	5.52973	36.7007	11.3515
PITX1	CCCTTGCTCACCCGCACGCG	2.78377	2.09596	1.05617e-07	6.07737e-06	3.9789	5.29189	24.3856	15.3107
ANO5	GCTGGCGAAGATGGGCGACC	2.78267	2.09513	0.00233654	0.0201636	2.13361	1.51622	13.5385	2.13186
ACTA1	GTACATGGCGGGCACGTTGA	2.77875	2.09215	0.00122324	0.012476	4.32489	3.86487	31.1548	3.84843
LYPLA2	GCATCGTGGCGTTGAGCTGC	2.77872	2.09213	2.02993e-05	0.000514602	6.94865	6.36217	46.2836	10.5763
FAM73B	GGGGATCTCGGCCACCGTCA	2.77404	2.08858	0.00040758	0.00537938	4.23839	5.20271	35.8443	4.40216
ITIH1	GCCATATACCTCGCTGCTCT	2.77002	2.08553	2.72401e-07	1.39369e-05	6.91982	5.55946	27.811	25.1948
FUBP1	GAATACTTACAGTCATTTTG	2.76409	2.08103	3.2398e-05	0.000758799	8.88044	10.3162	69.1196	12.2098
DSCC1	GAAGCTAAAGAAACTTTTGA	2.76187	2.07934	0.00138458	0.013692	1.87412	2.2	1.95737	15.2276
PTPN14	CTAGCCGGCCTAGCTGTGCA	2.75221	2.07201	2.30006e-08	1.61728e-06	9.08226	8.35406	39.0251	34.3313
MMP15	GGCATGGACCTCCGCGTCTT	2.75008	2.0704	3.39948e-06	0.000117095	7.66947	9.98919	49.7906	24.4472
IFITM10	GCGGGCCTTAGTAGTCGGTG	2.74955	2.06999	0.00276137	0.0227077	1.87412	2.46757	16.393	1.91037
JAKMIP3	AAGTGCGATTATCCGCAAAC	2.74905	2.06961	5.68741e-07	2.59361e-05	4.84387	4.25135	25.8944	12.3759
SLC9C1	AAACATGGCTGGAATATTTA	2.7416	2.06396	0.00168271	0.0158324	2.91209	3.5973	5.46432	21.7339
IL1B	TGAGCTCGCCAGTGAAATGA	2.73793	2.06117	0.000113226	0.00203181	7.64063	8.53244	9.21595	58.2248
LRP1B	GACCAGTTTTCTTGCGGAAA	2.73313	2.05753	1.59832e-05	0.000423112	4.23839	4.72703	7.05469	30.206
TSHZ2	GCTGCGTTGCTCCATTATAC	2.6975	2.03049	0.00126928	0.0128256	3.8059	4.78649	3.13995	31.9226
MICALL2	AGGCGTGAAGAGGGCCTCGG	2.69008	2.02487	0.0988144	0.264182	0.864977	0.356757	0.774792	4.20835
NDST4	TCAAAATTTACTGCGCACTC	2.68139	2.01827	8.06677e-05	0.00156678	5.2187	5.26216	16.5969	25.8592
DNAJC18	CTCTCAGGAGGTGTGTCTTC	2.67976	2.01704	6.97265e-05	0.00139278	9.1111	6.98649	51.4625	13.7879
EPS8L1	CTGACCCGCAGAGCCGCGCC	2.67841	2.01601	0.00544611	0.0370249	3.63291	5.76757	2.69138	35.3003
STK17B	CGAGATTGCTGTGCTTGAAT	2.67651	2.01456	1.50102e-14	4.97406e-12	14.5605	13.4378	69.0381	44.2154
C6orf226	GGGACGCTGTGGGTTCGCCG	2.66771	2.00788	0.00138017	0.0136599	2.5661	2.28919	16.393	3.21164
C19orf47	TGCCGGCTTCCTTAAAGAAC	2.66611	2.00668	3.95933e-05	0.000884369	5.30519	4.28108	30.7062	7.91835
CHEK2	AAGAAGCCTTAAGACACCCG	2.66486	2.00573	1.39984e-15	5.76155e-13	19.116	17.0351	60.8008	84.3332
GPBP1	CGACGACACAACTCTTCAGA	2.65978	2.00187	1.42565e-05	0.000384009	3.05625	3.06216	17.6979	6.89395
BRD3	GACTAGAAAATAATTATTAT	2.65926	2.00147	0.00640095	0.0415576	1.2398	1.42703	9.58296	1.16283
OR2B2	TTCGTTGACCTTCAGCAGAC	2.65729	1.99998	0.0201787	0.0928325	8.7651	6.33244	46.7322	13.7048
OR8B2	AAGCTCTGATTAAAATTCAG	2.65552	1.99864	2.47038e-06	8.97416e-05	2.96976	3.50811	9.13439	16.7227
GBA2	TAAGCTGCCAACGACAGAAC	2.65476	1.99806	5.24357e-06	0.000168323	6.97748	6.6	16.3522	37.8475
LMAN2L	CTTGGCAATCTGGTACACAA	2.65456	1.99791	0.000400482	0.00530955	7.6983	7.7	6.60612	54.847
SH3BGR	TTATGACCAGGGATCAGAGA	2.65399	1.99748	0.00326212	0.0257326	2.42194	3.0027	19.4921	2.24261
ID3	TTGTCATCTCCAACGACAAA	2.65143	1.99554	0.000166791	0.00271967	4.29605	4.19189	26.8731	7.06007
NR2F2	TGGCGCGGCACGTGTAGCTC	2.65049	1.99482	5.70205e-07	2.5964e-05	3.37341	5.29189	21.1641	13.428
HEYL	CCAAGCGTCGCAATTCAGAA	2.64814	1.99304	0.000350104	0.0048002	3.08509	2.94324	4.60798	19.3529
CLDN22	AGAACTGTAGCTCAACTAGC	2.64788	1.99284	0.00136525	0.0135558	3.8924	3.03243	19.9815	7.64148
C9orf170	TCCATTTGCACCGACTGAGC	2.64724	1.99235	0.000367132	0.00497838	7.7848	8.62163	58.8434	6.53402
SHB	GGGGGAGAGTGCTGGCTACA	2.63934	1.98636	0.000867295	0.0096064	5.68002	5.67838	3.95552	41.0038
DGKA	AGGAGGTTGAACACCTGTCG	2.63739	1.98488	0.000156071	0.00258329	9.42825	9.06757	63.1252	10.1886
LRRC37B	GCCTGTTCGCAACATGAGCT	2.63716	1.98471	0.000767317	0.00877373	9.31292	8.5919	65.368	5.59268
CAMKMT	TCCCAGGGGCGCCGAGACTA	2.63425	1.98249	0.00148103	0.0143676	2.85443	4.31081	20.7563	7.6138
AMDHD2	CCCCGAACCCACGTCCTCCG	2.63306	1.9816	3.38911e-11	5.11685e-09	34.1666	31.0973	67.9371	189.68
TUBAL3	AGCTCTTGTCTCACAGAAGA	2.62998	1.97926	3.44862e-05	0.000795595	3.43108	4.13243	20.2262	9.6626
ARID2	GTAATACTGTTTTAAAGCAA	2.6295	1.97889	0.00319634	0.0253211	1.55696	2.40811	10.9694	4.70671
LGI1	TCTCACAAGAGCTGCAGCGA	2.62884	1.97839	9.27063e-05	0.00174094	3.69057	3.27027	20.1446	7.36462
ROR2	CTGGATCCGAACGACCCTTT	2.62842	1.97807	4.08378e-08	2.66825e-06	8.99577	9.18649	51.014	20.7372
TNKS2	CCTTTCTGCCATCACTTGCG	2.62801	1.97776	1.79429e-05	0.000461932	12.3115	12.546	14.1909	83.641
ZDHHC2	TTTTAACTTACTTCTTTTGA	2.62739	1.97729	7.24606e-07	3.16084e-05	9.13993	7.78919	52.0334	14.7569
SOCS2	TTCGCCAGACGCGCCGCCTG	2.62557	1.97591	4.80739e-05	0.0010324	1.06681	1.30811	5.42355	3.95918
LY6G5C	TTCAAATACCCGAACTTCTC	2.62156	1.97287	0.000199924	0.00312805	6.2855	7.01622	43.2253	9.08118
MPLKIP	CTAACACGCCCTGATCCAAA	2.62112	1.97253	0.000500727	0.00630117	1.84529	1.9027	4.28175	10.4101
ARHGAP10	CTCTTTTCTGAATTTTTCCA	2.61987	1.97158	2.07111e-05	0.000523604	5.59352	4.45946	30.9509	8.58283
CNDP2	CGGAGAAGAGAGGCGAAATC	2.61405	1.96717	9.77986e-06	0.000279013	12.8882	10.5541	69.3643	22.3984
MTMR4	GGGGGAACAGATCCTTGGCT	2.61264	1.9661	0.000592441	0.00718388	2.36427	1.75405	11.785	4.37447
KRT32	GAACATTGATAATGCCAAAC	2.61261	1.96607	1.0114e-08	7.82704e-07	7.38114	7.67027	18.3096	40.4223
DPYSL4	ATCAAGACCATTGACGCCCA	2.60966	1.96383	0.000239834	0.00359411	9.16876	7.22433	9.05284	54.847
ACSS1	ACGAGAGTGTCCCGCGCCAG	2.60729	1.96204	1.89616e-06	7.19484e-05	10.7834	12.0405	71.5256	17.5256
GALNT12	GGCGCGAGCCGGTCATGCCG	2.60302	1.9588	0.000109976	0.00198656	3.17158	2.31892	15.8629	5.56499
KIRREL	TTGTCTCATAGCGACTCTCG	2.60076	1.95708	8.07386e-08	4.83975e-06	10.6681	8.38379	38.1279	35.8818
CACHD1	TACACTGAGAAAATCTCAAA	2.59744	1.95456	0.0118084	0.063864	1.26863	2.91351	0.815571	15.366
SPATS1	TACTCGTCTGCAACTTAAGC	2.59663	1.95395	0.00436931	0.0316866	7.40997	7.87838	3.54773	55.6499
MIA3	ACTACCTGGATTAAATCTTT	2.59499	1.95271	0.00145866	0.0142254	3.9789	4.4	29.1974	3.32238
FAM107A	GGATTCCACTCTCTGTATTC	2.59379	1.95179	4.93897e-05	0.00105505	11.5042	10.7027	12.8045	73.0371
VASP	ATTCCTTTCGCGTCGTGGGC	2.59263	1.95091	1.45014e-07	8.11227e-06	8.07312	10.673	53.9908	18.6054
ATG2A	CACTGCACAGTGCGCGTGTC	2.58819	1.94754	0.00121263	0.0123966	2.88326	3.65676	3.50695	21.6786
TSNARE1	AGCGGAGCCTTCAGTCCTTA	2.58447	1.94472	0.000116302	0.00207263	3.34458	3.74595	5.26043	21.9831
TPCN2	TCATAGAGGAGTTCTGCAGC	2.57721	1.93921	0.000893025	0.00982906	6.08367	6.48108	5.66822	42.4712
IGFL3	GGTCTCCTTTAAGGATAAGA	2.57402	1.93679	0.0167303	0.0814264	0.864977	0.445946	0.407785	4.59597
PI4K2B	CTCTGCTCTCAGCATAATAT	2.574	1.93677	3.55587e-09	3.15194e-07	5.59352	5.17298	26.3429	14.9784
LYST	GTAGTAAGCGCAAGCACTGA	2.57142	1.93481	6.0374e-06	0.0001892	7.06398	6.92703	40.697	12.9019
SLC13A5	GCGTAATTACCGTGCAGGCT	2.56973	1.93353	0.000152442	0.00254014	16.5499	19.7108	105.616	32.9747
C4orf26	CCAGCATACCAGTAACCAGT	2.56709	1.93153	3.68494e-05	0.000834036	5.99718	7.22433	11.1733	39.2041
SEMG1	GGAAAGTACAAAGATGATGT	2.56302	1.92844	0.000643407	0.00769077	2.7391	2.28919	4.15941	14.9507
TNP1	TGGGGGCTCACAAGTGGGAG	2.56177	1.92749	9.50495e-08	5.56845e-06	5.82418	6.54054	29.279	17.8301
ARAP2	CGACCTGTACCAGAGATTCC	2.55728	1.92409	0.000170826	0.00276726	8.64977	9.81082	60.7193	9.44111
SOX5	GGGAACTTTGGCGAAATAAA	2.55191	1.92001	0.00011147	0.00200811	4.35372	4.1027	26.8731	5.23276
ABRA	ATGTCCACCCGCCTACACAA	2.55047	1.91892	4.8355e-07	2.2626e-05	5.68002	4.81622	24.9565	14.8123
CD276	CACGGCTCTGTCACCATCAC	2.55	1.91856	1.08498e-08	8.33655e-07	18.3952	17.3324	102.028	33.1962
POU2AF1	ATACCAGGGCGTCCGTGTGA	2.54356	1.91368	8.87884e-08	5.24004e-06	4.58438	4.22162	14.6803	18.4946
NODAL	TCACCATAAAGACATGATCG	2.54099	1.91172	1.45602e-08	1.08126e-06	20.4711	21.0189	37.1085	118.886
SLITRK3	GTATGCTACTAGATCGAGAG	2.53959	1.91066	0.00749937	0.0464119	0.922643	0.891892	6.11678	0.775223
ZNF781	CAGTGTGAATTCGATTATGT	2.53701	1.9087	3.84808e-06	0.000129515	10.8122	10.4351	15.2104	64.4819
PHOX2B	ACCCCCAAGCGAATCCGGGA	2.527	1.90111	0.000167948	0.00273297	4.15189	3.03243	17.4532	9.44111
ANXA1	CACGTTACCTTTAACCATTA	2.52445	1.89917	4.92782e-07	2.29914e-05	17.0977	18.3433	32.215	99.893
POLB	GGTTGATTCTGAAGTGAAGC	2.52189	1.89723	0.00122774	0.0125174	3.8059	3.47838	23.203	4.01455
NECAB1	CTGAGGAGAGCAGACAAAAA	2.52139	1.89685	0.00407126	0.0301837	2.79676	1.96216	14.8026	2.99015
MRPS9	CAGATTTTTCCAAGACAAAG	2.51976	1.89561	0.0113641	0.0620582	1.38396	0.743244	5.74977	2.21492
TBX21	CATATCGTTGAGGTGAACGA	2.51486	1.8919	0.00129968	0.0130657	5.01687	5.64865	3.95552	35.5772
TAOK1	TCTGCTTCGGATTTACTAGA	2.51399	1.89123	2.99787e-09	2.72078e-07	7.92896	8.32433	40.0853	20.3219
SPO11	CTGTACTAATTTATAAATCA	2.513	1.89048	0.000103001	0.00189301	5.39169	4.22162	26.9546	8.77663
LIMD2	CCAGAAGACCGTGTACCCCA	2.51035	1.88848	0.00049047	0.00619807	10.3221	9.33514	65.4903	7.39231
TRIM72	CTCTCTCCAGAAATACTGCC	2.50743	1.88625	4.18749e-06	0.000138907	6.11251	6.12433	30.3392	14.9784
LY86	AGCCGCCTCACAGATGGGAT	2.50623	1.88535	4.03913e-07	1.94634e-05	12.0232	13.7946	71.9741	23.5336
WBP2NL	CATTGAATTTGCCCAGTTGA	2.50254	1.88255	2.3371e-09	2.17924e-07	14.5316	16.3514	80.4561	33.5561
LRP10	TTGCCCCCGGGCAGCTGCAG	2.50239	1.88243	0.00137185	0.0136067	2.27777	2.67568	15.659	2.68559
TMEM5	ACCCGGCCGGCGCCTGGCGG	2.50139	1.88167	0.00226858	0.0197209	1.98945	2.28919	8.9305	6.86626
CNGA1	GATTGTACCAGATATTGAAA	2.49859	1.87954	0.000114444	0.00204766	4.84387	6.18379	30.747	9.91178
UBE2J2	AGAATCCTTACCTTCATAAG	2.49819	1.87924	0.00322416	0.0254946	4.84387	3.38919	27.1585	3.21164
COL4A3	CCGCCGCCAGGAGCACCAGC	2.49273	1.8751	0.0118773	0.064129	1.64346	2.37838	1.01946	13.7048
PANX1	GCTGCGAAACGCCAGAACAG	2.49231	1.87479	4.7772e-07	2.24019e-05	4.23839	4.87568	14.9249	18.4946
LYPLA1	TTATAGGTGATTTTCCTGCA	2.49139	1.87408	0.000238687	0.00358274	14.301	14.8946	94.1984	12.9296
C21orf58	GGCTCTCACCTGGCTCGAGG	2.48918	1.87241	0.0231036	0.10175	3.45991	2.52703	0.693235	21.2079
SETX	ACAAGCCAATTGCTCCTTTC	2.48679	1.87059	3.20147e-07	1.5975e-05	16.0309	15.1027	88.2448	25.7485
GLI1	GCCCAGATGAATCACCAAAA	2.48666	1.87049	0.000159286	0.00262507	4.44022	4.60811	15.7405	17.3595
CCNF	TTTCGAAGCTGCTGTGAAGC	2.48583	1.86987	4.42907e-05	0.000966246	4.35372	5.11352	24.6302	10.0502
ZNF501	GAGTAAGATTTGACTGTTTA	2.48412	1.86857	0.00148867	0.0144179	6.40083	5.17298	5.87211	36.3524
C9orf100	CCGGAGGTTTGTACGGCTTC	2.48318	1.86785	9.03625e-05	0.00170685	6.4585	5.91622	37.2716	8.00141
ATPAF1-AS1	ATTTGGACATCCCCGAAGGC	2.48264	1.86744	0.000122775	0.0021588	5.50702	5.47027	33.153	7.00469
MID1	ACCTCACCAACCTTATTAAG	2.48182	1.86682	1.40174e-07	7.86277e-06	5.36286	6.83784	22.6729	21.8447
IDE	TCAAAGTTGAGACAAGCCTT	2.48065	1.86593	0.00204892	0.0183042	3.48874	4.48919	3.4254	25.61
LPCAT3	TCACGTCATAGTCTTCAGTG	2.48036	1.86571	0.000585974	0.00712245	2.33544	3.24054	3.9963	16.2797
C3orf79	ACCCAAATGCCAATTTTATA	2.48024	1.86562	0.00416881	0.0306711	1.38396	1.99189	4.24097	8.05678
SUCLA2	GAACCTATTGATATTGAAGA	2.4793	1.86491	0.00210773	0.018707	3.34458	3.03243	19.8184	3.4885
ZNF280A	GCAGGCTGCGACACGTGAGC	2.47813	1.86402	5.91484e-09	4.91906e-07	7.95779	7.7	31.9704	25.084
TMEM47	GAATGATGGCAGCGCCGCCC	2.47727	1.86337	0.00107596	0.0113016	2.36427	2.61622	8.80817	9.33036
MYLK	CACAACTTCTAAATCGCGAA	2.47638	1.86269	9.62672e-06	0.000275618	5.30519	5.88649	25.7313	15.0338
FIGN	CGACCGTTCACTAGTCCTGA	2.47527	1.86185	0.000108381	0.00196452	9.31292	9.63244	49.0566	19.8789
RPTN	CTCTTAGATCAAGACCGAGA	2.47525	1.86184	0.000419635	0.00550698	1.09564	1.15946	2.89528	5.28813
IQCG	CCTAGTACCGTAGAAGAAGA	2.47496	1.86162	0.0037425	0.0284475	2.16244	2.43784	2.65061	14.0371
PLAGL1	GGAACGTCTTGCCACATAAC	2.47414	1.86099	2.03304e-05	0.000515188	6.57383	6.86757	34.4579	14.4524
DCAF5	GGGAACACTAAAGTGTTCTC	2.47143	1.85893	0.00756317	0.0467053	1.06681	0.891892	6.03522	1.13515
KLHL6	CCGCAGCCAGCAACTATTTC	2.46875	1.85691	0.000615103	0.0074114	5.82418	5.44054	35.6404	5.26044
TUBB2A	ACCATGGACTCTGTCAGGTC	2.4682	1.85649	0.00939577	0.0541369	4.15189	3.24054	24.7934	2.0488
ERCC6	GATGTCGGTCGATGTGCAGC	2.46666	1.85531	4.70203e-05	0.00101246	5.47819	6.6	31.6849	12.099
CHN1	CTGGCAGATTCTATAAACTT	2.46404	1.85333	3.30068e-05	0.000769433	6.91982	6.30271	34.7433	13.1234
C15orf32	TTATGAGAGTCAGCCAGGAC	2.46236	1.85205	2.26863e-06	8.35786e-05	4.81504	5.7973	16.1483	22.1492
CHEK2	TGAATCCACAGCTCTACCCC	2.46204	1.85181	2.99316e-22	4.71744e-19	78.1075	78.1	331.652	232.345
ADAMTS5	CCGGCCATACAACCGCGCCA	2.45987	1.85017	2.50141e-07	1.29415e-05	6.68916	7.64054	29.0343	22.6753
PTPN14	CGTTGTAGCGCCGTGTCCGG	2.45571	1.84701	7.20435e-06	0.000219077	8.13079	8.14595	16.026	42.4712
IL22RA1	TCACGGAGCTCTACTATGCC	2.45435	1.84597	0.001798	0.0166192	5.07453	5.08379	5.21965	31.2581
CPLX2	CATGGACTTCGTCATGAAGC	2.45291	1.84488	1.8377e-07	9.92065e-06	4.55555	5.85676	14.8026	22.5645
TMEM170B	AGAAACCTCAAAGTGTAGCG	2.4516	1.84389	0.00359564	0.0276077	3.48874	3.41892	22.469	2.40873
KPNA3	AACCCTAGAAGCTATATTGC	2.45143	1.84376	2.33922e-10	2.82744e-08	12.6863	13.1405	55.5812	37.2107
VPS54	ATGTAAAAGAGTCCTTTCGA	2.45132	1.84368	0.00675185	0.043103	4.61321	6.06487	2.40593	35.8818
C20orf194	TTTTCTGAAGAAGTACTAGA	2.44772	1.84094	0.000354285	0.00484622	4.72854	4.93514	4.9342	29.6246
GZMB	GGCCCACAATATCAAAGAAC	2.44751	1.84078	0.0291547	0.118944	0.864977	0.416216	2.20204	2.40873
CALB2	GGGACGCCGTCAGCTCGGCC	2.44356	1.83778	2.2853e-07	1.19962e-05	4.9592	5.88649	22.7952	16.0305
CCNK	ATATCTTGGGAATTGCTTGA	2.44077	1.83567	0.000773988	0.00881465	3.08509	3.62703	4.28175	19.6298
C9orf114	AGGCGTGCGTACAGCTGGCC	2.43947	1.83468	2.36087e-05	0.000582501	5.10337	4.75676	10.2354	24.8902
MYEOV2	GGACTTGGCAGCCAATGAAA	2.43648	1.83242	4.06483e-05	0.000903562	3.63291	3.09189	16.6376	7.39231
ATPIF1	TTGGCGGCGCGGACGTGGCT	2.436	1.83205	0.0108781	0.0601825	3.86357	4.28108	5.58666	23.3951
VEZF1	TTCTTGACAGACTGGGTCAC	2.43512	1.83138	7.97836e-11	1.08997e-08	14.647	15.073	49.0566	56.702
NDUFC1	TTAGAGTACAAAAGAAGAAA	2.43262	1.82949	0.0355973	0.135647	1.06681	0.772973	0.489343	6.03567
ADRBK1	GGCCGACGTGAGCTACCTGA	2.43243	1.82934	0.000102385	0.00188474	5.62235	5.76757	9.58296	30.8428
TTLL13	ACCAACTGCAAGTATGAGAG	2.43139	1.82855	0.028909	0.118247	1.84529	1.21892	0.734014	10.1333
C2orf50	GGAACTGTGTCCGAAAAGAG	2.43105	1.8283	0.0204428	0.0936142	4.18072	5.35135	1.26413	32.5594
A4GNT	CAGCTCGGATGCATCCCGCC	2.42788	1.82589	0.000172729	0.00279109	11.9655	12.9324	73.8092	14.5631
TSPAN8	TGATCCTAGCATTAGCAATA	2.42719	1.82536	2.23387e-09	2.09203e-07	7.64063	7.78919	24.6302	30.0399
SAV1	ATACTGCAGAAATTCCTGAC	2.42322	1.82235	1.20973e-11	2.06803e-09	16.8959	19.9487	45.305	84.8869
STXBP3	ACATGATTTTGCAAGTAAAT	2.41349	1.81497	0.0196568	0.0910672	4.12306	5.7973	3.18073	31.7011
SH3BP5	GACCAAGACCAGGAGCGAGC	2.41332	1.81484	0.0168568	0.0818431	0.691982	1.45676	0.693235	6.83858
TAB3	ACTTACCGTAGGGATCGCAG	2.41184	1.81372	0.00116899	0.0120631	8.41911	6.74865	45.6312	7.77992
ZNF511	CCGACGTGCCTGAGAAGCCC	2.40874	1.81137	0.000222008	0.00339308	1.55696	1.60541	7.05469	4.09761
HIF1AN	TTGACAATCCCGACTACGAG	2.40769	1.81057	0.000181001	0.00289032	6.68916	6.24325	37.8833	7.58611
YIPF5	GATGAGCCACCTTTATTAGA	2.40686	1.80993	4.65442e-06	0.000152131	3.34458	3.77568	16.0667	8.97044
CBLB	CCCGTTTTGACTTTTTCATA	2.40397	1.80775	3.34709e-09	2.99565e-07	9.48592	8.82973	28.5042	35.6049
DDX60	TGTGAGATATCATTTAAGCC	2.40273	1.8068	0.000280385	0.00405419	3.9789	4.1027	6.076	22.1492
ANK1	GTGACCCGCCATGGCTCAAG	2.4016	1.80594	1.53353e-06	5.99488e-05	6.71799	4.01352	14.6395	22.8691
UHRF1BP1L	TCAGAACTCACCAAACAGAT	2.40027	1.80494	1.48152e-06	5.83037e-05	6.372	7.46217	13.9055	34.359
HMX1	GGGCTTTCGTGGTAGAGCAC	2.39975	1.80454	0.0144788	0.0736404	2.7391	2.22973	0.937906	16.3904
NAT8L	GGTCTGCGAGACGAAGATCG	2.39892	1.80391	0.00116576	0.0120394	4.98804	5.20271	4.77109	30.7597
WNT11	GCTGCTTGCAGTGTTGCGTC	2.39851	1.8036	0.00213411	0.0188806	4.93037	5.14325	30.013	5.23276
C12orf57	CTTGAGCGCTGAGCAAGCAA	2.39665	1.80219	0.00199623	0.0179458	1.90295	2.31892	3.4254	11.2684
ALS2	GTGGCTGCTACTTATGAAGC	2.39648	1.80206	0.0261481	0.110306	3.45991	3.41892	22.469	1.57813
GRXCR1	TCTCTTCAAATTTTACGCGA	2.39027	1.79735	0.0060106	0.0397627	2.82559	3.21081	17.1678	3.87612
GALR3	GCGTAACGCCCGCGCCGCAG	2.3882	1.79577	0.00776727	0.0475612	3.83473	3.8946	2.24282	24.558
SLC7A7	CATGTCTAGCACAGTATAAT	2.38741	1.79518	8.78609e-05	0.00167329	6.14134	6.30271	33.3161	9.96715
CYB5D2	AGGTCCCCACGATTTCTGTG	2.38462	1.79306	0.00188354	0.0171998	5.62235	5.94595	33.9685	6.20178
C2orf40	CTGATGCTTCAAAAACGAGA	2.38391	1.79252	0.0119113	0.0642592	0.720815	1.27838	6.15756	0.830596
CNTNAP5	ACTCTCCAGTTGAGTTGAGC	2.38306	1.79188	9.35656e-06	0.000269315	6.372	8.05676	13.987	35.9094
HLA-C	GACACAGAAGTACAAGCGCC	2.38253	1.79148	0.000177798	0.00285161	5.33403	4.84595	27.5255	7.8076
FAM187B	GCCGGGCGAGTGTAAACGCC	2.37856	1.78846	1.89472e-05	0.000485084	4.64205	3.95406	20.6747	9.10887
COL11A2	GAGGTTGAGGCCGCCCAGTC	2.37837	1.78832	5.16696e-06	0.000166222	9.25526	9.60271	40.5339	24.6687
UMPS	CTGAGAAGCTTCGATGCAAC	2.37712	1.78737	2.12195e-08	1.5068e-06	6.42967	7.01622	27.3216	19.1591
S100A3	GGCAGTCCTTGAAGTACTCG	2.37326	1.78444	0.000490834	0.00619961	11.2159	10.0189	9.29751	63.7898
SLC9C2	GGCTGCCCGCAGAGTAAATC	2.37292	1.78418	0.00867522	0.0512225	2.24894	1.45676	8.76739	4.04223
ANO2	GAGAAAATCTTCATGCCTGA	2.37244	1.78381	6.83327e-05	0.00137002	3.66174	2.91351	13.8647	8.83201
ST8SIA1	CAGCTAATCCCAGCATAATT	2.37227	1.78369	2.73644e-07	1.39894e-05	10.8411	9.03784	49.6683	18.9099
SHISA3	GATGGAGCCGACGATGAGAA	2.36948	1.78157	0.00320544	0.0253745	1.35513	2.37838	9.62374	3.26701
DISP2	CTGTCCGGGGAGCCGCCGTC	2.36514	1.77828	0.00125054	0.0126799	4.15189	3.15135	17.861	7.25387
CSAG1	GGAAGCTCGGGGAGACCAGG	2.36407	1.77747	0.0213176	0.0963976	1.70112	1.48649	0.937906	9.96715
GPR146	GTGCCGCGTGTTGTACACGC	2.36394	1.77737	3.01357e-06	0.000105949	3.57524	5.61892	12.9676	18.5223
ZNF165	GGGGTTCTGATGAATCAAAA	2.36299	1.77665	0.00874181	0.0514891	1.03797	1.04054	6.36145	0.830596
PITHD1	ACGACAAAGGTCTTTTATAT	2.35826	1.77306	0.00515925	0.0356067	5.44936	5.17298	32.8675	3.51619
FBXO42	CATCTCTTACCTGAAGCCAA	2.35637	1.77162	3.80886e-13	9.3229e-11	14.6181	15.0135	53.0121	48.2023
NPFF	AAGGTTTGGCAGAAATACCC	2.35561	1.77105	2.66968e-05	0.000644422	3.66174	5.02433	11.0102	18.6054
PARN	TTTGTTAATGCAGAGACTGA	2.35345	1.76941	0.00760966	0.0469117	1.44163	1.57568	9.41984	0.941342
ZP1	GGGGCACTCACCCGTCTGAC	2.35331	1.7693	0.00154013	0.0147811	3.83473	3.41892	19.7368	5.06664
DPEP1	CCGCATGTGCCGGATGTACC	2.35165	1.76804	1.37037e-06	5.4763e-05	13.2342	15.1324	75.1549	21.5955
MAU2	AATTTAACATCTTCGAACTG	2.35067	1.76729	3.46832e-10	4.05747e-08	12.8305	11.1189	51.6664	29.9845
CYP4F3	GTCAGCTGCCATTGTACCAA	2.34996	1.76676	0.0121708	0.0651962	4.23839	4.45946	22.1427	7.50305
MMP9	GTCGCTCCGACGGCTACCGC	2.34586	1.76364	0.00130858	0.0131222	3.77707	4.19189	22.1835	4.95589
C6orf118	AGGAAGCGATGGCGGAGGAG	2.34522	1.76316	0.00100959	0.0107904	2.16244	2.73514	2.89528	13.6772
C14orf129	GGGGCTGAGTGTATCCAACA	2.34335	1.76174	0.000141214	0.00240109	3.08509	3.12162	5.83133	15.1722
GALNT2	CTTAGAAATGATCGACGAGA	2.34312	1.76156	0.000961757	0.0103926	7.20815	7.10541	6.2799	42.1943
LAMP2	GTACAAGCTTTTGTCCAAAA	2.34285	1.76136	1.51057e-08	1.11683e-06	7.81363	8.23514	26.8731	27.5481
NSMCE1	GGATTTTGCAGAGAATGAAC	2.34046	1.75955	0.00875352	0.0515252	2.01828	1.18919	1.22336	9.60723
MAL	GCCACCATCACGATGCAAGA	2.34035	1.75946	1.81295e-09	1.74072e-07	11.3024	11.2081	33.2753	42.9141
DDAH2	TCCTCACCCGGACAGCCTTT	2.33915	1.75855	0.000260572	0.0038268	6.40083	6.71892	37.3531	7.14313
KLF5	ATCCACTACTGCGATTACCC	2.33763	1.7574	4.603e-07	2.17111e-05	9.51475	8.44325	35.722	25.0563
CD200	GTGGTGCTGTGCACAGCACA	2.33505	1.75544	0.00108985	0.0114141	0.951475	0.981082	4.3633	2.21492
C14orf28	CCTCCCCAAGAAATTCCACA	2.33354	1.7543	6.54668e-05	0.0013249	3.66174	3.50811	12.6413	11.573
ELOVL7	ATCTAATAGCTCAATAAATT	2.33292	1.75382	0.00200092	0.0179804	3.74824	3.0027	16.9639	5.86955
RNF148	ATTTTGCACTCGATTCAGAA	2.33246	1.75348	0.00750499	0.0464286	3.31575	2.61622	17.3309	2.74097
OR4F15	GTTCTACTTTGCGAGCATGA	2.33138	1.75266	0.000112493	0.00202146	3.51757	3.53784	16.1483	7.69686
TMEM65	CGCGCCCCCCGGCGGCTTGC	2.33131	1.7526	3.46412e-05	0.000797958	3.14275	3.09189	12.5598	8.49977
RTN2	GAAGAAGTGCCGCAGCTGCG	2.32961	1.75132	0.000103644	0.00190228	5.47819	6.06487	7.50325	31.2858
MS4A10	GACCTTTTCTAAAACTTACC	2.3281	1.75017	0.000319202	0.00448891	3.05625	3.0027	8.27804	12.099
ARHGAP36	TCCGGCGCTTTTTCAGTCGC	2.327	1.74934	2.02138e-06	7.56339e-05	7.15048	7.16487	35.1511	13.0957
CFH	GCGGCATTTATAGATAGCCT	2.32555	1.74823	0.000156837	0.00259464	4.90154	3.53784	7.99259	20.3219
AGPAT1	CTCCACATCAAATACCTGTA	2.32538	1.7481	9.9908e-10	1.02313e-07	12.744	10.8514	49.6683	29.7077
ENTPD3	ACCTTCAAATGTAGTGTGAA	2.32401	1.74707	0.0217489	0.0977325	2.53727	1.87297	3.75163	11.0469
HMHA1	ACTCGTGGGCCCGCGGGCGG	2.32005	1.74406	0.000493356	0.00622174	7.00632	7.1946	39.6367	8.0291
PDE4D	GCTCCGAGAAAGCAAATCAC	2.31902	1.74328	0.000691691	0.00810598	4.23839	4.34054	22.7136	6.09104
ZNF451	TGTACTTACATCAGTATAAG	2.31821	1.74266	0.000116989	0.00208084	5.16103	4.75676	7.38092	25.7485
CREBBP	TCGACAATGCGGGAGCGAGC	2.31818	1.74264	9.46507e-07	3.97674e-05	7.32348	5.70811	27.9741	15.726
TRIM31	GATCCAAGTCTTGCAGCAAA	2.31683	1.74162	4.69823e-05	0.00101198	6.08367	6.15406	30.5839	10.4378
CREBBP	AGCGGCTCTAGTATCAACCC	2.31668	1.7415	1.23986e-17	8.25964e-15	14.2721	13.2595	47.5886	44.52
KLHL21	GTACTCGCGGGCCTTCAGCA	2.3162	1.74114	0.00680157	0.0433321	2.68143	2.64595	10.6432	7.1985
ESRRG	CTATGCAGACGATTATATAA	2.31605	1.74103	0.0651342	0.201373	1.4128	1.81351	1.22336	9.55186
IGLL1	CTGCTCTGCGATGCAGCTGT	2.31533	1.74048	0.0631602	0.197243	0.720815	1.04054	0.0815571	5.78649
RG9MTD3	CCCTTTATGAAGAGTGTGTG	2.31331	1.73895	2.33936e-05	0.000578518	4.93037	4.01352	18.595	11.3238
GEMIN6	TGAAGAAAGGCCCCTTAGAA	2.3117	1.73773	0.0127551	0.0673989	4.20956	3.80541	24.7526	2.0488
MRPL37	AAGGCGGTGTGGTCGTAAAT	2.31002	1.73645	0.00523402	0.035992	1.78762	2.67568	4.89343	9.96715
PLCD1	TTTGTCAGCTTTTCGCAAGC	2.30913	1.73577	0.00798644	0.0485125	1.84529	0.832433	1.67192	7.22619
DQX1	AGGAACACTAGCACATCTCC	2.30738	1.73444	0.000327312	0.00457696	7.92896	7.01622	40.2484	9.57954
ARRDC4	TAGCCAAATATGTCTGCGTT	2.30609	1.73347	1.75252e-05	0.000453529	7.15048	9.06757	33.2753	20.7095
CSHL1	GCTGCTCCACTGCTTCAGGA	2.30563	1.73312	0.00770594	0.0473427	2.45077	1.87297	11.418	3.01783
FBXO44	CATCAGAGGGGTTCGAGTTC	2.30553	1.73304	0.000126832	0.00221208	12.5998	11.3865	62.8397	16.9995
HAO1	GGCTACGGCCATGCAGCGCA	2.30283	1.731	0.000159562	0.00262761	7.66947	8.44325	42.8175	10.7701
CC2D1B	AGGGGTGGCCGCTGCCAAGC	2.30203	1.73039	0.00714143	0.0448344	1.12447	1.9027	8.27804	1.82731
MAPK7	CCAATGCCAAGCGGACCCTC	2.30185	1.73025	1.48342e-05	0.00039726	6.83332	7.75946	11.0102	37.3215
NARS	AAACTTACACATTTTGGCTC	2.29907	1.72814	0.000164469	0.00268854	7.15048	9.33514	9.82763	44.7138
RGPD4	GCGGTACGTCGCCTCCGTGC	2.29675	1.72638	1.2997e-06	5.20356e-05	7.20815	7.1946	31.3587	16.3904
AKAP3	GACTGGTTACAAAGCCAAAA	2.29656	1.72624	0.00865696	0.0511603	0.864977	0.981082	0.897128	5.17738
GDE1	GGAGCATGCATAATATCTTG	2.29601	1.72581	0.00177216	0.0164479	6.97748	4.87568	29.1974	10.0779
ABCA12	AGATTTTTTAAATCGTATTG	2.29551	1.72544	1.73819e-05	0.000450543	4.98804	3.68649	12.6006	16.0859
GRAP2	AGTAGTCTACCAGCTTATTT	2.2953	1.72528	1.70858e-05	0.000444651	5.79535	5.55946	13.1715	24.3365
RGSL1	ATTTTACTCACCAAGTTACA	2.29441	1.7246	0.000739739	0.00852679	4.72854	3.95406	23.0807	5.70343
GDF15	GAAACTTGCGCGGCTCGCCT	2.28953	1.7209	4.6592e-05	0.00100626	4.44022	3.50811	16.8008	9.4688
ADH1B	ATGCGAACTTCATAAGCCTT	2.28691	1.71892	1.00753e-09	1.03015e-07	10.4951	10.0189	36.823	30.7597
TDGF1	CAGTTCAAAGACTTTAGAAA	2.28663	1.7187	0.00365291	0.0279247	2.59493	1.9027	7.54403	7.28156
TNFRSF1B	CACCGTGTGTGACTCCTGTG	2.2865	1.7186	5.31614e-13	1.22687e-10	12.1962	12.9622	40.33	42.4712
RUSC2	GCTCGTACCATTACTGGGCC	2.28583	1.7181	6.61818e-07	2.94127e-05	6.74682	9.0973	18.1465	33.916
SLC16A10	AGAGCACCCCGCAAGCGTTC	2.2854	1.71776	0.00165892	0.0156516	3.69057	3.18108	16.8008	5.86955
TMC3	GGTTTCGTCTGCCCAAGACC	2.28401	1.71671	0.0028344	0.0231784	0.836145	1.15946	1.7127	4.81746
CETN3	AAAAAGAAGAGAACTGTCTG	2.28233	1.71544	0.000260001	0.00382101	8.04429	6.24325	38.3318	8.69357
SLC7A5	ATCATCGTGGGGACCATTAT	2.28217	1.71531	4.94269e-05	0.00105535	2.82559	3.32973	8.68583	11.5176
LRRC33	CCCGAATGTGAAGCGTCATC	2.28207	1.71524	0.000184274	0.00293002	7.6118	8.17568	42.0019	9.93947
ABHD3	TGGACCTGCGGATGTTGTCC	2.28193	1.71513	7.80694e-05	0.00152456	17.6744	13.527	28.6673	73.7293
CMTM2	GGTGATGATAAGCCTCAAGA	2.2819	1.71511	0.010447	0.0585088	2.53727	1.99189	1.63114	13.2065
B3GNT4	AGAATCTGACCTTTGGTAAA	2.28153	1.71483	0.000301906	0.00431326	5.07453	3.38919	7.87026	19.8789
XKR8	CTACGCCGACTTCCTCGCCC	2.28049	1.71404	3.00104e-05	0.000710833	7.09282	7.81892	13.7831	35.0788
NRG4	TTACAAATTAAGATGCCAAC	2.27895	1.71287	0.00254374	0.0214363	3.8924	4.07297	20.7563	5.42656
CCDC48	CCTGCACCGCGTGCGAGAGC	2.27848	1.71252	0.000755909	0.00866617	6.48733	8.56217	42.2466	7.17081
CASP6	TCCAGCAGGCAGCGTGTAAA	2.27825	1.71234	0.000116584	0.00207707	4.87271	5.05406	10.3985	22.0939
ACVR1C	AGGGTCGACAGTGCTCCTAC	2.27818	1.71229	8.91451e-07	3.77241e-05	38.2608	37.5487	194.799	53.7673
WFIKKN1	CCTGTGAGCGCGAGTGTAGC	2.2756	1.71033	6.04614e-05	0.00124386	6.2855	7.4919	32.3782	12.7912
RPL27	ATGCTCACCTTGTGGGCATT	2.27507	1.70992	0.00286349	0.0233467	5.88185	5.52973	33.6015	3.82074
GCNT1	AAGCGGTATGAGGTCGTTAA	2.27473	1.70967	0.000324605	0.00455102	3.74824	4.63784	18.7989	8.69357
SLIT2	ATTACGAAGACAGATTTTGC	2.27416	1.70924	5.28345e-08	3.33409e-06	9.88958	9.72163	41.9203	22.3154
KIN	GAAGTTCTAGAAAGTCATTT	2.2722	1.70775	5.6357e-06	0.000178429	6.71799	6.8973	15.4958	28.9324
KRTCAP2	CAACCAGGCCTTCAATAATC	2.27124	1.70702	1.99867e-06	7.50271e-05	7.6983	7.13514	22.7136	25.7208
MAOA	GCGTCTCGTTCAATATGTCA	2.26988	1.70599	0.000107589	0.00195465	4.67088	5.17298	15.8221	16.3074
TRUB1	ATCTCTTACCCAGAACTCCT	2.2669	1.70372	2.27613e-06	8.3807e-05	6.31434	6.18379	26.7915	14.0094
C14orf180	CGTGGGGCCCGCGGGTGTGC	2.2666	1.7035	0.0116733	0.0633029	1.67229	1.07027	7.95182	1.05209
FAM129B	AGAACTGGAGGAACTCCGTC	2.26569	1.70281	2.05905e-09	1.94239e-07	13.8396	13.1405	31.2364	56.5082
CFTR	TCCAGAAAAAACATCGCCGA	2.26391	1.70146	0.0044584	0.0321405	2.50843	3.35946	6.81002	12.2651
SYNJ1	GCGGCGCAATGCGGAAGAGA	2.26208	1.70007	0.000353531	0.00483796	5.93951	5.97568	9.09362	29.5692
MKL2	GAGGACGAGAGAACAACTAG	2.26067	1.699	0.00844242	0.0503081	3.28691	3.15135	16.9231	4.04223
ZNF212	GGAGCTCTACAGAAACGTGA	2.26035	1.69876	0.0140433	0.0721413	1.26863	0.921622	6.32067	0.858283
SBSN	GTTCCACACTGGGGTCCACC	2.25916	1.69785	8.97316e-05	0.00169841	10.6681	10.3757	55.6219	12.7635
DNMT3A	TGGCGCTCCTCCTTGCCACG	2.25499	1.69469	0.000155582	0.00257784	6.60266	4.75676	28.178	8.69357
CAMLG	TACTTTACAACTTGCGTACA	2.25364	1.69367	1.68513e-05	0.000440791	13.3207	11.1487	34.8249	44.3261
PYCARD	GGCTCTGGAGCCGCGCCAGC	2.25129	1.69188	0.0107864	0.0598032	2.04711	1.87297	1.30491	11.3238
SLC10A7	ACTTACCAAAAAACTTCCAA	2.25113	1.69176	0.0372949	0.139853	1.90295	1.42703	9.70529	1.10746
GATAD2A	GAACTCGTTGTTGGCGGCGC	2.24806	1.68943	0.0083738	0.0500515	3.51757	3.5973	19.7776	3.23933
MOCS2	TTACAACTCACCTACAAATA	2.24773	1.68918	7.32801e-05	0.00145076	5.36286	3.80541	19.0028	10.6316
CTNNA2	GCCTTTCCACTGTTAGCGTC	2.24602	1.68788	0.00118623	0.0121826	6.11251	5.76757	7.82948	30.3998
PDE12	GTATATTCGCCTCATTCAAA	2.24482	1.68697	0.0152494	0.0765102	4.58438	4.37027	2.07971	26.7175
PATL1	GTCTTTGGAGGATTGTCCTC	2.24464	1.68684	0.000149609	0.00250845	8.59211	8.50271	45.7943	9.35805
MPI	TTACCTTGTTAGGGTGTGCC	2.24309	1.68566	0.000101528	0.0018718	9.25526	9.45406	13.1307	46.9841
FAM178B	AGGCCCGCACCTGGAAGCCT	2.24207	1.68488	0.00144735	0.0141561	3.9789	2.55676	16.1075	4.98358
CNNM1	GAAGGCCTTCGCTTTGAAAA	2.24124	1.68426	0.053003	0.176319	1.81645	1.30811	8.48194	1.60582
CYR61	AACTTTGACCAGCCGAGGGT	2.24048	1.68368	0.000336335	0.00466388	7.35231	5.94595	8.52272	34.1375
VDAC3	CTCTAGGGACAGAAATCTCT	2.23735	1.68131	4.61048e-05	0.00099707	5.79535	6.42162	25.405	13.8433
CAPN12	GGGGTTGGAGCAGCTGTTTC	2.23699	1.68103	0.000560747	0.00688067	2.53727	2.14054	3.9963	10.9639
LENG9	GGGCTACGTCGACCGCTTTC	2.23668	1.68079	0.00158497	0.0151262	4.18072	4.42973	23.57	4.12529
FAM53A	TGCTCACCGTTGAGCTCCAA	2.23501	1.67952	4.44783e-14	1.33062e-11	26.007	29.2838	89.9982	87.1295
FAM218A	CGGCCGCCGGTCAGCGTATA	2.23499	1.67951	3.51623e-05	0.000806093	5.73768	5.32162	13.8647	21.5401
KRTAP4-5	GTCAGCTCTGAGCAGAGCTG	2.23409	1.67883	0.0128385	0.0676736	3.11392	3.24054	18.3096	2.10418
IFITM3	GGAGCACGAGGTGGCTGTGC	2.23301	1.67801	0.00309745	0.0247254	5.33403	5.20271	3.95552	29.7077
C3orf15	GCAGGTCGGGGTCTCCCAGC	2.23247	1.6776	4.52651e-05	0.00098385	3.54641	2.14054	9.78685	8.44439
FAM189A1	CAGCTAGTCAACTCCCTAGA	2.2321	1.67732	0.00699671	0.0441999	3.86357	3.86487	3.2215	21.4571
ATM	ATCATTAAGTACTAGACTCA	2.23043	1.67605	0.00278145	0.0228408	3.37341	3.15135	3.2215	17.581
RASGEF1B	GTTTTTTTTAGTCGAGAGAC	2.22987	1.67562	0.00188186	0.0171878	4.61321	3.86487	23.2438	3.93149
ATP6V0A2	CCTCACCAACAAATTTTCTT	2.22926	1.67516	0.00294257	0.0238457	4.06539	3.56757	19.4106	5.03895
PLP2	CATCTCAATCACCGACAGGG	2.2281	1.67429	0.0265199	0.111372	1.64346	1.48649	0.937906	9.02581
ETV3	TACAAAACAGAGTCATCCCC	2.22799	1.6742	0.00429748	0.0313135	7.90013	7.64054	3.91474	45.6274
NR0B1	CGAAGCGCAGCGTCTTCAAC	2.22779	1.67405	0.000766625	0.00876796	10.6681	11.4757	8.84894	61.741
NME5	GACCTAAGGAATGCACTTCA	2.22557	1.67237	3.39967e-07	1.68082e-05	15.5696	14.4189	28.3819	67.1122
IRF8	GAAGCCGCCGACCACCATTC	2.22511	1.67202	2.95259e-05	0.00070248	6.71799	7.72973	33.8462	12.2928
RSPH6A	AACAGAAGGCGCTGTTCACC	2.22509	1.672	0.000278812	0.00403658	4.87271	6.18379	9.46062	25.7208
PRSS53	CCAGACCTTACCACGCTGAG	2.22278	1.67024	0.000239375	0.00359141	11.9367	13.7946	12.8452	68.9672
PPA1	CTTACCTTATCTGCATAAAT	2.22222	1.66982	0.011309	0.0618359	4.03656	4.42973	23.4884	3.51619
DPY19L2	GATGACTTTTCGCACTGAAA	2.22145	1.66924	0.0148242	0.0749318	2.16244	2.43784	1.30491	13.2895
FHL3	TGACATACCGTGATCAGCCG	2.22134	1.66915	0.00234357	0.0202161	7.81363	6.92703	6.32067	40.5054
SLC7A8	TCTTACCACAGCGACGGCGT	2.22109	1.66896	1.01513e-10	1.3442e-08	15.4254	15.727	50.0761	49.0052
DGAT2L6	CCGAAATTACTTCCCAGTAA	2.22092	1.66884	7.45026e-05	0.00146911	5.99718	5.97568	16.7192	21.3463
ESYT2	GTCGACCTTCGTGAAACTAA	2.22014	1.66824	0.004356	0.0316128	2.88326	3.56757	13.987	6.56171
IP6K1	CGATGACGCGTCAGCTGAGA	2.21969	1.6679	0.00151301	0.0145924	4.98804	5.02433	4.5672	27.1882
H1FX	CGGGCTTCTTGTCCGCGCGC	2.21936	1.66765	0.000125759	0.0021993	3.34458	3.71622	9.74607	12.6804
DCHS2	ATCACTGATGCTCGTCACAT	2.2193	1.66761	2.96095e-08	2.02256e-06	19.8656	19.7405	78.7434	47.1779
LYAR	CTTCACTTATGCATTTCACG	2.21796	1.66659	3.65287e-05	0.000829975	9.88958	12.4865	14.5172	56.4252
HEATR7A	CTCAGGACCGCTGCTCGGTA	2.21647	1.66546	5.78699e-06	0.000182365	12.1673	12.1	18.1872	58.6955
STX7	CACCTCTGCATTTTCCACAT	2.21578	1.66493	1.20605e-08	9.142e-07	13.2053	13.4676	28.5858	55.8991
SLC17A6	GAATGGAATCCGTAAAACAA	2.21547	1.6647	0.00110651	0.0115418	1.52813	1.36757	5.99445	3.23933
ARHGEF7	ACTCTAAATAAAGTAACAGC	2.21513	1.66444	0.000383237	0.00513678	1.1533	0.832433	3.50695	2.82403
MCF2L2	TCGACAGACGAAGAGACAAG	2.21449	1.66395	0.00653879	0.0421883	2.62376	1.66487	2.56905	10.9916
EPB41L3	TTCGAGCTGTTTTGCAGCCC	2.21384	1.66346	0.000647947	0.0077336	6.31434	7.04595	6.03522	36.214
C3orf23	AACGTACCGGAAGTACTAAA	2.21246	1.66242	0.0289591	0.118365	2.16244	3.95406	6.48379	12.8742
UPF3A	GCGCGGCAACGGCCGCCCGA	2.21135	1.66157	0.0173501	0.0835677	1.03797	0.921622	0.856349	5.31582
CST4	TCCTGTGTGCAGACCTTTGG	2.20967	1.6603	0.00300273	0.0241704	6.22784	5.73784	3.7924	33.9714
PSIP1	ATTTCCTTACTCAGAAAATA	2.20825	1.65922	0.00100131	0.0107303	9.65891	6.83784	9.05284	42.9972
AGPHD1	ATCATGTTTCTGAAAGCCGC	2.20715	1.65838	3.56622e-09	3.15247e-07	21.3073	22.327	45.2642	92.3623
CRYBA4	CGGCCGTGAACTCGTGCCGC	2.20696	1.65824	0.00582252	0.0388585	0.980308	1.60541	2.69138	5.45425
SHISA4	GGTCCCTGCAGCAGTACCGA	2.20627	1.65772	0.0126325	0.0669459	1.35513	1.63514	3.05839	6.3679
IFI16	AGCAGCACTGTCAAAACTGA	2.20604	1.65755	5.13169e-08	3.25102e-06	13.4936	16.2622	51.1363	42.7757
FIG4	TATCTAGCAATTTTTACTTT	2.20595	1.65747	1.65069e-11	2.70726e-09	16.8959	18.6405	58.8434	53.2966
LCK	GATGAAGCCTTCCTGGCCCG	2.20511	1.65684	0.0255407	0.108459	3.48874	3.09189	1.59036	19.1314
HOXB13	GGGAGTCTCCGCGGGGTACG	2.20474	1.65656	3.43404e-05	0.00079365	4.15189	6.18379	20.8786	11.7668
HAPLN1	AGATTGTAGCGCCCCAGTCG	2.2044	1.6563	0.00268125	0.0222128	3.28691	3.38919	4.3633	16.6396
PLXNA1	TGCCGGCGAATACCACAGTG	2.20402	1.65601	7.81014e-11	1.07152e-08	11.9944	11.446	37.0677	36.8231
PAIP2	GTTTGTGGGAGATCTCGAGC	2.20398	1.65598	0.000912734	0.00999322	7.32348	6.83784	8.44116	36.1309
TMEM14C	AGGAACGTTTGGGTTTTCCT	2.20279	1.65508	9.21738e-05	0.00173397	7.12165	6.06487	9.17517	32.2825
CNTF	TCAGTGGAGTGAGCTGACCG	2.20163	1.65419	2.99885e-06	0.000105546	8.21729	6.80811	28.4226	18.9376
DLL1	GGTGTTCGAACTGAAGCTGC	2.20123	1.65389	8.29667e-06	0.00024447	3.8924	4.75676	11.9481	15.2553
NFE2	TGTCCCGGACTAGCGCTAGC	2.20062	1.65343	3.03789e-07	1.53124e-05	7.35231	4.6973	19.9815	17.9686
SPATA2L	GGCTCGCGCCTTCGAGCTTC	2.20039	1.65326	0.000153967	0.00255566	4.09423	3.50811	17.4124	6.5894
GDF5	TCTAGATGACCGAGGTCCCG	2.20028	1.65317	0.0420337	0.15118	5.30519	5.17298	0.897128	32.0333
IFRD1	GATGCATCTTCATCACTAAA	2.1992	1.65235	0.00648875	0.0419842	1.96062	2.73514	3.09917	11.6283
ANAPC16	AGCTAAAAACAGATTCGCAG	2.19911	1.65228	0.00010642	0.00194259	5.85301	5.58919	24.9157	11.13
GAS6	GGCCCCCACGCCCGTCACAG	2.19782	1.6513	0.00909887	0.0529679	2.42194	2.14054	1.83503	12.4589
PTRH1	GACTGCCGAGGAAGTCTACC	2.19696	1.65065	0.0141056	0.0723322	4.15189	4.22162	20.9194	5.42656
MSRB2	GCCAGACGTACCATGAGCCT	2.19469	1.64893	0.000144461	0.00243923	6.71799	7.13514	31.3179	12.2098
SAMD9L	GACCTCCTGCGTCGTCTAAC	2.19399	1.6484	3.81418e-05	0.000858177	10.6681	9.87027	49.3828	15.1169
CCDC102B	CAGGATTCTTCTACGAAGCC	2.19353	1.64805	0.0162145	0.0797264	3.40224	4.45946	2.12048	22.4815
APOO	TGCACCTACCTCTAGCCAAA	2.19072	1.64592	5.49894e-08	3.44743e-06	5.96834	7.28379	20.2669	21.2079
DECR1	CGATTCAATGTGATTCAACC	2.19045	1.64571	9.62471e-06	0.000275618	9.1111	7.87838	15.5774	37.5153
CCDC155	CCCGGTGGGTGGCCCCACTG	2.19042	1.64569	8.05285e-05	0.00156454	4.78621	5.05406	22.102	8.77663
NABP1	TCTCTAGGTATGCATCCATG	2.18867	1.64436	8.32716e-08	4.98696e-06	28.2559	24.6162	45.672	119.495
ATPIF1	GATGAACGATTTCTTCTTCA	2.18728	1.6433	2.52693e-05	0.000617344	8.15962	7.90811	18.5135	31.6457
SPAG16	CAGTATCTGTAGCCTGTTCT	2.18524	1.64176	2.90684e-12	5.85162e-10	13.5225	12.2487	35.2734	45.1014
ATG7	TTATACAGTGTTCCAATAGC	2.1849	1.6415	2.48196e-08	1.72454e-06	10.9564	10.227	26.5061	39.5364
CCRL2	TGTAGGGCGCCCACATCAGA	2.18046	1.63813	0.00107157	0.0112665	9.39942	10.1973	9.99074	50.9432
HSD17B8	CCGAGCGGTCAGTGTACGCC	2.1801	1.63786	0.0395037	0.145261	3.40224	3.98379	1.1418	21.817
MARCH3	TTGCAGTCGAGCGCAAACCC	2.1786	1.63672	7.21248e-06	0.000219118	13.6666	12.5162	19.2475	62.0732
CARHSP1	ATGTCGGGGCCGCCATCAGC	2.17856	1.63669	0.0249717	0.107006	2.6526	2.97297	1.26413	16.1966
ASPHD2	CTGCATGCTGCGTTCCATGA	2.17801	1.63627	5.38138e-07	2.47678e-05	17.3572	16.4405	76.7452	28.4618
PGLYRP4	GTTTACCTTTTTCAGTGAGC	2.17745	1.63585	0.000367435	0.00497867	3.40224	4.25135	9.62374	14.1478
NKX6-1	GGCGTTCAGGATGAGCTCTC	2.17658	1.63518	3.36838e-05	0.000782391	4.32489	4.93514	16.1483	12.6527
ATXN3	AGGAATGTTAGACGAAGATG	2.17583	1.63461	0.0467369	0.162231	9.0246	12.427	48.7304	17.9132
SUB1	GTTAGTGTTCGCGATTTTAA	2.17548	1.63435	4.09345e-06	0.000136357	4.15189	4.66757	14.8434	12.5697
AVEN	GATCGCCACAGCGAGCGGCC	2.17435	1.63349	0.0103553	0.0581245	2.96976	3.09189	2.40593	16.3627
PPP1R26	GGACGTTCATCTTCGCTAAC	2.1729	1.63239	9.1227e-07	3.85294e-05	10.9852	10.5838	28.0556	38.7888
FAM69B	CTGTCGCGGCCATGTCTGCC	2.17252	1.63211	0.000434804	0.00564756	4.49788	4.16216	20.5932	6.34022
B4GALT1	TGACCGAATTGCACACACAA	2.1708	1.6308	0.000131633	0.00227554	6.66033	6.06487	10.7248	28.6279
DLGAP1	ACTTGACGTCGTTGTTGCTC	2.17038	1.63048	8.86685e-05	0.00168569	8.15962	7.75946	16.7192	32.5317
FRYL	ATTGACCCAGATGTCAAACC	2.16912	1.62953	0.000541869	0.00670145	5.44936	4.54865	20.3077	10.687
TRIB3	ACTTCGAGCTCGTTTCTGGA	2.16752	1.62831	0.00185099	0.0169755	3.40224	4.04325	8.97128	14.0371
C5orf34	CTGAAGAGTTTCGAAAATCT	2.16741	1.62823	5.66091e-06	0.000178877	3.7194	4.54865	10.8063	14.7292
CERS3	TGTTTTGGACGTTTAAAGAA	2.16616	1.62728	0.00260852	0.0218116	3.60407	3.53784	16.2299	5.89723
ZZZ3	GACCAATATACCCATAGCCT	2.16559	1.62684	0.00032805	0.00458242	3.40224	2.61622	7.87026	10.7147
PDZD2	CACAGTACAGATCTCCATTT	2.16393	1.62558	2.34128e-20	2.65423e-17	28.5443	28.3919	85.8388	89.8428
CLSTN1	CCAGCAGCAGCCGGGCGGCC	2.16356	1.62531	0.00197604	0.0178116	3.08509	1.75405	4.52642	10.3825
SEC61A2	ATCAAACCAGATGTTACAAT	2.16082	1.62322	2.24418e-07	1.18288e-05	19.0583	19.6514	63.3291	55.9545
TAF1L	GGCATTTACGCACATTTTCA	2.15961	1.62231	0.00760124	0.0468687	5.27636	6.54054	3.46618	32.8639
AHSP	TCGGGAGCTCATGAGACTTC	2.15739	1.62062	0.000208845	0.00323114	3.95006	3.77568	17.9833	5.86955
NAP1L5	GCTCTTGGATCTTGGCGAGT	2.15599	1.61956	2.93838e-05	0.000699357	5.42053	4.78649	9.90919	21.4017
BBS4	TTATGACCCTACCAACTACA	2.15551	1.6192	2.37252e-05	0.000585153	5.39169	5.23243	17.4124	15.2553
SCIMP	CATCTACTTGCTTGTGTTTC	2.15457	1.61849	0.0143196	0.0730784	2.27777	1.84324	9.29751	3.40544
TSTD2	ATCCCCAATGGATCTGTGCC	2.15348	1.61766	6.83782e-07	3.01195e-05	15.6273	14.9838	24.9157	68.9118
TLR1	GAAGTTTCGCCAGAATACTT	2.15345	1.61763	0.0363066	0.137367	2.10478	1.84324	0.652457	11.4345
RASGEF1A	ATCGGGGTAATAGTCCACCG	2.15032	1.61526	0.00185924	0.0170269	2.91209	2.73514	11.9889	5.37119
ZNF280D	GAAGAAAGTAAAAGAAGTTG	2.14961	1.61472	4.54966e-05	0.000987265	9.22643	7.75946	16.393	35.5772
SARDH	GCCGGTTGGACGCGATGAAG	2.14828	1.61371	0.0188671	0.0885579	5.0457	4.42973	2.16126	26.8006
ZNF75A	ACAAGAGCTGCTCAAACTTA	2.14687	1.61264	0.000200795	0.0031394	6.2855	4.48919	9.17517	23.7274
NAP1L4	GATGCAGAATCCTCGAGTTC	2.14677	1.61256	0.00515426	0.035576	7.66947	6.80811	7.46247	36.7677
FAM102A	GTGTAAGATGAGTGCTAACC	2.14658	1.61242	0.000325312	0.00455698	6.11251	6.00541	14.1094	22.9245
TEX26	ATGATCTACCGAATTAAGGC	2.14647	1.61233	0.0093439	0.0539438	2.24894	2.58649	11.2957	3.54388
LRRIQ3	GTGACTCCATTCTTCATGAC	2.14599	1.61198	0.00012834	0.00223115	10.8987	9.03784	47.874	13.1788
CLYBL	GAAGGACCCGGGATTGCAAA	2.1459	1.61191	0.00137393	0.0136147	1.44163	1.33784	5.58666	2.96246
ADAMTSL1	GTGTGCCAGGAGTTGCCCGA	2.14566	1.61173	3.78597e-05	0.000852721	13.2053	14.2405	17.1678	66.6138
WFDC12	CCACTAGGTATAGAGAAAGC	2.14414	1.61057	0.00307912	0.0246432	3.20042	4.90541	3.7924	20.9033
CREBBP	CCCGCGTGACCAGTCATTTG	2.14396	1.61043	1.29025e-09	1.28665e-07	29.6976	30.8297	72.0557	112.684
DUSP26	CCCGGTTGGGGATGATGCCT	2.14378	1.6103	0.000150556	0.0025204	8.56328	6.98649	38.2911	9.30268
KCNA2	CCCGATGGTGCTGTTGGAAT	2.14334	1.60996	1.88133e-09	1.79106e-07	12.2538	13.3784	31.9704	46.2088
RTDR1	CAAGCCTACCTCTAGGCACC	2.14284	1.60958	3.24673e-08	2.19456e-06	16.6076	14.4784	45.672	49.199
SAYSD1	AGGCGCGCGCCATGGAACAG	2.14248	1.60931	0.0308827	0.12359	4.52672	4.6973	26.0167	2.18724
DENND1C	GCTCCCCTGCTGTGTTTGAT	2.14108	1.60825	3.41631e-06	0.00011755	9.65891	7.25406	30.3392	21.2909
PRRG3	CTCCATGCACTCTCGCTCGA	2.1406	1.60788	4.68263e-10	5.24414e-08	8.30378	8.71081	28.7489	23.1736
ARHGDIB	GAGCCGGGTGACAACGACAT	2.13788	1.60581	0.000155958	0.00258274	5.53586	4.90541	23.57	8.30596
DNALI1	TGTCCCAGATCCTACAAAGC	2.13412	1.60297	0.00260314	0.0217779	9.45709	8.71081	23.4884	31.7011
SOSTDC1	ACGTTGAATCAAGCCAGAAA	2.13336	1.60239	0.0600435	0.191149	1.84529	1.57568	10.1946	0.249179
TP53	CCGGTTCATGCCGCCCATGC	2.1331	1.60219	2.48044e-15	9.59781e-13	33.6476	37.073	92.6081	122.015
RP11-24B21.1	AATGACCTCACGAAGCACAT	2.13266	1.60185	0.00418993	0.030774	5.10337	4.13243	23.937	4.18067
DNAJA1	ATATGACAAAGGAGGAGAAC	2.13228	1.60157	0.000983886	0.0105851	3.11392	2.73514	10.0315	7.75223
CDKN1A	CCGCGACTGTGATGCGCTAA	2.13178	1.60119	1.01701e-11	1.8005e-09	16.8959	19.3541	40.8601	68.9949
RGS3	CGGCTGGGAGCGCTACACCG	2.13162	1.60107	0.0264114	0.111033	1.58579	0.951352	1.59036	6.09104
SSR2	CAGGTAAGTAATTGTTGCCG	2.13011	1.59992	0.00290373	0.0235872	6.97748	6.6	5.38277	35.7156
DEFB108B	CTTGAAACAGAAATCCATGT	2.12991	1.59977	0.00138781	0.0137102	5.96834	4.81622	26.9954	5.78649
SLCO1B7	GGCTTTACCACATTTCTTCA	2.12983	1.59971	0.000704123	0.00820702	6.97748	6.0946	7.29936	32.2548
MSMO1	TAGAAACTATTGATGTCCAT	2.12801	1.59833	0.000320966	0.00450783	10.0337	11.4162	13.8239	51.054
CAMSAP2	TCATACTGATCTGTGTAAAA	2.12764	1.59805	0.0234298	0.10261	2.19128	1.75405	10.8471	1.16283
SIX3	ACCGAGCGGCATGCGCTCGC	2.12756	1.59799	0.000976553	0.0105265	6.25667	5.58919	6.72846	29.0709
TP53AIP1	CTCTCGGTGATGCCTCCGAA	2.12676	1.59738	0.000900056	0.00988624	6.34317	7.78919	7.42169	35.2727
AMBRA1	TCATGAAAAATCCCAGCATA	2.12654	1.59721	7.13402e-08	4.33672e-06	23.8445	18.5811	81.4348	47.0394
PFAS	TACTGCTGGATGATGTTGCT	2.12648	1.59717	5.01109e-05	0.00106587	8.96693	10.9108	43.4291	16.8057
ZFYVE9	TGAGAATCCGGTACCCATAC	2.12624	1.59698	1.99313e-10	2.43928e-08	10.8122	9.57298	34.0501	27.6865
HSP90AA1	AAAACTTACAAAAAGAGTAA	2.12613	1.5969	0.0201881	0.0928628	1.61462	2.05135	8.11493	3.01783
BCL11B	CCACGAGAGCGACCCGTCGC	2.12528	1.59625	4.97393e-14	1.46763e-11	22.2011	23.1595	56.3152	80.7339
TTL	ATTCACCAACTGTACCAGCC	2.12484	1.59592	1.66689e-06	6.44601e-05	5.65119	6.03514	19.1659	16.1966
MAP3K2	CTCTATGTTCAAATTTGACT	2.12479	1.59589	0.000306699	0.00436053	4.12306	4.31081	11.9889	13.511
RBPMS2	GGCCGCTGACAAACAGTGTC	2.12463	1.59576	3.28115e-08	2.21089e-06	9.60125	10.4946	36.823	24.0042
EDAR	CGAGTACTACAACCAGACTA	2.12376	1.5951	0.000131082	0.00227027	7.17931	8.53244	18.0649	29.3754
MNT	CGTCCAATCTGAGCGTGCTG	2.12372	1.59507	1.40963e-09	1.39493e-07	17.5302	17.0649	49.3013	55.207
RFX4	TTGACCTACCTCATCAAAGT	2.12367	1.59503	0.000154652	0.00256571	5.42053	4.84595	22.0204	9.08118
SDK1	GCAACTTACATTCTGTTGCT	2.12359	1.59497	5.32631e-06	0.000170179	12.052	14.3892	20.0223	59.7476
MDFI	GGGCCGATGTACCAGGTGAG	2.12315	1.59464	0.0003456	0.00475864	2.62376	2.37838	6.97313	8.13984
BAI3	CTCGATCTGTTCATGAAAAA	2.12296	1.5945	0.0121277	0.0650355	3.37341	3.12162	17.7794	1.91037
KEL	GCTTACGAGGGCCACAGTTC	2.12256	1.59419	0.000113121	0.0020305	5.59352	5.38108	8.48194	24.5856
TXNL4B	GCCCAAGCTGACTAGCAAAA	2.12225	1.59396	0.0352854	0.134886	2.3931	1.66487	11.6219	0.692163
CYTIP	CACTTTGATATGCAAAATAC	2.12083	1.59288	0.024451	0.105474	0.691982	1.54595	1.10102	5.62037
ITGB1BP2	GCTAAATATATCCCAAGCCC	2.11987	1.59215	3.52449e-08	2.35635e-06	8.47678	8.47298	28.7081	22.4538
BRF1	TGGCGGCTTCCACGTGAATC	2.11912	1.59158	5.35312e-06	0.000170737	7.58297	7.81892	27.0362	19.436
SLC30A5	ATGTTTCACTAAATTTTTGA	2.11779	1.59057	0.000262521	0.00385105	5.53586	5.35135	22.5913	10.2717
STARD9	GGCAAAAATCAGGAATTTAA	2.11753	1.59038	0.0551658	0.181284	0.634317	0.564865	1.99815	1.63351
ANXA8L1	GACCCTCTACCAAGCCATGA	2.11532	1.5887	2.47328e-07	1.2837e-05	9.80308	8.85946	30.6247	25.5547
JAKMIP3	TTTCGGGGCCGCCATCACGC	2.11465	1.58819	0.00212347	0.0188096	5.18986	4.87568	26.1798	4.18067
PRR12	CAGTGTCGAAGAGTCCAGAG	2.11424	1.58788	0.000265604	0.00389097	3.08509	3.50811	12.3967	7.47537
DLG1	CACCTATTAAAGCCTGAAAG	2.11386	1.58759	1.31747e-05	0.000359213	9.91841	13.2595	18.5135	51.054
PDCD10	ATGATGTCTTGTGTGAGACC	2.11358	1.58738	0.000139374	0.00237694	6.97748	7.34325	31.8888	11.2407
APBA1	AGGCCGCCGTAGTCGGCATA	2.11288	1.58685	0.000339004	0.00469282	3.57524	4.1027	12.6821	10.4101
ANKRD27	GCTCGACAGGCTTCCTTTGC	2.1126	1.58664	4.42454e-08	2.86038e-06	14.2433	11.6838	50.2799	27.7142
TMEM51	TGAAACCGCTGAAAGTTCGA	2.11194	1.58613	1.12997e-05	0.000314054	6.71799	7.90811	29.0751	14.923
AHNAK	GCTGAAGACTTCACGGGTCC	2.11189	1.58609	6.9623e-06	0.000212919	19.5485	19.8	92.7304	25.5547
TULP2	GTCTCCGAGAATCCGACGCA	2.11131	1.58565	0.00210463	0.0186889	9.45709	11.0297	8.84894	52.5767
HADH	CCAGAAGACATTTGAATCTT	2.1111	1.5855	1.56763e-09	1.53019e-07	17.2131	19.8	53.5422	57.5326
SP4	GTTCCGGTCCAAATTAGACC	2.11089	1.58534	2.97351e-05	0.000706417	4.64205	5.55946	10.684	19.8789
NNAT	TTCGCTTTTCGAAATCCTCC	2.11022	1.58483	4.42653e-08	2.86038e-06	8.30378	7.96757	21.2048	27.5758
ELOVL4	TCTCGGTCCTTCATCCATTT	2.10695	1.58235	9.76346e-08	5.69409e-06	7.64063	7.9973	24.7118	22.1492
HS3ST4	CGCATAGATCCCTATTCGAA	2.10677	1.58221	0.000133375	0.00229584	12.1097	12.1892	24.1817	48.5345
C3orf19	TTTACCTTGTTAGTTGTTTT	2.10654	1.58203	7.89102e-07	3.39936e-05	12.8017	12.7838	52.5228	24.198
SPEN	CCGTCACTTCATGCACGAGA	2.10482	1.58073	0.00400123	0.0298082	3.34458	4.51892	5.17888	18.3008
PTPN3	CTGAAGATGGATATTTGCGA	2.10438	1.58039	7.82107e-08	4.7013e-06	15.6849	13.9432	57.7424	30.9812
CD226	GATGAGATTGACTGTAGCCG	2.10306	1.5794	0.00631723	0.0411837	3.69057	3.83514	2.97683	19.4636
ENPP6	TGTAGTTCCCGATCATCTGA	2.10218	1.57872	1.14816e-05	0.000318287	7.66947	8.11622	26.2614	20.931
M6PR	CGCTAGGGTGTGTCGATTGC	2.1009	1.57776	0.0010612	0.0111863	2.88326	1.99189	9.46062	5.1497
IVL	TCCTCCAGTCAATACCCATC	2.10053	1.57748	4.98375e-08	3.17707e-06	20.4423	22.4757	78.7026	49.4758
ZBTB7B	CCCAGAATCGAGCTAGAGAG	2.10004	1.5771	0.000204333	0.00318164	10.0914	7.93784	14.9249	38.8165
GGTLC1	GCTGACTGGGGAGCGCACCT	2.09928	1.57652	0.000308649	0.00437861	4.20956	5.02433	20.9602	6.67246
CRYAA	GGCGCTCGTTGTGCTTTCCG	2.09915	1.57642	0.0137097	0.0709677	3.9789	2.52703	17.2901	2.18724
ATXN3	ATCTTACTTCAGAAGAGCTT	2.09866	1.57605	0.000528279	0.00656226	6.74682	5.44054	28.0149	8.41671
EPHA7	CCCTCGAACCTCGACTAAAG	2.09655	1.57445	0.00364702	0.0278929	2.59493	3.18108	6.2799	10.9085
CCDC85B	GCGGGAGAACCTAGCGCTTA	2.09552	1.57367	0.000875438	0.00968166	3.57524	3.27027	11.2141	9.19193
TLR3	AGCGCTAAAAAGTGAAGAAC	2.09511	1.57336	0.0126591	0.0670341	1.67229	1.12973	7.13625	1.27358
PAQR6	CTTCCAGATGACCAACGAGA	2.09451	1.5729	0.0104873	0.058633	3.9789	4.6973	11.3364	14.4801
HIST1H1A	GAGCGTCAAGACTCCGAAAA	2.0945	1.5729	0.0108809	0.0601873	1.12447	1.84324	4.60798	4.23604
ZFYVE21	GTTTGACTTTCTCACCAGAA	2.09429	1.57274	7.6025e-06	0.00022786	8.9381	7.78919	17.0047	32.6978
SPATA21	ACCGCGCCTTGGCGTAGCTC	2.09253	1.5714	0.00314219	0.0249979	5.70885	6.39189	5.5051	30.3998
PLIN5	CTATGAACAGCCTCGCCTGC	2.09047	1.56984	2.8018e-07	1.42784e-05	5.30519	5.70811	14.6803	17.9963
AMH	GTTAGCGGTGGACCGCCCTG	2.08953	1.56913	0.00389261	0.0292383	2.19128	3.15135	9.46062	6.42328
KIAA1958	CCAATAACGCCACACATTCA	2.08888	1.56863	2.37686e-05	0.000585776	11.1005	8.68109	36.823	21.9277
SBNO2	AGGGTATGGCGGCAGCGAGA	2.08855	1.56839	2.72516e-05	0.000655856	3.9789	3.92433	13.2938	10.1886
NSD1	GGTCAGAGAAGAAACGCCTT	2.08803	1.56799	0.000905717	0.00993322	4.00773	3.56757	13.253	9.2473
GPX3	GGCCTGACGGGCCAGTACAT	2.08737	1.56749	0.00744078	0.0461461	3.60407	2.4973	4.24097	13.8156
C9orf11	GCTCCTGCTAATGAGAAAAA	2.0872	1.56736	8.50962e-05	0.00162977	7.06398	5.70811	19.4921	18.3839
MARCH9	GGACCTTCTCGATGACCGTC	2.08557	1.56612	1.66043e-05	0.000436159	9.77425	8.77027	38.7396	16.2797
RASAL2	CCTGAGATACTCCGTCTACG	2.0849	1.56562	2.34258e-05	0.000578958	15.1371	17.0351	25.4866	69.6593
OTC	AGCTGCACTTTATTTTGTAG	2.08472	1.56548	7.72304e-06	0.000230724	9.91841	7.10541	31.1956	19.2698
SYPL2	TCGCTGCAACAACGAAGCCA	2.08372	1.56472	0.000664501	0.00788594	7.38114	6.8973	31.9704	10.3548
DOM3Z	TGCTGACGACACCGTATGAG	2.0824	1.56372	1.94636e-07	1.04723e-05	6.42967	7.1946	21.735	18.5777
PIWIL1	CGGTCAGGAGACAGCGCAGC	2.08212	1.5635	0.00111961	0.011654	1.52813	2.94324	4.40408	8.77663
ZC3H4	GGGGGCCTGACCTGTCGTCA	2.08198	1.5634	0.000814245	0.00915693	10.9852	11.1189	9.46062	55.7884
ACBD6	CCAAGCTTCTTTGATTTTGA	2.0816	1.56311	7.37944e-06	0.000223245	5.10337	6.45135	17.5756	16.5842
TMEM218	AGATCGGCTCCAGAACATAA	2.08145	1.563	0.0160604	0.0792186	2.88326	1.51622	11.2141	1.855
ACTC1	CTACAACTCACCAATGAAGG	2.08144	1.56299	0.0019228	0.0174537	6.83332	7.55135	18.6358	23.8658
JAZF1	CACCTGTCGGAGTGCTGCTG	2.08099	1.56265	0.00839127	0.0501003	2.62376	2.7946	12.3559	3.71
CATSPERB	GTATCTTTTCTTAGAAAACT	2.08085	1.56254	0.00256978	0.0215882	3.14275	3.68649	3.67007	16.4458
COBLL1	GTATCATATACTACACTGTG	2.08057	1.56233	0.00634858	0.0413214	7.06398	6.71892	18.7581	21.9554
SH3RF2	CCTGCTGCTCGTGCGCCTTC	2.07952	1.56153	8.83533e-09	6.94562e-07	8.33262	7.93784	19.8999	28.0742
ARHGAP12	TGTGCTACTTCCTTGAGTTT	2.07861	1.56084	3.88562e-11	5.78537e-09	28.1983	26.1919	83.7591	76.7471
NF2	ATTCCACGGGAAGGAGATCT	2.0749	1.55803	6.30445e-06	0.000195859	39.6448	41.3541	171.066	67.5552
VPS29	CATCAAATTGCCTCTGCAAC	2.07411	1.55743	0.000237108	0.00356566	7.95779	6.57027	21.5718	21.2079
ABLIM1	GGATTTAGCAGCCATTCCGA	2.07377	1.55716	0.0175034	0.084026	4.67088	3.18108	15.0881	8.05678
RAPGEF3	CCAGCGTCCGAGCTGCATCC	2.0724	1.55613	1.48402e-06	5.83663e-05	9.83191	15.5189	28.2188	46.2642
C6orf99	CACCAGACACCGGCTTCGAG	2.07127	1.55527	0.0179486	0.0854904	5.82418	5.11352	2.2836	29.8184
GLTSCR1	ATCCATGCAAGAAGTCATTG	2.06944	1.55388	4.47963e-08	2.88892e-06	8.64977	11.7432	32.9491	26.9667
OR5T1	GTCATTGTCCGAAGTGTAGC	2.06924	1.55373	0.006966	0.0440791	2.19128	4.07297	11.9481	6.47865
IFI27L2	TGGTGTTTCTGCGGGGAGCC	2.06843	1.55311	0.00717252	0.0449502	1.38396	0.743244	4.73031	1.57813
ADPRH	TACGATGCTGTTCTTGCTGC	2.06841	1.5531	2.8324e-05	0.000678381	9.05343	10.3162	26.4653	30.3721
NPW	GGATCCCCGTCCGTGCGCCC	2.06791	1.55272	0.000341417	0.00471613	8.27495	9.15676	34.5394	16.6673
C19orf44	CGGTCTACATGAGGCAAGCC	2.06725	1.55222	0.0136523	0.0707458	5.07453	5.29189	3.67007	26.6898
SERPINE1	TCTGCAGCGCCTGCGCGACG	2.06682	1.5519	0.0233039	0.10228	3.05625	1.75405	11.3364	2.82403
ZFP36L2	CAAGAAGTCGACATCGTAGA	2.06605	1.55131	0.00167319	0.0157563	7.84246	8.02703	36.2929	10.2994
MIXL1	AACTGCCTGCCCGAACCAAA	2.06573	1.55107	0.00629627	0.0410964	4.15189	3.8946	4.85265	18.6884
DRAM2	GCCCCAAATAAGCATTTTTC	2.06527	1.55072	6.38305e-07	2.84852e-05	9.91841	10.5838	22.3466	37.6537
TTC16	GTTGAATCCCAAGCACCCGC	2.06408	1.54981	0.00179613	0.0166067	2.4796	2.82433	9.78685	5.78649
NUCKS1	CACTGTTTAGATGAAGATTA	2.06405	1.54979	0.00127037	0.0128346	7.17931	8.77027	9.86841	36.7677
GTPBP1	GGGGATGACCAAAGAACACC	2.06266	1.54873	5.0613e-05	0.00107443	4.32489	4.48919	10.4801	15.283
PSG5	CTGGTACAAAGGACAACTGA	2.06219	1.54838	0.000401364	0.00532016	3.37341	2.94324	9.58296	8.91507
CHI3L2	TCCAGGATCTGCCTACAAAC	2.06208	1.5483	0.000150215	0.00251536	7.72713	7.16487	23.1214	20.4604
CPS1	CTCGTCATTTTGATGATTTG	2.0619	1.54816	3.5262e-08	2.35635e-06	15.5119	12.6351	29.2382	52.992
SCN2B	CACCGACACATCGTACTTGC	2.06182	1.5481	0.00164842	0.0155799	9.37059	9.92973	9.5014	46.8733
KLHL29	CCCGGTAATCTCTTTCGAAG	2.06172	1.54802	0.016973	0.0822667	4.23839	4.1027	1.75348	22.5922
SNRNP40	AGAACCTTCTGAGATGTTCT	2.06159	1.54792	1.72333e-05	0.000447768	5.76652	5.73784	12.7229	20.8757
FAM178B	CTGGCAGCTAACAACTACCC	2.06133	1.54773	0.000131337	0.00227401	6.86215	5.73784	26.9138	10.0225
CLIP3	GGTGCCGAGGGGTGCACAAC	2.06105	1.54751	0.000440359	0.00570023	7.66947	5.7973	29.1567	10.2994
POLQ	AGCTTGTCTCTTTCGTAGTC	2.06049	1.54709	2.70807e-06	9.66812e-05	6.63149	6.86757	15.4551	23.9489
TOR1AIP1	GTCAATATATAGAATCATTT	2.06007	1.54677	0.0158085	0.078356	2.7391	1.99189	2.16126	11.6283
TFF2	AGCCGCAGTTCGTCCTGTTA	2.05976	1.54653	0.00667921	0.0427627	3.31575	7.01622	25.9352	4.3191
ATF2	CTTGAAAAACTGTGAAGAAG	2.05886	1.54585	0.00691235	0.0438255	6.68916	6.65946	33.0714	5.98029
KLF5	GATCCGGTGTATTCAGTAGC	2.05873	1.54575	0.0702681	0.211439	3.14275	2.37838	7.29936	8.83201
TRAPPC1	GTAGGTTGCTTCAGCCAGCC	2.05772	1.54499	0.000342852	0.00472888	6.71799	6.42162	23.6923	14.7016
EMC9	CCCTGATGCAGTACTTATTA	2.05725	1.54463	1.02941e-06	4.26132e-05	14.0126	12.0703	54.1947	22.0385
IDH2	CCATAGGTTTGCCCAGATGC	2.05688	1.54435	0.00628794	0.0410632	8.53444	8.94865	7.50325	43.4402
KISS1	TTTCTAATGGCTCCCCAAAG	2.05547	1.54328	0.000765529	0.00875904	6.05484	5.76757	10.3578	24.0596
SH3BGRL3	CCAGGACTATGAGCTCTTCG	2.0553	1.54315	0.000164449	0.00268854	11.2447	11.3568	15.9852	49.8081
CD1B	CGAGAAGTACAAGACTTTGC	2.05449	1.54253	0.000121916	0.00214895	11.0429	10.6135	48.608	14.5908
TMEM33	GTTCGGGGTCGTATCTGCCA	2.05368	1.54192	0.000177203	0.00284488	8.27495	10.0784	40.1669	13.3726
AURKB	GCTCTTTCCGGAGGACTCGC	2.05223	1.54082	0.00904839	0.052761	3.92123	4.31081	4.81187	19.1037
H2AFX	GGTGGCCTTCTTGCCGCCCG	2.05188	1.54055	0.019457	0.0904598	0.288326	0.535135	0.774792	1.60582
KIF18A	ATTGTTAGATACATCACTCC	2.05159	1.54034	0.00377947	0.0286347	3.22925	2.43784	5.1381	11.3238
ATP8B1	CACAAAATTCTTGTGTATTA	2.05137	1.54017	0.0677944	0.206805	3.17158	2.91351	15.8629	1.88268
LYPD2	GGCGGGGACTCTACAGTCGG	2.05113	1.53999	0.0150333	0.0757339	2.68143	2.67568	13.3754	2.2703
DDX60	TGTTCTTACAACATTTTCAC	2.05093	1.53984	0.000197395	0.00309299	7.17931	8.65136	11.4588	34.4974
MRPL35	CTCAATCGCTTCTTCCTTGC	2.05074	1.53969	2.47064e-06	8.97416e-05	9.34176	8.17568	24.9157	26.0253
HOOK1	CCCCAACATCCTCTTTAATT	2.05046	1.53948	2.02934e-07	1.08645e-05	9.74541	9.6919	21.2456	35.1896
COG4	CCAATAGTGGAGACCTATTA	2.04914	1.53847	0.000884477	0.00975658	8.9381	8.8	38.9027	12.7081
RPRD1A	CGATGGGACGCGAGTGTTTA	2.04864	1.5381	0.00745855	0.0462271	1.38396	1.60541	6.15756	2.57485
MPZL2	GGTTTAAGGACCGGGTGTCT	2.04825	1.5378	0.00935652	0.0539882	2.19128	1.78378	3.01761	8.49977
CLP1	CTGTCCGAGACAAGTGTAGC	2.04634	1.53635	6.99936e-11	9.7267e-09	13.2342	12.7243	40.0445	35.3003
GLOD4	GCTGGGCTATGCTGATAACC	2.04403	1.5346	0.00586308	0.0390584	6.25667	5.47027	29.1567	4.90052
WDR88	TGCCCACTCAGAATTTTAAA	2.04339	1.53412	0.0159469	0.0788669	1.90295	1.45676	1.75348	7.94604
LCE1E	GGACACTTTGGAGGGCATTT	2.04256	1.53348	1.62963e-05	0.000430166	11.0717	9.48379	43.8777	15.7536
GLCE	TATGATAGTCCCAGCGAGCC	2.04178	1.53289	0.000864315	0.00957712	6.2855	6.68919	9.58296	27.908
MED28	ACCTCTTTGATAACTTGCTC	2.03923	1.53096	0.00388336	0.0291857	7.7848	8.53244	41.431	5.81417
RERG	CTTCATCATCGATGGTTGCT	2.03882	1.53065	2.87944e-11	4.41964e-09	12.5422	11.7432	30.8286	39.2872
AJAP1	GAGCAGCTATGACCATGATG	2.038	1.53002	0.0250631	0.107227	7.84246	6.03514	4.68953	35.3557
ARV1	GCATTAATCAAGATGATAAC	2.03797	1.53	0.00313818	0.0249767	4.84387	4.13243	20.7155	5.28813
MPPED1	CGTACTGACCTTCGTGGATG	2.03771	1.5298	0.0012844	0.0129419	5.85301	6.80811	30.1761	6.47865
HOXC13	CGCGTTTCTTGCGCCCGCGC	2.03735	1.52953	0.00361875	0.0277391	1.29747	1.36757	2.69138	4.98358
FOXA1	CGGCGTGACGGCCATGGGTA	2.03722	1.52943	1.41739e-05	0.000382571	8.9381	9.21622	29.9722	22.4815
NXPH4	GGAGGGGCGCTATCCGAAGT	2.03676	1.52908	0.0128555	0.0677322	3.63291	3.92433	3.30306	18.4669
KLHL20	TGATCCGAGACATTGACGAG	2.03606	1.52855	0.00655879	0.0422766	8.99577	6.8973	32.2558	13.6495
ADK	AGCGCTCACCTCAGCGCTTG	2.03401	1.527	0.000223022	0.00340375	5.24753	4.28108	19.9407	7.6138
C16orf71	CTGGACTTGTCGCCATCGGC	2.03391	1.52692	0.000852268	0.00947243	4.46905	5.5	21.1641	7.64148
SIGLEC15	CGTCGCCGGCGAACTCGACG	2.03358	1.52667	0.000804349	0.00906226	7.09282	6.6	13.62	25.8039
OR2A14	CATCACCTTGCCGCGATTCC	2.03307	1.52628	5.71765e-14	1.66427e-11	17.386	19.3243	55.3365	50.4449
STK16	AAGCCCACCAATATATTGCT	2.03221	1.52563	0.000436177	0.00566084	5.44936	5.64865	23.6516	8.38902
SYT6	TTTGCAGGAAAGCGTGGACT	2.03217	1.5256	0.00735359	0.045761	1.1533	1.54595	4.07785	3.71
OR2AE1	AGTCATCGAAGAGCCCCTCA	2.03122	1.52488	0.00108555	0.0113764	9.80308	8.02703	41.6349	9.77335
IL18RAP	ATCTCGTGAAAAAAGCTCTC	2.03021	1.52411	2.59193e-05	0.000630602	5.79535	4.9946	14.3948	16.6396
CHSY1	GAGTCGTCCACACCCCGTAG	2.02947	1.52355	0.00229452	0.0198913	9.45709	9.54325	8.15571	46.4026
CCDC137	ACCCGATCAGTAACAAGAAG	2.02919	1.52334	0.000908388	0.00995744	4.12306	5.26216	20.9194	6.14641
STOX2	CTCGTTACCTGGGAAGCACG	2.02905	1.52323	0.00208266	0.0185423	9.31292	11.7432	51.2586	9.35805
GGTLC1	CAAGCCCGAGTTCTACATGC	2.02885	1.52308	0.00174358	0.0162651	7.15048	6.77838	8.44116	31.535
CD247	TGGTACCCACCTTCACTCTC	2.02805	1.52247	5.37612e-12	1.01283e-09	28.1406	26.9946	100.315	58.2525
FGF21	TTGATGGACTCGGACGAGAC	2.02796	1.5224	1.00307e-06	4.17368e-05	6.83332	5.17298	18.3911	16.1413
C1S	ATCTTCCAAACTGATCTAAC	2.02775	1.52224	4.85213e-05	0.00104131	5.1322	4.93514	19.0028	9.99484
PLEKHA3	TGAATGCAGCTGAAAGACAG	2.02607	1.52097	0.137586	0.325868	1.98945	2.2	0.326228	11.6837
DCUN1D3	CTTAACAGAAGCCAAACAAG	2.02575	1.52073	0.000327539	0.00457825	4.09423	5.58919	11.9073	15.8644
TRIM4	GCTCTTGTACCATTTTAAGC	2.02504	1.52019	0.00144541	0.014141	3.74824	3.68649	14.4356	6.94932
ARHGAP22	TGCAAACGTCCTCCTTTTGC	2.02238	1.51817	4.33338e-06	0.00014294	14.3875	16.4703	63.9	24.6133
PRR25	GACAGAAGACGGCCGCTGGC	2.02064	1.51685	0.0430778	0.153614	2.30661	2.22973	11.9889	1.05209
SELL	ATAGGAATCCGGAAGATAGG	2.01965	1.5161	0.0119097	0.0642561	6.25667	8.11622	37.3939	3.79306
MAOB	ATGTGGTTGTTCTGGAAGCC	2.01962	1.51607	0.0134744	0.0700711	2.82559	2.46757	3.34384	11.7668
LAMB1	TTGCTAGCTTTCAGTTTCTT	2.01959	1.51605	0.000145391	0.00245172	6.42967	7.52163	18.5542	21.3463
GBP6	TGCTGCACAGGAGCACAGCC	2.01942	1.51592	9.49955e-06	0.000272823	6.89099	7.37298	22.7544	18.0793
KIF24	TTGTGTTCGAAAACGCCCCC	2.01887	1.5155	1.493e-06	5.86482e-05	6.71799	8.88919	24.304	20.3496
ZNF366	GGCCCATCAGGTTGTGCATC	2.01711	1.51417	0.000690679	0.0081	7.84246	9.75136	39.7183	10.6316
STARD6	ATTGTACTCACAGATTTCCA	2.0161	1.5134	7.06529e-05	0.00140694	9.91841	9.84055	42.1242	14.397
SDHA	GCAGGCTTGCGAGCTGCATT	2.0159	1.51325	2.68118e-05	0.000646716	7.26581	7.1946	26.1798	15.1722
GPR124	GCAACGACACCCGCATCCGC	2.01553	1.51297	0.00100873	0.0107848	4.75738	4.48919	17.5348	8.91507
PHF20	CATGAATTTTTGTCAAGCCG	2.01544	1.5129	0.000739398	0.00852438	6.42967	5.38108	25.8536	7.94604
ZAP70	GCAACGTCCTGCTGGTTAAC	2.01543	1.5129	6.30057e-05	0.00128353	9.34176	11.0595	16.393	41.7513
IDH2	ACGTGTCCAGGCAAAGATGC	2.01523	1.51274	2.13567e-06	7.94501e-05	8.56328	9.98919	18.3096	34.5528
WDR45	CGCATGCGCACAGAAAGCAC	2.01495	1.51253	4.46118e-05	0.000971938	11.3024	11.7135	49.4236	16.3627
SEMA4C	GTCCGACTGCTATGCCGAGC	2.01468	1.51233	0.00239461	0.0205222	5.30519	5.76757	5.74977	25.7762
TRIQK	GAAGCAAAGAAAACAGCAAT	2.0134	1.51136	0.00637603	0.041438	3.51757	4.19189	15.4958	6.53402
PDCD10	ACTGAGAGCCGCTTTCATCA	2.01304	1.51108	0.00293237	0.023781	8.62094	6.80811	33.0306	11.0192
PRSS27	GCCTGAGGACATGAGGCGGC	2.01199	1.51028	0.0535992	0.177681	3.66174	3.80541	1.1418	20.1004
ABCG4	CCTGAAGCTGAGTGAGAAGC	2.01186	1.51019	0.00109321	0.01144	9.42825	9.98919	13.8647	41.3914
KRTAP1-1	TTTCCTAGCTTCTCAACCGG	2.01064	1.50926	0.0251811	0.107503	4.44022	3.83514	1.67192	21.8447
CAPNS2	CAGTGACACGACTGGTAAGC	2.01015	1.50889	2.63893e-06	9.46836e-05	15.7426	13.4676	46.6914	36.4909
CD2	AAGCTGGCTACAAATTTACA	2.00917	1.50814	0.00419661	0.030795	3.20042	3.09189	14.5172	3.46082
EIF2AK1	AAACCCACTTCGTTCAAGAC	2.00819	1.5074	0.000365005	0.0049551	8.9381	10.7027	11.0102	44.7414
DDX4	GGAGAAAGTAGTGATACTCA	2.00809	1.50733	0.00550596	0.037318	2.4796	4.93514	12.886	8.2229
SLC16A14	AAGCCCCACCCAAACATTGA	2.00787	1.50716	3.66563e-05	0.000831121	5.47819	6.57027	22.6729	11.656
C1QL2	GTGCAGCACCACGCTGTTAC	2.00686	1.50639	8.38807e-08	5.01414e-06	12.1097	11.446	38.6988	28.2956
C2orf68	GTGTACCTGCCGCGACACCG	2.00656	1.50616	0.0113335	0.0619491	2.45077	2.17027	10.5616	2.63022
ATXN1L	AAGAGTTGTGTCGTCCGCCC	2.00487	1.50488	0.0354525	0.135269	2.42194	1.96216	11.6219	0.885969
MAP4K2	ATCTGCATGGAGTTCTGCGG	2.0038	1.50407	0.00148507	0.0143981	9.86074	10.1081	42.0427	14.6739
KRTAP4-4	TGGGCTAGCAGCATAGAGAC	2.0033	1.50369	1.18183e-06	4.80005e-05	10.8699	9.63244	21.5311	36.5462
GABRE	AATAAGATGCCTAGGAGGAC	2.00316	1.50358	0.0245222	0.105717	2.88326	3.03243	5.30121	11.4622
CD3E	CTTTTCAGGTAATGAAGAAA	2.00313	1.50356	0.000442147	0.00571651	4.72854	5.67838	15.2104	14.3139
CYHR1	CCGTGAAGACAGCTACAATG	2.0031	1.50354	0.000108545	0.00196586	3.31575	4.28108	11.9073	9.6626
ELK1	CATTAAGCTCTTCCGATTTC	2.00285	1.50335	3.92596e-07	1.90174e-05	18.9718	19.4433	33.153	75.6396
FDXR	CTGTGACACAGCCGTGATTC	2.00282	1.50333	0.00238366	0.0204582	5.07453	4.60811	21.7757	5.7588
DERL2	ATCACCAACTTCTTATTTTT	2.0027	1.50324	4.28895e-08	2.7882e-06	11.3024	12.9324	26.3429	42.2773
CXorf57	CTTCGTTATTCCACAGCGCC	2.00263	1.50318	5.39363e-08	3.39368e-06	21.7398	22.446	55.1734	70.0469
CRNN	GCCTGCGGCTCTCAAGAGTC	2.0022	1.50286	0.00743408	0.0461241	3.45991	3.65676	16.9231	3.32238
EIF4E1B	AGCTGCACCCCTTGCAGAAC	2.00198	1.50269	0.000476276	0.00605597	6.4585	7.43244	26.2206	13.2065
YIPF7	TCTTTTTCTAGACAACAAGC	2.00123	1.50212	0.00150392	0.0145265	5.07453	4.75676	9.29751	18.5223
DHRS7B	CGCCCAGGCAGCCGAACAGC	2.00121	1.50211	0.000993231	0.0106667	6.40083	8.62163	8.03337	34.4421
POGLUT1	CAAAACTGCAGCTGCTACCA	1.99913	1.50052	0.00011962	0.00211774	6.57383	8.08649	10.8063	30.5936
KLF16	ACGAGGGCCCTACAGGCCTG	1.99895	1.50039	0.0183914	0.08701	6.11251	6.95676	3.26228	33.6668
MEPCE	TCCGGCGAAACATGCGCTTC	1.99894	1.50038	1.65829e-05	0.000435952	22.5471	20.9892	31.3179	91.7532
CLLU1OS	CGCTCTCACATATGCAGAGA	1.99884	1.5003	0.00562267	0.0378786	7.58297	5.94595	32.3782	5.98029
CFHR1	CAGCTGAATTTGTGTGTAAA	1.99802	1.49968	0.000950624	0.0103102	4.84387	4.07297	15.2104	10.0502
TUBA3E	GAAGAAGGCGAAGCATACTG	1.99791	1.4996	0.000133081	0.00229298	7.23698	6.62973	28.178	11.13
CD1A	GTGATTTGCAGACTCATACC	1.99749	1.49928	3.43914e-05	0.000794259	12.6863	12.9622	52.6043	20.0174
SERPINA6	GGTGGACCTGTACATTCCAA	1.99705	1.49894	2.79195e-07	1.42394e-05	10.6392	10.0784	32.0519	26.5514
KRT33B	CTGTGTGTGCAGGTACCAGA	1.99611	1.49823	0.000769039	0.00878461	6.11251	6.98649	29.7683	7.33693
FRMD8	TGCCACGAGCTGCCGTTTTA	1.99605	1.49819	0.000586051	0.00712245	10.0626	10.1081	10.4393	46.458
ODF3L1	CAGCTTATACCCTGCATAGC	1.99577	1.49798	0.00240462	0.020578	5.93951	6.30271	5.38277	29.1262
WTAP	CAAGAGATGAGTTAATTCTA	1.99551	1.49778	3.12409e-09	2.81949e-07	16.6652	18.4622	55.7443	43.5232
E2F7	GTTTGTTGACAGACAGCAAG	1.99415	1.49675	0.000146365	0.00246557	4.98804	3.95406	9.70529	15.5045
GHITM	TGGTGTGACCTTTGCAGCCA	1.99221	1.49528	0.0101889	0.0573863	8.21729	8.50271	5.1381	41.9451
SLC6A1	ATGATAGCACAGCAGCCGCA	1.99174	1.49492	0.00105444	0.0111361	6.2855	6.39189	13.7016	22.0108
SYAP1	AAATTAAATTGCACGCCAGC	1.99159	1.4948	0.0099573	0.0564313	4.78621	4.16216	22.6729	2.63022
HLA-C	CGGACTGGTCATACCCGCGG	1.99082	1.49422	0.00677778	0.0432225	2.91209	2.58649	10.2762	5.26044
TBX19	TCCTTTTGCCAAAGCCTTCT	1.99072	1.49414	0.00529192	0.0362952	4.64205	2.40811	12.6821	7.22619
CALCA	TGGACAGCCCCAGATCTAAG	1.9898	1.49345	0.000258362	0.00380124	4.03656	3.77568	11.1325	10.8808
TBX2	ATAAGTTCCACAACTCGCGC	1.98946	1.49319	0.00133433	0.0133061	4.15189	2.64595	13.62	5.59268
IGLON5	GAGAGTTGAACTCCAGGCTC	1.98811	1.49216	0.000379481	0.00509488	4.46905	4.04325	14.1909	9.80103
GRAMD3	AGCAAGTCCTACAAGCAAAA	1.98744	1.49165	0.0131954	0.0689754	5.82418	7.16487	5.05654	31.4242
PPARGC1A	TGAACTAGATGTGAACGACT	1.98673	1.49112	0.00163243	0.0154581	3.8924	4.51892	18.1057	5.62037
AMFR	CGCGCGGTAGGCGCTGATGA	1.98584	1.49044	0.00023268	0.0035138	5.18986	6.06487	10.5616	21.0141
EPHA7	TACCCCGATACGAACATACC	1.98481	1.48966	7.77275e-07	3.35965e-05	10.8987	10.3162	38.1687	21.5124
CASP9	CAGGTGCTCTTGAGAGTTTG	1.98364	1.48877	7.43202e-06	0.000224416	10.0914	11.6838	17.7387	43.2741
CDX4	AGCCTCCACTATTCTCAAAC	1.98314	1.48839	0.000328272	0.00458452	8.59211	7.7	12.8452	32.8085
KDSR	GCACTCTATTAATGACAAAC	1.98311	1.48837	0.0209767	0.0953298	2.5661	3.21081	3.75163	12.4313
CD40LG	ACGATACAGAGATGCAACAC	1.98261	1.48799	5.06106e-06	0.000163511	12.2827	11.2973	23.1622	42.9141
DAND5	CCACCCACTCACCTGAACGA	1.98227	1.48773	2.44383e-06	8.90179e-05	11.0717	10.1378	22.102	37.3215
ZNF547	TCATGTGGTTTTTGAAGACG	1.98185	1.48741	0.000315844	0.00445623	4.61321	3.5973	8.76739	14.2309
MAP2K2	TTGACGAGCAGCAGAAGAAG	1.98148	1.48713	0.0240032	0.104343	2.45077	3.68649	12.7637	4.48522
POU2AF1	ACTCTCACCGCCGTAGGTGC	1.98056	1.48644	0.00147156	0.0143123	13.6666	12.9324	58.3949	16.2243
FAM110D	GCGACTGGACATCCAGCGAC	1.98023	1.48618	0.00614377	0.0403829	1.55696	1.54595	6.76924	1.99343
APPL2	CCTGCTAGAGGAGGCGTTGC	1.97989	1.48592	2.27144e-07	1.19526e-05	9.77425	9.33514	32.3782	21.2356
TAGAP	GGGTTGCAGATAAGCTCCCC	1.97988	1.48592	0.0119474	0.0644003	3.05625	4.04325	16.8823	3.07321
COL6A6	TGTGAAGTTTATCACTGTAC	1.97988	1.48592	6.74279e-11	9.431e-09	17.5879	18.4622	55.1326	45.9043
SRRM2	CTTTTCTTTCTCTCCCGTCG	1.97987	1.48591	5.12273e-05	0.0010862	10.0337	10.346	13.9055	43.0803
HES6	CCCGCAGGCCCGGAAGCCCC	1.97904	1.48528	0.00666183	0.0426895	4.75738	3.83514	3.71085	20.2942
C1RL	GCCATACGGCTCTGGGTACC	1.97886	1.48515	0.00343962	0.0267401	7.26581	7.9973	6.19834	36.4632
CDKL2	GCAACTTAGGCATGAAAACT	1.97833	1.48474	0.000735494	0.00848902	6.08367	6.30271	18.2688	16.4181
H3F3A	CCTTTTGCAGGAGGCAAGTG	1.97701	1.48374	4.37726e-05	0.000956235	9.19759	8.85946	14.6803	35.7433
SULT1B1	CTTTTGTCACAGGTACTACT	1.97648	1.48333	0.00139997	0.0138136	9.0246	7.96757	16.4745	31.0089
GJC1	CATCTTCCCGAATCCGTCGT	1.97625	1.48316	0.00085023	0.00945897	14.647	13.9135	65.0826	14.8677
SLC7A11	TACCAGCTTTTGTACGAGTC	1.97577	1.4828	1.76837e-05	0.000456898	10.2067	9.95946	16.8823	39.3979
MRPL18	CATTTAGGTTGCGAGTTATA	1.97505	1.48225	0.00163947	0.0155092	6.40083	6.8973	7.99259	29.0986
CNTFR	CCAGGCGCTCGTACTGCACA	1.97356	1.48112	8.85171e-06	0.000257885	7.15048	7.67027	22.3874	19.0207
RAD1	TTCATAGGCTGGAATATTTC	1.97355	1.48111	1.48977e-07	8.28466e-06	10.5816	8.26487	28.3819	24.2811
IL33	TTGTAAGGTGACGGTGTTGA	1.97246	1.48028	0.0218667	0.0980232	1.75879	2.11081	6.2799	4.54059
PJA2	GTTTGTCCATCAGAATAGCC	1.97232	1.48018	0.0482355	0.165602	2.24894	2.40811	10.0723	2.96246
OPN1SW	GACCACCGTCAGTGCATGCT	1.97168	1.4797	4.85372e-10	5.39833e-08	15.2813	15.2811	34.9064	50.2511
ZNF420	GAGTTGTGAATCACGACTAA	1.97063	1.4789	0.000443193	0.00572545	6.94865	8.35406	26.9546	15.7536
SCRN1	TAATGATAAGCAGACCCGCC	1.96995	1.47838	0.00125205	0.0126912	12.1962	11.6838	55.4588	11.1854
NT5DC3	CCCGGTGTTCATTGATGAGA	1.9699	1.47834	0.000954981	0.0103468	4.55555	4.04325	18.4319	5.62037
FAM222B	TACGACGAACGTGTTTCCGC	1.96966	1.47816	8.17053e-07	3.50346e-05	7.92896	7.04595	25.0788	16.7227
NMNAT1	GGAAGGTACACAGTTGTCAA	1.96795	1.47686	0.004708	0.0333859	3.57524	2.67568	13.3754	4.09761
DCP1B	GAACCTTATTTGTTTATACA	1.96753	1.47654	0.00410148	0.0303416	3.74824	5.14325	6.48379	18.2177
C11orf9	GGACCCTCCCCGGGGCGCCA	1.96726	1.47634	0.00201495	0.0180713	3.28691	3.03243	13.4569	4.20835
ZNF431	TTCAGGAGACATTGACATTT	1.96714	1.47625	6.4888e-07	2.88575e-05	14.6758	14.2108	26.5061	53.7673
FAM129A	TTTAAGCCACCATTGGCGCC	1.96627	1.47559	1.06788e-05	0.000300577	11.9944	12.6351	34.621	33.8883
INTU	TCACATCTTTGTATCGCTGT	1.96543	1.47495	9.85769e-10	1.01271e-07	26.3818	29.7595	101.172	55.0408
OTUD4	TATTTTTTGCAGTTTATAGA	1.96386	1.47376	0.00015974	0.00262785	8.90927	8.53244	15.9444	32.4486
RCC2	CGCTGTTCCCAGCCCCGCGC	1.96255	1.47277	0.000492207	0.00621441	3.74824	4.25135	7.54403	14.6185
PLEKHJ1	CTCCTTCTCGTTGTACCGCA	1.96254	1.47276	0.000196357	0.00308121	15.0506	16.5297	19.9815	67.5828
PHLDB3	CCAACGCGAGCGGCTTCTGC	1.96201	1.47236	0.00305186	0.0244676	5.70885	5.35135	25.2419	5.53731
MCM7	GGAGACCACGTCAGCGTCAC	1.96187	1.47225	0.000209089	0.00323155	8.07312	6.24325	28.8304	10.9916
KLK4	AGTCCTCGCCGTTTATGATT	1.96165	1.47208	0.00101223	0.0108079	13.7531	13.646	12.8045	63.1253
GAS7	AGAGAGCTCCTGTGAGAGCC	1.96158	1.47203	0.00106909	0.0112459	3.40224	3.47838	12.6413	6.50634
CFL2	ATTTCTCTCCAAGTGTCGAA	1.96148	1.47196	0.0130391	0.0683355	5.50702	5.7973	28.5042	2.93477
TSHB	CATATAGAGACTTCATCTAC	1.96147	1.47195	0.000203455	0.00317179	7.15048	5.17298	15.4143	18.7715
CYP4F2	GCCAGGAGGCCCCGACCAGC	1.96126	1.47179	0.040447	0.147613	2.04711	2.05135	0.978685	10.3548
ZNF625	TCAGGATTCAGTGGTCTTTG	1.96055	1.47125	2.37584e-08	1.65972e-06	23.758	26.1919	95.2995	43.3571
DDX19A	GATGACCAATTTGCAGATCA	1.95989	1.47075	0.00679485	0.0433014	5.0457	6.80811	28.3411	4.59597
RNF146	TGAGCGCACTAGTAGAGAGC	1.9598	1.47068	0.000880377	0.00972274	9.08226	10.2568	38.1687	15.5045
PXDNL	ATTTCCAGAAATGCTTTTGA	1.95651	1.46818	2.15752e-05	0.000541845	6.4585	7.22433	22.1835	15.726
ITIH4	GTTTTGGTATTTTTGCTCCC	1.95557	1.46747	7.94027e-05	0.00154593	6.63149	6.92703	11.0918	26.3299
PQLC3	TAAAATGAAAGATACAGAGC	1.95537	1.46732	0.0279157	0.115404	6.22784	5.44054	29.5644	2.76865
GLS2	GTTGCAGTATCTCAACAAAA	1.95438	1.46657	0.0405656	0.147846	3.11392	2.31892	2.36516	12.6251
FAM19A5	GCAGGGCGGTCGCATCTTGC	1.95384	1.46615	1.25393e-06	5.04845e-05	8.62094	9.87027	32.6636	18.5223
FLG2	GTTGACCATTACTACAAGAC	1.9536	1.46597	0.000153881	0.00255489	8.99577	8.35406	35.8851	12.1544
TMEM139	GTGCTGCGCCTCCTTCCTAC	1.95357	1.46595	0.000202593	0.00316363	8.64977	9.18649	38.5357	10.8531
ALOX12B	GGCCGGGGTTGACGCCGTTG	1.95318	1.46566	0.0114733	0.0624649	4.55555	4.25135	7.13625	17.1657
FCGBP	TGTTGCGTAGCCTATAGCCT	1.95295	1.46548	0.0352585	0.134854	3.7194	5.29189	23.1214	1.82731
RB1	ACTCCTGTTCTGACCTCGCC	1.95287	1.46542	2.81898e-16	1.37632e-13	40.5386	37.2811	105.453	109.445
RDM1	CTTTTCATAAGGAATGATAA	1.95254	1.46517	0.0136545	0.0707516	1.49929	2.55676	7.2178	4.01455
PTEN	CCTACCTCTGCAATTAAATT	1.95236	1.46503	0.0015036	0.0145255	5.85301	6.92703	16.5969	18.6884
PAFAH2	TTTGTATTCAGCCTTCTGCA	1.95214	1.46487	1.45124e-07	8.11227e-06	11.706	12.0703	27.4032	38.1797
MBD4	ACCTTCTTTGTTATATTTGC	1.95212	1.46485	5.46881e-05	0.00114494	12.3692	13.4378	38.9027	32.3656
APOL6	GACCAAAAATGCTCGCGTGC	1.95165	1.46449	8.51454e-05	0.00163022	5.42053	4.4	12.3151	14.7846
FAM110D	TACGGCTGCCAGCGCGCCCG	1.95149	1.46437	0.00201021	0.01804	10.2356	11.1189	10.1539	48.7006
USP9X	AGTTGCCGGGGAATTTTCAT	1.95134	1.46426	3.93179e-06	0.000131847	15.6561	14.9243	61.7387	22.786
KIRREL	TCACCTGTAGCCCAAGATCT	1.95055	1.46366	1.1677e-09	1.17715e-07	12.6287	15.2216	31.6849	45.046
NEBL	CAATACTTACGCATTACAAT	1.94978	1.46307	0.000131536	0.00227549	7.81363	7.81892	23.0807	20.0451
MARCH10	AGAAGAAACGCGATCAGTTT	1.94923	1.46266	1.55263e-05	0.000413047	10.9852	9.0973	30.9509	24.4472
DLC1	CTTCATAAAGCTGTGCATAC	1.94907	1.46253	1.67216e-05	0.000438004	11.4177	12.873	40.9009	26.1084
ORAI3	CAAGACAGACCGCTACAAGC	1.94871	1.46226	0.033684	0.130752	3.25808	3.68649	1.26413	17.8301
BZRAP1	GACAACCTACCCGTGATTCT	1.94857	1.46216	7.47697e-07	3.25138e-05	32.6961	28.1838	46.2021	121.405
GJD4	CCGAAAAGTCGGGCACCTGG	1.94759	1.46141	0.00280744	0.0230162	2.22011	2.7946	9.37906	4.48522
GSX1	TCGCGATCTCGATGCGACGT	1.94736	1.46124	0.0245822	0.105877	1.29747	1.45676	0.897128	6.64477
SLC7A1	CACCAAACTCGCCATAGCAC	1.94622	1.46037	0.00246811	0.0209851	5.39169	6.15406	24.7934	7.06007
DEFB110	GAAAGATGCGAAAAAGTGAG	1.94554	1.45986	0.0217172	0.0976374	2.19128	3.09189	1.75348	12.7358
METTL14	GCTGAAAGTGCCGACAGCAT	1.94538	1.45974	0.00309355	0.0246975	3.9789	4.81622	6.48379	17.664
ANKRD16	CGACGTCGATGTGCCCACAC	1.94534	1.4597	0.000458965	0.00587867	23.0372	22.3865	22.7952	102.053
OR2T10	GTGCTGCCTTCTAGCCGCCA	1.94421	1.45885	1.78939e-05	0.000460856	8.39028	9.03784	31.8888	16.1136
FOXJ1	GGTGGCGTAGTCCACGTCGT	1.94406	1.45873	7.24267e-06	0.000219931	6.34317	7.61081	15.8629	22.4538
MFN2	AGTTGCATCGAGAGAAGAGC	1.94362	1.4584	0.0299287	0.121115	2.59493	2.85406	1.59036	13.3449
METTL12	GAGCATCGGCGTGCATGAAG	1.9436	1.45839	0.000175951	0.00282971	6.19901	7.43244	24.7118	12.8189
ELAC2	AAGTACACACTTTGGAAGCC	1.94331	1.45817	0.00169609	0.0159224	3.57524	3.09189	9.33829	8.99813
OR5H14	GTATAAGAAATCTTTAACAA	1.94285	1.45782	0.0449746	0.158145	1.12447	0.891892	0.693235	4.81746
SULT6B1	CTTCGAAGGTGTCCAGCGCT	1.94278	1.45776	0.0236429	0.103284	4.9592	4.25135	22.1835	3.18395
PHF6	ATACGAGAGAAACCTTCACA	1.94264	1.45766	0.00409284	0.030295	15.1948	11.9514	64.5524	10.1056
TMPRSS12	ATGGAGCTTTTGATACTTGC	1.94232	1.45741	0.000245723	0.00366114	2.27777	3.3	7.91104	7.41999
SELL	GAGACTTACCAAACTGACAC	1.94177	1.457	1.65822e-05	0.000435952	5.42053	6.83784	15.9852	17.664
TBC1D1	GCCAGACATGATTATTTTAC	1.94115	1.45653	8.44952e-05	0.0016197	7.81363	8.20541	31.8888	12.1821
KCNJ16	AGTTCGAGAATCCTGCACGT	1.94084	1.45629	0.000103131	0.00189486	9.22643	10.9703	27.1585	28.268
SYNE1	AAAAACGAACTTTCACAAAA	1.94015	1.45577	0.00492414	0.0344589	3.22925	2.61622	7.99259	8.05678
METTL24	ATAGATCTCCAGCCTTGGGC	1.93975	1.45547	0.0608095	0.192601	7.09282	6.74865	34.5802	3.43313
RD3	GGTGGAACGAGGCCCCATCC	1.93969	1.45542	0.00313928	0.0249824	4.78621	4.37027	19.6553	5.53731
ST8SIA6	AGGGCGAGCAGTGCGCCCCC	1.93965	1.45539	0.020248	0.0930109	4.81504	4.28108	22.3874	2.63022
TMEM106B	TCTATCGACGTGAAATACAT	1.93964	1.45538	0.0179178	0.0853793	3.17158	3.53784	15.2512	3.21164
PPP6C	TCATTTTCTTCGTTTTCTAA	1.93917	1.45503	0.0013146	0.0131682	6.51616	6.30271	18.5542	16.6119
TSKU	GGCTAAGGTTCACGTCGCTC	1.93916	1.45502	0.00400309	0.0298082	4.84387	4.78649	20.4708	6.00798
RAB33B	CAAAGCCTGCAATGACGTGC	1.93826	1.45434	0.000526936	0.00654809	9.45709	10.7622	44.6933	10.8254
GTF2F2	CTAAATATTTGTCACAGCAA	1.93783	1.45401	0.00141717	0.0139407	4.03656	5.44054	15.0881	10.9085
ZC3HAV1L	TGCATCTTTGAAGCTGCTAC	1.93779	1.45397	2.03887e-08	1.46226e-06	9.05343	9.27568	27.5663	22.703
XYLB	GACAGAGATCTTCCAGAATT	1.93513	1.45196	0.0050016	0.0348365	5.1322	5.91622	4.60798	25.5547
KLHL18	CTTGGAAGACGTGCTTGAGC	1.93459	1.45155	0.0349415	0.133991	0.77848	0.802703	3.26228	1.10746
C12orf40	GTCCAGGGTTCTGATCAAGC	1.93447	1.45146	0.000457738	0.0058676	3.45991	3.56757	10.3578	8.88738
FAM83G	GTCGCCGACCCCATTGTCCT	1.93432	1.45134	0.000260488	0.00382643	10.2067	12.2189	15.0065	46.2365
ADRM1	CTGAACAACCCCCCGATGCC	1.93365	1.45084	4.04159e-06	0.000134899	6.94865	7.16487	16.1483	22.3984
NINJ2	TCAAGTCCCTTCACACGCAC	1.93319	1.45049	2.34924e-05	0.000580203	11.9367	9.06757	19.7776	37.5706
ACE2	TGTGGACTGTTCCTTTAAAA	1.93293	1.45029	0.0173553	0.0835741	4.12306	4.19189	2.93606	19.7405
ANKRD53	CCAGACGGCAATCGACCAGA	1.93205	1.44962	0.00206438	0.0184226	9.1111	9.75136	39.3921	12.2098
HSD3B7	GGCTGGTAGACGTGTTTGGC	1.93201	1.44959	1.14205e-06	4.65312e-05	8.70744	8.50271	23.1214	23.8935
DUSP14	CGTACAACTGGGTGAAAGCC	1.9317	1.44936	0.0317711	0.126006	2.10478	3.09189	12.9268	1.32895
ALKBH1	TCCGCTTCTACCGTCAGAGC	1.93027	1.44827	0.000658351	0.00782962	5.76652	5.58919	20.7563	10.2994
C22orf28	AATTACGTCGAGATTTTGCT	1.92969	1.44783	0.00298316	0.0240562	6.63149	6.54054	30.8286	5.20507
FRZB	CCGCTCGCACACAGACTTAC	1.92962	1.44778	6.63108e-05	0.00133779	5.27636	4.9946	17.0047	11.0746
TLR9	GGCTCACGGCTATTCGGCCG	1.92811	1.44663	0.00151916	0.014643	5.99718	4.87568	21.9389	7.77992
CRTAP	CAGGTCTTTAATGTAGTCCT	1.92795	1.44651	0.000667943	0.00791266	16.4634	14.4189	30.7062	53.435
CARD6	CCATCATATCCAACGTGCTC	1.92774	1.44635	2.52144e-06	9.13302e-05	12.3403	12.1595	43.2253	23.6443
NEU1	AGCCGGCCTTGTGAGCACAA	1.92655	1.44545	0.000528384	0.00656231	9.94724	8.77027	10.8063	40.0901
C5orf58	AGAGGCAAGGATTGACTTAA	1.92638	1.44532	0.000172976	0.00279439	6.2855	5.61892	15.9852	16.4458
SYCE1L	GTCTTCAGTCTTCAAAGACT	1.92624	1.44521	0.013893	0.071626	6.40083	3.38919	3.38462	23.229
GRM4	ATGAATTCCATCCGCATAGA	1.92398	1.4435	2.61381e-06	9.40435e-05	10.9275	9.57298	28.7897	26.9944
WSB1	GATTTAACTTTTGCTCCAGA	1.92273	1.44254	0.00219774	0.0193114	3.25808	3.15135	12.8452	4.65134
PAXIP1	CTTTGACTTACCTGTTGTAA	1.92164	1.44172	1.3679e-05	0.000370773	10.8122	12.2189	44.3263	18.3562
HCAR1	TGGAGATAGTGTTCACCGCG	1.92086	1.44113	0.0104371	0.058466	6.34317	5.97568	4.24097	29.1539
HLTF	GAAGTAGATTCCGTTTTATT	1.91995	1.44044	0.00042435	0.00554741	14.5893	14.1811	63.0028	15.1999
SLC25A23	CCAACAGAGTTTCCGAGCTC	1.91959	1.44016	0.000187574	0.00297153	8.62094	8.56217	33.0714	13.6495
SLC39A13	GAAGATGTTCCTGGACAGCA	1.91892	1.43966	4.17749e-07	2.00256e-05	15.8291	16.7973	32.2966	56.1206
DCUN1D4	GAACTCTCATCTCTCAACAC	1.91832	1.4392	2.62762e-06	9.43342e-05	13.8973	16.3811	50.4838	31.7011
ZDHHC18	TGAGCGCGAAGACGCCGCCG	1.9171	1.43828	0.00176798	0.0164311	3.17158	3.35946	9.58296	8.13984
KDELC1	GTTCCAGCACTCGCCGAGAC	1.91674	1.438	3.06921e-05	0.000724887	9.97607	7.16487	15.9036	30.4829
ZNF706	CTGTTTTTAGATATGGCTCG	1.9161	1.43752	1.23889e-05	0.000339651	8.47678	9.36487	32.2558	16.1689
C8orf86	GACAAGCAAGCCGTGCTTTC	1.91404	1.43596	0.00189972	0.0173045	4.81504	6.74865	24.0593	7.30925
NEGR1	CCGGTCAAGTATTATTTTTG	1.91403	1.43595	0.00191922	0.017433	7.09282	7.81892	33.887	6.56171
ZNF714	TATGAAGATATGTGAGATGG	1.91399	1.43591	2.12637e-07	1.13089e-05	21.4803	22.6541	48.5265	70.8222
CD164L2	CCGCGAGCCCATGGAGGCTC	1.91344	1.4355	0.00354072	0.0272735	5.53586	4.81622	5.62744	22.3154
TNFRSF18	CACAACGCTGTGTGCGTCCC	1.91254	1.43482	0.000147676	0.00248507	7.46764	7.4919	28.8304	11.7114
DEFB121	AACAGACACAAATACAAGCC	1.91248	1.43477	0.00508736	0.0352612	5.01687	5.08379	18.0241	9.33036
CA10	TGTATGCCCACCAGCCTTCA	1.91126	1.43384	1.0405e-08	8.02342e-07	12.1673	10.9703	33.6015	28.9601
CX3CR1	GGCGTTTAAGTTGGCAGACT	1.91117	1.43378	0.0394374	0.145134	2.94092	1.96216	1.22336	11.9883
APOL5	TAAAGAAATGTGGCTTCGAA	1.91106	1.4337	0.000452367	0.00581259	3.48874	3.53784	12.6006	6.45096
TLX3	CCTGCGCGTCCGTCATTTTG	1.91066	1.43339	0.00137418	0.0136152	6.372	6.51081	26.9954	7.89066
LIN28A	CTCTCCAGGTGGCTGCGCCA	1.9106	1.43335	0.00345169	0.0267986	8.24612	8.91892	8.80817	37.4876
SRSF5	GCAGACCTCGAAATGATAGA	1.91046	1.43324	0.00556622	0.0376042	6.74682	5.47027	10.7655	22.2046
PPFIA2	TAACAAGAGATTATCGGATA	1.91036	1.43316	0.00033599	0.00466281	4.69971	5.11352	12.0704	14.4247
B3GALT1	GTCCCACATATACGTCTTCA	1.90978	1.43272	1.23416e-05	0.000338642	18.0204	15.5784	67.8147	23.0352
RGS13	CCATTAAATTTTCAAAAGAC	1.90788	1.43128	0.0431145	0.153703	1.1533	0.743244	0.5709	4.51291
MRPS22	GGCTTCAGTTCTTGTATAGC	1.90732	1.43085	0.0169826	0.0822946	3.02742	2.88379	14.354	1.66119
ANKHD1	AAAGTACTCACCTATGAATC	1.90721	1.43077	3.80125e-06	0.000128569	28.3424	27.2919	71.6887	78.2975
ALDH16A1	CCGAAGGCACATCACCAGCC	1.9068	1.43046	0.000170578	0.00276726	8.21729	7.75946	24.8341	18.2731
PCDH7	GGGCAGATCGAATACGTGTT	1.90655	1.43027	0.00212755	0.0188407	6.2855	7.34325	22.4282	14.3416
MAP3K6	CACCTACCCGCAGGGCCTGC	1.90647	1.43021	0.00129257	0.013008	4.38255	4.63784	17.127	7.25387
SRBD1	CTCAGAAGTCGTTGTTGTTA	1.90602	1.42987	0.000840542	0.00937759	6.68916	7.64054	31.0733	7.64148
HMGB4	CCCGAACTGGTCGGTGGTGC	1.90573	1.42965	0.0331904	0.129522	1.49929	2.05135	0.856349	8.66589
PEPD	AGCCACTTACCAAAGTGAGG	1.90525	1.42929	7.35719e-09	5.93526e-07	16.2327	17.3622	39.1474	51.2755
CPXM2	AGCGCTTCACCGTGGAGGCA	1.90481	1.42895	0.00237987	0.0204338	7.49647	6.92703	6.6469	32.1164
ZNF385D	CTGTGATGTGCACGTCAACT	1.90362	1.42804	0.00013545	0.00232104	22.8931	25.627	26.1798	104.268
C11orf93	TTTCTGCTTTAACCAGAGCC	1.90323	1.42775	4.49967e-05	0.000979005	6.545	4.6973	18.6358	11.6837
SKOR1	TCCAGGCAGCGGAAACCCAG	1.9028	1.42743	0.000773956	0.00881465	4.06539	3.98379	7.38092	14.2309
P4HA2	TGAAGCGGCTAAACACAGAC	1.90264	1.42731	0.000288398	0.00415055	4.41138	5.88649	20.063	7.72454
C1QTNF6	CCATAGGGATCTCACACATC	1.9024	1.42712	4.20103e-06	0.000139213	11.0717	11.7135	40.6154	20.7649
GALNT8	TGTGGAGACCACCCGTAAAC	1.90183	1.42669	0.00859554	0.050948	5.56469	5.44054	23.7331	5.92492
NYAP2	TCCCCATATCCTCAATGTAC	1.90115	1.42617	0.0307602	0.123298	4.09423	3.77568	1.75348	19.3529
AOAH	AGAATAGAGGCGCCACCGTA	1.90102	1.42607	8.90452e-05	0.00168987	11.1582	9.84055	14.5579	41.779
IP6K3	CCTTGGGTGAGCGTGCCAGC	1.90049	1.42567	8.45438e-06	0.000248212	6.02601	6.48108	18.2688	15.366
C4orf34	GATCAATGCAATAACCATCC	1.9003	1.42553	1.68632e-07	9.25026e-06	17.1842	18.5216	43.3068	52.5767
EPB41L4A	ATTCCATCACGTAAACCTTG	1.89816	1.4239	0.052632	0.175465	1.47046	0.683784	0.489343	5.26044
ASB5	ATAATGTTCTCAGAGCAAGA	1.89806	1.42383	0.000720183	0.00834777	3.48874	2.37838	6.8508	8.88738
OR2M7	TAAGATTTTCATTAATGCTC	1.89803	1.4238	0.00977554	0.0556605	4.64205	5.88649	3.62929	24.558
TNFRSF11A	GGCGCTCCTTACCTGCAGCC	1.89782	1.42364	0.000240376	0.00359915	5.1322	7.55135	18.8805	15.1722
DLX1	AACGGTCGGGCCCTGTCTGC	1.89737	1.4233	0.000190624	0.00300952	9.39942	9.92973	38.0464	13.8986
EPT1	AAAAAGTTTAATAAACTCAT	1.89735	1.42329	0.0414352	0.149916	1.78762	3.24054	1.26413	12.1821
CHPF	GCTACTGTATGAGCCGCGCC	1.8972	1.42318	0.00521652	0.0358946	4.26722	3.53784	16.6376	4.37447
ANKRD13B	GAGAATCGCAGCGGCTGGAC	1.89708	1.42308	0.000112161	0.00201774	8.39028	7.25406	27.5255	14.5077
MAP4K3	TCTTTACAGGATATTTATCA	1.89532	1.42175	2.63441e-05	0.000637338	13.2342	13.6757	49.8314	22.3707
FRMD6	CTTCCGTGTGCAGTACTATG	1.89512	1.4216	1.52679e-09	1.49711e-07	22.3164	24.4081	50.3207	74.7537
E2F2	TTTGAAGACCCCACCAGACC	1.89502	1.42152	0.00654908	0.0422308	12.398	12.0108	8.03337	57.2834
HTRA4	GAATTACAACTTCATCGCCG	1.89497	1.42148	0.000356194	0.00486615	11.6195	8.8	26.3837	28.3233
DEC1	ACCTACCATCATGTGTAACA	1.89468	1.42126	0.00362804	0.0277894	4.09423	5.91622	20.8786	6.00798
OLFML2B	ACACTTGCACGACGAGCCTG	1.8946	1.4212	0.00410916	0.0303642	9.63008	12.3081	50.4023	8.44439
COL8A1	ACCTTGTTCCCCTCGTAAAC	1.89417	1.42087	0.00891648	0.0521944	11.1294	10.8514	19.5737	39.2595
RCAN3	GAGGGTCGGGGCGCCTCGTC	1.89351	1.42037	0.00178849	0.0165526	8.9381	8.5919	36.2113	10.7978
GBP1	CCTCATAGTACTTTTTCTTC	1.89306	1.42003	3.05899e-07	1.53948e-05	14.7046	15.4595	34.2132	46.458
SLC22A25	ATCCACCATGAAGCAAGAAC	1.89228	1.41944	7.84251e-05	0.00152919	7.09282	6.54054	19.329	17.1657
FNDC4	CTCCCGAATCACACGCTGCC	1.89224	1.41941	2.417e-08	1.68302e-06	12.6863	12.1892	40.3708	26.2745
ACTR1B	GGTTCGGGGGTGATTAAAGC	1.8916	1.41893	0.0500183	0.169565	0.605484	0.683784	2.20204	1.27358
SLC38A1	TTTCTTTTGAACAGATCAAT	1.89121	1.41863	0.0192122	0.0897007	3.31575	5.58919	20.6339	3.23933
HIBADH	GGCAGCTCCGAGGAGCCGTA	1.89096	1.41844	0.0197437	0.0913714	2.91209	3.38919	2.56905	14.2309
TMEM95	GGCGACAGAAGACACAAGCC	1.88998	1.4177	0.0287857	0.11793	3.63291	3.27027	16.4338	2.07649
KALRN	CCTTTTCCTTTAGGATAGGA	1.88961	1.41742	0.000940061	0.0102214	3.8924	3.80541	11.5403	9.0535
PLA2G5	TCTACGGCTGTTACTGCGGC	1.88925	1.41714	0.00120108	0.0122961	4.00773	2.61622	10.0315	7.69686
ASPDH	AGGAGGCTTCTCAGCAGAGA	1.88764	1.41592	0.00868607	0.0512729	2.91209	3.41892	10.5616	6.3679
TCF12	TGTTGGGGACAAGCCTTCAT	1.88757	1.41587	5.40428e-07	2.48378e-05	29.6687	26.0135	62.0649	86.4651
CCDC90A	AGGCACGTGACACGCCGCCG	1.88724	1.41562	0.000514181	0.00642542	10.7546	10.7622	11.3772	45.932
POMT1	GATGTTATAGTCAATGTAGC	1.88551	1.4143	0.00064094	0.00766412	5.27636	4.9946	15.6182	11.7945
SECISBP2	CAAACTATTCTCAGCGTAAA	1.88526	1.41411	0.000522848	0.00650755	3.34458	5.73784	8.76739	15.3937
CREB3L3	TGCCGTCCTGCCGGTCAAAC	1.88465	1.41365	1.79852e-06	6.86465e-05	6.80449	10.2568	25.3643	20.1281
ZNF233	AACTCAACTCACCTGAAACT	1.88455	1.41358	1.73247e-05	0.000449419	5.76652	6.77838	19.1251	14.3416
UBXN2A	TTGTTTAGGGTTTGTGAAAC	1.88414	1.41327	6.79745e-06	0.000208809	9.68775	9.78109	26.7915	25.084
MRPL23	TTCGGAACACCCGAAGTTGT	1.88413	1.41325	0.00119751	0.0122712	17.7897	14.2703	14.2317	71.0713
ACAN	CACGAAAACCCAGAGTAAAG	1.88195	1.4116	0.000517515	0.00645834	6.66033	4.81622	9.66451	20.8203
CCDC17	GGCGGGATGTCCCGCCTCTT	1.8817	1.41141	0.0408995	0.14861	0.864977	1.63514	3.13995	3.51619
PGRMC1	CTTCCAGCAAAGACCCCATA	1.8815	1.41126	0.00224061	0.0195683	4.84387	2.73514	8.3596	11.7945
LPHN2	ATGATTGAGAGCGCTAACTA	1.88118	1.41102	0.00389158	0.0292339	4.58438	4.37027	5.62744	18.1347
MAVS	CTCTGGGGCTGAGCGTCTGC	1.88071	1.41066	0.00516997	0.0356578	3.31575	3.80541	6.72846	12.1821
COX6A2	ACACCTCCGCATCCGCACCA	1.88045	1.41047	0.00673481	0.0430419	5.59352	4.31081	5.09732	21.1802
RAB21	GTTCACTTACCCATATGGCA	1.8803	1.41035	0.0197739	0.0914784	5.70885	4.22162	15.8221	10.6039
GMFG	GGTGCTGGAGGAAGAATTTC	1.88018	1.41026	0.0115319	0.0626966	5.44936	4.28108	15.3735	10.5209
CHTOP	TGGGTCGGCCTAACCGTGCC	1.88012	1.41021	1.10683e-05	0.000309218	8.30378	10.346	17.2901	32.1994
KIAA1737	ACCCAGCGCCAAACTTGCCG	1.87979	1.40996	4.53085e-07	2.14553e-05	9.80308	10.3162	29.5644	23.9489
LPO	CCAACAGGGCTCTGGCGCGC	1.87953	1.40977	0.0214872	0.0969136	5.47819	5.02433	2.24282	25.61
LHX5	CGCTTTGGCACGAAATGCGC	1.87821	1.40876	0.00198761	0.0178932	4.9592	5.5	16.1483	11.656
VPS36	GTTCTTCAATGAACACAATT	1.8778	1.40845	0.00103429	0.0109745	5.10337	5.11352	19.9815	7.22619
TBC1D20	TCTCCGCGCCGCCGTCCCAG	1.87744	1.40818	0.00473325	0.0335113	8.04429	6.86757	33.887	5.78649
C2orf71	GAAGTTCGCCGCTTTGTGGT	1.87723	1.40802	0.000285512	0.00411543	6.86215	6.15406	20.9194	13.6772
IL22	GCGCTGCTATCTGATGAAGC	1.87709	1.40791	0.00139498	0.0137705	4.98804	3.86487	15.8629	7.69686
IWS1	TCATTTTCAGAATCGCTTGC	1.87685	1.40773	0.00151031	0.0145773	6.372	7.90811	7.91104	29.9015
ZNF221	CAAGATACTTTCCACTTCTT	1.87672	1.40763	8.4758e-07	3.61714e-05	14.1568	14.627	51.748	24.7518
SLC14A2	AGATCGAAAAGCTCAATGAA	1.87459	1.40602	0.00309327	0.0246975	3.77707	3.0027	7.74792	10.2163
CATSPER3	CCGCTTGTTCAGACTTCTTG	1.87409	1.40563	0.000175279	0.00282242	5.73768	5.76757	19.9815	10.5763
C1orf51	GCAAAACACCTACAATACGC	1.8728	1.40466	0.000206534	0.00320584	5.62235	6.30271	15.5774	16.0028
MAGEB18	TAGCATCCCTGAAGCGCTTC	1.87269	1.40458	1.02817e-06	4.25894e-05	11.6195	12.4865	21.8573	41.862
C14orf1	CGTCTTGTTGTGAATGTCAA	1.87195	1.40401	2.32553e-05	0.000576011	26.4683	27.4703	109.001	33.8883
C1orf100	AGTATATTCATCGCTCACCA	1.87188	1.40396	0.00612926	0.0403163	8.27495	6.74865	21.368	18.4115
CDC42SE1	AAGCCCCTAGAATTGCTCCA	1.87051	1.40292	0.0163553	0.0801832	6.2855	7.52163	3.50695	32.947
ZNF121	ACTTATGACTGTGATGAGTA	1.87015	1.40264	0.00688903	0.0437162	4.23839	4.57838	19.0436	4.34679
ABCA12	ATTCTGCAGGCTCCTAATTC	1.86933	1.40202	9.86277e-07	4.12506e-05	11.8502	8.14595	28.9528	23.9489
C1orf53	CGCGATCTGTCGCTCCGCCG	1.86922	1.40194	0.00741277	0.0460317	11.9944	11.1487	52.4412	8.80432
BMF	TCCCCAATGGGCAAGACTGC	1.86906	1.40182	0.00491946	0.0344336	14.4451	13.1405	63.4106	9.57954
CCND3	TGTGACATCTGTAGGAGTGC	1.86889	1.40169	0.00140252	0.0138331	4.81504	4.96487	13.5385	12.3205
SH3BGR	AGGAGGAGCCAAACCAAGGA	1.86789	1.40094	0.00017604	0.00283043	8.64977	7.67027	25.038	18.107
XYLT2	GGTTACTGCCCGTACCACCT	1.86789	1.40093	0.0278111	0.115082	3.40224	3.80541	14.5987	4.48522
SAG	AGAGAGCCTGCTTAAAAAGC	1.86758	1.40069	0.000168997	0.00274589	7.26581	6.62973	14.7618	21.9001
REG1B	GACTGACCTTTTTTGGGTCA	1.86742	1.40057	1.75634e-05	0.000454334	8.50561	8.82973	30.0538	15.809
C12orf76	CTGGAACCTTAGGAGCTGTA	1.86664	1.39998	0.00168425	0.015842	5.47819	5.61892	9.33829	19.9066
NKX3-1	CTACCCATACCTGTACTGCG	1.86619	1.39964	7.10992e-06	0.000216817	17.905	14.0622	60.1484	24.3365
EFR3B	CCCTACGCCCCAGGTACAAA	1.86521	1.3989	0.00791801	0.048201	3.28691	4.37027	10.684	9.52417
EEFSEC	GCATCATCAGATCAATGATC	1.86497	1.39872	0.00322912	0.0255307	8.62094	9.42433	40.3708	7.30925
TTPAL	GAGGATGCCAATCACCTTTT	1.86429	1.3982	0.000371469	0.00501127	9.51475	9.81082	35.5181	15.5045
BEND3	TTCACCGAAGATGTAGAAGA	1.86395	1.39794	1.26593e-06	5.08477e-05	8.07312	9.12703	23.4477	21.9001
NOD1	TACTTTAACTATGGAAGAGC	1.8637	1.39775	0.00114203	0.0118454	1.75879	2.14054	4.64875	5.62037
CYS1	GCTTCTTGCGACCGCTGCCT	1.86368	1.39774	4.94704e-05	0.00105537	6.02601	5.91622	21.4903	10.0779
CREBBP	GAATCACATGACGCATTGTC	1.86329	1.39744	2.26931e-10	2.7616e-08	26.5548	27.5892	62.9213	79.6542
APOL6	AGAGAAAGTGAGGCTGGTGT	1.8626	1.39692	0.0601375	0.191311	2.85443	4.13243	15.9852	2.4641
NAGK	TAGGGGAGGCACACGATCCG	1.86258	1.3969	0.00109357	0.0114419	14.2433	13.5568	12.2336	60.8827
GLI3	GAGCCCTCTGTGCCGTACCG	1.86058	1.39539	0.0139487	0.0718208	6.40083	4.51892	8.60427	20.1004
FGD3	GACTGTCGATCCCGCTGTCC	1.86038	1.39523	1.06928e-06	4.3926e-05	14.4451	13.4378	30.8286	42.4712
ZNF512	AAACAACTTCGTTCACTGGC	1.86027	1.39515	0.0433718	0.154305	3.45991	2.08108	2.36516	12.1821
OR2C1	CTGAACTAGTAGCGAAAGCA	1.85981	1.3948	0.0173538	0.0835734	4.69971	6.54054	24.8341	4.78977
PPP1R3F	CTCAGGGCCCGATGCGAGCG	1.85881	1.39404	0.00334293	0.0261648	3.08509	4.16216	7.25858	11.7668
KRT40	CTTTGACTTAAAGTCATCAG	1.8588	1.39403	0.00557123	0.0376222	6.66033	5.85676	5.95367	26.8836
CCNI	GCAATACAACTCAAGTATTT	1.85861	1.39389	0.0222861	0.0993107	3.66174	2.46757	12.3151	3.84843
PRSS22	GCCCTCAGCCATCCTCAATG	1.85825	1.39361	8.35751e-05	0.00160778	8.39028	6.39189	22.3059	16.5842
KRT8	CTTCGTATAGGTACGGTTCC	1.85812	1.39352	5.59574e-07	2.55903e-05	23.4409	22	54.4394	64.9249
KCNU1	TCTTACATGGCTCCTAGCGA	1.85745	1.39301	1.60418e-07	8.82971e-06	8.73627	9.30541	20.9602	26.3853
TTLL2	TCGCGTTGACGAGACCACCC	1.85709	1.39274	0.000579793	0.00706636	16.1462	18.9081	16.1075	75.8334
KIAA1715	AACTTACTATTTTTTTCCTC	1.8563	1.39214	0.000245332	0.00365617	6.08367	6.15406	19.8592	12.3205
DUSP21	CGTGCGCATGATCAACTCGC	1.85628	1.39212	6.16761e-05	0.00126298	9.74541	10.673	16.8008	36.7124
THADA	GACTTACCTGTTTAATATAA	1.85595	1.39187	0.00810824	0.0489578	2.85443	4.01352	11.4995	6.56171
ST3GAL2	GGTTCTCGCCAGGCACTATC	1.8553	1.39138	0.00050691	0.0063604	3.17158	2.64595	9.05284	6.25716
RALGAPB	ACCTCTCGTCCAACGCTCTC	1.8548	1.391	5.25264e-07	2.43171e-05	13.1188	11.0297	34.7025	28.6833
TMTC4	TCCCGGCTCCAGCATTATGC	1.85474	1.39096	0.000582559	0.00709045	3.20042	2.22973	8.56349	5.73111
OR1A1	AAGGCGAACATCAGAGCAAA	1.85464	1.39088	0.0132511	0.0691712	3.63291	4.93514	19.1659	3.37776
KLK13	GTAGCCGCCCTTGCACTAGT	1.85421	1.39055	2.52394e-05	0.000616848	4.9592	5.76757	12.2336	15.8644
IL9	AATGCCCAAACAGAGACAAC	1.85329	1.38985	0.00146864	0.0142946	7.20815	7.96757	27.3216	12.5143
TMEM132E	CCACTGGCCACTCCGTGACT	1.85231	1.38911	0.000179432	0.0028711	12.1673	11.9216	25.6905	37.3768
PDE10A	CCCAGATGAATCAGCTCCTA	1.85208	1.38893	0.000964345	0.0104152	9.65891	10.227	39.7999	12.3759
OTOP3	AGGAGAGAGCGGCCGCCACC	1.852	1.38887	0.0447409	0.15754	3.63291	3.0027	15.3327	2.10418
DDX41	CAATGCAGAGGGCGCAGCGC	1.85115	1.38823	0.0666176	0.204531	4.69971	4.84595	1.1418	23.8104
ADAMTS20	CGTCAGCTTATGCGGAGGCC	1.85085	1.388	4.68714e-05	0.00101069	7.46764	6.77838	16.393	20.8757
AKR7A3	CCCAAACAGTGGAATGGCCT	1.8507	1.38788	0.00124671	0.012647	5.47819	4.45946	7.99259	17.9686
L1TD1	GGCCAAACATAAGGTCAGAC	1.85057	1.38779	0.0189213	0.0887606	1.98945	2.94324	5.26043	7.64148
KCNH8	GGAAAAATGCCGGTTATGAA	1.85056	1.38778	0.0143228	0.0730826	2.6526	2.97297	3.75163	10.9362
XK	ACGCGCGGAGATGAAATTCC	1.85043	1.38768	0.00023683	0.00356232	5.10337	4.87568	14.8842	11.2684
GSDMA	CCCTTCACCTTCACCGTCTT	1.84939	1.38689	1.14734e-11	1.97707e-09	34.6568	34.427	96.8083	83.9179
SPOP	CCAGTAACAGGTAAAGTGAC	1.84917	1.38672	0.000310565	0.00440096	7.32348	6.51081	16.0667	20.1004
C1orf88	AGCCACCGCCAAAAATTGCC	1.84911	1.38668	0.00146149	0.0142465	5.27636	5.26216	17.1678	10.4378
TRNAU1AP	ATTATCCGAAACCGCCTCAC	1.84895	1.38656	0.00177094	0.0164438	23.4409	24.6757	104.148	21.7616
FGF22	CGGGAACCCCGAGCGCGTCG	1.84876	1.38641	0.00632434	0.0412197	3.83473	3.03243	5.91289	12.016
MELK	ATTACATTATCATCATCAAA	1.84849	1.38621	0.00287676	0.0234182	4.09423	4.6973	13.7424	9.27499
TFG	TCCACCAATATTCCTGAAAA	1.8481	1.38592	0.017453	0.0838432	2.24894	2.82433	10.4393	2.8794
CXorf41	TCAGAATCATCCTCTTCTTC	1.84665	1.38481	1.36553e-11	2.30389e-09	22.4317	22.0892	61.9426	54.3764
HK1	CTGCCGTGCACGATGTTCTC	1.84619	1.38447	4.17328e-10	4.76454e-08	12.571	14.3297	36.9046	33.3623
MMP24	CACGCGGAAAGCTATTCGCC	1.84608	1.38438	0.000674264	0.0079624	5.18986	4.84595	19.6553	6.64477
DAB1	CGGTACAAAGCCAAATTGAT	1.84603	1.38434	0.00392275	0.0293997	8.82277	6.6	31.7665	8.58283
ELL	CCCCTTGGCTTCCTTGAAAT	1.8455	1.38394	9.99228e-05	0.00184457	10.7257	9.60271	39.4736	13.7048
AP3B2	CAGCTTGAGAGAATCCTTGT	1.84446	1.38316	0.00437926	0.0317424	15.0218	17.8081	74.2985	11.4345
NHLH2	CAATTTGCGGAGCTCGGCGA	1.84435	1.38307	0.0257252	0.109041	3.11392	3.44865	2.12048	14.9507
TBCEL	CGGCGATAAGGAAAATTTTC	1.84358	1.38248	0.0127248	0.0673064	2.22011	1.72433	6.72846	3.59925
ARID3C	TCTTTTGCATGAAGCTAAAC	1.84316	1.38217	0.0137831	0.0712406	3.14275	2.2	1.99815	11.8775
SFRP4	AGATCGGTGCAAGTGTAAAA	1.84279	1.38189	0.00406053	0.0301216	9.19759	6.57027	34.7433	6.45096
PKDCC	CGACTGCATACTCGAGTTTC	1.84131	1.38076	2.96815e-06	0.000104636	11.1005	12.1892	40.697	20.0727
SORT1	ATCTCACCTTCGATATAGCT	1.84075	1.38033	0.00214027	0.0189203	11.9655	12.2189	51.5441	11.5176
C9orf116	TTCCACCCGCTGCAAGTTGT	1.84043	1.3801	8.81068e-09	6.93468e-07	14.4163	13.2	42.165	29.8184
LRRC38	CTTCATCTTCTACGGCGACC	1.83976	1.37959	0.000893802	0.00983593	6.86215	8.35406	31.6441	8.05678
RNPEP	TTTCGCTTAGGTTTGCTGGT	1.83972	1.37955	1.72732e-07	9.40335e-06	17.1842	17.0649	33.3161	55.7053
ARHGEF6	GATCCTGATGACCTTTATTC	1.83942	1.37933	0.00638613	0.0414864	4.67088	4.31081	5.09732	18.2177
ZNF846	CATCTCTGTAGAGATCTCTC	1.83701	1.3775	0.00136855	0.0135802	3.7194	6.68919	14.9657	12.099
TMOD1	TGTGAAGAAGTTCAGCATCG	1.83672	1.37728	0.000833337	0.0093149	6.08367	6.45135	20.7155	11.9052
AGPAT4	GGCGCGCGGGTCCGTGAAGA	1.83645	1.37707	0.060481	0.19197	2.36427	3.50811	12.6413	2.65791
RPUSD2	CTACATGCCCTACGCTATAA	1.83622	1.3769	8.30018e-05	0.00159913	14.7046	13.7649	30.6655	43.2464
CABLES1	TGGGGGTCATCCAAGAGATT	1.83603	1.37676	0.00196033	0.0177093	4.81504	4.72703	7.17702	17.5533
HOXA9	GAGCGTTGGCCGCTATGCGC	1.83592	1.37667	0.00483117	0.033983	1.58579	1.24865	5.38277	2.0488
MBLAC1	ATGCGGACCGAGCCGCTGTG	1.835	1.37597	3.19988e-05	0.000751082	8.7651	8.71081	21.4903	23.8658
MESP2	CAACCTCCGACGCGTCTCTT	1.83491	1.3759	6.46918e-07	2.88099e-05	17.9915	16.8865	61.8203	28.8494
PTK2B	GATCGGGCCCAACATCCGGT	1.83421	1.37537	0.0178586	0.0851915	0.951475	0.862163	2.36516	2.35336
MIS18BP1	AGAGCACATTGATAATTTTC	1.83209	1.37376	1.47537e-07	8.21871e-06	10.1202	10.4054	27.1585	26.053
ZNF443	TATACCTTTTAGTAATGAAA	1.83165	1.37343	0.0914652	0.251228	1.44163	2.08108	4.48564	4.65134
FIGF	CATGATGTTGTACGTCCAGC	1.83164	1.37342	0.0037341	0.0283976	9.45709	7.10541	35.3958	7.6138
MNT	CGTCTTCTTGTCATCCACGT	1.8316	1.37339	3.85953e-11	5.75979e-09	25.2573	23.7243	69.8944	57.0896
MTMR9	CCATCGATGATGAAGCTCTT	1.83158	1.37338	2.9652e-06	0.00010459	15.8868	14.4784	53.6646	25.1394
GAS2L2	GGCGCCCACACTCGTGCAGC	1.83027	1.37238	0.0239968	0.104337	4.61321	3.92433	7.05469	15.0338
HPR	AATGATGTCACGGATATTTC	1.82977	1.37201	0.00229788	0.0199124	5.39169	5.94595	7.2178	22.0662
FMNL1	ACTGTTCATGTAGTTGCCAA	1.82924	1.37161	0.00698516	0.044165	11.8214	12.3378	48.0779	14.5077
VNN1	CGGCCATCAGGGGGACACTG	1.8287	1.37119	0.00296763	0.0239737	7.84246	7.22433	29.1159	9.93947
LMBRD2	CTATCCCAATTGTCTGAAGC	1.82847	1.37102	0.000201637	0.00315105	7.81363	8.26487	12.7229	28.794
NPR1	AGTTGAACTGCTCATAGGCC	1.82753	1.3703	0.000780334	0.00886661	11.187	9.33514	42.1242	11.0469
BDNF	CCACTATCTTCCCCTTTTAA	1.8272	1.37005	0.00128403	0.0129402	9.16876	9.78109	11.8666	37.0446
ARHGAP35	AAGGCATCTACCGGGTCAGC	1.82691	1.36984	8.33267e-05	0.00160404	5.93951	4.60811	15.7405	11.573
QDPR	GATGCAATTCTTTGCGTTGC	1.82635	1.36941	3.60081e-06	0.000122981	10.5527	10.8514	36.6191	18.7992
PYCR2	GAACCTGACACGCAGCAACA	1.82615	1.36926	0.0106457	0.0592721	4.06539	4.48919	18.1057	4.06992
REEP5	GTCCCCAGGTGTCATCGGAC	1.82613	1.36924	0.0330326	0.129162	3.08509	3.09189	1.79426	14.1201
FCER1A	GCTCCAGATGGCGTGTTAGC	1.82572	1.36893	0.0531841	0.176731	2.19128	2.70541	9.41984	3.26701
GPR108	GTCAACACCCGCAGTGATTC	1.82568	1.3689	0.00138518	0.013692	4.9592	4.87568	16.4338	9.02581
RAB6B	CGTGCGGTCCTCCAAGTACA	1.8252	1.36854	0.0080399	0.0486928	5.33403	4.34054	17.0047	8.0291
RWDD1	TCATAAAGGGGAGCTTCATC	1.82504	1.36842	5.03338e-05	0.00106991	9.97607	9.63244	36.6599	14.0924
HELQ	TTCACGTCTTCTTAATTATA	1.82501	1.36839	0.00689995	0.0437683	4.29605	3.62703	15.7405	4.78977
GDF7	ATTCCGGGAGATCCGCGCCC	1.82423	1.3678	2.22659e-06	8.23582e-05	11.2735	9.15676	29.8091	22.9798
CNP	TTGAGCGTACTCCTCTGCCC	1.82409	1.36769	3.73605e-05	0.000844421	11.6484	12.0108	33.6831	27.4097
RARRES1	AGGTATGCTGACTATTTCCA	1.82323	1.36704	1.56705e-06	6.11112e-05	9.68775	9.3946	24.0593	25.1671
SLC25A32	CCCTTGTAGGGATTTGTTCC	1.82314	1.36698	6.10051e-05	0.00125265	13.6378	11.446	38.2911	26.4683
NUAK1	AAGTCAAGCGGGCCACCGAG	1.82277	1.36669	0.000466543	0.00595801	5.56469	6.03514	12.4782	17.4148
NXPE4	TTCCTACCTTTGTGGAGTTC	1.82248	1.36648	4.20873e-06	0.000139397	12.8593	13.0811	45.305	21.7062
FASTKD1	TGCTATGAAAAAACGACATT	1.82239	1.3664	1.26688e-06	5.08477e-05	10.4374	11.5946	29.8091	27.0221
NCOA5	TTATGACCGATACCTACGAA	1.82215	1.36622	0.000191879	0.00302562	10.4086	10.0189	39.3513	13.428
ONECUT3	TTGTCGGCCACGGCCGCGAG	1.82201	1.36612	0.00415954	0.030628	1.87412	1.84324	5.26043	4.34679
PI4K2B	CTACTCTATAGGAATCAAAA	1.82051	1.36498	0.0904088	0.249152	1.81645	1.30811	1.38647	6.64477
CETN2	GTTCAAAAATCTGAAACGCG	1.82044	1.36492	0.0836672	0.237054	1.81645	3.62703	9.86841	4.18067
GRTP1	TCACCCGCAGGGCGATCAAA	1.82023	1.36476	0.014794	0.0748318	4.09423	5.67838	20.3893	4.84514
ACTR10	GCTCCCCAACAATTTAGAAC	1.81989	1.3645	0.0539912	0.17859	1.84529	1.78378	0.611678	8.69357
TREX2	AACCCGGAGCACGACGAGTC	1.81986	1.36449	0.0021177	0.018774	6.97748	6.33244	9.21595	25.0009
DPP9	GGTGTCCCCTATGAAACCGC	1.81943	1.36416	0.00110128	0.0115003	4.23839	4.04325	9.37906	11.9329
UBD	AGCAATGATCGAGACTAAGA	1.81893	1.36378	0.0662651	0.203853	2.5661	2.08108	9.09362	2.90709
CASD1	CAAGACTGCATCAGTTAAAG	1.81892	1.36377	0.00346159	0.0268464	8.04429	6.98649	28.6265	10.1333
CAPN12	CTTCTCCGAGCGCCGCCACA	1.81807	1.36312	0.00083773	0.00935591	2.7391	2.4973	4.5672	8.85969
CORO6	GTGCACGAAAGGCGGCTCGT	1.8175	1.36269	0.000321641	0.00451632	5.93951	8.74054	24.304	13.511
ZC3H8	GCATTTGATCCTTTGTTTCC	1.81736	1.36258	1.94697e-06	7.3445e-05	19.4332	20.0973	48.4041	53.2412
IL22RA1	TGGCATAGTAGAGCTCCGTG	1.81574	1.36136	1.10221e-05	0.000308061	7.5253	9.12703	25.405	17.4425
PKN1	CCGCGTGCTCCACTCGGAAG	1.81552	1.36119	0.0144494	0.0735286	10.1202	9.57298	5.79055	44.7414
MCM9	ACACGAGGATGGCCGGCAAA	1.81528	1.36101	0.00123539	0.0125748	8.59211	7.37298	31.7257	9.38574
INSL6	GCAGTCACTACCTGAGTATA	1.81506	1.36084	0.00172135	0.0161042	8.41911	7.04595	30.6247	9.19193
ST6GAL1	CATTCGCCTGATGAACTCTC	1.81493	1.36074	8.61573e-05	0.00164667	10.8411	13.6162	16.7192	45.9873
SCAF8	GGTCATTTTCGCTTTCGAAA	1.81477	1.36062	0.0312884	0.124729	1.61462	1.51622	5.1381	2.93477
REN	GCTCCACTCGGGACCAAGCC	1.81474	1.3606	0.00261881	0.0218608	5.0457	5.02433	17.6163	8.30596
DCLK1	GGTGAAACGCCTGTACACGT	1.81457	1.36047	0.0042632	0.0311598	5.65119	4.96487	12.0297	15.2276
SH3GLB2	CACACCCTTGCGCAACTTCC	1.81431	1.36027	3.39864e-05	0.00078744	14.0126	11.8622	20.1038	46.2365
DSCAM	ATCGTAGATCTCCTCGCCCG	1.81425	1.36023	9.76494e-06	0.000278901	9.28409	8.44325	25.8536	19.7128
BATF2	AGGACCCCAAGGAGCAACAA	1.8136	1.35973	0.00300535	0.0241846	3.43108	2.52703	9.21595	6.11873
KIDINS220	ATGGAACCACCCCTTTAGTT	1.81292	1.35922	9.00172e-08	5.30732e-06	27.7081	21.6433	79.3143	47.427
LYPLAL1	AAATCTGTCAAACCATACAT	1.81194	1.35847	0.0229999	0.101463	3.05625	1.84324	8.9305	3.68231
CSGALNACT1	CTGAATTCCTCAATACGTGT	1.81049	1.35737	0.0002282	0.00346152	8.50561	8.65136	17.7387	26.1915
PCDHB1	CGTGCCCCAGTTCTCGCGAC	1.81048	1.35736	0.00341432	0.0265947	6.57383	6.71892	8.19649	25.8039
ZCCHC14	CGCTCCACATAAAATGCGTC	1.80964	1.35673	9.28834e-05	0.00174275	8.44795	9.95946	24.3448	22.8137
EHHADH	GTAGTCCTTCTTTTATGTCA	1.80876	1.35606	5.39416e-06	0.000171707	11.3024	10.1973	20.4708	34.4974
ANKRD32	AAAATTTTTCACTCTTACAT	1.80789	1.3554	0.0193972	0.0902783	4.00773	3.92433	3.2215	17.0272
MBOAT7	GGCGGCAATGCAGCCGCACT	1.8074	1.35503	0.00781683	0.0477515	4.55555	4.93514	5.26043	18.9653
COPS5	GATGCTCAATCAGCAGTTCC	1.80737	1.35501	5.0633e-06	0.000163511	16.5787	17.6892	57.7016	30.0676
IQCG	ATCATGCCCGTTCAGTACGA	1.80724	1.35491	0.00103092	0.0109532	10.1202	6.92703	9.58296	33.9437
GLT1D1	AGATCGGCTTTCAAAGTCAA	1.80702	1.35474	1.66094e-06	6.43069e-05	8.24612	9.51352	20.7563	24.641
CDK13	GATTGTATAGCTCAGAAGAA	1.80699	1.35471	0.000466469	0.00595801	6.545	6.51081	9.25673	24.0596
CRNN	CGTCCTTGCATAGCGCCTGA	1.80696	1.35469	7.37799e-05	0.00145858	7.87129	8.82973	15.5774	27.0774
LHFPL2	GCATCTACGCCCGCTGCATC	1.8069	1.35465	4.99287e-08	3.17707e-06	14.8199	13.7649	39.963	33.1962
EFCAB3	GAAGCTAAGTGCTTCACAAA	1.80663	1.35444	6.3762e-05	0.0012969	9.60125	8.23514	16.6784	28.8771
CECR5	GGGACTAAATCATGTATGCT	1.80659	1.35441	0.000628465	0.0075428	9.88958	10.0189	39.5552	11.4622
ISL2	TATTTTTCATTATCCTTTTC	1.80634	1.35422	1.21387e-06	4.91473e-05	11.6484	8.53244	31.7665	19.9343
ETV3	TGGTAAGATACAAACTCTTT	1.80607	1.35402	0.000849022	0.0094515	8.56328	10.7324	10.2762	38.955
C12orf39	GATTACCTGCGGAGCGCAGC	1.8057	1.35374	0.00982627	0.0558947	3.95006	5.7973	3.83318	21.0141
GBP3	CTCAGTGTCAAGCAGGACTA	1.80566	1.35371	5.2024e-09	4.39443e-07	14.1568	13.973	33.887	37.9859
MAST3	CTCGCGTCTCTCCCATCTTC	1.80523	1.35338	0.000477149	0.00606469	14.1568	13.7054	18.7581	52.3552
RASSF3	AGACAAGTTGAAGATGACCT	1.80494	1.35316	0.00438591	0.0317656	10.4374	9.36487	41.798	8.88738
VPS18	CAATCAGCTGTGCATGAGCC	1.80411	1.35253	0.00266391	0.0221145	6.2855	8.02703	9.21595	27.2712
MURC	TTACCTGGAATATTACCACG	1.8039	1.35237	0.000141105	0.00240109	8.64977	7.81892	25.9759	16.1413
RPL10L	GCGAGCTGGACGGCGCCCCA	1.80389	1.35237	0.00381212	0.0288246	7.20815	8.41352	28.4634	11.4899
SOWAHB	GCCCTACGGGAGTCGCTGCC	1.80386	1.35234	0.000191085	0.00301532	7.72713	7.04595	23.0807	14.7016
RASA3	TCTGCCACAAGCTCGCCACA	1.80362	1.35216	2.12414e-05	0.000535335	31.2545	29.9081	42.0427	113.985
SETD5	TTTGGTTCTTCTAACAGTTA	1.8035	1.35207	0.000615602	0.00741604	12.9458	13.4676	51.4217	16.1136
IL1R1	CTCTTTGTGTTGATGAATCC	1.80345	1.35203	1.02848e-05	0.000291234	22.5471	19.3243	73.3198	33.6945
PAQR8	GGCGTGAGCGTTTACCAATA	1.80246	1.35128	0.00898552	0.0524939	8.36145	8.2946	37.19	5.39888
TDGF1	CATTTCTAAAGTCTTTGAAC	1.80242	1.35125	0.00755174	0.0466526	3.54641	3.03243	9.41984	7.39231
NEDD8	TGCCTGTTTCAGACGCTGAC	1.80207	1.35099	0.000599531	0.00725352	3.9789	5.11352	9.01206	14.1478
OSBPL1A	CCTGTGTTTCTTGATGCCAT	1.80195	1.35089	1.23245e-05	0.00033846	8.47678	7.87838	22.4282	19.3252
NIPA1	TGGATTCACGACCGTCTCCG	1.80174	1.35074	0.000396593	0.00527205	12.0232	14.627	20.3893	47.5101
MMD	TTTTCACATGTGTGATAGAA	1.80092	1.35011	0.0384288	0.142657	3.74824	5.5	2.93606	20.5988
PLXND1	GGAACACGGGCGTGGCCTTC	1.80055	1.34983	0.00149202	0.014446	5.53586	5.47027	16.3522	11.7391
C12orf76	CCTAATAGCCGAACAAACTG	1.80046	1.34976	0.0189797	0.0889312	7.23698	7.9973	33.0306	5.86955
CT47B1	TGGCTTCGTGTTCCTGTACC	1.80041	1.34973	1.65946e-05	0.000436082	17.5014	18.0162	29.6052	60.8273
EIF2AK4	TACCTCCCCACAGTGTTTCT	1.79884	1.34853	0.000257931	0.00379879	12.3403	15.1027	54.5617	15.4491
USP7	TTTTTTTTGCAGACACCAGT	1.79879	1.3485	0.00141696	0.0139407	4.84387	3.92433	6.60612	15.6706
SFRP1	CGCTTTCTTACCAAACTCGC	1.798	1.3479	0.00382103	0.0288751	7.06398	6.77838	8.76739	26.413
UGT3A1	CAGGGGCCGGGCAAAATCAA	1.7979	1.34782	0.00345875	0.026834	4.67088	4.22162	15.4143	7.28156
SUSD1	AACGGGAGGACTCAGTGTGT	1.79784	1.34777	0.0278733	0.11528	8.04429	6.42162	4.24097	32.5317
KCNIP3	GTATCAAGTGGCAGAGGCCG	1.79735	1.3474	0.0266739	0.11183	2.04711	1.18919	6.52457	1.77194
RPGR	CCCAAACCTTTGACACATGT	1.79648	1.34675	5.21035e-05	0.00110281	14.9929	15.073	55.4996	21.0971
PFN4	CCTTTGCAAGCCCGAAGAGA	1.7963	1.3466	0.0128878	0.0678448	1.38396	1.81351	5.83133	2.35336
DACH1	CTTGACAAACTCTCTCTAAC	1.79589	1.34629	4.59693e-05	0.000995473	18.3664	15.6081	37.7202	48.6452
RBPJL	CTCAGGTGAGTCAAAGGATT	1.79573	1.34617	0.0011578	0.0119889	9.34176	8.97838	33.3161	13.3449
ABHD14B	GTGCTGATCATGAAGGGGGC	1.79539	1.34592	0.00195816	0.0176971	5.42053	4.45946	18.0241	7.17081
TRIM21	CAATCGACAGCTAGCCAACA	1.7953	1.34585	0.00743515	0.0461263	9.42825	9.81082	5.91289	42.9141
ADAMTS12	CCCGCCATAGCTCTTGCTTC	1.79449	1.34523	3.89581e-05	0.000871687	9.34176	9.57298	31.848	16.3074
SLC18B1	TTTTGCTTTGTTCGAGTTGC	1.79385	1.34475	6.45307e-07	2.87779e-05	22.8642	23.2784	36.1298	80.9278
MEMO1	TACTCTTTTGGTCAATACGA	1.79377	1.34468	0.00290168	0.0235739	4.41138	4.66757	6.19834	16.8057
RAB33B	ATCCACCCCTATCGTGGCCT	1.79323	1.34428	0.000653108	0.00777939	9.86074	9.72163	29.8907	19.8789
AEBP2	GTTCTGCTGACTGAAGTGTG	1.7932	1.34425	1.10486e-11	1.93483e-09	45.5843	43.5541	109.531	116.782
HSPB2	ATTTGCCAACCCGAGCCGCC	1.79318	1.34424	0.000813505	0.0091502	7.87129	8.23514	27.5663	13.4003
SPTA1	TATGTACTTACGGTTTCCTT	1.79306	1.34415	0.000119768	0.00211919	14.6758	12.4865	46.3244	22.7306
HK3	CCGGATGCTGCCTACATACG	1.79281	1.34396	0.000667535	0.00791186	7.12165	8.56217	29.3606	10.5486
SEC23B	CGTACTCAATTGTAGAAAAC	1.79281	1.34395	0.00179532	0.0166038	5.10337	4.37027	13.7016	10.3825
RP1L1	AGCGAGGCTGAAACTTTATC	1.79246	1.34369	9.94655e-06	0.000283019	9.16876	7.16487	23.8554	17.664
STXBP4	AAATTACTTTTCAAGTAGAC	1.7923	1.34357	0.000670365	0.00792819	6.17017	5.70811	17.9833	12.2098
C5orf30	CCTGACACGGTCCTCCGCAT	1.79183	1.34322	1.8694e-05	0.000479547	17.7897	17.1541	65.2457	23.5612
CAP2	GGAACGAGCTGTCAGCCGCC	1.79124	1.34277	0.00985001	0.0559952	3.92123	3.92433	6.36145	13.511
ARHGAP10	TTCAAATTTTTTGAAGAATC	1.79079	1.34243	0.00182131	0.0167819	4.9592	4.4	8.72661	14.9784
NPPC	GCTTGGCTTCGGAGGGCCGG	1.79074	1.34239	0.0526475	0.175489	1.78762	2.22973	1.26413	8.88738
GSTM3	GCGAGCGATGTAGCGCAAGA	1.79074	1.34239	0.00275631	0.0226805	3.25808	2.97297	9.86841	5.98029
CES2	CACGGTGGTGCGCTTGTTTT	1.78965	1.34156	0.000102405	0.00188474	7.81363	8.08649	11.2957	28.9047
SPRY1	GGAATCCCCTTCGTCGTCAT	1.7893	1.34129	1.48588e-05	0.000397578	13.4936	13.6757	43.3476	25.5824
TRAPPC1	ACTCCGCGTACATGTCTAGC	1.78913	1.34116	0.00627111	0.0409953	4.58438	3.5973	4.28175	16.3904
TOMM5	CCGATGACCCCTTAGAGTTA	1.78883	1.34094	4.36558e-05	0.000954402	25.8052	27.5892	34.5802	100.558
TMCO2	CTCAAAAACCTGCCACGAAG	1.78876	1.34088	0.000787882	0.00893353	5.07453	4.60811	13.0899	11.4622
PTPLA	TTCCATATAAAAACGTACCA	1.78846	1.34066	0.00057677	0.00703612	4.64205	6.27298	12.6006	15.0338
PKN3	GGAGCGGCGCCATGGAGGAG	1.7878	1.34015	0.0654304	0.202026	5.1322	5.88649	1.22336	26.6345
IL23A	GATGTTCCCCATATCCAGTG	1.78742	1.33987	0.00743269	0.0461199	4.23839	3.86487	9.66451	10.8531
PSKH1	AGCGCGAGGAGGCACGTTTA	1.78734	1.3398	0.00823501	0.0494889	5.47819	5.20271	9.46062	17.5533
KLHL11	ATCCCATACCGGTACTTGCA	1.78657	1.33922	0.000361053	0.00491902	9.91841	13.2	19.5329	38.8996
SLC9A1	GTTTGCCAACTACGAACACG	1.78632	1.33903	2.62383e-06	9.42987e-05	10.8122	11.1189	33.2753	22.2877
NRXN1	CTGAACAGTGCTAAAACCTA	1.78621	1.33895	0.0018058	0.0166684	4.61321	3.47838	14.5987	5.95261
STK38	TAGACAAAAGAAGTTAGAAA	1.78584	1.33867	0.0442419	0.156291	0.490154	0.416216	0.28545	1.96574
PRDX2	CTTTCCGATGCGCGCGTTAC	1.78556	1.33845	0.000414801	0.00545748	9.34176	8.85946	35.0695	11.0746
OR5D18	CTCAAGATGCGTTCAGTCAG	1.78539	1.33833	2.3332e-06	8.5713e-05	6.34317	7.55135	15.4958	19.6021
DKK3	TGTGCACCGAGAAATTCACA	1.78478	1.33787	3.50663e-06	0.00012021	10.2356	11.3568	31.4403	23.2013
NOTCH3	CGGCCGGCCGCCATGGGGCC	1.78445	1.33762	0.00650296	0.0420545	2.24894	1.87297	2.73216	7.64148
C2orf50	CCATTGGGTCATAGTCTTTC	1.78373	1.33707	0.000160364	0.00263679	10.3797	12.3973	37.8833	19.7405
PGBD1	AGGCCGTTGCTGCAGAGAAG	1.78316	1.33664	0.0133572	0.0696016	1.98945	2.58649	8.40038	3.21164
PADI3	GTGGCGCTTTGACGCGACTT	1.782	1.33576	0.0312093	0.124534	3.37341	2.55676	13.2122	1.82731
LYNX1	TGCCGTTGCAGAGGTCGTAC	1.78141	1.3353	0.00176537	0.0164115	13.7531	13.4081	56.3559	12.2928
BTBD16	ATTCATGATAATGTCGAACA	1.78094	1.33495	0.00216715	0.0191023	6.545	5.64865	9.25673	21.4571
RHBDD3	GGGAGGGACACCGCCCTAGA	1.78086	1.33489	0.0590854	0.189406	2.42194	1.72433	3.13995	7.30925
SIGLEC1	CGCCGGTGGGCTCAAACTTC	1.78036	1.33451	0.0056322	0.0379309	5.30519	6.15406	4.9342	23.8935
CDH5	GGCAGGCGCCCGATGTGGCG	1.78035	1.3345	0.0764212	0.223653	0.77848	0.505406	0.815571	2.40873
STXBP6	GCATTTTTCTGACGCTGTGC	1.77999	1.33422	0.011175	0.0613628	6.19901	6.45135	5.87211	25.97
NCR3LG1	CGGCGCTCCTGATTCTGCTG	1.77977	1.33406	6.25842e-05	0.00127656	6.80449	6.68919	22.7952	11.3238
KIAA1244	GATGGCTTTGTACTTGCTCC	1.77926	1.33368	0.0298234	0.120859	10.6681	9.36487	13.7016	36.7677
DPY19L3	ATGTAAGAAGTCCAATGCAA	1.77923	1.33365	0.00260026	0.0217622	3.8059	3.95406	9.09362	10.4655
CEP112	CTTGAACCTTTTGCTCGTGC	1.77912	1.33357	0.024002	0.104343	3.14275	2.64595	12.6413	2.02112
GATAD2B	CATTGTTTTGTCTGACAATG	1.77896	1.33345	0.000346365	0.00476507	11.2735	9.0973	21.1641	30.1506
SPATA6	CTGAGCTGATCTCCAGCGCC	1.77881	1.33333	0.0181498	0.0861991	2.5661	2.58649	3.34384	9.60723
CCDC91	ATCTTCTCCTGAGATTGTAC	1.7785	1.3331	0.000938784	0.0102144	8.24612	6.33244	20.4301	16.3351
C14orf149	TGGAAAAGATGCTTATACCA	1.77846	1.33307	0.00105036	0.011103	8.13079	7.34325	25.038	14.0094
ETS1	CTCAGCGCCTCGTCCTGCAG	1.7784	1.33302	0.0120502	0.0647815	3.22925	2.97297	9.99074	5.67574
RBM47	GCCTAGGGGTTCCTACCTCG	1.77799	1.33271	0.0214846	0.0969136	6.25667	5.91622	27.3624	3.37776
FOXR2	CAAGACCTCGCTCTTGCCTT	1.77722	1.33212	0.00704586	0.0444149	9.22643	8.74054	15.1696	30.0399
O3FAR1	CCTGCTGGGACACGCGGATC	1.77715	1.33207	0.00018851	0.00298269	5.30519	6.74865	13.1307	17.1933
HSDL1	GCATGATGTGCATAGACTTT	1.77665	1.3317	1.75874e-06	6.72928e-05	20.2693	20.7811	48.7711	54.5425
CALCRL	TGCTGGAACGATGTTGCAGC	1.77602	1.33122	0.00379621	0.0287346	6.34317	7.31352	25.1604	9.27499
SHC1	GGAAGGAACCCCCCTTGGGG	1.7753	1.33067	0.00786391	0.0479616	4.44022	3.21081	15.0881	4.23604
ELK1	GACACTGTCTCTGGAAAGCC	1.77522	1.33061	0.00842734	0.0502321	2.30661	1.96216	4.44486	6.28484
DLGAP1	TCATCACGCCCGAGGGGGCG	1.77425	1.32987	2.32182e-06	8.53435e-05	9.51475	11.1487	31.3995	20.6265
C1orf162	CAGTAGAACCCCAGCACAAA	1.77416	1.32981	0.024754	0.106362	3.37341	2.82433	2.69138	12.8466
SLC7A1	CAGGTACTTCAAGCGTAGCG	1.77412	1.32977	2.62529e-07	1.34663e-05	12.1385	10.6432	24.1001	33.1131
ACOX1	CACTCGCAGCCAGCGTTATG	1.77373	1.32947	3.50447e-13	8.67644e-11	33.2151	35.7054	91.2216	82.0352
STARD5	CGACGCAATGGACCCGGCGC	1.77369	1.32944	0.00542469	0.0369284	6.02601	3.41892	18.228	5.59268
SMARCC1	TTTTTAGGCAAAGTGTTTCA	1.7733	1.32915	0.020368	0.0933985	4.18072	5.05406	3.9963	19.1591
ABCB5	CACTTCGAATAGTAGAAAGT	1.77245	1.32851	0.0123993	0.066086	4.52672	4.6973	17.861	5.37119
ADCY7	CTACTTCCTCAACGAGGGCG	1.77142	1.32773	0.000339636	0.00469855	7.00632	7.9973	15.4551	22.1769
SPRYD3	GCCGGCGCCAATTCAGAAAC	1.77133	1.32765	0.0114984	0.0625696	2.27777	3.0027	9.09362	4.20835
DMBX1	CCGGTAGTCGGGGGCATGCT	1.77058	1.32709	0.00611039	0.0402208	2.94092	2.70541	9.90919	4.3191
C3AR1	CGAAGCGGCCCCTTTGCATT	1.77035	1.32691	0.0439023	0.155535	1.58579	2.40811	1.06024	8.91507
DIP2A	CGGAGTGGAGGTGAGTCGCC	1.7699	1.32657	0.0681333	0.20743	2.88326	4.34054	0.856349	17.221
ANXA13	CTGCACGACTGTCGAGGGTT	1.76974	1.32645	0.00409931	0.030329	7.81363	9.87027	33.6015	10.8254
SLC22A23	TTTGAAGGATTTTGCCTGGC	1.76963	1.32637	0.0128067	0.0675779	2.71026	4.04325	9.25673	7.69686
HMG20A	GATGTGGCGCCACTACTGTA	1.76931	1.32612	0.000387878	0.00518393	7.29464	6.36217	23.8147	10.5209
LRRC66	AATTCCCCCACAAGCCTTCA	1.76923	1.32606	3.63888e-05	0.000828544	6.60266	6.33244	16.9231	15.5321
IKZF4	GCCAGACGATCGATGAAAGT	1.7692	1.32604	9.85243e-05	0.00182475	7.38114	7.58108	13.7016	23.7551
PAN3	CAACATCTCTCAGAGACGAA	1.7692	1.32604	0.0073105	0.0455687	4.06539	3.18108	14.1502	4.09761
CST5	CCACGCGTGTAGATCGTGGG	1.76918	1.32602	0.0039442	0.0295091	6.68916	6.86757	25.5681	8.49977
C2orf63	CAGCCCATTTCAAGACTTTG	1.76896	1.32585	7.2886e-06	0.000220704	13.955	14.0027	47.4254	22.786
MYC	CTTAGACGCTGGATTTTTTT	1.76841	1.32544	0.000559939	0.00687491	6.80449	6.48108	12.886	20.3773
MBTPS1	GGCAATGACGGACCTCTTTA	1.76829	1.32535	0.0020462	0.0182882	7.00632	5.20271	24.2225	6.47865
ZNF581	ATTCAAGCGCGCCAGCCACT	1.76818	1.32527	0.0421765	0.151471	2.07595	2.76487	11.1733	1.0244
GLUD2	CAACCACTCGGCCGCGTTGC	1.76781	1.32499	1.72441e-07	9.40109e-06	17.7897	19.5622	37.5163	55.9822
NXNL1	CGCCGACGAGATCCAGCGCC	1.76776	1.32495	0.0360159	0.136643	1.47046	2.88379	7.70714	3.23933
PTPLB	TACGCCGTGGCCAGGGGCCC	1.7676	1.32482	0.000770867	0.00879421	7.55414	9.00811	11.9889	29.4308
JAGN1	AACGGTAGGCCTTGCCATGG	1.76748	1.32474	0.0203696	0.0933985	4.26722	5.73784	3.9963	21.0141
PON3	GCACAAGCGCTAGAAATCAG	1.7667	1.32414	0.118963	0.297333	1.93178	2.11081	1.54958	8.55514
C1orf101	ACTTAAGAAGAATGGATCCG	1.76636	1.32389	0.00579532	0.0387228	7.95779	5.76757	29.0343	5.42656
SLC25A48	CGTAGCCAACGCCAGCCTGC	1.76583	1.32348	0.0719679	0.214803	1.3263	1.30811	5.87211	0.775223
LAPTM5	GCTCAATGTAGGAGCCCAGC	1.76564	1.32334	0.00161073	0.015311	7.06398	9.03784	10.1539	30.0676
MIIP	CACACGGAGGACCGGCCCCG	1.76561	1.32332	0.0026938	0.0222853	5.93951	7.55135	25.6497	8.19522
MUC21	GGTGGAGTCCTAACTGGTTC	1.76549	1.32323	2.60678e-05	0.000632271	8.39028	7.84865	21.8981	18.7715
FNDC3A	GACCCATTCAGGTCCTGCTC	1.76509	1.32292	0.000142481	0.00241526	9.22643	10.5838	29.4013	20.2112
CHSY1	CGGAGAATGGTGCCGCACAT	1.76482	1.32271	0.00578079	0.0386656	11.7349	12.1	10.0723	49.4758
ADRA2A	CCCGACGGCCGTGAGCGTGT	1.76452	1.32249	0.000680332	0.00800772	3.8924	4.6973	13.9055	7.64148
SMARCA4	CCCGAAGACGGGCCACTGGC	1.76403	1.32211	6.35995e-07	2.84411e-05	9.48592	9.87027	21.4495	26.9113
C3orf22	CCAGATTTTACATCACCGTC	1.76353	1.32173	0.00050454	0.00633804	15.1083	14.5081	53.95	20.1835
H2AFY2	ACTGAAGCAAGATGTCGGGC	1.76345	1.32168	0.0537229	0.177963	4.32489	4.72703	21.0009	1.68888
ELF2	TCCAAGTGCCAGATTAGAGC	1.7632	1.32148	0.0345273	0.132956	3.22925	3.80541	2.36516	15.1722
PZP	GTCATCCCTTCCGTGTCTGC	1.76307	1.32139	0.00301639	0.0242373	8.88044	12.1	9.46062	42.8864
ACVR1	AGCAGCCTTTCTGGTAGACG	1.76281	1.32119	0.0004579	0.00586851	7.7848	10.4351	12.3559	33.0854
MDFIC	AGCGAGGGCTTCGCCCGCGC	1.76192	1.32052	0.0302	0.121862	0.807312	0.535135	2.20204	1.19052
XIRP1	CCGACGTCAGTGCAACTCGC	1.76178	1.32041	0.00964949	0.0551659	5.2187	6.45135	22.8768	6.34022
WDR37	CGAACAACTTGCGCTTTCTG	1.76177	1.3204	0.00568859	0.0382191	6.51616	6.51081	5.91289	26.5514
OR5W2	AGTGTATCTCCAAGACTGAT	1.76165	1.32031	4.84465e-05	0.00104005	6.08367	6.0946	15.6182	14.8123
ADCY9	ACAGCTGCAGCGAGACTCCT	1.76161	1.32028	4.65455e-05	0.00100593	9.51475	9.03784	30.7878	15.6429
STAP1	TTTTTATTAATCAAGCGGTC	1.76123	1.31999	0.00731888	0.0456064	4.46905	4.13243	4.89343	16.5289
COL3A1	CCATCTTGGTCAGTCCTATG	1.76103	1.31984	0.00152286	0.0146633	22.1146	21.9703	23.3661	86.6035
NDUFV3	GTATACCCTGTGTGCCGCCT	1.76094	1.31977	0.0221593	0.0989369	2.19128	2.70541	1.95737	10.2163
ARID2	GAACTTTCTCGTACTTTTCT	1.7609	1.31974	0.000240393	0.00359915	6.372	5.55946	9.78685	19.9343
ZNF273	CTTCACAGCAGAATTTGTAT	1.76076	1.31963	1.01178e-06	4.20181e-05	10.6969	9.60271	28.2188	22.5092
SLTM	GGAAGATGATGCTTTTATCA	1.76011	1.31914	0.000302285	0.0043157	5.10337	5.52973	14.8842	11.6837
SPOPL	GTAACACCAGCTTTCTGCTA	1.75956	1.31872	0.000142411	0.0024147	10.0337	8.32433	20.2262	25.5547
LAP3	AATTTTGATAAATTGTTAGC	1.75947	1.31865	0.0243589	0.105252	4.12306	4.25135	17.9426	3.01783
DECR2	TCTGTGCAGACGCGATGACG	1.75865	1.31803	0.000594154	0.0072006	8.04429	7.55135	27.4032	11.573
WNT9A	GCAGTTGGCGCCTTTCCATG	1.75857	1.31798	0.00138403	0.0136897	3.92123	4.51892	13.8239	7.28156
ZNF169	CACTTAGCGCATATTGTCTG	1.75834	1.3178	0.000271429	0.00395301	18.5393	21.8216	23.7331	76.7748
SCAPER	CTAGCTCTTCTTTTTTAGCA	1.75741	1.31709	0.00773009	0.0474268	5.59352	5.35135	9.05284	18.1901
CCAR1	GGCTGTGAAACTATACGAAC	1.75733	1.31703	0.0356736	0.135868	3.57524	3.56757	4.11863	13.6495
CCNB3	AAGATGGAGATATCTTCGTT	1.75713	1.31688	5.50737e-08	3.44846e-06	19.9521	18.1946	44.938	50.0849
SH2D7	GTCTGCATAGATGATGTCAC	1.75674	1.31659	1.52666e-05	0.000406978	17.0401	15.6676	58.8027	22.8137
AC069154.2	GATTGCGAACAACCCGTTTA	1.75661	1.31649	3.28302e-05	0.000766421	8.36145	7.67027	23.4069	16.5842
TFAP2B	GGACCGAGTGGTAGTCCCTC	1.75656	1.31645	0.00627733	0.0410067	6.97748	3.71622	21.8573	4.87283
SNX16	AAAACTACCCAGCTTTCTTC	1.75609	1.31609	0.00295583	0.0239201	6.05484	6.74865	7.50325	24.3088
SLC33A1	TTTACAGCTTTGCAAAAAAC	1.75429	1.31472	0.099506	0.265329	1.47046	2.05135	0.367007	8.36133
C10orf95	CGCCGCAGGTCTGGATCCGC	1.7539	1.31443	0.00047581	0.00605125	8.56328	9.18649	29.6052	14.6185
VSIG10	AGGCGGCCCCTATCAGATTG	1.75372	1.3143	0.00124566	0.0126462	8.9381	8.50271	11.2957	32.0056
ATP11A	GGACAGCAGGACCATCTACG	1.75302	1.31376	0.000102906	0.00189234	12.9458	15.5487	42.7359	28.1572
TRMT11	TTGCAAGAAATTTGATGAAA	1.75292	1.31368	0.029412	0.119669	1.2398	1.27838	3.71085	2.57485
OR52D1	TGTTGGGCTATTCCGTAGTG	1.75224	1.31317	4.74892e-05	0.00102154	9.0246	9.87027	19.0844	27.825
EFEMP1	GACATAGACGAGTGCACTGC	1.75218	1.31312	1.40486e-07	7.87342e-06	13.3783	13.4676	26.9546	39.6748
C19orf44	CGTCCCATGCGTGATGTTTT	1.75213	1.31308	6.44753e-08	3.96793e-06	9.28409	11	25.6905	24.7241
IL27	GACTTACAAAGCGGTGGGCC	1.75202	1.313	0.0519311	0.173824	4.32489	4.07297	14.3948	6.50634
LMF1	CCGGCACTCACAGTACACGA	1.75185	1.31288	0.0213551	0.0965131	7.32348	8.35406	4.28175	34.6082
SLC2A9	CCTTGGGTGAGATCTCACTA	1.75169	1.31275	0.000157341	0.00260164	9.1111	7.13514	28.2595	12.2098
STX1B	GCCGTCGCAGGATGAAGGAT	1.75112	1.31232	0.000173997	0.00280737	8.01546	9.15676	27.1585	15.5598
PROM2	TGCAGAGATACGAGACCTAC	1.75097	1.31221	1.68913e-05	0.000441367	13.7243	13.7054	45.9166	22.3154
PTPN9	CTTCGTTCTGAGATCCTCAG	1.75051	1.31186	1.00408e-05	0.000285324	9.91841	8.85946	26.4653	20.2112
ANKRD35	GTGTGACCACGAAGCCTTCC	1.75047	1.31183	0.000886619	0.00977336	7.09282	7.25406	26.3022	9.41342
PARP6	TCTCACCACTAGGACATCAA	1.74989	1.31139	0.00267902	0.0222	14.0415	14.2703	11.785	58.3909
EEPD1	GCAAGAACTGCTTGACAGAG	1.74983	1.31134	0.080319	0.230987	3.54641	3.98379	3.46618	15.1999
HPCAL1	ATCTTGTCTGTGCGCTTCTC	1.74939	1.311	1.79848e-08	1.31065e-06	20.0098	20.0676	37.7202	61.6025
PTBP2	GGATCTGACGAACTACTCTC	1.749	1.31071	0.000598559	0.00724584	3.05625	4.54865	7.7887	11.0469
TXNDC12	GTTTTGGAGATCATATTCAT	1.7483	1.31018	0.000430499	0.00560742	8.88044	9.48379	13.9055	31.5627
PHF2	GACGTCAAGCCCGTGCAGAA	1.74781	1.30981	0.036574	0.138112	2.36427	2.2	8.40038	2.96246
SLC26A9	GAGGACTGCGTCATGTATGC	1.74774	1.30975	8.63522e-08	5.15235e-06	21.5091	19.8892	61.4533	41.2806
CCDC105	AAGCTGACAGTATGCTTACA	1.74733	1.30945	0.0211382	0.0958814	6.19901	6.71892	27.6071	4.48522
SLC9A3	GACGCCGTAGAGGGACAGCC	1.74731	1.30943	0.0651647	0.201425	1.78762	1.87297	1.79426	7.25387
ZNF90	GAGATGATTGCCAAATCCCC	1.74725	1.30938	0.0204642	0.093666	3.77707	3.83514	2.44671	16.3627
SLC25A34	TGGGGCTGTGCCCCGAGTCA	1.74646	1.30878	0.00798373	0.0485006	4.12306	4.75676	17.9018	4.18067
SPRED2	CTGATGCCCGAGCCTTTGAC	1.74632	1.30868	3.39576e-06	0.00011703	10.5239	10.9108	27.5663	25.5547
CLEC4D	AACTTTTCACGCTGTAAGAG	1.74547	1.30803	0.00220452	0.0193499	7.98663	7.72973	7.54403	31.2858
BHLHA9	GCGCATCCTAGACTACAACG	1.74532	1.30792	0.00720197	0.0450997	3.43108	3.80541	4.24097	13.6218
NUDT5	TCCTTTTAGTTAATTTCAGA	1.7453	1.3079	0.0419441	0.150987	4.32489	4.28108	18.8805	2.49179
CYP4F12	GGACCCCTATAATATCGATG	1.74518	1.30781	0.00109112	0.0114256	9.71658	8.85946	16.8823	29.0709
SUMF1	TTATGGCTTATACAACATAG	1.7451	1.30775	0.00119301	0.0122328	7.26581	6.51081	19.329	14.8123
HNRPLL	CAAATAATTTGACATTATTA	1.74456	1.30734	0.0103966	0.0583175	7.66947	7.07568	5.66822	30.7597
SFXN5	TCGCACACTCTTTGTCACTG	1.74379	1.30675	4.10521e-09	3.56074e-07	27.4198	23.2189	59.0881	66.1708
RASSF6	AAAAATCTGCATATTTTATA	1.74346	1.3065	0.0311057	0.124229	3.74824	3.35946	14.5987	3.04552
PTCH1	TGCTTTTAATCCCACCGCGA	1.74317	1.30629	0.00403084	0.0299622	13.2918	13.2595	55.5812	10.1886
NUP107	CGAGGGATAACCTGGTTTCT	1.74303	1.30618	0.000205893	0.00319822	10.2067	11.0892	27.4032	25.2778
GALNT8	CCTTGCTAGAAAATACCAGA	1.74268	1.30592	0.0196078	0.0909378	3.51757	2.94324	11.0102	5.01126
XRN2	AAGGGGAGGAGGACCTCGCC	1.74207	1.30545	0.0420077	0.151122	4.35372	4.25135	1.59036	19.6298
GUCY2C	TATTACTTACTACATCTGGA	1.7415	1.30502	0.00321906	0.0254619	5.96834	7.34325	17.2085	15.6983
FAM171B	CCGCGCTTTCAGCAGCACCA	1.74142	1.30496	0.000467573	0.00596999	6.34317	7.4919	10.8879	23.229
MGST3	AAGAACTCGTCCAACAATCC	1.74118	1.30477	8.22109e-05	0.00158673	15.2813	15.4892	50.2799	25.8315
NIPAL1	GCCAGTTTACAAACATCCGC	1.74083	1.30451	0.0378338	0.141129	2.62376	1.75405	5.709	5.12201
TOP2B	AGGGAGGTTACCTTTGTGCC	1.74067	1.30439	1.14324e-05	0.000317332	11.1294	11.7135	21.4087	34.9404
SLC17A3	GGCTTCATTAGTGAAACCCT	1.74058	1.30432	1.28331e-05	0.000350639	8.79394	8.08649	21.9796	19.7405
RGS12	TGTTCCTGCACATGACAAAA	1.74029	1.3041	0.0328903	0.128832	2.68143	2.52703	3.95552	8.88738
AGBL1	AGCCATGGAACTGCTTTTCA	1.74005	1.30392	0.00144244	0.0141226	5.68002	4.75676	17.0047	8.83201
MAP3K9	CATAGAGAATGTTCGCCAAG	1.73995	1.30384	0.00133666	0.013321	9.94724	10.8514	10.7248	40.5331
USP54	CATCATCCATAATTCCCAGC	1.73986	1.30377	0.0331038	0.129354	6.545	6.00541	26.3429	4.70671
UBE2Q1	ATCAGACTCCACCGACCAGA	1.73972	1.30367	0.0613861	0.193685	1.44163	1.84324	5.34199	2.79634
SLC25A42	CAGGGGAGCTACCGCTGTTT	1.73917	1.30325	0.000168848	0.00274444	5.96834	5.08379	14.2317	13.068
ADIPOQ	CCAGGGCATCCGGGCCATAA	1.73897	1.3031	0.00112444	0.011693	3.02742	2.73514	5.66822	8.52745
LMBRD1	GCCGATCACCAGCTCCGCCG	1.73891	1.30305	0.0366007	0.138132	2.16244	2.43784	5.54588	5.81417
NINL	ATTCACCCAGGTTAACTTTG	1.73878	1.30295	7.552e-07	3.2818e-05	10.4662	8.97838	26.0167	22.0108
KLRF1	AAACTTACCCAACAGGATCA	1.7387	1.3029	4.89483e-06	0.00015896	11.8214	10.4054	33.6423	21.2909
KEAP1	AGCCGCCCGCGGTGTAGATC	1.73837	1.30264	0.023286	0.102223	2.96976	2.46757	11.2141	2.2703
SLC25A23	CCAGAGCTCGGAAACTCTGT	1.73819	1.30251	0.077549	0.225952	3.02742	2.08108	11.6627	0.996715
KHDC1	TCGGAGCAGAGCATGGACAT	1.7379	1.30229	0.000140343	0.00239146	12.9747	12.7243	16.1483	47.1225
R3HDML	CCCCAGGTACCGGTCCGTAG	1.73766	1.30211	0.00989086	0.0561666	11.0429	10.1676	37.8017	14.5631
FKBP10	ATGGACGTTGAAGATTAGCA	1.73765	1.3021	0.022061	0.0986211	5.39169	4.31081	18.8397	5.1497
CXorf69	TAAGAGCCGCGGGTCCCCTG	1.73738	1.30189	0.00438911	0.0317851	6.42967	6.92703	9.99074	22.8968
CD3G	CTTGAAGAAGAATGATAGCC	1.73723	1.30178	0.00189776	0.0172964	3.14275	2.61622	5.42355	8.74895
DACT3	GATCCGGGCCTTCTCGTTCC	1.73717	1.30174	6.43021e-05	0.00130545	7.6118	7.75946	20.063	17.8578
KLHDC3	GTCCAGCCAAGCCTCAGTTC	1.73668	1.30136	0.00281004	0.0230297	15.5696	19.2054	70.0575	15.7536
HBS1L	GAAACGAGTGCAAGCTTTAA	1.73666	1.30135	0.000957469	0.0103653	4.81504	6.36217	17.7794	9.82872
DNAH14	CTTATCACATCATCATCTTT	1.73647	1.3012	1.13047e-10	1.47874e-08	35.6947	31.9892	96.2374	70.6837
RTCA	AAGCCAATTGTTGAAAAATT	1.73547	1.30044	3.9029e-08	2.56871e-06	18.3087	17.5108	42.8175	45.4059
TPRG1L	CCAGCCCGGCAGCATCGAGC	1.73511	1.30017	0.0559353	0.18298	4.18072	3.68649	1.22336	18.107
OPN4	ATGGTCTGGAACATCAACCG	1.73475	1.29989	0.0165451	0.0808352	2.96976	2.61622	4.11863	9.60723
POGK	GGCCATATATTTTTCCGATG	1.73417	1.29945	0.00567682	0.0381479	8.39028	8.53244	30.7062	11.0192
LYVE1	AGCAAGCACTAGCAGAGCCG	1.73411	1.29941	0.00405144	0.0300763	4.52672	4.78649	5.66822	17.1933
SNRPN	ATGAGATGTATCCTGCAAGA	1.73408	1.29939	0.00712454	0.044771	6.14134	8.2946	8.56349	26.9113
ITPA	GATTTCCATACAGAAATGTC	1.73392	1.29926	0.00438166	0.0317521	8.33262	9.51352	7.62559	36.214
ZNF442	AAATTACCTTAGGCTCCTCC	1.73385	1.29921	3.38402e-05	0.00078546	11.3889	12.3676	31.2771	27.2159
KHDRBS3	TGAAGAAAAGTACATCGATG	1.73375	1.29914	0.00410406	0.0303468	8.90927	6.74865	25.6905	12.9019
NUDT16	CACCATCCCGCAGGGTATAC	1.73374	1.29913	0.000179718	0.00287456	29.8994	26.0135	108.226	29.5139
ZNF84	TCACCTGGAGAATCTGAACT	1.73362	1.29904	0.000207813	0.00321877	8.82277	8.23514	27.6071	14.4524
AFAP1L2	GCCCCGATGGAGCGGTACAA	1.73343	1.2989	0.012516	0.0664833	11.1005	11.2676	6.40223	48.5622
PCDHB7	GGGCTGGCGCCGAACCGCTT	1.7334	1.29888	0.00258368	0.021674	4.15189	3.32973	13.5385	4.95589
THSD7A	AGCTGCAGGACGCCCCGGCG	1.73291	1.2985	9.028e-05	0.00170579	9.42825	8.74054	29.7276	15.0615
CPEB1	TATAGTTCCGGGGAGGAAGC	1.73257	1.29825	0.0224552	0.0997958	5.79535	5.20271	22.5505	4.56828
ZNF211	TTTCACAGGAGTCGGCATTC	1.73235	1.29808	2.91439e-13	7.3853e-11	38.232	38.0243	84.2485	103.188
LGALS3BP	AGCCACACCCAGAAGAGCCT	1.73206	1.29786	0.00360225	0.0276428	3.86357	2.7946	9.90919	6.50634
CRIM1	GAGAGGTACTACGTGCCCGA	1.73187	1.29771	0.00166232	0.0156768	3.9789	4.37027	5.87211	14.5908
TRIM33	TTTGTGTAGAATGTGGAGAG	1.73137	1.29733	0.000477902	0.00607068	6.80449	7.10541	19.7776	14.4524
UNC5B	GCCGCGGGAGCATGGGGGCC	1.73135	1.29732	0.00282448	0.023112	5.70885	5.88649	20.2669	8.30596
COL6A6	CGACAAATACCGTGTGGCCC	1.73119	1.2972	0.000236185	0.00355428	12.7152	13.3784	18.7174	45.3229
KRT38	ACAAATTGACAATGCCAAGC	1.73075	1.29686	0.024448	0.105474	5.01687	6.18379	6.52457	20.9587
FAM163A	GTCAGCCGTCCGTATGTAAA	1.73048	1.29666	0.00227933	0.0197968	8.44795	11.327	38.1279	10.5486
PNMA2	TATTGCGGACCAGGTCCGCC	1.73036	1.29656	0.00457954	0.032746	4.67088	4.93514	17.7794	5.89723
CXCL11	TTGTGTGCTACAGTTGTTCA	1.73013	1.29639	0.00177755	0.016482	23.2102	21.7027	19.6553	90.5627
TESPA1	GGCTCCGTCAGAGCCGTAAC	1.72993	1.29624	0.0108091	0.0598882	2.71026	2.17027	5.709	6.28484
PAWR	GCTGTAAACTTACTAGATCC	1.72887	1.29544	0.00157964	0.0150819	5.82418	6.68919	20.5932	10.1886
BHLHE41	GTCTCGTTTCATGCTCCTTT	1.72882	1.2954	0.00265893	0.0220902	14.5028	15.4595	19.5737	53.9057
C2orf42	TGCTTCCTCGTTAAAAAGGC	1.72866	1.29527	3.48647e-05	0.000801752	6.31434	6.57027	17.2901	14.3693
LY96	ATCTTTTCAATTCTATACAG	1.7284	1.29508	0.011855	0.0640515	4.38255	2.76487	3.50695	13.9817
ESYT2	TCGCGCTCGCGCTGCTCGCC	1.72817	1.2949	0.00500183	0.0348365	7.38114	8.88919	8.40038	31.4519
PKDCC	CCTGGATGACGCACGTGTGG	1.72788	1.29469	0.00769632	0.0473052	4.55555	5.14325	11.2549	12.542
PLDN	AGTTGTATTGTTAGACACAC	1.72767	1.29452	0.00116841	0.012061	9.88958	9.72163	34.2948	13.8986
ZNF92	GCATGTAAGGTGTACAAAGG	1.72713	1.29412	0.0255738	0.108535	6.31434	5.88649	2.89528	26.9667
FGF1	CGCGGTCCTCGGACTCACTA	1.72667	1.29376	0.0158374	0.0784695	7.6983	6.77838	30.7878	4.78977
SLC6A14	CTGGGACAATTTGCTAGCTT	1.72612	1.29335	6.40779e-06	0.000198402	9.60125	9.87027	25.9759	21.7893
LEP	AAAGCCACAAGAATCCGCAC	1.72541	1.29281	0.0192134	0.0897007	6.74682	7.28379	29.4421	5.01126
STK4	AAGACATCAAATACTTCTTC	1.72458	1.29218	0.000162267	0.00265874	6.4585	4.28108	14.354	11.9883
CLP1	CCGTCCCACTTATGTGGAGC	1.72458	1.29218	0.00187126	0.01712	8.15962	7.22433	9.41984	28.1849
TCL1B	TCAATCCCTCGCGTAGGGAA	1.72451	1.29212	0.0022194	0.0194383	8.90927	8.68109	29.9722	13.1788
C10orf107	AGAAATTGTGATAGGAACTG	1.72431	1.29197	0.0157517	0.0781704	4.78621	5.64865	3.05839	22.4261
CNIH3	CATCTGCTTCCTTCTGCGAA	1.72422	1.29191	8.61227e-05	0.0016465	6.83332	7.46217	15.659	19.3252
TOX	GTTGAGCACTTAGCTGTGAC	1.72406	1.29178	0.0107258	0.059559	5.44936	5.26216	6.076	20.1004
PSIP1	CTACTCCAAAAGCTGCCAGA	1.72403	1.29176	0.00265945	0.0220917	5.16103	5.44054	8.88972	17.0272
FAM125A	CGCGAAGCTCTTGCCAAAGC	1.72358	1.29142	0.00277947	0.0228304	4.49788	5.32162	8.97128	15.0338
IPO8	CCAGATCGAGAACCTCCACC	1.72357	1.29141	0.000560799	0.00688067	12.3692	10.7919	43.5515	13.2619
C11orf82	ATTCTGGAGAGCAAGTACTG	1.72309	1.29105	1.15115e-06	4.68723e-05	10.7546	9.63244	27.3216	22.6199
AWAT2	TCACTGTGCTTATTCTTACC	1.72304	1.29101	1.13988e-11	1.97109e-09	28.4866	24.4378	62.5543	66.9461
TPCN2	CGACCAGCGGATGCATTTCA	1.72256	1.29065	0.00036407	0.0049473	5.59352	4.78649	11.8258	13.5664
WWC3	ACTGCAGTTCCTGCTTCATC	1.72229	1.29044	1.03781e-07	5.9877e-06	25.6322	23.3378	75.8481	44.077
LUM	CCTCTTTCAGCCGATTGTGC	1.72222	1.29039	0.000660876	0.00785165	9.63008	10.7622	15.5366	34.2759
PDZD2	TCACCATAGTCCCCGAAAAC	1.72178	1.29005	0.00202248	0.0181213	8.59211	10.8216	37.1085	10.4655
SLC38A11	CGACCAATAAACACGTTTTC	1.72161	1.28993	0.000229096	0.00347104	24.1329	22.2973	30.6247	82.8104
CTCFL	GTTGCAGTCGTTACACTTGT	1.72086	1.28936	0.000552417	0.00680324	12.4845	14.4487	17.2901	48.4514
MLL3	GGGGAAGCGCCATCTTTGCG	1.7208	1.28931	0.0153788	0.076899	6.89099	6.45135	28.545	4.15298
SKAP2	CATCTTTTATCTTCTTAATA	1.72058	1.28914	2.68738e-05	0.000647487	6.77566	8.38379	21.2048	15.8921
DCLK1	CTTGGCGACTTGCCTGAGCG	1.72054	1.28911	0.00212214	0.018803	3.28691	3.98379	11.5403	6.28484
SPCS3	TTCGTTATTTCATATGTATC	1.72048	1.28907	1.52527e-06	5.96618e-05	22.0858	19.027	39.4329	60.9658
FBN2	AGCACTCACGGACAATGCAC	1.71959	1.2884	0.000428432	0.00558725	8.47678	8.68109	24.7934	17.1657
MYOC	CGGTGCTGTAAATGACCCAG	1.71949	1.28832	0.000375317	0.00505579	8.15962	8.74054	14.9249	26.3022
KRT16	TGCCAGGTATGAGCATGAAC	1.71941	1.28825	0.00142035	0.0139613	10.8411	12.3378	36.9046	19.7682
C1orf135	CGCGTCCAGCCACACGCCGC	1.71932	1.28819	0.00104174	0.0110356	5.85301	7.61081	22.1835	10.7701
KCNJ2	GTGTCCGTACTAGTGCTTTC	1.71869	1.28771	0.000896536	0.00985616	8.7651	10.3757	35.6812	11.1577
VGLL3	TTGGGGCGCCGGCTGATAGT	1.71856	1.28761	0.00492268	0.0344523	6.25667	5.26216	14.0686	14.0648
MLL4	GTCACTCACCTCGCTGGGAT	1.71849	1.28756	0.00117934	0.012138	6.60266	6.12433	21.1233	10.0225
ZNF787	CTAGCGTCCGGCGGGCCAAG	1.71819	1.28733	0.00224681	0.0196009	6.71799	6.57027	14.5987	17.8301
ABCB8	CCTGCACGTCAGTTGTCAAG	1.71801	1.28719	0.0101164	0.0571077	11.706	13.0811	7.25858	53.1582
TATDN2	AGCGAAATGAACGAGAATTC	1.71793	1.28713	0.022933	0.101278	3.8059	2.64595	2.8545	12.8466
THUMPD1	AACTCGAGTCTTCTTTTTCT	1.71774	1.28699	2.65588e-05	0.000641571	7.58297	8.2946	20.1038	18.6607
TKTL1	CTCGAGCATTTGATCACATC	1.71754	1.28684	5.37049e-05	0.0011282	15.6561	14.8054	21.0009	53.2135
MCF2	AGTTTGCTTACCAGACAAGA	1.7175	1.28681	0.0163144	0.0800593	7.12165	7.22433	4.5672	30.3721
GGTLC1	CATCCATTTCATTATTGAGC	1.71741	1.28674	1.21447e-05	0.000333947	5.16103	6.54054	14.7211	13.8433
CREB3L1	GAAGAGCCCTCTATTGGACA	1.71723	1.2866	0.038036	0.141663	5.62235	6.42162	26.0167	3.43313
SAA1	GAGAATATCCAGAGATTCTT	1.71692	1.28637	0.000508529	0.00637204	9.16876	9.75136	11.9481	34.1098
EML6	TGCCTGGCTTTTGACTCAGA	1.71645	1.28601	2.14343e-06	7.96472e-05	10.2356	9.63244	19.8184	28.5725
MUSTN1	CACCACACTCTCGCATGACC	1.71633	1.28592	0.00157148	0.0150241	8.36145	8.74054	31.8073	9.99484
MUC6	AACACCTCCTACACCAGCCC	1.71569	1.28544	3.89299e-06	0.000130681	18.8277	19.5622	59.5775	34.1098
GPR155	AGAAAATTTTCGACATATAC	1.71555	1.28532	0.0458032	0.159996	1.47046	1.66487	6.11678	1.57813
PLA2G16	TTCGCCCTTTCTACAGACAC	1.71494	1.28486	0.0118514	0.0640378	4.58438	3.21081	3.18073	15.7536
IGDCC4	CCCTGGCAGGCGATCGCCAT	1.71457	1.28459	0.00623328	0.0408342	5.27636	3.50811	5.62744	15.726
ALPK3	CGCGCGCCCCTATTTATAGC	1.71452	1.28454	0.0490227	0.167396	2.99859	1.78378	10.2762	1.4397
RIN3	AGGCAGTTTTTCGGGTTGGC	1.71427	1.28436	0.000848424	0.00944921	5.62235	5.11352	15.4551	10.7424
KLF5	ACATACCAGTGTGAGTCCTC	1.7142	1.28431	0.00101186	0.0108079	11.4465	8.41352	36.5784	11.9052
IL26	ATAATCGTATATTTTTTATG	1.7142	1.2843	0.00176695	0.0164239	5.70885	5.35135	12.2336	14.7016
TMEM51	CTTCTCGGCCGCGCTGAAGC	1.71388	1.28406	0.0049901	0.0347773	4.03656	3.65676	4.89343	13.7879
PPAP2A	CTTACAACGATAATACTGAA	1.71386	1.28405	0.0956427	0.258743	3.11392	3.3	1.38647	14.2032
TAOK1	CCCAACAGTATAGAATACAA	1.71358	1.28383	0.000922801	0.0100812	2.88326	3.32973	7.09547	8.0291
HOXA3	TTCGTCCAAGCGCGCGCGCA	1.71349	1.28376	0.019621	0.0909662	2.50843	2.91351	11.1733	2.10418
IGSF11	AGAAGAATAAATGTCTCTGG	1.71286	1.28328	0.00478084	0.0337337	5.36286	5.7973	20.3485	6.89395
UBE2V1	CCTTTGCAGTGAAATTTTCT	1.71253	1.28303	0.0014569	0.0142124	10.4951	6.48108	27.8517	13.5387
TMEM138	CGCACATGAAGAGCACAAGC	1.71252	1.28303	0.00570713	0.0383153	2.45077	4.07297	8.80817	7.08775
KCNN3	CAGCTCTTCGTGATCGACAA	1.71212	1.28272	0.0111151	0.0611275	7.84246	6.92703	6.44301	29.4308
WFDC12	TCAAGGCCATACCCTGAGCC	1.71195	1.28259	4.20661e-05	0.000926788	11.4465	11.8027	37.3939	19.2698
KIT	ACCGCGATGAGAGGCGCTCG	1.7116	1.28233	0.00293495	0.023796	7.6118	8.23514	29.8907	8.74895
OR4X1	CGCCATTGGTGATGATCAGC	1.71134	1.28213	6.71691e-06	0.000206587	9.0246	9.98919	17.9018	28.268
RNF122	CCTTCCGCTCAACATCTATA	1.71129	1.2821	0.00100209	0.010735	6.94865	6.92703	22.5505	11.2684
APOBEC4	TGTCCTTACCATATTCGAAC	1.71081	1.28173	0.0137206	0.0709916	4.61321	5.11352	8.40038	15.2276
RBM24	AAGCCTGCGGATAGACATAG	1.71057	1.28155	0.00038771	0.00518276	7.43881	4.78649	17.3717	12.4036
SERP1	TCCTGATACTTTGAATAATC	1.71045	1.28145	0.0117992	0.0638198	7.5253	6.80811	28.0556	6.86626
IQCG	CGAATCTTGCAACTCCTTAA	1.71036	1.28139	0.0112379	0.0615932	4.09423	4.34054	7.2178	13.2619
NCAPD3	AATGTCATGTTACACAAGCC	1.70958	1.2808	2.04115e-06	7.62852e-05	10.6969	9.48379	26.6284	22.4538
SLC35A3	GCAAGTTTAAGTGTTTCCAT	1.70942	1.28067	0.0041803	0.0307312	7.92896	6.39189	8.31882	26.413
CITED1	TACCCTGGGGTAGCCTCAAA	1.70911	1.28044	0.000799285	0.00902482	9.80308	12.0108	15.4551	37.4599
TBL1Y	TGCCGCAGGTTTTTCTCACT	1.7084	1.2799	5.48768e-06	0.00017434	11.7637	11.6243	21.6942	35.0235
FLT3LG	ACGGATTTTGACAGCGAAGT	1.70811	1.27968	0.0303326	0.122221	3.51757	3.44865	12.4782	4.48522
CSNK2A1	TTTTCTAGACACTGTTGTGA	1.70772	1.27938	0.00295539	0.0239196	14.5028	14.2703	58.2725	11.6837
ELOVL2	ACTTCTCTCCGCGTACATGC	1.70756	1.27926	0.0010198	0.0108657	3.8924	3.80541	10.8063	7.91835
PDCD10	CATCAGCTGCCATACGAAGA	1.70733	1.27909	3.48153e-05	0.0008009	11.6195	9.33514	22.8768	27.9634
TMEM64	CGAAGATGCCATCAGATAGT	1.70731	1.27908	0.000693385	0.00811847	7.6983	7.7	27.6479	9.82872
SHISA5	ACCGGCCTACCACGAGACCC	1.70676	1.27866	8.20744e-05	0.00158552	8.53444	9.18649	21.9389	21.0695
HSPB6	GCTCAGGTGCCGACGGACCC	1.70665	1.27857	0.040917	0.14864	5.1322	6.6	16.1891	12.2928
DSTN	AAACATGAATGTCAAGCAAA	1.70658	1.27852	0.00433822	0.0315268	3.34458	2.82433	6.40223	8.55514
ANXA5	GCTAACAGAGACCCTGATGC	1.70539	1.27762	0.000783674	0.00889361	9.65891	10.1973	35.9259	12.3205
RAB30	TGGCGCTTCGGTAGTAACTC	1.70521	1.27748	0.00534708	0.036571	9.68775	12.2784	9.78685	43.3848
ASTE1	GACACGGCTGGGCACAAGAC	1.70516	1.27744	0.000884906	0.00975964	6.19901	5.44054	18.8805	9.41342
DDX39A	GGCACAGGACGTCCATGCCC	1.705	1.27732	0.000522868	0.00650755	11.9367	12.2784	14.8842	43.717
PCDHB10	GACAACGATGCGTACAGTAG	1.70493	1.27727	4.47745e-05	0.000974827	9.88958	13.0216	32.6636	22.9245
ATP5G1	TGGAGAAATGAATAATGCCC	1.7043	1.27679	0.00807165	0.0488023	7.58297	7.04595	5.21965	30.1506
AC008073.5	GAAGAAATGTATGATATATT	1.70414	1.27667	0.00208371	0.018549	6.08367	8.53244	17.1678	18.2454
NDUFB8	CTCTCATGCTGTGAGCGGTC	1.70396	1.27653	0.0300567	0.121465	0.836145	1.04054	2.97683	1.60582
NMRAL1	CCTTCATCGTGACCAATTAC	1.70374	1.27637	9.57855e-06	0.000274604	8.7651	10.5541	17.5348	29.1816
TMEM126B	TTTTACTAAAAATGGACGCC	1.70352	1.2762	0.00774927	0.047496	2.96976	2.88379	10.3985	3.84843
SOX9	CGACTCACCCGAGTGCTCGC	1.70319	1.27595	0.000395001	0.00525476	4.72854	5.29189	11.1325	13.1234
SIK2	CACAAGGTACAACATACTTT	1.70279	1.27564	0.000176924	0.00284182	10.7834	11.7432	40.0445	14.6185
ZNF655	GGGTCTCCAAAGACTGAAAC	1.70236	1.27532	0.00942329	0.0542623	3.02742	3.27027	4.77109	10.4378
C2CD2	GCTCTCCCCTTTCCATTTAC	1.70218	1.27518	1.33228e-05	0.000362792	10.7546	9.51352	28.7489	20.3773
CD33	TGGCCGGGTTCTAGAGTGCC	1.70215	1.27515	0.00185421	0.0169977	14.2433	15.1027	57.824	13.3172
NFE2L3	TCTCTACAGAGACATCTGAA	1.7019	1.27497	0.0235259	0.102919	3.95006	4.07297	10.6024	8.83201
HOXD8	CCTAGCCCTCACCGAGAGAC	1.70189	1.27496	4.25833e-06	0.000140751	22.5759	23.3081	77.887	33.3069
C20orf166	GCGATGCCAGTCCGTGCAGC	1.70175	1.27485	0.00899434	0.0525312	5.24753	5.41081	6.44301	19.2975
SCLY	CTATAATGCAACGACTCCCC	1.70149	1.27466	0.00106234	0.0111931	7.06398	7.90811	10.684	25.4716
PGRMC2	TTTTTTCCAGCGGGTCCATA	1.70066	1.27403	0.00126444	0.0127892	7.64063	6.71892	20.4301	14.3416
SLC12A7	ACTCACACATGTGCAGCACA	1.7003	1.27376	0.000102563	0.00188711	10.7834	12.5757	17.7387	38.6504
CPT2	CCGGGGCCCCGCGGTTGGTC	1.69775	1.27182	0.0798246	0.23009	1.00914	0.683784	3.87396	0.276865
RNASE11	GCTCCACAGAAGTGATGCGC	1.69715	1.27136	4.79265e-05	0.00103026	8.9381	8.88919	18.4727	24.5303
ADAMTS3	ACCTCTGTAGTGGAAGTCTT	1.69698	1.27123	2.49397e-05	0.00061114	10.0337	9.98919	22.7952	25.527
ING5	GAAGTTCCTCTGAAGTTCGC	1.69695	1.27121	0.0331721	0.129504	5.65119	7.22433	3.67007	27.3543
DEAF1	GACCTTTGACCGAGCGTCCA	1.69689	1.27116	0.000219371	0.00335913	12.2538	11.8919	41.3902	16.9995
TBL1XR1	ACCATCTTTAGTCCATATTC	1.69679	1.27109	0.000163962	0.00268366	8.62094	9.24595	22.3466	20.7926
P2RY1	CAAGGCGCATTTGAACGACG	1.69678	1.27108	0.000289245	0.00415997	12.1097	13.3487	41.431	20.1004
APOA1BP	TAACGAATACCAGTTCAGCG	1.69657	1.27092	0.0255797	0.108545	6.14134	6.18379	10.8471	18.8822
PDCD1LG2	TTGCAGCTTCACCAGATAGC	1.69656	1.27092	0.000438713	0.00568805	7.64063	6.80811	25.1196	9.85641
PNPLA1	GTATCTCAGAGTCCTCAACG	1.69632	1.27074	0.000341781	0.00472014	5.47819	6.30271	10.2354	18.1347
ALOX5	GGATTCATACGACGTGACTG	1.69627	1.27069	0.0113556	0.0620297	2.99859	2.91351	8.84894	5.45425
FAM83D	CCACAAACCTTTTCCTGTTC	1.69623	1.27067	3.82396e-06	0.000129126	21.3361	22.2081	49.8722	55.1793
TSSC1	CGACGAGATGGACACCATGT	1.6962	1.27064	9.59444e-05	0.00178824	10.4951	9.87027	33.0714	16.1689
GSG1	GTGACATGGGCCTTGCAACG	1.69576	1.27031	0.000226358	0.00343761	10.2356	12.2487	32.5005	21.7893
GOSR1	GATTGAGATTGAACAACTTT	1.6957	1.27026	0.000341032	0.00471181	12.4845	13.3487	24.5079	37.7644
SLC35F3	GCGACCGCAGTGGCATGAGG	1.69554	1.27014	0.0225385	0.10004	6.372	4.6973	20.8378	5.92492
DPP4	TGAAGTTATACTCCTTAAGA	1.69543	1.27006	0.0483112	0.165781	2.68143	1.78378	0.978685	9.74566
LGMN	TTACCTCTTCAGGACTTTGC	1.69516	1.26985	0.00104068	0.0110278	8.67861	8.14595	15.5366	25.0009
LPO	CATCTCCGATACTGTGAGTC	1.69495	1.2697	0.000148579	0.00249669	9.45709	9.87027	32.2558	14.4524
ARF6	CGACCGCGACCGCATCGATG	1.69494	1.26968	0.045005	0.158185	10.9275	11.7135	19.0844	35.4941
PAG1	CCATGAGAACCTGATGAACG	1.69481	1.26958	0.00239623	0.020529	3.14275	3.35946	6.23912	9.41342
JKAMP	CGAATATAAAGAACACCAAC	1.69477	1.26955	0.039899	0.146261	4.49788	5.7973	2.73216	22.0385
IRGQ	CTTTGAGACCGGCGGCCTTG	1.6947	1.26951	0.00412473	0.0304473	7.35231	5.85676	8.64505	23.1459
ZNF323	GGAACATCTGAAGGTCAAGC	1.69468	1.26949	0.013809	0.0713174	9.94724	7.37298	33.1937	8.6382
LCAT	TGGGGGCTTACCGAGGATGA	1.69459	1.26942	0.0157857	0.0782671	5.76652	5.70811	4.5672	23.0352
BCAT2	CACCCAGAGTTTCGACAAGC	1.69436	1.26924	0.000363081	0.00493831	6.86215	6.6	13.9055	18.5223
OXER1	GACAACGCTGGCCGTGCGGT	1.69428	1.26918	0.0189294	0.0887634	3.02742	2.31892	3.83318	9.02581
TCF4	CAGCTCTTTGTCCGTCCCTA	1.69406	1.26902	0.000167223	0.00272392	29.3227	31.2757	111.407	34.7743
VRK3	CTTCAAGTGAGGTGGTCACT	1.69355	1.26863	1.4213e-06	5.63802e-05	23.7292	25.5081	75.1956	43.5509
C3orf37	TTTTTGACCACCAAGTCGAC	1.69349	1.26859	0.000141193	0.00240109	8.30378	8.68109	22.7136	18.2454
SLU7	CAAAAGCAGTTCAGCTCATC	1.69336	1.26849	0.000275515	0.00399809	13.2053	13.4973	46.9769	17.4702
C3orf14	TTTCTTCATGTCTTTTAGAA	1.69335	1.26848	0.0104149	0.0583794	9.51475	9.15676	30.6655	14.3693
CDCA4	GCGGGCGCCGCTCGACCGCT	1.69286	1.26811	0.0753311	0.221486	0.345991	0.624325	0.978685	1.35664
SIGLEC14	GCACCGACATGCCATTGCTC	1.69259	1.2679	0.00163335	0.0154633	4.87271	4.63784	11.2549	11.656
ARFGAP2	ACTTGACACCCTGCTTAAAC	1.69257	1.26789	0.0113683	0.0620762	6.74682	6.15406	5.5051	25.4993
CEBPB	CGAGTACGGCTACGTGAGCC	1.69234	1.26772	0.00162677	0.0154158	11.0717	10.346	11.8666	39.6194
CGREF1	AGGCCTTACCCACCCTATAT	1.69213	1.26756	0.00130646	0.0131131	11.4465	12.5162	12.3559	45.2398
LRRC8A	CCGGCACCAGTACAACTACG	1.69194	1.26741	0.002126	0.0188295	10.6969	9.75136	12.2743	36.8785
TMEM105	ACGTCCTCGGGCCCTGCAGC	1.6918	1.26731	0.000196078	0.00307763	8.79394	10.7622	32.5005	14.6739
FOSL2	AGGAGAAGCGTCGCATCCGG	1.69157	1.26713	0.0189413	0.0887995	3.43108	3.06216	6.40223	9.21962
CD2	ATTTTCAATGTTTCTTCCAA	1.69112	1.26679	0.00659545	0.0424493	3.22925	3.56757	11.3772	5.03895
VTI1B	GCCTTCCCAGCTGGCAGAGA	1.69088	1.26661	0.01456	0.0739503	5.18986	5.55946	4.03708	21.7616
TGFB1I1	ACCTCGCACATGCCAAGGTC	1.69048	1.2663	0.000122561	0.00215693	5.24753	7.75946	13.62	17.6363
GOLGB1	CAGCTTGCTCTGCCTGTGTC	1.68989	1.26585	2.18052e-11	3.50504e-09	22.2299	21.7622	49.5459	56.2037
PGAP2	AGGTACGGTCTATCCCTAGC	1.68966	1.26568	0.0067286	0.043018	3.11392	4.81622	11.4588	7.64148
TBX5	TGATCATAACCAAGGCTGGA	1.68955	1.26559	6.05654e-07	2.7292e-05	16.4922	16.0541	35.6404	42.5819
CLDN25	AGAGAAGTAGCCCCCCGAGC	1.68917	1.2653	0.107778	0.279437	2.04711	1.75405	8.44116	0.747537
ZNF804A	GCAACATCAAGGGAGTTTTC	1.68912	1.26527	0.0248201	0.106568	5.16103	4.78649	19.4106	4.56828
CAMTA1	CATTTGAGAAACACGAAGAA	1.68904	1.26521	0.0034455	0.0267609	4.49788	4.60811	12.4782	9.44111
PDE3A	AGACAAGCTTGCTATTCCAA	1.68879	1.26502	0.00531913	0.0364412	5.07453	8.91892	22.469	11.213
FAM122C	CACCCAAGTCCATTGATCAA	1.68875	1.26499	8.3834e-05	0.00161037	29.6976	26.7865	32.6228	102.994
LETMD1	ATTACCTCACCATGAACTTC	1.68864	1.2649	1.44524e-07	8.09271e-06	24.6807	21.4946	71.3625	39.7579
RIMKLA	TGAGGGCCTTCTGGTTTAGC	1.68858	1.26486	0.0124591	0.0663076	7.6983	9.06757	34.0909	6.28484
TSNAXIP1	GAAGATTTCATTGCAGAGCG	1.68796	1.26439	0.00378966	0.0286989	4.81504	3.56757	12.519	7.66917
KRT78	CACACTTGAGAACGACTTTG	1.68765	1.26416	1.22516e-05	0.000336601	7.58297	9.33514	20.7971	19.8512
GUCY1B3	GGTGGTCGTGCAGAGCATCA	1.68744	1.26399	0.00378487	0.0286694	5.39169	5.52973	18.7174	7.58611
KRTAP9-3	CCCACAAGTGTTTGTCTGCC	1.6874	1.26396	1.72201e-05	0.000447605	13.9261	14.5973	21.1233	47.2609
PARP15	GAAAGTGAATGTGCTGTACT	1.68723	1.26383	7.13477e-05	0.00141641	10.2356	8.65136	19.7776	25.5547
VPREB3	GAAAGATTCACCTGACAGGA	1.68681	1.26352	0.00228299	0.0198205	9.60125	8.11622	9.17517	33.2792
C14orf105	GATGTCAAAATACATGTCTC	1.68623	1.26308	0.000133063	0.00229298	13.2053	15.7568	45.9574	23.6443
MGAT4A	ACTACATGGCAAAATGGGAA	1.6862	1.26306	0.00344471	0.0267609	6.68916	6.68919	13.2938	18.7992
RABIF	CTTGATGTTGCCCACGTCCT	1.68575	1.26271	3.28088e-07	1.62957e-05	15.6849	16.2027	44.2855	32.3102
MUC1	CCCAAGGCGGGCCTGTTGTC	1.68512	1.26224	0.0154584	0.0772071	1.4128	1.87297	2.07971	5.7588
ZNF425	TTACGAGACCCTTGATTCCC	1.68495	1.2621	0.0002776	0.00402293	9.31292	9.15676	32.0112	12.4036
C2orf89	TAGCGTGGCATTAATAAAAT	1.68478	1.26198	8.96904e-05	0.00169813	7.75596	7.84865	12.8452	24.5026
C15orf62	CTCGACAGAGAGAGCGCCGA	1.68453	1.26178	0.0041859	0.0307583	2.33544	3.38919	6.44301	7.28156
SMARCAD1	TGTTTTCTCTTGAACTGTAT	1.68396	1.26135	4.10134e-05	0.0009098	17.8185	16.1135	58.925	22.5645
BCL11B	GGCAATGTCCCGCCGCAAAC	1.68372	1.26117	0.00167845	0.0157966	10.5527	9.92973	23.4884	25.61
ACCS	GACTTACCCGCCAGGACAGC	1.68328	1.26084	0.00823051	0.0494742	4.35372	5.17298	6.72846	16.0582
KCNIP4	GCATTTGATACAGACCACAA	1.68241	1.26018	0.000701431	0.00818451	14.0991	12.427	46.8138	16.8334
DRG1	TCTAGTTACACCAAACCCAA	1.68241	1.26018	0.00935986	0.0539925	8.7651	10.0487	9.78685	35.2173
CCNY	CGTCCGTCTGAGATTTACTG	1.68217	1.26	0.00132125	0.0132102	11.533	10.5243	12.2336	40.5054
WDR11	TGTTTTGCTAGGGGCTGGCA	1.68135	1.25937	0.00660333	0.0424704	8.10196	6.65946	26.6692	8.74895
PHIP	CTTCCAGGAACCGGGCGATG	1.68111	1.25919	0.0145936	0.0741021	3.05625	3.12162	3.30306	11.4345
CACNB2	CTCAAATAGTTTTGTTCGCC	1.68084	1.25899	6.2136e-09	5.12792e-07	39.6448	37.9352	117.401	68.4411
KRTAP10-1	CAGCAGGCGGGCCGGCATAC	1.68021	1.25851	0.000932102	0.0101588	6.22784	6.21352	21.5311	8.33365
SERINC1	CCTAGAGCTGCAGTGCACAA	1.68004	1.25838	0.0120918	0.0649117	7.98663	8.77027	26.2614	13.871
CELSR3	CGGGCGCCTAGTCTACTCGC	1.67993	1.2583	0.02093	0.0952049	1.55696	3.15135	3.50695	7.72454
SOAT1	TTGAGAGCACCTCCAGAACA	1.67981	1.25821	0.00182181	0.0167841	23.6715	26.5784	22.2243	97.8719
PIK3R3	ACTGCTGAAGTCATTGGCTT	1.67933	1.25784	6.85689e-05	0.00137391	6.48733	6.74865	18.3911	13.3172
CHRNB4	CACCTACCACGCTGATAAGC	1.67918	1.25772	0.000341882	0.00472052	11.014	9.75136	35.3958	14.3693
PRKAG2	ACTTACAATTACATCAAATT	1.67909	1.25766	0.00358515	0.0275459	6.05484	5.7973	21.8165	6.61708
C5orf63	TCTGTTTCAGTTCATTTTAC	1.67906	1.25764	0.0145477	0.0739097	2.71026	2.94324	10.684	2.90709
GSTM4	GCCATGGTTTGTTGGAGACA	1.67904	1.25762	7.72662e-05	0.00151079	16.9536	17.6297	58.3949	24.4195
PF4	ACGCCCCGGGCTGCTGTTCC	1.67881	1.25745	2.86258e-05	0.000684341	9.80308	7.93784	23.6108	18.8545
TFEB	ACGGAGCCAGAGCTGCTTGT	1.6783	1.25706	0.000144934	0.00244593	7.15048	6.80811	14.2317	19.1037
FAM71E1	AGGTAGCGTTGGAGCCGTCT	1.67814	1.25694	0.012054	0.0647815	5.70885	6.77838	4.68953	25.084
FASLG	AAGATGATGCTGTGTGCATC	1.67784	1.25671	0.000188435	0.00298224	14.4163	16.7973	19.1251	55.3454
MUM1L1	CGATACTATTCCAAGTGAAG	1.6772	1.25622	0.0187981	0.0883431	3.22925	4.01352	6.8508	10.4378
CPQ	ACCAGCCGCAGAGTCCTCTT	1.67687	1.25597	8.52708e-06	0.000249892	8.82277	8.77027	22.5913	19.4636
KIF1C	GCTGGTCTCACGGGCGTTAA	1.67665	1.25581	0.000884406	0.00975658	4.23839	4.60811	10.6432	10.4932
CWC27	GTTTTATTGAAAACTACAGC	1.67645	1.25565	0.00579493	0.0387228	4.03656	4.60811	11.418	9.2473
C8orf48	ATCAGTGTCCCTATTGTAAC	1.67616	1.25543	0.0048838	0.0342619	7.17931	8.68109	15.6997	22.1492
PRAMEF10	GATGGCCATGAGCCACAGTT	1.67575	1.25513	0.000346435	0.00476507	7.15048	7.37298	24.7526	10.0225
WBSCR28	GAAGTCCCACTGCTTCCGAC	1.67531	1.25479	0.00296613	0.0239705	2.50843	3.09189	6.076	7.28156
NPAS1	GCGCCCCCAGCGCGGCGAAC	1.67512	1.25464	0.0214148	0.0967072	2.5661	1.87297	2.24282	8.30596
BATF3	CATGGAGCTTGTCAGCCTTC	1.6751	1.25463	0.000583264	0.00709524	11.2159	9.81082	27.8925	22.3154
RNASEH2B	GTTTGAAGTAAAAGTTTTCA	1.67501	1.25456	0.000297798	0.00426778	5.62235	4.60811	15.659	8.83201
PCDHB6	CGATCAGCGTTAGCCTGAGT	1.67451	1.25418	0.00116899	0.0120631	12.9458	12.5757	41.7164	19.2421
FN3KRP	TTCTGGATGCCCCAGGCGGC	1.67445	1.25414	0.0854532	0.240221	1.96062	2.46757	9.25673	1.35664
LHFPL2	GCCCCCAATGGCGGTATAAA	1.67293	1.25298	0.035233	0.134788	0.980308	1.18919	1.06024	4.06992
CLCA2	GGCTTTAGCCGAGTCAGCTC	1.67227	1.25248	0.108768	0.281049	1.09564	1.72433	0.652457	6.03567
GRXCR2	GCATCGAGAACTTGCTGCCG	1.6716	1.25197	0.123173	0.303883	3.25808	2.05135	10.8063	1.88268
BCDIN3D	CTTTTTCGGCTCGCTTCACC	1.67159	1.25196	0.0115636	0.0628396	4.03656	4.60811	5.34199	15.1999
KDELR2	AAATCATGATACCTTCCGAG	1.67091	1.25145	0.000174173	0.00280881	15.2236	12.3973	23.2845	42.4158
ZFAND5	GCAGCACATCTGAAAAATCA	1.6707	1.25129	0.00425352	0.0311031	3.40224	3.62703	11.1733	5.62037
CDS1	GTTTTTCCTGATCATCTATA	1.67041	1.25107	0.0292236	0.119127	3.11392	4.72703	3.30306	15.3107
TNFSF10	CCAAACATACTTTCGATTTC	1.66986	1.25065	4.3155e-07	2.06108e-05	21.1054	22.8919	38.2095	66.3646
TMCO4	AGCCACACCTGCCCACGGGC	1.66954	1.25041	0.0128295	0.0676428	3.83473	4.13243	14.6803	4.34679
RNFT1	CATTCTGAAATTCTTTTTCA	1.6692	1.25016	0.00402502	0.0299301	5.39169	4.63784	18.1057	5.84186
TMEM167B	CTTCTTCTCTGATAGCAGCC	1.66906	1.25005	1.0685e-06	4.3926e-05	11.2447	11.4757	31.2771	22.8414
AKR1A1	CAAGCACCACCCCGAGGATG	1.66905	1.25004	0.00876193	0.0515512	10.2067	10.7622	8.60427	41.1976
OR1J1	GCACCTAGCCGTCTTTTACA	1.66899	1.24999	0.00636473	0.0413932	4.67088	4.81622	5.05654	17.4425
AKR1B15	ATGTTGATTCTCATAGAAAT	1.66852	1.24964	0.00183621	0.0168758	5.2187	5.85676	18.5542	7.86298
SLC9A1	GATGCCCACGTGTTCGTAGT	1.66837	1.24953	0.00285034	0.0232764	5.33403	6.54054	16.026	12.2375
EID1	CGACTACGACTATCCCGAAG	1.66835	1.24951	0.00925145	0.0536104	5.59352	8.41352	27.6886	5.70343
CUTC	GGAAGTTTGTGTTGATTCAG	1.66835	1.24951	0.000648898	0.00774351	6.14134	4.93514	13.987	12.3759
STK17B	TTTGATTGCCGAAGTATTTC	1.66826	1.24944	0.0346902	0.133344	4.12306	4.81622	2.12048	19.076
LRP10	TCCTCCTCTAGGAGGCGCTC	1.66797	1.24922	0.0130234	0.0682752	3.31575	1.96216	3.34384	9.16424
COL4A3	GGTTGTGTCTGTAAAGACAA	1.66718	1.24862	0.024819	0.106568	6.02601	5.91622	24.9972	3.46082
TTLL9	TCCTTCGCCACAGGCCAGGA	1.66703	1.24851	0.0412931	0.149551	2.22011	3.35946	11.6627	1.66119
OR5H15	ATATTTTGACCATCTGCTTG	1.6668	1.24833	0.000538257	0.00666314	15.1083	16.1135	48.4449	25.8039
NRXN2	CACGCTTTCGTGCGCCGAGC	1.66631	1.24796	0.00101755	0.0108503	6.4585	7.40271	14.8026	18.107
SULT1E1	ATACACAATTTCACTAACCC	1.66601	1.24773	0.00861023	0.050979	10.2067	8.5919	35.9259	8.80432
BEND5	TTTACAGCTTAGACACATCA	1.66579	1.24756	0.00818875	0.0493057	9.57242	11.0892	8.03337	40.9484
KIAA1522	CAGGGCTCACCTGGATACTC	1.66568	1.24748	0.00218156	0.0192005	13.2053	12.4865	43.8369	17.2487
FOXO1	GCTCGTCCCGCCGCAACGCG	1.66522	1.24713	0.000270738	0.00394626	5.39169	5.85676	15.1696	11.573
IQCB1	TCATGACTGCAGATCCTATT	1.66508	1.24703	1.828e-10	2.26291e-08	33.6765	34.0703	67.6924	92.9991
DCLK1	CACCAAAGTCTGCAGCTCGA	1.66489	1.24689	0.000293616	0.00421251	7.98663	6.15406	11.8258	21.6786
PRMT8	AGATGGATTCAAGCTGAAAG	1.66473	1.24676	0.00244136	0.0208014	6.02601	6.06487	10.4393	18.2177
BLZF1	CCAGCTCCGTGTACAGACAG	1.66448	1.24657	0.00214612	0.0189583	8.62094	9.30541	13.1307	29.3477
ID1	ACAGGCGGCATGCGTTCCTG	1.66439	1.2465	0.00548696	0.037235	5.79535	6.68919	7.82948	21.7339
C1orf228	CTCGCGCGATTCGGCTCAGA	1.66425	1.2464	0.0117802	0.063754	3.08509	4.60811	13.4977	4.81746
ANKRD23	TAACAGTACCAGATTTAATC	1.66409	1.24627	0.00954476	0.0547755	2.7391	2.88379	3.9963	9.30268
ABCC6	AACCAGGCAATGTTCGGGGG	1.66338	1.24574	0.0229979	0.101461	3.43108	5.52973	16.3522	4.95589
CLCN5	TGGTTGTTGATGCTCCTTAT	1.6628	1.24529	3.74412e-09	3.29172e-07	26.5548	20.9	61.7795	50.8048
TES	CATAACATTGCGTTTATACA	1.66218	1.24482	4.28138e-07	2.04932e-05	20.9901	22.0595	58.3541	43.7447
MYBPHL	TCACCTGGAATGGGATTAGT	1.66183	1.24456	0.00352537	0.0271942	8.47678	8.17568	28.4634	11.0746
SLAMF1	TCTCTTGATCCATCCGAAGC	1.66176	1.24451	0.0021945	0.0192934	8.9381	12.3081	40.2892	10.161
MYO5C	ATGATGGCATCTCCGTATAT	1.66168	1.24445	9.25022e-06	0.000266729	10.3221	11.5946	30.6247	21.374
TMEM239	GGGGATACTCTACCTGCTGC	1.66079	1.24377	0.000260732	0.00382828	7.29464	6.33244	13.4161	18.8268
DNAJC16	AGGCTTATAAGAAGCTCGCC	1.66079	1.24377	0.028287	0.116548	4.26722	2.70541	13.0899	3.4885
TPBG	CGTTAACCGCAATCTGACCG	1.66077	1.24376	0.0165531	0.0808636	7.64063	7.64054	4.44486	31.6734
ZNF460	GGCAGTTGGACGTGACCCAG	1.66009	1.24324	0.0100107	0.0566445	8.7651	9.51352	36.4152	6.94932
NHLRC3	ATGGATATTTCCTACGAGCC	1.65999	1.24316	5.96147e-05	0.00122793	8.24612	7.10541	19.6553	16.7227
CRHR1	TGAACATCCATTTGCGCAGC	1.65975	1.24298	0.000920689	0.0100657	11.533	12.3973	12.6821	43.8555
SLC26A3	GGGATTGTGGCCGTACTACA	1.65963	1.24289	0.0232019	0.10202	4.84387	4.16216	16.8415	4.54059
RAB3GAP2	AAACAGGTAAATCAACAGAC	1.65943	1.24274	0.119278	0.297845	3.37341	3.09189	1.87581	13.4003
C16orf86	AGCTTCGGAGTCGGAGCTCC	1.65909	1.24248	0.0249256	0.106846	2.88326	2.58649	10.9694	2.0488
TCP11L2	CCCCCAGGTTACCTCTTTTC	1.65905	1.24245	0.00204372	0.0182711	9.60125	9.57298	8.88972	36.3801
SULT2B1	TGTCCCACAAGCCCGGGATC	1.65902	1.24243	0.00869106	0.051293	9.60125	10.4946	6.93235	40.5331
LMO4	ACGTCCTGTTACACCAAAAG	1.65897	1.24239	0.0022434	0.0195832	7.55414	7.04595	25.5274	9.10887
ADHFE1	GCTGTTTCAAATATTAGATA	1.65872	1.2422	0.0333022	0.129832	2.62376	1.30811	1.95737	7.30925
CUL1	CACTGTCTGTACATACATTT	1.65604	1.24017	2.78903e-08	1.91321e-06	20.4711	22.5351	57.457	44.2154
SRA1	TGATGACATCAGCCGACGCC	1.65548	1.23975	0.00726467	0.0453912	6.05484	4.96487	20.1854	5.92492
PCNX	AATGTCTGAGTTCATCCGAG	1.65519	1.23952	4.94694e-05	0.00105537	6.89099	7.58108	18.3096	15.8921
TTC33	ACTTTGGGACGTGCTCAACT	1.65462	1.23909	0.000712814	0.00828425	15.3678	19.1162	64.3078	17.221
KRTAP5-7	TGTTCCGAAGGCTGTGGCTC	1.65454	1.23903	0.00106125	0.0111863	9.51475	9.95946	29.7276	16.3074
RAD9B	TGTTTTTTCAGCATTATCAA	1.65442	1.23894	0.00293383	0.0237898	5.30519	5.44054	17.2085	8.2229
ZNF100	TTCAGGGGCCATTGACGTTT	1.65391	1.23855	0.000263185	0.00385903	9.54358	10.8216	32.7859	15.366
MAP7D3	TACAGACTTACCTCGGGGGC	1.65383	1.23849	0.0139266	0.0717472	5.07453	4.34054	17.6979	4.59597
CRTAP	GGCTGCGAGACACTCGTAAA	1.65376	1.23843	0.000154302	0.00256056	8.18845	7.87838	20.4708	17.4702
SPIN2A	AGCAGTGGAACACATGTTTG	1.65307	1.23791	0.000952685	0.0103257	13.6378	14.1811	14.7618	50.7494
OTOP1	CCATCTAGGTATATTTTCTT	1.65235	1.23737	0.00660055	0.0424652	6.2855	6.62973	17.9426	12.542
RMND1	GTGGAAAATTCTGCAAAAGA	1.65228	1.23731	0.0419956	0.151114	1.64346	0.743244	4.81187	0.885969
C1orf68	ATTATCCCCATGAGGTCCCG	1.65182	1.23696	0.00654032	0.0421912	8.44795	8.56217	30.0946	10.0779
NCS1	AACTTGGTGGGGTCTCCGAA	1.65124	1.23652	0.0009374	0.0102045	6.71799	6.27298	13.3754	17.221
NPTX2	GGGCAAGCTAGCGCGCTGCG	1.65106	1.23639	0.00982146	0.0558723	2.36427	2.17027	6.76924	3.95918
WBP1L	CCACCCCCCAGGGTTCTGGC	1.65074	1.23614	0.0081977	0.0493458	4.55555	3.74595	14.7618	4.87283
FZD5	TCGCGACACTTGCACACGAA	1.65042	1.2359	0.00439404	0.0318067	4.64205	6.68919	8.19649	18.4392
SMYD1	ACTTGCACTGCCCACAGCGA	1.65038	1.23587	0.00518949	0.0357505	12.1097	10.9405	43.0621	11.3238
CA5A	GCTTCATAGGAGACCCTGAG	1.65038	1.23587	0.0149231	0.0752958	3.57524	2.4973	10.9694	3.40544
ZNF418	CACTGTGGCATTTGAAGATG	1.65	1.23558	0.00137524	0.0136236	6.545	5.52973	17.7794	10.7147
PTRH2	GCATCCCAAAGCATACTCGA	1.64984	1.23546	0.00111883	0.0116478	5.62235	5.32162	10.684	15.0615
APOA5	CGCGAGCCATCTTCTGCTGA	1.64971	1.23537	5.22339e-05	0.0011043	7.98663	9.84055	22.9583	19.0483
ERP44	CCTCACTCACCAGGAGCAGA	1.64962	1.2353	0.0138677	0.0715463	8.67861	7.93784	28.8304	10.3548
C3orf58	TAGAGTTTTCCGTCTGATGA	1.6494	1.23513	0.0445993	0.157201	7.75596	4.13243	24.8749	3.18395
TRAF3IP2	CACCAGCCACCTAATAGAGC	1.64931	1.23506	9.47768e-05	0.0017716	9.97607	8.50271	14.6803	28.7386
CYB5R2	CCGCTTTGGACTGCCTTCGC	1.64885	1.23471	0.00541253	0.0368782	6.51616	6.39189	23.937	6.53402
HECA	CCTACCGAAGCTGCAGATCA	1.64874	1.23463	0.000231298	0.00349934	17.386	18.2541	61.8203	22.1769
KRTAP5-5	TCCCCCACAGCCCGCACAGC	1.6487	1.2346	0.0035847	0.0275459	5.68002	7.64054	23.1214	8.30596
NKX2-1	CAGCGAAGCCCGATGTGGTC	1.64869	1.23459	9.68484e-05	0.00180099	7.87129	7.9973	22.7952	14.6185
PDZD9	GCCTCCCACAAAAACAAAAA	1.64835	1.23433	0.137499	0.325766	0.922643	0.921622	1.42725	2.90709
TRIM15	TCGACTGGAAGCTCTGAGCA	1.64813	1.23417	0.00624934	0.0409089	8.56328	9.6919	32.3374	10.687
MOV10	CCTTCTGAACCCGACTCCCC	1.64809	1.23414	8.58533e-06	0.00025103	16.3481	12.4568	31.3995	36.3524
CEACAM7	AGCGCCACAAAGAATGACAT	1.64806	1.23411	0.000492926	0.00621839	6.31434	7.58108	19.9815	12.7635
KIAA0319L	TGGAAATTGTAATCGCCTTG	1.64799	1.23406	1.13411e-07	6.46251e-06	14.0703	13.3784	35.4773	29.1539
FOXD3	CGTCTGGCCGGACATGTCGC	1.64795	1.23403	0.0808622	0.231975	0.605484	1.01081	3.38462	0.470671
CNTN4	TTCCGCTACAGTGTTGTTGA	1.64794	1.23402	2.14444e-05	0.000539251	18.8565	17.7189	32.5005	53.4627
MPZ	CACCCCTCCTAGTGCCAACT	1.64781	1.23392	1.08013e-05	0.000303046	14.4451	16.4108	40.0038	32.6147
CD1E	ACTGGGGCCACAGGACAGCC	1.64763	1.23378	0.0316604	0.125738	2.53727	2.28919	4.73031	6.61708
TAF15	GACACTGTTGCCTCCCCCTT	1.64759	1.23376	9.10439e-06	0.000263583	13.0323	14.9838	31.6034	34.2759
BRD4	ACTAGCATGTCTGCGGAGAG	1.64744	1.23364	0.000329011	0.00459087	12.4557	12.6649	26.7507	32.3102
KCNH7	ACCATCATTCGGAAATTTGA	1.64704	1.23334	0.0012803	0.0129148	11.533	9.51352	37.7202	11.8775
OR10W1	CTCGTCTTTCCTAGCTGTTC	1.64689	1.23322	0.000201758	0.00315218	14.6758	13.0216	48.3634	16.8888
PHTF2	GAGCATATGATCAACAAATA	1.64636	1.23282	9.96865e-08	5.80328e-06	29.3804	29.7892	52.5635	86.382
CAV1	GTACAACTGCCCAGATGTGC	1.64602	1.23256	1.243e-06	5.01068e-05	19.0872	21.8216	39.2697	56.7851
AMT	TGACGTGTCTCATATGCTGC	1.64594	1.2325	0.000189729	0.00299832	38.9528	35.4081	127.433	47.427
MEGF6	TCCGGCTCCACACTGACAGC	1.64591	1.23248	0.0040105	0.0298427	7.43881	8.8	9.01206	29.0709
HTR3E	GGGACGCTGATGTTGGTGAC	1.64559	1.23224	5.01037e-05	0.00106587	17.7032	21.0487	24.8749	66.0324
SCG2	CTCATCTGAAGATGACCTGC	1.64539	1.23209	0.000116131	0.00207071	10.4374	10.6135	21.5718	27.8527
PREP	TTCTCCACAGGCCTTTGTGG	1.64523	1.23197	1.31102e-08	9.82795e-07	17.2995	16.946	38.9843	41.4467
EHMT2	TTCTTCCAGATCTGGCCAAA	1.64509	1.23185	3.26662e-05	0.000763145	34.3396	31.4838	40.1669	114.29
RP11-744I24.1	TATCACGAAGACCATCCGTC	1.64475	1.2316	4.29488e-07	2.05274e-05	22.7489	18.5514	56.9676	40.1178
EDN1	CGGAGCCGCCAGGGTGGACT	1.64468	1.23154	0.00746738	0.0462641	3.8059	3.71622	10.2762	7.41999
C1QTNF9B	ACCACATCACTGTTTTCTCC	1.6444	1.23133	2.51226e-05	0.000614689	15.9444	14.3	47.6293	23.5059
OGG1	TGAGCCGAGGTCCAAAAGCC	1.64419	1.23118	0.000995585	0.0106837	10.9275	10.4649	14.1502	35.9925
YWHAB	CTCTGATCATGCAGTTACTT	1.644	1.23103	5.30756e-06	0.000169871	16.8094	13.7351	29.1159	42.5265
CDK13	CAGATAAAACTTGCAGACTT	1.64393	1.23098	4.67823e-05	0.0010097	14.5316	10.1676	19.0436	38.8442
ZNF621	TTTACTTCACCCAGAATCAA	1.64317	1.2304	0.0190177	0.0890769	3.95006	4.48919	9.78685	10.0225
C5orf62	CAGTAATCATCTATCGCATG	1.64296	1.23024	1.56472e-05	0.000415923	21.019	22	71.0362	30.0399
LRRC24	GCGGTTGCGCGTCGTCCCGC	1.64264	1.22999	0.000671667	0.00793899	5.73768	5.38108	11.785	14.2863
PI15	ATATCGCTCTATTCTCCAGT	1.64211	1.2296	3.73001e-05	0.000843349	10.0914	11.9811	29.5237	22.2877
DYNLT1	CCATTACCGATGTATTTAAA	1.64206	1.22956	0.00341928	0.0266221	3.8059	4.54865	13.8239	5.84186
KHDRBS3	TACCTTGGCCTTGTCTCTCA	1.64199	1.2295	1.0292e-07	5.95878e-06	22.9219	21.4351	42.4912	61.4364
FBXL5	GGTTTTTCAGCCCATGTTAA	1.64187	1.22941	2.5534e-05	0.000622289	8.59211	8.35406	18.8805	20.848
JAK3	GATGCACTCACCGCTGGCCT	1.64168	1.22927	0.000122231	0.00215297	6.91982	6.86757	14.1094	18.1901
TCL1A	GAGGATCGGTATCGTCCATC	1.64167	1.22926	0.000144063	0.00243377	8.8516	7.22433	13.9055	23.7274
SCML1	ATGTAACCGTCATTTTCAAC	1.64163	1.22923	0.00248727	0.0210896	6.86215	5.94595	22.4282	7.69686
HCN3	AGGTGCGCAGGTAGCGCGTG	1.64162	1.22922	0.000224592	0.00342044	7.92896	6.18379	11.1733	21.8447
GNGT2	GCTCCACCTCCATCTTCAAC	1.64154	1.22917	0.00153708	0.0147591	8.67861	7.58108	18.1872	19.9343
ANGPTL1	AGAATACAGCAGCTTTCGTC	1.64148	1.22912	0.0580526	0.187396	3.60407	4.54865	16.5969	2.57485
MARCH2	CGGCCAGCGGTGTGATGAAC	1.64144	1.22909	0.0605912	0.192145	0.980308	1.42703	3.13995	2.51948
HAS1	CCGCGAGGTCTTCGCTGACG	1.64094	1.22871	0.00183687	0.0168795	6.17017	6.98649	8.3596	22.3984
OLA1	TCTCTTACCTTGCTGGTTTG	1.64048	1.22836	6.83845e-06	0.000209627	19.5773	18.9676	50.9732	39.3979
MYH8	ACCAGTCAACATGAACTGAT	1.64045	1.22834	0.00869337	0.0513005	7.46764	4.93514	9.70529	19.3252
WDR17	GTTTGCATATTGTGCGACCC	1.64038	1.22828	3.38113e-07	1.67422e-05	22.2588	27.1433	65.001	50.8048
DTHD1	GTCGTTTATAAAGTACCTAA	1.64037	1.22828	0.00924144	0.0535725	2.30661	1.30811	4.64875	3.84843
BUD31	CCGCGTGCCCAAAAGCAAGC	1.64022	1.22816	0.0124513	0.0662869	4.32489	3.92433	3.95552	15.3107
MIEN1	ACAGCTGGTGTTCTCCAAGC	1.63959	1.22769	0.0411433	0.149202	6.372	4.81622	4.03708	22.1215
PDLIM5	ACAGATTATTATGCCCTCTT	1.63828	1.22669	8.69378e-06	0.000254052	25.2862	25.1216	79.1512	38.955
LUZP2	GGCCCTGCAAAATCAGCTTA	1.63814	1.22658	9.21224e-05	0.00173374	14.0703	13.6757	25.7313	39.1488
ZNF142	CAGCCTTTTGGGAGTCCTTC	1.63799	1.22647	7.44994e-05	0.00146911	7.90013	8.44325	13.5793	24.5856
ZSCAN5A	TGCTTGGGTCTCAGAGACTT	1.63796	1.22645	0.0201092	0.0926051	4.49788	5.11352	19.1659	3.40544
DLEU7	ACCTTCTTCACTCATTAGCC	1.63721	1.22588	0.00464621	0.0330835	6.68916	6.30271	14.6395	15.7536
CPO	TGCTGTTTCAGATCTATGAG	1.63685	1.2256	0.0146015	0.0741278	11.5907	11.0297	6.19834	46.6241
S100P	CAGTGAGTTCATAGTGTTCG	1.63677	1.22555	0.00350643	0.0270966	7.17931	6.0946	21.368	9.74566
VPS39	AAGGACATCTTCTTCTCTAT	1.63668	1.22548	0.00533208	0.0365071	12.4845	10.7919	9.90919	44.4369
KIRREL3	CGATGCGGTGTACGAGTGCC	1.63619	1.22511	0.0569	0.185034	0.836145	0.951352	1.22336	2.93477
KCNA1	CCACGAGTGCTGCGAGCGCG	1.63533	1.22445	0.0286481	0.11759	4.87271	3.38919	4.03708	15.2276
ATP1A4	ATGTTCACCTCATGCCCTGC	1.63509	1.22427	1.91777e-06	7.25978e-05	15.7138	13.6757	29.8907	38.7335
KCTD3	TGTCCGAAGAAAATTTAAAA	1.63491	1.22413	0.194982	0.403417	0.490154	0.624325	0.203893	2.38104
FAM73A	AACTTGAGATCCTTTGTCTT	1.63487	1.2241	5.78323e-06	0.000182365	13.2053	13.973	29.8091	33.6668
DEFA4	CGTGTTGGGAACTGCCTCAT	1.63477	1.22402	5.09461e-07	2.36501e-05	14.9929	13.527	37.1493	29.5415
NR5A2	TTACTCCTATGATGAAGATC	1.63472	1.22399	0.0705673	0.211983	5.42053	4.96487	22.469	1.855
IL36G	CAGAGGGGATCCCATTTATT	1.63469	1.22396	0.00103135	0.0109549	10.7834	10.0487	12.8045	35.771
DYDC1	CAGAGAGCTCAAGAACAATT	1.63461	1.22391	0.0756406	0.222082	1.38396	2.28919	0.897128	7.64148
SERPINB10	TTTAAGTAAGTAGTCATCGT	1.6345	1.22382	0.000399421	0.00529983	11.1005	11.773	37.6386	15.8921
NOV	ACCTCAACTTTTCTTGGAGC	1.63445	1.22378	0.0194827	0.0905462	3.63291	4.45946	3.58851	15.2553
MLLT4	ACGACGGAGGCAGCAAAAAT	1.63403	1.22347	0.000712928	0.00828425	6.66033	6.98649	18.595	13.3172
SOCS6	ACATCATCGTGACCCGCTCT	1.63395	1.22341	3.84823e-06	0.000129515	24.6807	26.0135	47.0584	71.2375
MAP4	AATACCCAAATAGCCAGAAC	1.63385	1.22333	0.0125017	0.0664564	6.2855	8.20541	27.1585	6.75552
CCDC147	TGACAATGAAAAGCGTCTGA	1.63362	1.22315	0.00481147	0.033898	8.15962	10.1676	32.3782	10.4932
TMEM136	TTAGCATCTGGCGCTTTGCA	1.63346	1.22303	0.000134611	0.00231137	7.90013	6.80811	13.9463	20.3496
ZBTB46	TCCGCCAACAGCGCATCCTC	1.63304	1.22271	4.43821e-06	0.000145728	13.7531	14.3	34.2132	31.2858
HBQ1	TAGGTCGTCCAGGCGCTCCA	1.63303	1.2227	0.000134507	0.00231039	22.1723	21.9108	30.38	72.4003
CCKBR	CTTTGGCACCGTCATCTGCA	1.63258	1.22236	1.42839e-09	1.40918e-07	17.6455	18.7	44	40.8376
UTP18	CTTCTTTAAGTCTCTTTTTA	1.63253	1.22233	0.000827516	0.00926425	7.17931	7.28379	17.8202	15.9474
LPIN2	ACTCTACAAGGGCATTAACC	1.63232	1.22216	0.000530749	0.00658408	10.1202	9.36487	30.0946	15.4491
DYRK4	CTACGCGGAGCTGTGGTTCC	1.63174	1.22173	0.0329418	0.128924	0.922643	1.60541	1.42725	4.42985
KIAA1257	CAGCTCCGACGTGCCCCACG	1.63167	1.22167	0.000896708	0.00985616	11.5907	11.4162	13.4161	40.1455
CALB2	GGCAAGGAAAGGCTCTGGCA	1.6316	1.22162	0.0626745	0.196314	2.19128	1.87297	8.23727	1.30127
SIK2	GCGGCACCGGATCACCAAGA	1.63136	1.22143	0.0221782	0.0989485	3.83473	3.18108	6.60612	9.74566
NAV1	CACGCTCATAGAACTTGACT	1.63118	1.2213	0.00584708	0.0389745	8.10196	8.50271	7.01391	31.618
OR10T2	TCTCCTATACTTGACAATCC	1.63114	1.22127	1.35675e-05	0.000368213	17.0689	16.4108	27.2401	50.7217
DLST	AGCCTACCAGGTTTGCCAGA	1.6311	1.22124	0.00475915	0.0336441	4.15189	4.42973	8.64505	11.3515
DEF6	CCGGCAGCGGCAGCGCATCA	1.63104	1.2212	0.12346	0.304265	2.16244	2.40811	1.99815	8.6382
NPHS2	TCTCCAGAGTTTGGAGACGA	1.63096	1.22114	0.0824264	0.234929	1.21097	1.57568	4.64875	1.88268
SPANXN5	TACCTCATCATTTTTGCTGT	1.63083	1.22103	5.61469e-08	3.50546e-06	21.2208	19.6216	37.9648	57.145
CHAT	CCAAGTGTCGCATGCACTGC	1.63028	1.22062	3.06042e-11	4.67521e-09	48.4387	47.1811	93.5868	129.13
COL4A1	CCGGGGTTACAAGGTGTCAT	1.63015	1.22052	0.000342552	0.00472675	8.7651	8.68109	27.7702	12.985
SLC35G2	TGGGTACACCATGACTGTGA	1.62954	1.22006	0.000579796	0.00706636	10.7834	8.2946	28.4634	16.0582
USP1	CTATCTTAATAGTATACTTC	1.62942	1.21996	0.0187248	0.0880816	4.55555	4.54865	5.83133	15.3383
ADAM30	GCATTGTCGGAACTAGTAGA	1.62941	1.21996	0.0204277	0.093585	4.61321	3.80541	15.7813	3.9038
ACOT9	TGACTGTTCAAAACACCGTA	1.62921	1.21981	5.24909e-05	0.00110883	25.8917	20.3649	76.9899	30.8982
SCUBE3	AGGTATGCTGGTTGTCGCTG	1.62905	1.21968	0.0475913	0.164112	4.58438	6.39189	23.4477	2.18724
CD274	TACCGCTGCATGATCAGCTA	1.62873	1.21944	0.0171117	0.0827029	10.8122	12.5162	11.2141	43.0526
BCL2L15	CTATCATTGCTGGTCGCCTT	1.62858	1.21932	0.026416	0.111037	5.1322	6.8973	3.83318	24.115
MPI	TGTCTTTCCAGTTGTGGATG	1.62807	1.21894	0.00185026	0.0169712	16.6652	15.2811	59.0066	15.4768
GUCY2F	CGGTAGGGGGTGTGCTTATA	1.62794	1.21884	0.00223596	0.0195357	5.10337	5.29189	9.74607	14.4247
RGAG1	GCGGACATCGTTCCAAAATC	1.62789	1.21881	0.00052516	0.00653231	7.84246	7.37298	24.9157	10.6039
CLIC1	GCACTTCAGTGCCATACAGC	1.62783	1.21876	0.0003294	0.00459532	5.73768	7.81892	16.76	14.8123
SCAMP2	AGAGCATCTTGCATATCCGC	1.62768	1.21864	0.0283545	0.116748	4.32489	4.51892	3.13995	17.3871
LRFN1	CGTCGGGCGGGAGTTTATGC	1.62751	1.21852	0.00763882	0.0470421	5.50702	4.16216	14.7211	7.83529
AHSG	GGTTGTCTATAAATCAGCCC	1.62714	1.21823	0.00997403	0.0564915	5.65119	6.18379	6.23912	21.2356
DHTKD1	CAAGCTAGACTGGGCCACCG	1.62637	1.21765	0.0251056	0.107334	8.30378	9.81082	34.3355	7.86298
NPL	ATCTACTTACCTTTGGTCCA	1.62636	1.21764	3.12428e-05	0.00073601	18.6547	16.7973	43.4699	39.0103
CXCR1	ATTGACAGACGAAGAAGTGT	1.62628	1.21758	0.000574604	0.00701366	14.1856	13.973	17.5756	47.8147
DHRS7B	TGATCACAGGCGCCACCTCA	1.62566	1.21711	8.29154e-06	0.00024443	21.7686	22.7433	70.1799	33.4453
COL10A1	CCCTACACCATAAAGAGTAA	1.62519	1.21676	0.0699297	0.210833	3.11392	3.41892	3.13995	12.016
HCFC1R1	GCGCAAGCAGTTTCTGTCTG	1.62482	1.21647	0.00186251	0.0170497	9.88958	10.0487	11.418	34.8297
MAGEC1	GACTGGGTGTCGTCGCCCTC	1.62442	1.21618	0.0065122	0.0420896	5.59352	6.0946	20.5932	6.64477
GOLM1	AGGCTCATCCGAGTGCTGCA	1.62442	1.21617	0.000143697	0.00242951	6.545	6.54054	13.6608	16.7227
ST3GAL5	AACTGAGAAGTGATTGCTCG	1.62406	1.21589	0.00102439	0.0109017	17.7609	16.1433	60.8824	17.9963
SLC3A1	ACACGAGTGATAAACATATT	1.62396	1.21582	2.5491e-05	0.000621586	18.597	19.6216	39.963	48.7837
HMCN1	AAGGTCCCCTTTATTGATTA	1.62375	1.21566	0.00390445	0.0292999	10.1202	7.16487	28.6265	11.6007
FRMPD1	CAAGATGGCTTCGGCGCTCC	1.62313	1.21519	0.000374943	0.00505285	13.1765	16.7378	16.9231	52.4106
KCNC3	GGGCACCTCACCTTTTCGGA	1.62301	1.2151	0.00544277	0.03701	5.36286	5.08379	13.987	10.2994
PPEF2	CTCACTGTCGTTGTGGCTGC	1.62184	1.21421	1.89052e-08	1.36648e-06	20.1828	21.1973	44.0816	51.8846
NCKAP1L	CCATGACATCCACAAATGAC	1.62179	1.21418	0.00144416	0.0141346	7.75596	7.90811	25.6905	10.7424
NR4A2	TCGAGGGCAAACGACCTCTC	1.62146	1.21393	1.60962e-05	0.000425406	19.9233	20.0973	52.9713	39.924
ARHGAP10	AAATTCAGAAAAGAGCAACT	1.62127	1.21378	0.0120159	0.0646776	2.50843	3.18108	6.36145	6.83858
MAGI2	CCTTTTGAAATCGTAAGTTG	1.62103	1.2136	0.00256669	0.0215735	6.89099	6.39189	13.7424	17.0549
CAMKK1	GGGTCCACACCGTTTCTAGT	1.62073	1.21337	0.0259645	0.109765	7.5253	5.44054	19.0844	11.0192
OSBPL6	ATAAAGCCCTCATGTTTGTC	1.62061	1.21328	0.000504745	0.00633825	10.5816	9.75136	33.4384	13.8156
KRTAP5-9	CCGCTTGCCACAGCTAGAGC	1.62052	1.21321	0.000591021	0.0071699	5.93951	6.92703	11.0918	18.6884
IL20RB	TGCCATACAACCTTCGTGTC	1.62047	1.21318	3.09559e-07	1.55124e-05	26.007	23.6946	56.2336	59
SYN1	CGTGGTCTGCTTGACCGCGT	1.6198	1.21267	5.79669e-05	0.00120172	13.6955	12.0703	40.2076	19.6298
BAX	AAACTCACCCCTGAAGCAAA	1.61918	1.2122	5.9129e-07	2.6738e-05	17.2419	14.9243	34.0501	40.45
AMOT	CATATGCCTCCGAGACGCGC	1.61915	1.21217	3.43549e-05	0.000793699	18.6547	18.7297	54.9287	31.7841
NDUFA10	CCCCTCGCCACCGACTATAA	1.61908	1.21212	0.00960414	0.0549895	7.12165	7.7	12.886	21.4294
PCDH9	GATGTGCACTCAAGAGTGCT	1.61883	1.21193	0.000178817	0.00286571	12.1097	14.9541	19.6553	42.9418
HECTD2	CATAATCTGGATGAAAAATT	1.61858	1.21174	0.000816553	0.0091765	8.27495	6.83784	13.987	20.9864
KIRREL	GAGTCGCTATGAGACAAATG	1.61825	1.21149	0.00158044	0.0150874	4.12306	4.07297	12.886	6.1741
MAP4	AAACCAACACTCCTAGCCAA	1.61801	1.21131	0.000424477	0.00554741	6.19901	6.00541	12.6006	15.6429
PLXNA1	GGCCGCACTGTGGTATTCGC	1.61784	1.21118	0.000125083	0.00218985	6.25667	5.97568	13.987	14.3416
STATH	CAGAAATTTTTGCGTAGAAT	1.61763	1.21102	0.00501514	0.0348916	5.47819	4.4	16.1891	6.75552
CST9	TGTTGCGCGTCCTGAGTTCA	1.6173	1.21077	0.000115186	0.00205646	19.981	15.4297	59.292	22.8137
GIN1	TGCTTGTCAGCATTGCCAAG	1.61708	1.2106	0.000367182	0.00497838	12.7152	11.8622	38.9027	18.0793
HRH4	GTGTCACAAGCGCTTTCAAA	1.61705	1.21058	8.5755e-05	0.00164092	7.09282	6.18379	15.3735	15.366
A4GNT	AAACGTTGTCTATTGCTGAC	1.61679	1.21038	3.08994e-09	2.79648e-07	19.1448	17.8973	45.3457	40.4223
MMP20	CTTTTTCTAGCTACGACGAA	1.61672	1.21033	0.0113933	0.0621697	3.48874	3.62703	12.7229	3.82074
CAND1	GTACCACATTTCCAATTTGC	1.61645	1.21012	0.00563328	0.0379343	6.11251	5.52973	10.4393	16.4735
CRLF1	CTGATGTTGACGGGTTTCTC	1.61613	1.20988	1.27509e-05	0.000348837	10.8699	12.1892	31.7665	21.6509
TMEM192	ACTTGATCTACCGATCAACA	1.61586	1.20968	0.0140299	0.0721113	4.00773	4.75676	3.95552	16.252
C16orf72	GACCGAGTGTGTCAGCAGCC	1.61579	1.20962	0.0260909	0.110108	3.40224	3.15135	3.71085	11.4069
EPHB1	AAAGTCCGCTCGGTAATAAC	1.61511	1.2091	0.00538251	0.0367472	6.51616	3.95406	16.1891	8.08447
TAB1	GCTGAATGCCGAGCACGCCG	1.61375	1.20808	0.0127804	0.067472	5.27636	5.64865	4.85265	20.3219
ELAC1	GTCGTGGAAAAGAAACGCCC	1.61318	1.20764	0.0519919	0.17392	2.68143	1.78378	9.05284	1.32895
SFXN5	ACCTGTTCATTGGTGACCCC	1.61278	1.20734	7.75349e-06	0.000231312	21.3073	19.7703	34.4579	60.3013
ITPKB	CCTTCAAGAAGAAGTACCCC	1.61242	1.20706	0.00361436	0.0277119	10.9852	9.36487	36.0075	11.0746
LGALS16	ACGTAGATGCGCAAGTCAAA	1.61169	1.20651	0.0158603	0.0785467	2.27777	2.61622	5.99445	5.31582
FAM71C	GATACCAGGGCTATCCTAGC	1.61155	1.20641	0.0502229	0.170021	1.12447	1.27838	1.30491	4.20835
SCD	CTACCTGCAAGTTCTACACC	1.61155	1.2064	0.00103009	0.0109461	11.1294	12.546	13.253	41.2806
LHX1	CGCGCACCCACCTCCGTAGA	1.61124	1.20617	0.00179998	0.0166303	14.7334	14.5973	48.0779	19.6851
MRAP	GTGGGTCTGGAAACCCCCGA	1.61083	1.20586	0.0207247	0.0944904	2.4796	2.02162	6.68768	3.73768
CALCB	CAGTGTTGCAGGCTCTCTTC	1.61082	1.20585	0.00117627	0.0121131	6.51616	7.84865	24.1001	9.13656
ALDH3A1	AACTCACCTTGTCCAGGTAC	1.61073	1.20579	5.33035e-06	0.000170179	14.8488	14.627	29.2382	38.7058
IL20RA	ACTCCACCAGAGGGTCTTCA	1.61053	1.20563	0.00688086	0.0436687	8.56328	6.92703	28.0964	7.72454
ATP1B3	CACGTTTTAGAAACTTCTTA	1.6105	1.20561	0.0202861	0.0931343	4.49788	5.11352	17.1678	5.06664
OR4K15	CTCCTCTGCAAGCATGGCGA	1.61043	1.20556	0.000225656	0.00343017	12.4845	11.446	21.0009	34.1375
IL4	ACTGCTGTGCAGTCGCACCC	1.60993	1.20518	0.00393623	0.029478	3.8924	5.08379	10.2354	10.4655
GLA	CTAGGGATTTATGCAGATGT	1.60953	1.20487	0.00146915	0.0142965	7.58297	9.6919	15.2512	24.5303
IL27	ACTCACAGAGAGGCGGCGCC	1.60946	1.20482	0.00440531	0.0318597	3.02742	4.07297	6.8508	9.49648
C6orf211	ATTCATTCCGTAATTTAGAA	1.60906	1.20452	0.0228792	0.101103	5.44936	4.57838	13.7831	9.35805
PHACTR4	AGTGGCATGGAAGATCCATT	1.6089	1.20439	0.0066583	0.0426854	9.16876	8.82973	7.42169	33.9714
GLI2	CGCCATTCACAAGCGCAGCA	1.60883	1.20434	0.017381	0.0836728	2.71026	3.80541	3.75163	11.213
RNF17	ACTGCTGATCAGCTAACTAC	1.60876	1.20428	0.00021388	0.00329268	8.73627	8.8	19.5329	20.8757
CCL1	GCCTGCGCCTTGGACACAGT	1.60791	1.20364	0.00881765	0.0518036	8.04429	10.227	7.95182	34.0544
SAP18	GAAGTTACCTACCGATAGCC	1.60757	1.20338	0.00116649	0.012045	10.2067	9.72163	16.7192	29.1262
PAQR4	TTCAATAAGTTCGTGCTGAC	1.60755	1.20337	3.08712e-06	0.00010824	13.609	10.4946	31.5218	24.0596
DNAH1	GTCAGCGCTAATCGTCATTG	1.60657	1.20262	0.000202458	0.00316235	12.225	11.5054	21.6534	32.9193
IL36G	GGGGTCACACTGTCACTTCG	1.60591	1.20212	5.94e-06	0.000186509	15.0218	14.5676	38.2095	29.9291
HEG1	GTCCTCTTGATTCTGATAGA	1.60575	1.202	0.0857712	0.24084	2.5661	2.88379	9.86841	2.71328
ARL16	TGGGGGAGCCGCCCCCGACA	1.60522	1.2016	0.000681525	0.00801738	10.0914	11.8622	37.5978	13.0127
GNAS	CTCGTTGGAGCGTTCGTAGC	1.60511	1.20152	3.0314e-07	1.52916e-05	20.2693	20.246	47.7109	45.489
AKT2	CATCGAGAGGACCTTCCACG	1.60476	1.20126	0.00149717	0.0144785	6.22784	6.8973	20.4301	9.82872
GRID2IP	AGCTTCGGCTTCACACTTCG	1.60465	1.20117	0.00028518	0.00411248	9.42825	9.63244	16.1075	27.6589
CHAD	GTTTCAGCGTGGTTACACCC	1.60462	1.20114	0.0173892	0.0836874	9.54358	9.00811	36.9046	5.84186
PDZD2	CTTCCAATCGAGTGACTGCC	1.60425	1.20087	0.00035008	0.0048002	15.1371	15.4	22.469	47.6485
ZFYVE20	GACAGGTTGTTGAAACGAGA	1.6042	1.20083	0.013701	0.0709352	3.86357	3.8946	5.95367	11.8498
STXBP5L	TGCTATTGCCAACATGAAAG	1.60382	1.20054	6.86004e-05	0.00137411	8.73627	8.38379	24.4263	15.0061
C12orf65	CCCATGGCGCCGGGCATATT	1.60366	1.20042	0.00237928	0.0204315	3.74824	4.1027	8.68583	9.35805
NUDT12	TTGGTTCCTAACGAATGAAG	1.60358	1.20035	0.0613605	0.193635	3.08509	2.08108	1.22336	10.6039
CCBE1	TCCACGTGTGTCCCAACGCC	1.60331	1.20016	0.000183027	0.00291638	7.43881	6.77838	17.7794	14.923
HOXC6	CGAATTCATTCGCTGCATCC	1.60316	1.20004	1.39324e-05	0.000377168	18.3952	20.8406	62.1873	28.1018
SDC1	CCAGAGCCATCTTGATCTTC	1.60301	1.19992	1.58327e-07	8.72946e-06	24.7095	22.2676	60.9639	47.0394
UPK3A	AGACCTCGTGGGTGCCAGTG	1.6029	1.19984	0.00565221	0.0380189	9.94724	9.84055	24.6302	20.848
C12orf10	AGGTCCCCACCTTGTCATAG	1.60268	1.19968	0.0227165	0.100604	11.1294	10.1378	5.5051	43.2741
ZNF658	ATATTGCATTACTAAACCTA	1.6026	1.19962	0.00115112	0.0119256	6.42967	6.21352	8.72661	20.2389
ROCK1	CCTGCTGCGGGATCCCAAAT	1.60201	1.19917	0.00120637	0.0123461	9.65891	8.35406	30.8694	10.6039
MPDZ	TGATCAAATTCATCACAAGC	1.60169	1.19892	0.00633559	0.0412646	8.47678	8.35406	30.7062	8.0291
LGALS2	CACCATTGTCTGCAACTCAT	1.6016	1.19885	2.7861e-05	0.00066853	11.7637	12.4568	23.3253	32.2271
LBR	TATACTTCACAGTGTAAAGC	1.60155	1.19881	0.00821252	0.0493923	5.10337	4.25135	14.1094	7.41999
JAGN1	GAAGCTGATCTACGTACATC	1.60151	1.19878	0.00822121	0.0494275	12.5133	13.4081	9.05284	50.3618
ZFP14	GGGACAAGAAGATACTGCCC	1.6015	1.19877	0.000318632	0.00448195	8.27495	6.57027	17.7387	16.3627
ETF1	CCTGTATTACCGTGTTTCTT	1.60132	1.19864	0.00400916	0.0298362	19.6638	17.4514	14.4356	70.656
IFNA5	CTGCAAGTCAATCTGTTCTC	1.6012	1.19855	0.0031612	0.0251012	15.2813	15.6378	14.6395	56.2314
USP50	TCATTACCCACTCACTAACT	1.60113	1.1985	0.0014685	0.0142946	13.2918	15.7865	44.3263	22.4815
PSME4	GTCATTGTTTCTTATTATAA	1.60107	1.19845	0.00450877	0.0324131	11.1005	10.0487	11.418	37.0446
C4orf3	CGCTAAAGCCTCGCCGCTCC	1.6008	1.19825	1.09468e-06	4.48273e-05	21.1919	23.6946	49.3828	53.6011
CPB1	TTGATTTGTGTGACAGAATC	1.6008	1.19825	0.00170094	0.0159595	14.9353	13.1703	49.5459	15.0615
USP6	CATACTTATGAAGTATGACA	1.60068	1.19816	0.022941	0.101303	4.23839	3.68649	15.4143	2.85171
PLEKHM3	TCCACTGTTGAGCTACAACG	1.60064	1.19812	0.00444906	0.0320935	7.20815	8.14595	27.2401	8.08447
UMOD	GCAAATCGAATAATGGCAGA	1.60045	1.19798	0.000310916	0.004404	8.27495	6.62973	15.4958	18.6884
EMP1	TACTGATGCATCTACCGTAT	1.60038	1.19793	0.00196898	0.017775	11.6195	13.527	13.2122	44.3815
RXRG	GGAGCACTTGCAGCGCCTCC	1.59991	1.19757	0.00156418	0.0149675	5.76652	5.52973	11.4995	14.397
CNN1	TCGCATCGGCAACAACTTCA	1.59953	1.19728	4.6763e-05	0.00100962	6.94865	8.56217	13.1715	22.3154
CACNA2D1	ACCAGCTGGCGTGCATTATT	1.59933	1.19713	9.26743e-05	0.00174085	9.08226	9.30541	27.7294	14.5354
KANK2	ATCCCAACGCCCTCACAGAG	1.59896	1.19685	0.038639	0.143149	8.99577	9.15676	35.9259	5.7588
IGF1	ACAGAGCGAGCTGACTTGGC	1.59868	1.19664	0.000286431	0.00412492	6.34317	5.76757	14.8026	12.985
PTGER2	AATGGGACCTCCAAGCTCTT	1.5985	1.19651	0.00143377	0.0140619	5.30519	5.97568	11.9481	13.8986
THAP4	GGCCATCGGGTTTCCACTCG	1.59816	1.19625	0.00786457	0.0479616	5.70885	6.12433	21.5311	5.67574
RHBDL2	CCCTTGGAAATGGTCCACAA	1.59802	1.19614	0.00257237	0.0216072	10.2932	11.9811	32.9898	18.107
C2orf61	ACTTCCTCTTTTGAAAGAGA	1.59698	1.19535	0.000305541	0.00434884	7.58297	8.02703	15.9036	19.8236
NFIC	GACGTCCATCCTACCCCAGA	1.59691	1.19529	0.000224989	0.00342406	28.5731	30.6216	103.251	32.4486
ELMO1	GTAGGCGCCCGGCCATTCTA	1.59618	1.19474	0.00644433	0.0417886	2.42194	3.03243	8.9305	3.62694
CSN1S1	TAGATACCCAGAACGCCTTC	1.5958	1.19445	0.0182889	0.0866484	22.7777	25.4784	55.9889	54.4594
PPP1R7	TGTGGGTTCAGTTGACAGGC	1.59562	1.19432	0.0898546	0.248101	3.28691	3.98379	3.09917	13.511
KIAA1737	GAGGACATGCTGAGCGCCTT	1.59556	1.19427	0.000348325	0.00478597	9.39942	9.24595	21.6942	20.9864
PQLC2	GGAACCACAGGGACAGCGCC	1.59539	1.19414	0.0346306	0.133223	5.07453	5.11352	4.68953	18.5777
ITGAL	TCCCCACAGTTCTTCTCAAA	1.59492	1.19379	0.00167239	0.0157514	11.4177	13.2595	14.1094	42.2497
NLRP10	TTGAAATCAGTAATTCTGCC	1.5949	1.19377	0.00526517	0.0361524	7.35231	9.03784	29.1974	8.38902
GTF2A2	GCACTTACTTTTACCATCAC	1.59484	1.19372	0.00314104	0.0249933	13.1188	13.8541	48.3226	13.4833
GJB7	GGAGACCATTATCAGTTGTA	1.5947	1.19362	0.00129466	0.013027	9.37059	8.85946	27.4032	14.3693
EIF4E1B	TCTTCAAGAATGACCGCAGC	1.5946	1.19354	0.000868788	0.00962128	7.29464	7.43244	17.1678	16.5289
CXorf22	GAGATTACTATCACTAACCA	1.59452	1.19348	0.000898402	0.0098731	6.08367	5.26216	15.0881	10.9085
SAA4	GGATATCATTATGTCCCAAT	1.59389	1.193	0.00975957	0.0555985	9.34176	8.5919	7.25858	33.6668
PI3	GTTCCTCATCGCTGGGACGC	1.59369	1.19285	0.0107492	0.0596585	7.43881	5.67838	5.30121	24.6133
CHRNE	GCGCTTACGTGGCGCAGCCG	1.59369	1.19285	0.0711966	0.213191	1.26863	1.84324	2.36516	4.7344
TSTA3	GAGTATATGAACTGCCTCCG	1.59366	1.19283	0.0143543	0.0732044	5.44936	4.63784	15.4143	7.69686
CD1E	CAGATAGTGCAAGCTTCTGC	1.59354	1.19274	0.000312136	0.00441741	15.2524	15.9351	37.8425	33.473
ZC3H15	GTCACACATCAAGTTAAATT	1.59293	1.19227	0.0276812	0.114736	4.64205	3.21081	2.77294	15.1169
SRMS	GGCCGCCCGGAACGTGCTCG	1.59272	1.19211	0.0207152	0.0944736	5.10337	4.48919	5.26043	16.6119
SYT12	AGACATCATGGCTGTGGATG	1.59226	1.19176	0.0189517	0.0888386	10.5816	10.2865	9.46062	38.1521
C17orf28	GCAGCCGGGCTATACCCTTG	1.59194	1.19153	0.0373332	0.139938	3.37341	2.85406	9.94996	4.3191
KCNK3	GCGGCAGAACGTGCGCACGC	1.59192	1.19151	0.00129971	0.0130657	7.20815	7.28379	11.785	21.2633
LCN12	AGCTGTTGCCCGCCAGGCCC	1.5919	1.19149	0.0510463	0.171952	5.76652	5.29189	19.4106	5.89723
NOS1	CGTCTCTTCAAGCGCAAAGT	1.59188	1.19148	7.52139e-06	0.000226374	16.6364	15.3405	46.406	26.7452
B4GALT4	ATACCGGCCTCTGGACACTT	1.59185	1.19145	0.00126106	0.0127665	7.95779	7.1946	23.3661	11.3238
C16orf91	TCCACCTGCGCCCGAAGCCT	1.59145	1.19115	0.000442037	0.00571623	12.7728	12.2487	32.7044	24.4749
BASP1	AGCTGGGGCCCCGTCACTTT	1.59134	1.19107	0.00138533	0.013692	4.75738	4.63784	14.5579	6.97701
GPR17	CACCTGTCAGGATGTCCAAA	1.59131	1.19104	0.00609698	0.0401591	7.49647	5.91622	6.76924	23.7827
TMEM88	GCCGACGCCGATAAAGGGCT	1.59123	1.19098	0.0403968	0.147522	4.06539	3.18108	4.44486	12.0713
C5orf51	TCTTCTAGAACTTTACACAC	1.59043	1.19038	0.00882487	0.0518225	6.63149	6.95676	24.4263	6.67246
OSGIN1	CTTCGTGTAGGGTGTGTAGC	1.59037	1.19033	0.000472571	0.00601953	6.4585	6.8973	12.1928	18.2454
IGF2	GAACTTGCCCACGGGGTATC	1.59031	1.19029	0.0231685	0.101905	7.03515	4.90541	3.34384	23.8381
CDHR4	CTTAGCCATATCCAGTGTGC	1.58973	1.18984	0.000271893	0.00395709	11.706	12.5757	36.1298	19.3529
ATAD2	TGAAGCTGTACTTCAAAAAA	1.58901	1.1893	0.0577632	0.186854	4.81504	3.65676	2.07971	17.1933
TRPC7	CTTTTCTCGCCATAGCCTAT	1.5888	1.18914	0.000683873	0.00803769	10.8411	10.5243	13.2938	35.328
CLIC6	CGACCTCAATTGCCTCGGCC	1.58811	1.18862	2.20927e-05	0.000553123	16.4634	17.5108	24.1817	53.1305
C7orf33	TTCTTAACTGCTGTCAGTTC	1.58802	1.18855	0.00501136	0.0348691	8.90927	6.77838	17.0454	18.7161
ALDH3A2	TGGCTGAATGGTGAGAACGA	1.58767	1.18828	1.53607e-05	0.000409148	12.9747	12.5757	27.5663	30.649
ATP6V1D	GAAGTCACCTGCTGTGAACT	1.58753	1.18817	4.45316e-06	0.000146145	17.9627	18.1649	35.7628	46.5134
E2F5	GACATCTGTAATTGCTTTAA	1.58744	1.18811	0.0175416	0.0841598	6.545	4.45946	18.1057	7.03238
NABP1	GGTGGTGAACTTCAAAAAAT	1.58712	1.18786	0.0223383	0.0994562	3.7194	2.97297	3.62929	11.573
DLAT	GGTACGGAAAGAACTTAATA	1.58707	1.18783	0.0129938	0.0682139	2.45077	2.7946	3.26228	8.6382
KIF12	TGAGCTTGCTGTCCCGGAAA	1.58694	1.18773	0.0394662	0.145198	5.18986	5.08379	5.34199	18.0239
MXRA5	GAGATCCCAAGCATCCCCGA	1.5866	1.18747	0.109517	0.282353	3.83473	2.46757	1.1418	13.1788
ZNF277	TGTACTGTGAGAAGACCTTC	1.58652	1.18741	0.0054812	0.0372166	10.6969	10.4946	13.4569	34.7466
PHF3	AGCATACTTACATTGTTTTT	1.5865	1.1874	6.04135e-05	0.00124327	14.5028	13.7946	32.7044	31.7565
SYPL1	GGCCGAGTCGACTGATCCGC	1.58498	1.18624	0.0142242	0.0727953	8.50561	7.75946	11.2549	25.7208
HPCAL1	GCCGCTCGCTCAGAACTGAC	1.58485	1.18614	0.0418618	0.150802	2.96976	2.97297	11.4588	2.13186
NPHP4	TCCAGGTTGCGGCTGTACCA	1.58472	1.18605	0.000931073	0.0101544	9.45709	9.63244	28.4226	15.0892
SLC9A6	CCTCCTATCATATTTTATGC	1.58449	1.18587	3.93293e-09	3.44833e-07	31.8312	30.2946	82.5766	58.8893
LZIC	TTGCTCCAGAGTTTCCTTTT	1.58411	1.18558	0.000125434	0.00219481	11.533	13.2595	36.0482	20.4327
SIGLEC9	AGGGACCTCCGTGTCCCCCC	1.58391	1.18543	5.73166e-05	0.00119053	7.84246	8.08649	19.7368	16.5289
OSTM1	CTGCTTTGAACATAACCTTC	1.5838	1.18535	0.00427999	0.0312401	8.62094	6.12433	23.2845	10.3271
PTF1A	AGCACTTACGGGTGCCCCGA	1.58379	1.18534	0.000334998	0.00465231	6.05484	6.65946	14.6395	14.2863
FBXO25	CGCCACTCAATGAAGTTAAC	1.58369	1.18526	5.84571e-09	4.87412e-07	17.9339	18.9081	41.7572	42.0282
TAL1	CCCTCCCACAGCGGGTTCTT	1.58366	1.18524	0.00289104	0.0235107	6.57383	5.14325	17.0454	9.6626
TRIP10	CGGGGCGCTAGCGGGGGGGT	1.58363	1.18522	0.0824833	0.235045	2.5661	2.25946	9.78685	1.24589
PLCD4	GGCACTCACGGTCTTGCAGC	1.58347	1.18509	0.00905782	0.052797	3.8059	4.04325	11.8666	6.03567
SIL1	CACCAACACCTACACATCTC	1.58344	1.18507	0.000113937	0.00204004	19.1737	15.9946	24.1817	55.6776
SULT1A1	AAAATATGTCATCCTTTCCC	1.58318	1.18488	0.004793	0.0338047	5.42053	4.9946	17.4532	6.31253
TMEM184C	TTTGCAGAGTATTGCTGTTT	1.58313	1.18484	0.0400948	0.146771	15.6273	18.1351	48.241	28.5448
PSMB6	CGATGATGATTCCCGCCATC	1.58309	1.18481	1.4453e-06	5.71564e-05	19.6927	21.3757	54.0723	39.3703
NFKBID	TTGCACGTGGCCGCTACCTA	1.58285	1.18463	0.00518145	0.0357182	7.84246	7.96757	26.3022	9.71798
OR1L3	CCTCTTTCTTATCATATACC	1.58268	1.1845	2.87272e-05	0.000686189	10.5816	8.02703	22.8768	19.4636
FITM2	GGACGTTGCGCTTGTTGCTG	1.58251	1.18437	7.38984e-05	0.00145987	15.4543	14.6865	24.9565	43.4679
BBS7	GGATCTGATTTTAAACCGAA	1.58225	1.18417	0.00662615	0.0425706	3.63291	3.03243	9.01206	6.1741
RFXANK	GGGGTGAAGCCGCGCTCGTC	1.58213	1.18408	0.000420746	0.00551933	9.05343	7.7	21.6126	16.5012
DMRTA2	GTCTGCGCCGTCGGGTGATA	1.58211	1.18406	0.0240586	0.104471	3.74824	2.97297	11.0102	4.3191
TAS2R60	TGAAGAGTCGTCGTTCCTCA	1.58159	1.18367	0.000308045	0.00437293	13.7531	17.2433	31.7665	38.6227
DNAJB1	GGAACTTTTCGCCGCATGCC	1.58146	1.18357	0.00259616	0.0217432	9.34176	7.37298	28.4634	9.60723
FRMD6	GTGATGTAGATGCACATGTC	1.5811	1.1833	3.43678e-08	2.30941e-06	23.5274	25.9541	44.1632	68.0812
COX11	TTTTTCTAGACTACTGGACT	1.58104	1.18325	1.53812e-05	0.000409526	18.4817	21.6135	54.1947	36.9338
CRIPT	ATTTCTAGATTTGATCCATA	1.58079	1.18306	0.00874161	0.0514891	3.43108	4.63784	5.42355	12.8466
ZNF335	CCTTCGGGGCCTTGGGGTAC	1.58078	1.18306	0.00295721	0.0239224	7.87129	6.92703	21.368	12.2928
WDR6	AAGACCGAAGCGTTCGTATC	1.58052	1.18286	0.00722754	0.0452248	5.27636	5.20271	16.3522	7.50305
NUDT8	CACGAGCACCGCGGCCGACG	1.58032	1.18271	7.98975e-05	0.00155509	10.7257	11.8919	19.5737	31.7011
ARL15	AAGTTCTTTTACATTCAAGA	1.58026	1.18266	0.168572	0.368791	2.45077	1.27838	6.72846	1.77194
SCLT1	GAAGACTAAATGAAGATTTT	1.58011	1.18254	0.00297767	0.0240217	5.70885	4.90541	16.1075	8.05678
[truncated: 62,622 more rows]

## Sheet: Custom_U5
Dataset EV7: CRISPR-Cas9 Screens to Identify and Validate Neural G0 Genes in hNSCs
Library: Custom Retest			Isolate: U5-NPCs		Timecourse: 22 days
Gene	sgRNA.sequence	Z-score	logFC	PValue	FDR	U5_D0_1.normCPM	U5_D0_2.normCPM	U5_D0_3.normCPM	U5_D22_1.normCPM	U5_D22_2.normCPM	U5_D22_3.normCPM
NF2	GTACACAATCAAGGACACAG	4.26337	6.80498	6.82232e-41	1.36392e-37	40.7247	31.1985	42.2563	5648.97	4358.69	2769
NF2	GCTTGGTACGCAGAGCACCG	3.7464	6.00997	3.08771e-43	3.08647e-39	98.0078	97.9059	90.6431	4785.46	7630.92	6057.84
NF2	TCCGGCACACCAAATCAAAG	3.69511	5.93111	5.75045e-30	1.7963e-27	29.5366	30.788	28.6818	2421.32	2006.09	1010.22
NF2	AGTTCAGCAGATGAAAGCCC	3.67737	5.90383	1.128e-18	5.58192e-17	73.6178	88.259	66.5592	10844.7	1845.66	993.743
PTPN14	CAGGATGTACGGCTGCTGCC	3.59802	5.7818	1.89818e-41	4.74355e-38	244.572	205.459	221.791	7698.45	13147.7	16120.6
WTAP	TCTACTCTAACAAGTCTGAA	3.57131	5.74072	2.63458e-06	2.08184e-05	28.8653	37.7666	29.3386	53.9696	8.88522	5075.08
NF2	CCTGCAGGAAGCACGCGAGG	3.53817	5.68975	5.94565e-17	2.20121e-15	80.3306	70.1967	75.5359	1343.29	1087.45	9243.31
NF2	GATGAAAGCCCAGGCCAGGG	3.52004	5.66188	1.73559e-26	2.71462e-24	77.198	73.4807	81.4474	1416.02	2848.7	7493.02
TP53	GAATGAGGCCTTGGAACTCA	3.51256	5.65038	1.33621e-10	2.04859e-09	131.125	133.004	144.285	734.078	710.818	19073.9
PTPN14	CCTCCCGTTCACGTCCAGTG	3.50251	5.63492	7.57294e-43	3.78496e-39	230.699	218.184	234.271	7714.91	12972.4	13264.7
KCTD5	CCACACAAGTCTAATAATCC	3.38696	5.45722	1.44352e-05	9.6842e-05	19.9148	18.8833	26.9302	16.4653	2870.42	5.49305
PTPN14	TGAACGGGAGGCAGGATGTA	3.38614	5.45596	2.19287e-42	7.30665e-39	213.022	178.776	181.724	8014.95	9342.81	7820.61
PTPN14	GTTGTGAGAGTTGCAATACA	3.37208	5.43435	3.44089e-29	8.81926e-27	90.6237	89.2852	77.9443	1782.37	2960.75	6411.89
PTPN14	GAACAGAATTGGAAGACAAG	3.34119	5.38685	1.02722e-19	5.90121e-18	96.6653	77.791	87.14	2332.13	1334.76	7282.79
NF2	GCCAGGAGCACAGAAGCCTC	3.33864	5.38292	1.83322e-29	5.22421e-27	99.3504	108.784	104.656	2641.77	2978.03	7437.09
PTPN14	CTCACGGCCACCAAGCACCA	3.31292	5.34337	2.83377e-40	4.04663e-37	138.956	129.31	133.337	5352.6	4886.87	6069.32
PTPN14	GAGCCAGCAAGCACGATGGG	3.3051	5.33135	2.67912e-32	1.11585e-29	99.7979	143.267	139.03	6608.08	2848.7	5932.5
PTPN14	CTCGGTGAAGACCTTCCAAG	3.30144	5.32572	5.70849e-35	4.07587e-32	112.552	104.269	118.449	2927.17	5378.52	5144.49
WTAP	ACTAAAAATGTTAAGTTTCC	3.29475	5.31543	9.56603e-08	9.36553e-07	57.7306	52.1344	56.4877	305.523	38.9962	6284.05
NF2	GATGACTCCGGAAATGTGGG	3.28545	5.30113	7.11185e-29	1.7339e-26	76.9742	76.97	71.157	3747.23	2383.21	2749.02
PTPN14	CCACACTGGACGTGAACGGG	3.28504	5.30049	1.0776e-27	2.1121e-25	133.362	132.183	148.007	3441.25	3267.29	9593.87
PTPN14	GGGCAGCCATAACTACAGCA	3.28187	5.29562	1.18786e-33	6.24938e-31	91.9663	91.543	93.7084	2800.93	4808.38	3283.35
PTPN14	TCCCCATAAAGAAAATGCCA	3.26028	5.26242	2.09657e-23	1.92269e-21	31.998	41.0507	42.6942	2253.46	432.414	1761.27
TP53	TCTGAGCAGCGCTCATGGTG	3.24383	5.23712	3.82694e-12	6.91755e-11	100.469	118.226	94.3652	10169.2	1237.02	405.487
NF2	TGAAAAGGCCCAGATCACCG	3.24368	5.23689	7.87781e-26	1.06414e-23	58.4019	72.6597	62.8371	4050.47	2083.58	1182.5
PTPN14	TCTGGAGGAGCTGACCCAGA	3.21194	5.18808	7.93565e-35	5.28832e-32	110.986	84.1539	98.3062	4335.41	3661.2	2704.08
NF2	GGGAGGAGAGAATTACTGCT	3.21189	5.18801	1.7411e-36	1.58218e-33	81.897	69.5809	86.7021	3495.22	3212.01	1978.5
NF2	GTACTGCAGTCCAAAGAACC	3.19272	5.15853	1.88147e-29	5.22421e-27	77.6455	74.0965	72.9086	3084.5	1522.33	3420.67
PTPN14	CACAGGGCAAGAATGCCTGG	3.18505	5.14673	8.70612e-31	2.90088e-28	161.109	143.472	151.729	3854.25	8619.65	3694.83
PTPN14	CCGAGTAGTGCTCACCACAC	3.16775	5.12012	3.93104e-37	3.92946e-34	154.843	161.534	163.114	6414.61	4061.53	6203.65
PTPN14	ACTGGACGTGAACGGGAGGC	3.16221	5.11161	5.20134e-22	3.88004e-20	127.768	123.768	116.041	5231.85	1255.28	6225.13
PTPN14	GCCTGGAGGCTGTGGCCCAG	3.14074	5.07859	6.77329e-39	8.46322e-36	154.62	146.14	138.811	4382.97	4746.68	5727.76
PTPN14	TTTGTCTGGGCAAGAAAGGA	3.11108	5.03297	2.68371e-40	4.04663e-37	97.7841	104.474	105.531	3706.98	3069.84	3303.82
PTPN14	TGTTATCGAGTGCACGCTGT	3.07694	4.98048	7.28602e-36	5.9701e-33	114.119	113.095	120.858	4096.2	3528.91	3366.74
PTPN14	TATCGAGTGCACGCTGTCGG	3.0744	4.97657	4.96025e-34	2.91663e-31	130.677	138.546	139.249	2838.89	4586.25	5439.12
PTPN14	CTCACCACACTGGACGTGAA	3.06838	4.96731	3.14925e-37	3.49776e-34	140.97	128.078	149.32	4710.91	5072.97	3306.82
PTPN14	GGTGGGCTGGCGTCTGATGG	3.03777	4.92025	6.1884e-33	2.81178e-30	121.95	113.916	135.965	4825.71	2667.54	3768.23
CREBBP	GGACCACTTGGAGCGGCGCA	3.02436	4.89963	1.10545e-19	6.27844e-18	127.097	128.283	135.965	2903.38	1123.49	7657.81
PTPN14	ATGACTCCAAAGAAAAGCAA	3.00867	4.87549	2.82166e-26	4.08773e-24	23.7188	29.5565	29.1197	814.575	1230.6	377.023
NF2	ATGTTTCGGATTTCATTCCA	2.99877	4.86026	7.20929e-16	2.28051e-14	44.3049	41.4612	44.0079	1817.59	236.446	1718.33
PTPN14	CATGACTGTCTCATAATCGG	2.99238	4.85044	1.98816e-27	3.82186e-25	66.6811	66.5021	67.8729	1457.64	1434.96	2910.82
CREBBP	CGAAGGAGATGTTGACTGAG	2.98757	4.84304	6.17632e-23	5.23208e-21	115.685	120.073	125.017	2277.7	6358.36	1721.82
TP53	GAAACCGTAGCTGCCCTGGT	2.97851	4.82911	2.88309e-17	1.14363e-15	107.853	104.884	113.632	604.643	3239.16	5436.62
NF2	CTTTCTAGCCTTCTCCTCCC	2.97627	4.82566	2.21941e-20	1.4073e-18	87.7148	70.1967	82.7611	2741.02	3338.87	747.554
PTPN14	TTGTCCAGATGTTTCTTCAG	2.92714	4.75012	5.95739e-23	5.08975e-21	83.4633	73.4807	79.0391	2149.64	871.739	3331.79
PTPN14	GAGGAACCCAAAGAATAATG	2.92625	4.74875	5.05227e-22	3.79718e-20	52.5841	43.1032	39.8479	1727.94	654.544	1263.9
PTPN14	CCATGCCTACAACCAGCCAG	2.91513	4.73164	9.94514e-34	5.52287e-31	100.469	93.185	115.165	2227.39	3553.59	2426.43
PTPN14	CCTGGAGGTGATGAACAGCA	2.90471	4.71562	1.73577e-28	3.85573e-26	102.931	91.543	107.721	2823.34	1911.8	3207.44
NF2	GCCAAGAAGTGAAAGGTGAC	2.90436	4.71508	6.78868e-27	1.16999e-24	117.475	127.873	124.799	2956.9	2513.04	4255.12
NF2	GCTCAGGACCTGGAGATGTA	2.89854	4.70614	2.83896e-31	1.01351e-28	106.958	111.658	101.59	2713.12	3575.81	2072.38
CREBBP	GAAAACTACCTCGTGTTTGG	2.89533	4.70119	4.05694e-08	4.23753e-07	47.8851	45.1558	44.4458	258.414	71.0818	3249.89
PTPN14	GGAGGTGAGCGAGCCCCTCA	2.88198	4.68067	2.15964e-34	1.34924e-31	110.762	127.052	112.319	2499.98	2997.77	3485.09
NF2	TTATCCTGAGAATGCTGAAG	2.88051	4.67841	1.8648e-33	9.32025e-31	92.8613	87.438	93.4894	2334.87	2858.08	1820.2
METTL14	CATCATTATCCTGCCTTTTC	2.87672	4.67258	4.72986e-05	0.000277463	6.93663	9.44166	6.3494	574.914	1.97449	5.49305
PTPN14	ACGCTGTCGGTGGAAAGCAC	2.86696	4.65756	7.76424e-36	5.9701e-33	40.501	44.7452	45.5405	1077.56	1151.13	1075.14
NF2	AAGGGCACAGAGCTGCTGCT	2.8605	4.64763	1.34383e-25	1.79105e-23	139.628	135.878	135.527	1398.64	4312.79	4594.19
CREBBP	AAGCCTGATTAATTAAGCTA	2.85015	4.63172	1.99792e-14	4.95563e-13	75.1841	62.6023	73.7844	1065.21	380.09	3802.19
TP53	GGGAAGGGACAGAAGATGAC	2.84727	4.62729	5.87152e-18	2.6678e-16	106.511	103.653	105.531	1400.47	5309.41	1095.11
NF2	TGGACTGCAGTACACAATCA	2.84716	4.62712	3.93037e-27	7.0157e-25	121.727	121.715	121.076	1380.34	3729.32	3901.07
TP53	CAAAACATGCAAAAGTTGGC	2.84307	4.62083	2.26692e-06	1.82009e-05	42.5148	43.3085	53.2036	147.273	24.6812	3251.39
CREBBP	CCAGTTGCCACAAGCACCCA	2.8407	4.61719	1.82744e-16	6.27736e-15	113.447	124.178	115.822	833.328	1638.83	6205.15
NF2	AAATTTGGCCAAGAAGTGAA	2.82903	4.59924	2.62157e-27	4.85282e-25	86.1484	75.5333	80.1338	2078.29	2440.47	1344.8
NF2	AAGACAGGCTGTCACCAATG	2.82776	4.59728	2.00017e-29	5.4037e-27	140.746	154.145	153.48	4462.56	2105.8	4287.58
CREBBP	TTCCACTAGCTGGAGACCCC	2.81665	4.5802	1.2297e-10	1.89692e-09	87.491	96.2638	95.8978	462.401	447.716	5782.19
NF2	GGGAGGAGGCTGAACGCACG	2.81452	4.57692	1.02469e-21	7.31629e-20	144.103	150.04	151.729	2653.66	6432.9	1557.53
NF2	TTCTCCTCATAAATAGATCA	2.81442	4.57677	1.26205e-10	1.94383e-09	38.7109	45.361	42.2563	663.643	103.167	2250.65
NF2	AGATGGCTGAGGAGTCAGAG	2.81229	4.57349	1.71379e-28	3.85573e-26	138.956	145.73	145.379	5406.11	2556.47	2279.62
PTPN14	TTGTCAGTCCATCTGACCAG	2.81129	4.57196	1.05925e-20	6.84672e-19	89.2811	110.426	101.59	1799.75	4184.94	1184.5
NF2	CAAGGCCACAGCGATTCGCA	2.79068	4.54026	2.83742e-22	2.2333e-20	107.182	129.515	132.024	4979.38	1203.45	2398.97
NF2	TCGAGAGAAGCAGATGAGGG	2.78579	4.53274	1.60418e-28	3.72915e-26	96.6653	119.868	105.969	3096.85	2535.74	1835.18
NF2	CTCTGGGGCTCCGAGAAACC	2.77285	4.51284	1.11231e-15	3.42113e-14	98.4554	89.901	92.3947	1035.94	4570.46	805.481
PTPN14	GAAATAGCACATACTCTCTG	2.77178	4.5112	4.12097e-32	1.64773e-29	63.5485	57.0604	67.216	1087.17	1829.37	1368.77
PTPN14	TCTTTATGGGGATTTTCGTG	2.76993	4.50835	1.35224e-28	3.21833e-26	64.6673	61.9865	64.8076	1842.29	1500.12	1017.21
PTPN14	CCAGTGTGGTGAGCACTACT	2.7614	4.49523	2.41593e-31	8.94431e-29	136.271	123.152	136.84	1862.41	3633.07	3443.64
NF2	TGAGGAGACAGCTGACCTGT	2.75669	4.48799	9.36616e-25	1.00641e-22	130.901	128.694	131.367	2395.25	1682.27	4698.06
NF2	GGACCTGCAGGAAGCACGCG	2.75543	4.48606	7.6863e-27	1.30224e-24	102.036	113.71	121.733	2521.02	3629.12	1415.21
TP53	TCCTCAGCATCTTATCCGAG	2.75473	4.48498	1.14503e-29	3.36638e-27	124.859	153.119	151.729	2475.28	3938.62	3211.44
TP53	GGATGATTTGATGCTGTCCC	2.75341	4.48295	2.50385e-14	6.11942e-13	69.59	87.8485	93.2705	563.937	3785.6	1259.41
PTPN14	TGTGTCATGGCTTCAGCAAG	2.75175	4.48039	7.82581e-33	3.40117e-30	134.034	120.073	140.344	2349.05	3248.53	3209.44
PTPN14	TGGCCCATAAGGGACAGTGT	2.7487	4.47571	2.7872e-22	2.21118e-20	69.59	74.0965	75.0981	2681.1	834.717	1354.29
PTPN14	CATACCAACAGCATGCTGGA	2.74237	4.46597	1.00009e-27	1.99938e-25	62.6534	60.1392	60.2098	2070.51	953.68	1022.21
PTPN14	GAGCTTCAGACCAAAAGGCA	2.73588	4.45599	1.39644e-31	5.36879e-29	82.5682	78.2015	88.0158	1957.09	1485.31	2019.95
EP300	TGACCCACCCCTAGAGAGCT	2.73028	4.44738	1.46928e-06	1.22086e-05	82.3445	81.6909	96.5546	69.9776	187.577	5430.13
PTPN14	TAACAAGTCGACCATTCTAG	2.72723	4.44269	8.32553e-21	5.47513e-19	74.289	64.8601	75.0981	1049.66	1059.32	2552.27
CREBBP	GTGCTTCTAGGGTTGGCATG	2.72022	4.43192	8.2549e-09	9.53942e-08	112.329	100.779	117.354	375.958	406.252	6352.96
PTPN14	TGTCACTCCCAGGGATACTG	2.71853	4.42932	3.20683e-26	4.57936e-24	68.9188	67.5284	60.6477	1608.11	1716.82	923.831
LMO2	TGGACCTGGGACCTCGAACC	2.71402	4.42237	5.32764e-12	9.45813e-11	81.0019	90.3115	84.2937	1009.41	4210.61	263.167
PTPN14	CAGAGAGGATCGGCTCCAGG	2.71006	4.41628	3.14063e-28	6.67952e-26	125.083	130.746	126.331	2474.83	2009.54	3677.85
[truncated: 9,908 more rows]

## Sheet: Brunello_U5
Dataset EV7: CRISPR-Cas9 Screens to Identify and Validate Neural G0 Genes in hNSCs
[truncated: 77,233 more rows]

## Sheet: Tiling_U5
Dataset EV7: CRISPR-Cas9 Screens to Identify and Validate Neural G0 Genes in hNSCs
[truncated: 2,198 more rows]
