# Supplementary material for: Neural G0: a quiescent‐like state found in neuroepithelial‐derived cells and glioma
Source: Mol Syst Biol. 2021 Jun 8;17(6):e9522. doi: 10.15252/msb.20209522 (PMC8186478; doi:10.15252/msb.20209522)
Supplement: Supplementary file 9 — Dataset EV8 [file MSB-17-e9522-s012.xlsx]

## Sheet: G0_G1 RNA-seq
Dataset EV8: Gene Expression of G0/G1-sorted Cells Compared to Unsorted U5-NSCs, after G0-skip KO, and in GSC Isolates.
Gene	G0G1sorted_vs_unsorted_controls			G0G1_sgCREBBP_vs_NTC		G0G1_sgNF2_vs_NTC		G0G1_sgPTPN14_vs_NTC		G0G1_sgTAOK1_vs_NTC		G0G1_sgTP53_vs_NTC		G0G1_WT_vs_NTC			GOG1_GSC-0131_vs_NTC		GOG1_GSC-0827_vs_NTC
	logFC	FDR		logFC	FDR	logFC	FDR	logFC	FDR	logFC	FDR	logFC	FDR	logFC	FDR		logFC	FDR	logFC	FDR
A1BG	0.773331	0.00897796		0.370908	0.610667	-0.398094	0.453324	-1.0831	0.00187895	-0.303428	0.844712	-0.689848	0.118323	0.259527	1		-2.5549	1.44435e-13	-1.42364	2.81305e-05
A1BG-AS1	0.246372	0.619696		0.464834	0.137913	0.114442	0.987049	0.340525	0.284348	0.195048	0.916075	-0.146919	0.930577	0.390068	0.541531		-0.123918	0.775474	-1.32141	1.96014e-10
A1CF	2.48888	0.390867		3.86453	0.377339	2.22628	0.711971	0	1	2.65632	0.842857	2.3296	0.76561	2.82025	0.937876		2.83862	0.434709	1.97043	0.65403
A2M	0.0277902	1		3.49629	0.497288	0	1	0	1	0	1	2.37458	0.76561	2.80462	0.937876		4.67796	0.0488415	12.2125	9.13078e-51
A2M-AS1	0	1		0	1	0	1	0	1	0	1	0	1	0	1		0	1	3.28441	0.312416
A2ML1	1.03346	0.711195		-1.39441	0.769282	-0.069824	1	-0.287463	1	-0.776161	1	0.738617	0.964727	-1.01514	1		0.508041	0.871329	0.43551	0.948253
A2MP1	0	1		0	1	0	1	0	1	0	1	0	1	0	1		0	1	0	1
A3GALT2	0.978727	0.669099		1.33854	0.809172	1.11198	0.793833	0.0827592	1	-1.12848	1	-3.82816	0.319856	0.417917	1		1.1715	0.599966	-3.95298	0.0831405
A4GALT	1.81855	0.0102697		0.259879	1	0.173083	1	-0.451041	0.824883	0.947188	0.492443	-0.82191	0.556202	0.251084	1		3.96648	1.03333e-18	1.15079	0.0270376
A4GNT	-1.69037	0.626264		0	1	0	1	0	1	0	1	0	1	0	1		0	1	0	1
AA06	0	1		0	1	0	1	0	1	0	1	0	1	0	1		0	1	0	1
AACS	-0.0166868	1		0.236072	0.543143	0.30936	0.226846	-0.0264546	1	0.213813	0.785654	0.0134001	1	0.08676	1		0.695394	4.35722e-05	-1.34064	8.15892e-16
AACSP1	0	1		0	1	0	1	0	1	0	1	0	1	0	1		0	1	5.4856	0.00776002
AADAC	0	1		0	1	0	1	0	1	0	1	0	1	0	1		2.02954	0.63614	0	1
AADACL2	0	1		0	1	0	1	2.23792	0.716864	0	1	0	1	0	1		0	1	0	1
AADACL2-AS1	0	1		0	1	0	1	0	1	0	1	0	1	0	1		0	1	0	1
AADACL3	0	1		0	1	0	1	0	1	0	1	0	1	0	1		0	1	0	1
AADACL4	0	1		0	1	0	1	2.29432	0.716864	0	1	0	1	0	1		3.35663	0.302806	0	1
AADACP1	0	1		2.11499	0.836986	0	1	0	1	0	1	0	1	0	1		3.74559	0.247499	0	1
AADAT	-0.0174198	1		-0.303278	0.484134	-0.0540386	1	0.228269	0.574391	-0.286956	0.665539	0.0841712	1	-0.180614	1		-0.382522	0.0909996	0.197209	0.481047
AAK1	-0.286188	0.210391		0.0473429	1	0.312928	0.265899	0.394534	0.119789	0.266149	0.637266	-0.0143294	1	0.0925873	1		0.363881	0.0831381	-1.09519	2.14636e-09
AAMDC	0.482453	0.0852152		0.659636	0.00867801	-0.352904	0.241985	0.396391	0.159785	0.00242396	1	0.021088	1	0.382198	0.53158		-1.70442	2.14573e-15	-1.97474	5.25094e-20
AAMP	-0.0772968	0.949401		0.236569	0.643397	0.0452268	1	-0.185856	0.716864	-0.00946017	1	-0.206162	0.728025	0.130242	1		-0.169889	0.60499	0.353589	0.123447
AANAT	3.32587	0.158741		2.11897	0.836986	0	1	0	1	2.65796	0.842857	2.33185	0.76561	3.70664	0.739986		3.73204	0.209095	4.21251	0.111001
AAR2	0.106283	0.834535		-0.124245	0.965632	-0.518723	0.018938	-0.65351	0.00210653	-0.191642	0.842857	-0.398313	0.153494	0.0146939	1		0.126063	0.729433	0.257576	0.283316
AARD	-1.3858	0.446597		0.938531	1	0.158324	1	-0.661111	1	1.18284	1	0.850706	1	-0.0972861	1		1.82238	0.336184	2.71996	0.0688384
AARS	-0.304175	0.0939917		-0.471136	0.0162989	0.0420634	1	-0.40332	0.0336356	0.0432826	1	0.551784	0.00284884	-0.16108	0.976775		-0.533453	0.000437762	0.456482	0.00292073
AARS2	-0.361258	0.141323		0.153172	0.86316	0.261415	0.423258	0.119335	0.928187	-0.149575	1	-0.0839405	1	0.0687174	1		-0.140718	0.663909	0.470476	0.020533
AASDH	0.44068	0.13406		-0.173341	0.851168	-0.327832	0.332289	-0.381076	0.222197	-0.232103	0.842857	0.121843	1	-0.127167	1		-0.78626	0.000129778	0.178834	0.55282
AASDHPPT	0.0576491	1		0.413095	0.271968	0.585172	0.0291953	0.28021	0.478356	0.255564	0.785908	0.405758	0.269698	0.279466	0.879005		-0.547794	0.0165872	0.638858	0.00368197
AASS	-0.126145	0.902856		-0.0589286	1	0.133974	0.976699	0.363975	0.343479	-0.100517	1	-0.0769266	1	-0.199579	1		0.538638	0.0467426	1.19361	9.3628e-07
AATK	0.865319	0.748853		-1.7749	0.525153	-1.13817	0.699157	-2.45329	0.244425	-2.07134	0.640833	-1.53073	0.600475	-1.40183	0.937876		-0.835698	0.640946	3.97152	1.70665e-08
AATK-AS1	0	1		0	1	0	1	0	1	0	1	0	1	0	1		0	1	2.77232	0.443702
ABAT	-0.714689	0.106452		-1.01207	0.000224224	-3.88124	9.79456e-49	-3.72896	1.78515e-45	-1.84878	2.0032e-12	-1.32107	5.11286e-07	-1.11959	0.000200083		-9.01209	2.62471e-135	-0.163401	0.700635
ABCA1	-0.279945	0.913489		-0.776512	0.161337	1.3258	0.000901463	0.55291	0.323855	-0.233879	1	-1.11831	0.0166244	-1.4103	0.0055702		-2.50708	1.29336e-09	-5.42713	1.10179e-29
ABCA10	0.381309	0.901408		-0.0674721	1	0.385192	1	0.669558	0.759477	-0.300525	1	1.03133	0.556202	-0.116159	1		0.450725	0.804451	0.683258	0.57412
ABCA12	0.256877	1		-0.0925655	1	0.00915817	1	0.675688	0.84431	1.40991	0.535456	-4.73477	0.0702668	0.355614	1		0.25122	1	-0.102949	1
ABCA13	1.20603	0.330171		0.202396	1	0.204403	1	-0.33034	1	0.601598	1	-0.226848	1	-0.0785341	1		2.92773	6.50758e-07	0.826494	0.398645
ABCA17P	-0.164552	1		1.19705	0.795572	1.28794	0.625119	-0.745941	1	-0.258775	1	-0.608518	1	-0.991724	1		0.350828	1	4.93938	4.89383e-10
ABCA2	-0.108678	0.914736		-0.816317	0.000362185	-0.566227	0.0155826	-0.867837	6.17906e-05	-0.610757	0.0283423	-0.875234	0.000116964	-0.37654	0.525947		-1.56765	1.13568e-16	-0.00486836	1
ABCA4	-0.672955	1		-2.88401	0.542238	-0.652415	1	-2.88401	0.463256	-2.88401	0.785654	-2.88401	0.556202	-2.88401	0.810656		3.21196	0.0771653	-1.02917	0.86573
ABCA5	-0.499789	0.405057		1.78978	0.000348567	0.765439	0.260929	0.70654	0.330935	1.10205	0.145657	1.42362	0.0111174	0.272974	1		2.40927	1.29687e-10	4.15262	1.70789e-31
ABCA6	1.73255	0.622539		0	1	0	1	0	1	0	1	2.37455	0.76561	2.0095	1		2.02525	0.63614	0	1
ABCA7	0.0459457	1		0.45519	0.26674	0.540908	0.0836649	-0.283451	0.541785	0.0229783	1	-0.632682	0.0633682	-0.517334	0.402699		0.826336	0.000411707	0.377157	0.163769
ABCA8	0	1		0	1	0	1	0	1	0	1	0	1	0	1		2.02595	0.63614	7.28123	8.11769e-06
ABCA9	0.571486	0.747285		-0.0430344	1	0.0688488	1	1.44634	0.197318	-0.0434702	1	0.107216	1	-0.213699	1		0.724762	0.591396	0.642761	0.65403
ABCB1	-1.13547	0.149099		0.80928	0.896565	2.35376	0.069013	0.234815	1	0.540215	1	0.136045	1	1.1843	0.937876		0.137462	1	-3.24401	0.0423883
ABCB10	-0.317707	0.310682		0.212431	0.827338	0.668938	0.0131864	0.364905	0.303174	0.596266	0.0956678	0.369406	0.376184	0.112279	1		0.395406	0.175386	-1.64408	2.29619e-11
ABCB11	-1.68817	0.626264		0	1	0	1	2.23792	0.716864	0	1	0	1	0	1		2.83469	0.434709	0	1
ABCB4	-0.035276	1		0.281571	0.836986	-0.305522	0.711971	-1.05081	0.0101321	0.16041	1	-0.666342	0.215984	0.388627	0.91122		3.50453	4.14588e-30	-3.74498	1.39308e-20
ABCB5	0.484376	0.626264		0.690634	0.721916	1.20889	0.167826	1.123	0.224171	1.27958	0.30547	0.18586	1	0.628264	1		2.21183	0.000104657	0.642906	0.454025
ABCB6	0.177405	0.623461		-0.127412	0.947689	-0.381386	0.118689	-0.278771	0.340205	-0.160844	0.953187	-0.340258	0.262393	0.0644893	1		-0.133158	0.670074	-0.491302	0.0109339
ABCB7	0.0123027	1		0.0667503	1	0.154972	0.723263	-0.0716249	1	0.00552937	1	-0.10152	1	0.0127681	1		0.803344	1.7182e-06	0.0144505	1
ABCB9	0.24459	0.551267		0.0442536	1	-0.661154	0.0598261	-0.644445	0.0742945	0.29876	0.835805	-0.459205	0.351123	-0.142221	1		-0.602521	0.052278	-0.812244	0.00552309
ABCC1	-0.299386	0.136733		-0.118491	0.937855	0.551252	0.00363684	0.0864444	1	-0.236519	0.640833	-0.144807	0.797537	-0.166461	1		1.35081	2.40294e-18	0.408581	0.0163136
ABCC10	0.00629952	1		0.200268	0.798944	0.311331	0.351834	-0.0290862	1	0.172233	0.993857	-0.141177	0.944978	0.145434	1		-0.0324079	1	-0.30869	0.222987
ABCC11	-2.21623	0.292843		0	1	3.59483	0.357303	0	1	0	1	2.37432	0.76561	2.82143	0.937876		2.83862	0.434398	5.04877	0.0262946
ABCC12	-0.675373	1		-2.86708	0.588711	2.04166	0.570875	0.380556	1	-2.86708	0.821062	-2.86708	0.592243	-2.86708	0.837436		0.361895	1	0.29174	1
ABCC13	2.22461	0.271252		-1.63012	0.786741	-3.77716	0.202602	-0.619461	1	-1.09249	1	-0.573366	1	-0.0704547	1		-1.86748	0.452667	0.878062	0.775321
ABCC2	0.880328	0.652888		0.763259	0.940655	0.750612	0.865234	0.235615	1	-0.798522	1	1.70767	0.334592	0.286869	1		7.0973	5.70079e-28	1.40998	0.213117
ABCC3	0.0889678	1		-0.891209	2.32945e-05	-0.0721842	1	-0.175416	0.716864	-0.558618	0.0391493	-0.26328	0.501327	-0.587878	0.0526316		-1.85575	4.73487e-21	-11.8222	5.63243e-232
ABCC4	-0.38495	0.114404		0.11214	1	1.00203	1.11305e-07	0.749391	0.000182546	0.316516	0.450898	0.528686	0.026361	0.143597	1		1.62058	5.00769e-22	0.743997	1.8347e-05
ABCC5	-0.027738	1		0.372554	0.309298	0.262566	0.485918	0.205814	0.681108	-0.157899	1	-0.358004	0.334901	-0.0905536	1		0.582959	0.00828983	1.15445	1.67245e-08
ABCC5-AS1	0	1		0	1	0	1	0	1	0	1	0	1	0	1		0	1	0	1
ABCC6	-0.309357	1		1.64516	0.171394	-0.314266	1	-1.43122	0.466728	-0.955439	0.973337	0.98883	0.60907	0.651901	1		-0.917037	0.570368	-3.22244	0.0248655
ABCC6P1	1.39588	0.622539		0.633303	1	-0.65195	1	0.334584	1	0.732798	1	0.903659	1	1.10623	1		-2.99762	0.282871	-1.02391	0.868633
ABCC6P2	-0.237677	0.987364		-0.682803	0.713232	-1.7949	0.0387274	-0.949239	0.38044	-0.601601	0.922661	-0.511387	0.841913	-0.180318	1		-3.27755	2.57252e-05	-5.34178	2.8831e-08
ABCC8	1.7255	0.622539		0	1	0	1	0	1	0	1	0	1	2.00028	1		6.24001	0.00760106	1.97342	0.65824
ABCD2	0.676384	0.37455		-2.82289	0.00159838	-1.66698	0.0506833	0.14161	1	-1.74723	0.14019	-0.224654	1	-0.0844634	1		-4.07506	1.49291e-06	-2.23298	0.00233529
ABCD3	0.197882	0.669535		0.170264	0.834156	0.245678	0.453324	0.244225	0.463256	-0.010331	1	0.0958534	1	0.145379	1		0.503949	0.00794155	-0.391923	0.0480309
ABCD4	0.0201699	1		-0.36738	0.119595	-0.879832	1.47175e-07	-0.876701	2.19122e-07	-0.193231	0.785654	-0.425541	0.0487694	-0.184962	0.937876		-1.67497	1.48117e-28	-0.718868	2.50068e-06
ABCF2	-0.099345	0.846156		0.188102	0.731082	0.207541	0.534723	0.128253	0.849264	-0.0103053	1	-0.158936	0.777983	0.0996508	1		1.21253	3.13549e-12	0.807731	4.87368e-06
ABCF3	-0.0131647	1		0.0826945	1	0.0989163	0.951726	-0.000931563	1	-0.177119	0.842857	0.0163305	1	-0.00366448	1		0.68598	2.37774e-05	-0.0473512	1
ABCG1	1.7255	0.622539		0	1	2.2316	0.711971	0	1	0	1	0	1	2.00028	1		2.02566	0.63614	3.28652	0.308799
ABCG2	1.7255	0.622539		4.52204	0.270568	2.22293	0.719741	0	1	0	1	0	1	1.99571	1		8.88653	1.85344e-10	5.74362	0.00475943
ABCG4	-0.644705	0.390867		0.297141	1	-0.321989	0.941101	-1.0175	0.219698	0.478568	0.921519	-1.24654	0.16377	-0.578119	0.961739		-1.17708	0.0566017	-3.46549	4.1573e-07
ABCG5	0	1		0	1	0	1	0	1	0	1	0	1	0	1		0	1	0	1
ABCG8	0	1		0	1	0	1	0	1	0	1	0	1	0	1		0	1	0	1
ABHD1	2.03209	0.225027		-0.0374333	1	-0.126896	1	0.520204	1	0.325251	1	0.587486	1	-0.13727	1		-1.69205	0.447726	-0.560855	0.984939
ABHD10	-0.247887	0.46974		0.0101388	1	0.0346946	1	-0.189739	0.627758	0.0715635	1	0.104486	1	-0.256273	0.810656		0.131616	0.63614	0.896576	5.16421e-08
ABHD11	-0.112287	0.827045		0.0895233	1	-0.130732	0.897359	-0.344544	0.250069	-0.223849	0.821062	-0.322785	0.383058	0.0825476	1		-0.0753696	0.976174	-0.33148	0.157213
ABHD12	-0.223038	0.256905		0.160045	0.836986	0.296862	0.270626	-0.157489	0.720644	0.158424	0.947053	-0.52593	0.0255429	0.0845788	1		0.585184	0.00141798	-0.898466	3.52895e-07
ABHD12B	0	1		0	1	2.22585	0.711971	0	1	0	1	2.32656	0.76561	0	1		0	1	1.97008	0.65403
ABHD13	0.0616626	1		0.331569	0.451004	0.569141	0.031634	0.432404	0.151546	0.522155	0.15052	0.373166	0.322809	0.135379	1		0.545057	0.0200709	-0.575864	0.0143299
ABHD14A	0.416865	0.396623		-0.382827	0.740298	-1.42571	0.000654311	-0.750236	0.140363	-0.565708	0.569587	-0.428653	0.619035	-0.561929	0.769208		-1.27074	0.00138967	0.174193	0.910462
ABHD14A-ACY1	-2.44623	0.410463		0	1	0	1	0	1	2.68666	0.842857	0	1	0	1		0	1	0	1
ABHD14B	0.617021	0.0899831		-0.228707	0.775287	-0.669183	0.0148286	-0.591442	0.0423922	-0.397605	0.46025	-0.945593	0.000618161	-0.582559	0.203777		0.503202	0.0289364	0.910871	1.50892e-05
ABHD15	-0.185426	0.626264		0.218558	0.662181	-0.0895269	1	-0.00150943	1	0.317546	0.499131	0.0108374	1	-0.00578983	1		0.815207	5.51131e-06	-0.458445	0.0187256
ABHD16A	0.0924256	0.896488		0.0766168	1	-0.286431	0.320906	-0.511429	0.0231818	-0.185401	0.845694	-0.223693	0.584808	0.0116022	1		-0.641202	0.00332724	-0.340909	0.167328
ABHD16B	4.29697	0.0223196		1.235	0.784807	-1.56895	0.711092	-0.732004	1	1.28434	0.861179	1.80452	0.441313	0.465523	1		0.922509	0.667181	2.39588	0.0526478
ABHD17A	0.243364	0.294801		0.0515067	1	-0.221707	0.649314	-0.467989	0.110656	-0.125442	1	-0.61044	0.0367686	-0.0413316	1		-0.88243	0.000258124	-0.179574	0.65403
ABHD17C	-0.433427	0.0992778		-0.254524	0.754903	0.129229	1	-0.0860785	1	-0.511142	0.293242	0.11139	1	0.0256045	1		1.13348	5.06925e-07	0.579903	0.0169683
ABHD2	-0.528633	0.000359795		-0.401272	0.227874	-0.440528	0.0980428	-0.427394	0.118686	0.152724	1	-0.398532	0.218762	0.0100865	1		-0.137651	0.687097	-1.5025	2.96935e-15
ABHD3	-0.484305	0.0862488		0.146132	1	-0.331138	0.485166	-0.360275	0.430983	0.16181	1	-0.0691891	1	-0.150068	1		1.26032	1.48013e-07	-0.624576	0.0185177
ABHD5	0.0703827	1		0.243527	0.608496	-0.0397731	1	0.19269	0.679864	0.0234268	1	-0.011244	1	0.175096	1		0.205566	0.434398	0.482042	0.0150669
ABHD6	0.144541	0.792685		0.0453576	1	-0.130706	0.886314	-0.136305	0.875989	0.0100838	1	-0.418656	0.170894	-0.0971252	1		0.123055	0.749085	-0.662458	0.000946184
ABHD8	0.314014	0.390184		-0.106693	1	-0.506871	0.149556	-0.948154	0.00133485	-0.118248	1	-0.496454	0.231686	-0.388269	0.773815		1.37522	1.02416e-08	-3.5486	5.08869e-39
ABI1	0.310409	0.116964		-0.196405	0.639877	-0.162174	0.677296	0.104213	0.923953	0.0669642	1	-0.179108	0.682953	-0.189142	0.937876		-1.31594	5.7616e-15	-1.391	1.17678e-16
ABI2	-0.398692	0.0158626		-0.136669	0.838948	-0.0789928	1	-0.196079	0.512654	0.029909	1	0.189816	0.616902	-0.0804338	1		-0.607011	0.000189759	-0.235058	0.230174
ABI3	0	1		0	1	0	1	0	1	0	1	0	1	0	1		2.02077	0.654586	4.78062	0.118817
ABI3BP	-0.279154	1		-3.89508	0.0130601	-0.289701	1	-0.99393	0.600205	-1.92728	0.409051	-1.94544	0.236245	-1.05313	0.937876		2.60099	0.00220923	-6.15204	8.96938e-05
ABL1	-0.0620155	1		-0.904332	2.41603e-06	-0.86591	3.01253e-06	-0.538282	0.00910236	-0.284982	0.507091	-0.60561	0.00470574	-0.264602	0.775832		-1.03653	6.77946e-10	-1.01787	1.20586e-09
ABL2	-0.123551	0.711362		-0.1924	0.68705	0.9455	1.75942e-07	0.392017	0.0838339	0.149114	0.96564	0.0732573	1	0.147042	1		-0.420962	0.0190346	-1.59476	1.40871e-22
ABLIM1	-0.956523	0.0342105		-2.06944	2.10652e-10	-0.0512505	1	-1.73831	7.14694e-08	0.281435	0.893893	-0.304024	0.730652	-1.27453	0.0013816		-0.51838	0.115261	1.62796	7.98428e-09
ABLIM2	-0.0136875	1		-2.1172	0.183885	-2.68779	0.0474412	-3.11285	0.0296232	-2.16217	0.318558	-1.12368	0.611622	-1.45149	0.763965		-6.41833	7.23278e-06	3.00869	1.62562e-06
ABLIM3	0.898937	0.878701		0.037917	1	-2.87981	0.461116	-0.651152	1	-2.87981	0.790711	-0.493289	1	0.43289	1		5.08317	6.04978e-06	0.953405	0.777338
ABO	0	1		0	1	0	1	0	1	2.68666	0.842857	0	1	0	1		0	1	0	1
ABR	-0.0706953	0.997751		-0.254826	0.418413	-0.758082	1.12638e-05	-0.407897	0.0446026	-0.285384	0.42411	-0.547245	0.00609561	-0.0399491	1		-0.962486	3.68635e-10	-0.408806	0.013665
ABRA	0	1		0	1	0	1	0	1	0	1	0	1	0	1		2.02525	0.63614	2.77652	0.443702
ABRACL	0.393309	0.105278		0.772824	0.000369099	0.979321	7.07653e-07	1.02077	2.62316e-07	0.599004	0.0220598	0.0425627	1	0.230348	0.909844		-0.456713	0.0332785	-0.838383	2.13638e-05
ABT1	0.0900618	0.984989		0.245946	0.626318	0.0528964	1	-0.0823581	1	0.0764146	1	-0.121609	1	0.172395	1		-0.0934047	0.881222	0.731401	0.00015064
ABTB1	1.53445	1.04194e-08		0.321836	0.601005	-0.435694	0.255231	-0.483359	0.189583	0.272809	0.842857	-0.750429	0.0280789	0.377895	0.79335		-4.50864	2.00511e-48	-1.46357	2.66718e-08
ABTB2	-0.871987	0.00181823		-0.335425	0.640992	1.24739	3.86409e-05	0.484897	0.242209	-0.293444	0.842857	-1.7867	3.21091e-08	-0.280666	1		1.48328	1.01613e-08	1.28535	7.42765e-07
ACAA1	0.198502	0.466266		0.0874757	1	-0.350747	0.164351	-0.414371	0.0826179	-0.246471	0.678772	-0.467047	0.0639874	-0.172084	1		-0.265014	0.225364	-0.897386	3.46874e-07
ACAA2	0.0490972	1		0.209324	0.594545	-0.377937	0.075895	0.0848933	1	-0.0239164	1	-0.232561	0.499977	0.141444	1		-0.35327	0.0508973	0.41153	0.0177599
ACACA	-0.554682	0.000814994		-0.678277	0.000180006	0.204776	0.456996	-0.273169	0.239188	0.374919	0.152097	0.332024	0.167392	-0.265462	0.676054		-0.122747	0.63614	-0.102589	0.741668
ACACB	-0.699984	0.129579		-0.565565	0.446891	-1.18689	0.00680667	-1.70961	6.07259e-05	-0.08168	1	0.0851728	1	-0.670012	0.58545		1.30408	8.98698e-05	0.728852	0.0430472
ACAD10	-0.178098	0.753027		-0.115331	1	-0.23756	0.545252	-0.383983	0.196596	-0.209743	0.845228	-0.358049	0.31719	-0.438208	0.402969		-0.744391	0.000266305	-0.634913	0.00206721
ACAD11	-0.371912	0.626264		0.037205	1	-0.0396112	1	-0.378176	0.827525	-0.958108	0.431166	-0.153461	1	-0.676168	0.830854		-0.710142	0.226015	0.410575	0.557107
ACAD8	-0.0979634	0.935434		0.283416	0.63891	-0.244685	0.643802	-0.538794	0.0892755	-0.0953518	1	-0.564436	0.10507	0.12625	1		0.593784	0.0150422	-0.863914	0.000225885
ACAD9	-0.241149	0.256		0.0750601	1	0.0576004	1	0.0118713	1	0.058412	1	0.022625	1	-0.0179548	1		0.562254	0.000564463	-0.128505	0.642669
ACADL	-0.951107	0.141963		0.489206	0.847829	0.856641	0.368577	0.441734	0.839279	-0.805458	0.787663	-0.0629586	1	0.194064	1		-4.95515	8.54778e-07	-6.98335	1.76052e-08
ACADM	-0.229377	0.583511		0.154066	0.836986	0.305852	0.247928	0.334909	0.191082	-0.00642041	1	0.261093	0.467426	-0.132484	1		0.392245	0.0390817	0.121498	0.700635
ACADS	0.409608	0.291806		0.0847788	1	-1.43135	7.36604e-06	-1.7077	8.25938e-08	-0.254277	0.960652	-0.746355	0.0682114	-0.222504	1		-1.87458	6.89253e-10	-1.03578	0.000779531
ACADSB	0.0077172	1		0.0179493	1	-0.107761	1	-0.136621	0.893614	0.147778	1	-0.323291	0.399358	-0.209242	0.997724		-1.20985	4.97968e-08	0.450082	0.063564
ACADVL	0.190102	0.405546		0.175796	0.716141	0.202877	0.494891	0.0794318	1	-0.170548	0.842857	-0.616797	0.00173004	-0.127441	1		-0.509825	0.00281267	-1.24022	8.7734e-15
ACAN	-0.669506	1		-2.90572	0.542238	-2.90572	0.453324	-2.90572	0.463256	-2.90572	0.785654	-2.90572	0.556202	-2.90572	0.810656		-3.02708	0.261507	-3.02708	0.246007
ACAP2	-0.145035	0.835592		-0.00725776	1	0.632051	0.009551	0.455993	0.100364	0.494915	0.157645	0.44495	0.16152	0.0479381	1		0.124332	0.784294	0.627241	0.00364581
ACAP3	-0.0959383	0.944284		-0.104316	1	-0.0382795	1	-0.396278	0.288115	-0.292858	0.785654	-0.645061	0.0532362	0.0125396	1		-0.938372	0.000197808	-0.816708	0.0013118
ACAT2	0.204364	0.42614		0.0209736	1	0.268082	0.304295	0.0921191	1	0.118898	1	0.303696	0.287055	0.312939	0.559998		-0.380536	0.0411908	-1.06274	1.50429e-10
ACBD3	0.0399314	1		0.448303	0.0901602	0.961381	6.34054e-07	0.982566	4.22479e-07	0.184162	0.852643	0.795583	0.000170574	0.208835	0.937876		-0.0620927	1	0.244888	0.284977
ACBD5	-0.260738	0.357961		-0.118869	0.988426	-0.0426365	1	-0.118123	0.916282	-0.0874718	1	-0.0710467	1	-0.0728841	1		-1.20856	1.21796e-10	-0.387719	0.0654851
ACBD6	-0.0381012	1		0.060891	1	-0.237781	0.4582	-0.158442	0.729878	-0.00411921	1	-0.311621	0.329536	0.124952	1		-0.673467	0.000213143	0.340084	0.0894226
ACBD7	-0.719407	0.0246251		-0.984369	0.00042467	-0.836261	0.00203746	-1.13167	1.97918e-05	0.531662	0.184772	0.567376	0.0827053	-0.631652	0.15538		-0.100959	0.914021	0.387754	0.133917
ACCS	1.73255	0.622539		2.11499	0.836986	0	1	0	1	0	1	0	1	2.0095	1		10.8598	1.31049e-26	0	1
ACCSL	0	1		0	1	0	1	0	1	0	1	0	1	0	1		2.02525	0.63614	0	1
ACD	0.0672721	1		0.0747413	1	-0.486597	0.0522493	-0.128554	0.912432	0.00551017	1	0.00504449	1	-0.0728107	1		0.0103208	1	0.40146	0.0662531
ACE	0.572638	0.759268		-1.59457	0.273118	-2.59426	0.0210543	-1.84302	0.124109	-1.71846	0.351964	-1.95863	0.143251	-1.26881	0.770062		2.36428	0.00019635	-3.30894	8.89681e-05
ACE2	-0.617101	0.98699		2.92879	0.640992	3.06602	0.495061	0	1	0	1	3.24684	0.556202	3.33172	0.810656		4.49658	0.119914	5.4771	0.0307945
ACER1	0	1		0	1	0	1	0	1	0	1	0	1	0	1		0	1	0	1
ACER2	-0.220148	0.811715		0.752623	0.140145	0.361269	0.614817	0.680479	0.144751	0.110849	1	-2.80423	4.45133e-10	-0.247839	1		-2.54646	2.88272e-10	-1.41987	0.000227914
ACHE	-0.479841	0.410933		0.927409	0.0630056	0.990236	0.0207896	0.559712	0.328754	-1.53234	0.00676454	-1.30772	0.0111087	0.828384	0.294109		1.91577	8.07567e-09	0.580498	0.15184
ACIN1	-0.103611	0.867777		-0.0445054	1	0.00190061	1	0.142142	0.751787	-0.13863	1	0.0287581	1	-0.113683	1		-0.0656777	0.961175	0.397573	0.0264235
ACKR1	1.73255	0.622539		0	1	0	1	0	1	0	1	0	1	2.0095	1		4.28251	0.108046	0	1
ACKR2	1.65823	0.146952		-0.29965	1	-0.509374	0.885695	-0.355603	1	-0.109991	1	-1.20517	0.496374	-1.07412	0.82139		0.613999	0.520979	-0.130304	1
ACKR3	-0.274286	0.56344		-1.83478	9.17721e-06	-1.50857	0.000182256	-1.04533	0.0165708	-0.6114	0.469419	-0.264145	0.888104	-0.0961263	1		-2.33399	8.76405e-12	1.8404	2.97136e-09
ACKR4	1.7255	0.622539		0	1	0	1	0	1	0	1	2.37455	0.76561	2.00028	1		3.35322	0.30045	0	1
ACLY	-0.0815326	0.913448		-0.0149523	1	0.511757	0.0121279	0.158194	0.716864	0.111722	1	0.247082	0.484357	0.188958	0.954043		-0.0613922	0.986576	-1.10827	1.22851e-11
ACMSD	0	1		0	1	0	1	0	1	0	1	0	1	0	1		0	1	0	1
ACO1	-0.105527	0.825319		0.15099	0.859864	0.117787	0.914757	0.146695	0.795423	-0.0115081	1	-0.0586274	1	0.227662	0.911749		-0.326769	0.111621	-0.548227	0.00294622
ACO2	-0.173293	0.459059		0.192201	0.63891	-0.00433823	1	-0.219673	0.43243	-0.0765181	1	-0.351196	0.14621	-0.0897909	1		-0.368085	0.0495932	-0.343676	0.0683394
ACOT1	0.520784	0.457219		0.28625	1	0.541692	0.684511	0.411973	0.840027	-0.171523	1	0.252169	1	0.435182	1		2.21201	1.31346e-05	0.866512	0.154008
ACOT11	1.12995	0.626264		-2.88496	0.542238	0.185852	1	1.14634	0.84345	1.20047	1	-0.513124	1	1.35781	1		4.89171	0.000172227	4.50345	0.000664112
ACOT12	-0.214714	1		-1.02113	0.836986	-0.750963	0.912048	-1.58336	0.485067	-1.94764	0.643608	1.29491	0.607445	0.110223	1		-0.65849	0.811971	-5.64186	0.00220243
ACOT13	0.146933	0.661697		0.121597	1	-0.0846657	1	0.16862	0.985876	-0.327176	0.835411	0.45497	0.427016	0.0768387	1		-0.130953	0.920132	0.740405	0.0200956
ACOT2	0.856201	0.0229713		0.71325	0.0905389	0.551077	0.183594	0.339908	0.552462	0.226638	1	0.534555	0.284091	0.335937	0.937876		0.564845	0.0956383	0.782131	0.0122651
ACOT4	1.78572	0.22854		1.19779	0.47297	-0.398051	1	-1.23695	0.445175	-0.872635	0.892017	0.130863	1	0.0605155	1		2.72787	0.000226338	-4.65074	7.30105e-05
ACOT6	0	1		0	1	0	1	0	1	0	1	0	1	0	1		0	1	1.97008	0.65403
ACOT7	0.200935	0.443513		0.310588	0.446847	0.271204	0.446943	0.261296	0.465963	0.42543	0.252788	-0.358725	0.300498	0.25544	0.884486		-0.185042	0.61579	-0.512331	0.0323721
ACOT8	0.376932	0.106696		0.505485	0.221405	-0.0482543	1	-0.117686	1	-0.137551	1	-0.211254	0.825475	-0.0302558	1		0.53199	0.117944	-0.953022	0.00185657
ACOX1	-0.163263	0.513421		0.112787	1	-0.0257142	1	-0.104851	0.979896	0.145796	1	-0.126383	0.936631	0.0233524	1		-0.472659	0.0116239	-0.346254	0.0788087
ACOX2	0.438595	0.402447		-1.2319	0.0042419	-2.32439	3.48053e-09	-1.67911	2.46796e-05	0.164881	1	-0.836168	0.0937343	-0.350865	0.990085		0.238586	0.635898	3.4861	6.6914e-35
ACOX3	0.016095	1		0.423674	0.292737	0.335369	0.381919	0.433165	0.192882	-0.100673	1	-0.32718	0.505007	0.517572	0.345402		-0.794499	0.000713793	-1.11944	8.73159e-07
ACOXL	2.14342	0.375448		-2.87828	0.555895	-0.64502	1	-2.87828	0.474747	1.24211	1	-0.562893	1	1.10569	1		-3.00107	0.275897	-3.00107	0.259373
ACP1	-0.0884859	0.97326		0.0701679	1	-0.0812076	1	-0.131061	0.755386	-0.115185	1	0.0820192	1	0.2518	0.727449		-0.0136947	1	0.516314	0.000911659
ACP2	0.119643	0.810783		-0.156779	0.836986	-0.633815	0.00163797	-0.50745	0.019233	-0.343086	0.338761	-0.691911	0.00121155	-0.132885	1		-0.739679	2.78348e-05	-2.30754	1.12747e-39
ACP5	1.77294	0.622539		1.81792	0.642819	-0.655879	1	-0.57566	1	-0.231253	1	1.25135	0.875346	-2.88085	0.810656		-0.169594	1	-0.22398	1
ACP6	-0.153645	0.890364		-0.0705274	1	-0.5541	0.09848	-0.498518	0.163039	0.263947	0.842857	0.39821	0.376017	-0.152825	1		3.12357	1.34404e-47	0.964445	1.82661e-05
ACPP	1.32571	0.704181		-2.90204	0.542238	0.16024	1	0.754819	1	1.18512	1	0.848793	1	-0.0890748	1		4.4398	3.97706e-05	0.938623	0.772721
ACPT	1.7255	0.622539		0	1	0	1	0	1	0	1	0	1	2.00028	1		0	1	0	1
ACR	1.36096	0.688717		-3.79486	0.270466	-3.79486	0.199335	-1.50582	0.716864	-3.79486	0.513858	-1.46529	0.794245	-1.7939	0.952955		-3.92603	0.0827663	-1.95574	0.373934
ACRBP	1.81329	0.237939		0.0830344	1	-0.44992	1	-0.652198	0.976598	0.337876	1	0.797592	0.83457	-0.267967	1		-4.87185	0.00800627	4.14554	2.20945e-10
ACRC	0.499446	0.295627		0.481261	0.542238	0.224575	0.921726	0.208261	0.975065	-0.672178	0.458344	0.158814	1	0.245469	1		0.0901323	1	-1.3209	0.000894376
ACRV1	-1.68817	0.626264		0	1	0	1	0	1	0	1	0	1	0	1		4.28251	0.108036	0	1
ACSBG1	-0.732378	0.457154		0.390523	1	-4.15063	8.50034e-06	-1.87799	0.0480803	-2.89567	0.00744796	-0.427891	1	0.51382	1		-9.21268	1.54592e-13	2.98818	1.63019e-05
ACSBG2	0.0373247	1		0	1	2.2316	0.711971	0	1	0	1	2.32656	0.76561	2.00028	1		2.02954	0.63614	0	1
ACSF2	0.875941	0.00364411		-0.312844	0.836986	-1.8331	1.01647e-05	-2.25697	9.30021e-08	-0.735605	0.320174	-0.67173	0.285854	-0.258884	1		-0.0569942	1	-0.112819	1
ACSF3	0.0304285	1		-0.144186	0.941338	-0.447115	0.096528	-0.838997	0.000269473	-0.343684	0.489815	-0.629802	0.0179868	-0.256796	0.886813		-1.01403	8.64304e-07	-0.0452113	1
ACSL3	0.117369	0.906059		0.120905	1	0.93142	4.32612e-05	1.0539	3.14371e-06	0.349169	0.493118	0.473724	0.126576	0.381921	0.586845		-0.186983	0.593632	-0.14745	0.715807
ACSL4	0.240972	0.622539		0.107898	1	1.49627	2.10179e-13	1.12638	8.73081e-08	0.644072	0.0195931	0.623971	0.0144539	0.15778	1		1.88038	3.11715e-23	0.476438	0.0220912
ACSL5	1.7255	0.622539		4.41803	0.224742	3.59455	0.353548	4.39371	0.163964	4.08574	0.455205	3.68456	0.415209	2.00087	1		13.0433	1.59074e-61	1.97094	0.65403
ACSL6	-0.635732	0.561013		0.084953	1	-1.71813	0.307537	0.100043	1	-0.266398	1	0.500897	1	0.312286	1		1.27785	0.124687	1.02391	0.256773
ACSM1	0	1		0	1	0	1	0	1	0	1	0	1	0	1		0	1	0	1
ACSM2A	1.73255	0.622539		0	1	0	1	0	1	2.65411	0.842857	0	1	2.0095	1		0	1	0	1
ACSM2B	0	1		0	1	0	1	0	1	0	1	0	1	0	1		0	1	0	1
ACSM3	1.7255	0.622539		2.99011	0.63891	3.06602	0.495061	3.61981	0.351889	0	1	3.24881	0.556202	2.0003	1		2.0256	0.63614	3.2865	0.309245
ACSM4	0	1		0	1	0	1	0	1	0	1	0	1	0	1		0	1	0	1
ACSM5	0	1		0	1	0	1	0	1	0	1	0	1	0	1		0	1	0	1
ACSS1	-0.670901	0.0274826		0.17009	0.998934	-0.536983	0.153589	-1.11524	0.000327897	-0.204337	1	0.0816193	1	-0.173443	1		1.65028	2.36395e-12	2.38318	3.85877e-24
ACSS2	0.561369	0.000148217		-0.486546	0.0651108	0.403225	0.102753	-0.162522	0.729418	0.076011	1	-0.195321	0.715037	-0.0307476	1		-0.587951	0.00195849	-1.46989	2.51765e-16
ACSS3	0.416939	0.123178		-0.606871	0.00920235	-1.4579	3.09611e-14	-0.964487	1.35153e-06	-0.448565	0.145431	-0.544644	0.0253623	-0.4903	0.163772		-1.08035	1.7586e-08	-9.34621	3.42024e-172
ACTA1	-0.76434	0.688579		5.44095	3.16066e-05	4.03219	0.00456936	5.27442	3.71651e-05	1.90927	0.752931	3.99541	0.0117613	2.40531	0.630061		1.0057	0.747375	1.744	0.369239
ACTA2	-1.12704	2.68651e-11		0.496771	0.836986	1.0397	0.220517	0.800393	0.428259	-0.255759	1	-2.2698	0.00196514	0.0989318	1		-1.55114	0.0113365	2.58183	1.29329e-05
ACTB	-0.0755557	0.978292		0.220122	0.569088	0.579387	0.00247109	0.47984	0.0190729	0.262517	0.54736	-0.157736	0.76561	0.235631	0.810656		0.560526	0.0014532	-0.183884	0.440585
ACTBL2	-0.464945	1		0	1	5.91346	0.00710173	5.81116	0.0107361	3.55301	0.631916	0	1	2.81973	0.937876		6.7046	0.00279163	0	1
ACTC1	-4.01057	1.41655e-05		3.03213	0.27868	1.05829	0.946116	2.18476	0.463256	-0.281131	1	3.24518	0.214404	0.416135	1		1.45649	0.617343	-1.06643	0.854539
ACTG1	0.00517077	1		0.0936837	1	0.260855	0.396233	0.0537674	1	0.0322824	1	-0.400747	0.146389	0.0797875	1		-0.687997	0.000569021	-1.10061	9.87594e-09
ACTG1P4	1.19923	0.0775352		-0.154035	1	-0.148064	1	0.757874	0.557703	0.492751	1	-0.450023	0.964847	-0.62293	1		-3.16262	0.000294001	-4.18256	6.91848e-06
ACTG2	-2.4129	0.0852152		5.88276	0.00905649	6.07424	0.00229688	7.51444	1.95078e-06	2.66174	0.842857	4.4391	0.194025	2.8129	0.937876		7.51591	2.45178e-07	7.9797	4.02508e-09
ACTL10	-0.72281	1		3.7962	0.425033	0	1	0	1	0	1	0	1	1.99814	1		2.02835	0.63614	9.82549	2.60622e-17
ACTL6A	-0.201439	0.496772		0.215626	0.602313	-0.0776638	1	-0.017555	1	0.161025	0.902425	0.203351	0.605401	0.315073	0.571126		0.775679	2.08825e-06	0.568201	0.000687776
ACTL6B	0	1		0	1	0	1	0	1	0	1	0	1	0	1		0	1	0	1
ACTL7A	0	1		0	1	0	1	0	1	0	1	0	1	0	1		0	1	0	1
ACTL7B	-1.68817	0.626264		0	1	0	1	3.16406	0.481242	0	1	2.32656	0.76561	0	1		0	1	1.97236	0.65403
ACTL8	1.73255	0.622539		3.52537	0.492347	0	1	0	1	0	1	0	1	2.0095	1		2.83982	0.429977	11.8587	3.49806e-40
ACTL9	0	1		0	1	0	1	0	1	0	1	0	1	0	1		0	1	0	1
ACTN1-AS1	3.8856	0.058588		1.25039	0.84466	1.39927	0.711971	1.39945	0.716864	-2.88653	0.785654	-2.88653	0.556202	1.11714	1		-0.174573	1	-3.00998	0.246007
ACTN2	2.25056	0.00985205		0.961848	0.602122	0.45779	0.964719	-1.06591	0.559229	-2.1303	0.369754	1.66931	0.127823	1.68157	0.303976		-1.80811	0.0884218	3.41287	2.31015e-08
ACTN3	0.0938584	1		0.795459	0.987676	-0.200532	1	0.524304	1	0.696874	1	-0.0453685	1	-0.987098	1		-0.576027	0.957887	-1.15343	0.654688
ACTN4	0.0988841	0.798596		-0.0400589	1	0.551056	0.00238278	0.688455	9.25062e-05	0.240224	0.586784	-0.153532	0.76561	0.10388	1		0.03052	1	-2.02993	3.70537e-40
ACTR10	0.138409	0.815293		0.554958	0.00892901	0.41452	0.0510929	0.292387	0.242784	0.170984	0.8465	-0.0041776	1	0.440338	0.180534		-0.139334	0.613362	-0.624122	0.000197949
ACTR2	-0.0938144	0.919147		0.203994	0.718722	0.862781	2.61509e-05	0.735165	0.000596582	0.501928	0.0873103	0.343807	0.285223	0.0953329	1		0.167732	0.582824	-0.466084	0.0229434
ACTR3	-0.0136639	1		0.208556	0.550635	0.589939	0.000703801	0.676752	8.40145e-05	0.264305	0.473515	0.170777	0.675966	0.30619	0.510132		-0.131302	0.593519	-1.11531	3.95959e-14
ACTR3B	-0.631737	0.00712219		-0.0806908	1	-0.851174	0.00423358	-0.936167	0.00172038	-0.392352	0.581977	-0.0342381	1	-0.10838	1		-0.125501	0.830033	1.6678	1.90125e-14
ACTR3BP2	0	1		0	1	0	1	0	1	0	1	0	1	0	1		0	1	0	1
ACTR3BP5	0	1		2.11499	0.836986	0	1	0	1	0	1	0	1	0	1		0	1	0	1
ACTR3C	3.64931	0.0948987		0.0761245	1	0.164832	1	1.09599	0.851931	-2.90115	0.785654	1.51853	0.721626	0.800599	1		4.36644	2.47185e-05	1.89719	0.251283
ACTR5	-0.110323	1		0.397135	0.32527	0.188436	0.751634	0.0179742	1	0.210031	0.927378	0.0325328	1	0.368148	0.716158		1.2028	7.18764e-09	1.17611	1.37858e-08
ACTR6	0.0958038	1		-0.00162124	1	-0.0944532	1	-0.208221	0.659662	0.192641	0.903239	0.131679	0.972205	-0.178148	1		0.0250846	1	0.777867	6.24321e-05
ACTR8	-0.124882	0.722273		0.098316	1	0.214578	0.495061	-0.141291	0.776876	-0.0234805	1	0.109303	0.984751	0.0694472	1		-0.200846	0.364551	-0.102356	0.774892
ACTRT1	0	1		0	1	0	1	0	1	0	1	0	1	0	1		0	1	0	1
ACTRT2	0	1		0	1	0	1	0	1	0	1	0	1	0	1		0	1	0	1
ACTRT3	0.371671	0.929733		1.38271	0.20984	1.19519	0.243391	2.35541	0.00160154	0.688855	0.921519	1.07416	0.430597	0.2163	1		4.06662	1.57223e-12	-0.72515	0.53887
ACVR1	0.226643	0.579805		0.371056	0.226504	0.932437	2.462e-06	1.20145	5.7444e-10	0.511585	0.0724405	0.677977	0.00284884	0.453722	0.245111		0.487108	0.0107507	-1.63308	1.48521e-19
ACVR1B	-0.206792	0.567335		-0.485583	0.0429227	-0.566424	0.00562154	-0.499166	0.0208707	-0.495782	0.0664682	-0.362273	0.189431	-0.259616	0.794207		-0.224817	0.288549	0.266882	0.172505
ACVR1C	1.23894	0.626264		2.18688	0.204018	1.8195	0.285167	3.90883	0.000228861	2.02269	0.42377	1.5902	0.520277	-0.464111	1		-0.569842	0.9521	-3.92572	0.070975
ACVR2A	-0.418871	0.516943		-0.521624	0.429851	0.68176	0.119358	-0.124042	1	-0.362726	0.842857	0.140659	1	-0.554154	0.693243		1.56852	1.07704e-06	1.20078	0.000233225
ACVR2B	-0.508086	0.0631903		-0.418963	0.365235	-0.775561	0.00844965	-0.710896	0.0207723	0.0328551	1	-0.279625	0.655441	-0.382525	0.766857		-3.15942	5.34602e-29	0.992078	0.000114799
ACVR2B-AS1	0.0773448	1		0.331646	1	-1.01087	0.306275	-1.55331	0.0821224	0.263908	1	0.0636848	1	0.149244	1		-0.706473	0.316069	3.46125	6.10585e-17
ACVRL1	2.53361	0.390184		-0.791963	1	-0.680548	1	0.152518	1	-0.218752	1	-2.90627	0.556202	-0.89655	1		1.26358	0.58152	3.86102	0.000239787
ACY3	0	1		0	1	0	1	0	1	0	1	0	1	0	1		8.7236	1.70656e-12	0	1
ACYP1	-0.421141	0.186988		0.272765	0.795144	0.715347	0.0370256	0.117546	1	0.603707	0.239967	0.827664	0.0228165	0.0185734	1		1.47814	6.18761e-09	1.11789	1.56338e-05
ACYP2	0.0708455	1		0.34619	0.400892	0.161015	0.819743	0.0640029	1	-0.0646364	1	0.321541	0.447561	0.257648	0.927058		-1.05066	1.22735e-06	-0.871677	5.58876e-05
ADA	0.437791	0.0564432		-1.2394	3.59061e-06	-0.42312	0.224968	-0.479256	0.149482	0.592702	0.124895	-1.04268	0.000198632	-0.179656	1		-1.95057	4.11473e-14	0.44965	0.130472
ADAD1	0	1		0	1	0	1	0	1	0	1	0	1	0	1		0	1	0	1
ADAD2	0	1		0	1	0	1	0	1	0	1	0	1	0	1		2.02525	0.63614	0	1
ADAL	0.0737409	1		0.414475	0.284534	0.148296	0.894847	0.211027	0.716864	-0.0805377	1	0.453021	0.204848	-0.00443934	1		0.504494	0.0284401	0.631184	0.0039576
ADAM10	0.309768	0.144289		-0.189263	0.813203	0.13936	0.8567	0.222361	0.578181	0.0838635	1	0.0717406	1	0.0708666	1		-0.0250481	1	-0.0881893	0.933653
ADAM11	-0.792565	0.040157		-0.961605	0.258483	-1.54782	0.0129478	-3.05787	2.24277e-06	0.0654469	1	-1.61598	0.0197655	-0.194848	1		1.93004	2.01307e-05	0.702463	0.199027
ADAM12	-0.527857	0.000387947		-0.77356	4.22625e-05	-0.611991	0.00110029	-0.30506	0.207993	-0.491622	0.0433477	-0.994674	4.31912e-08	0.0143382	1		-1.50314	1.50153e-18	-10.1604	2.66595306713668e-314
ADAM15	0.0977767	0.92457		0.537693	0.129493	0.6533	0.0215476	0.0366757	1	0.576382	0.135744	-0.103734	1	0.243009	0.996678		0.421663	0.146913	0.750549	0.00339455
ADAM17	-0.28206	0.189356		-0.170581	0.793269	-0.0456359	1	0.14534	0.757084	-0.181325	0.842857	0.0756789	1	0.0490123	1		-0.0833083	0.877614	-0.475199	0.00811625
ADAM18	-0.781106	0.932981		-2.90572	0.542238	-0.674122	1	-2.90572	0.463256	-2.90572	0.785654	-2.90572	0.556202	-0.905439	1		-3.02708	0.261507	-1.057	0.829396
ADAM19	-0.0118243	1		-0.356204	0.409242	-1.22692	1.8771e-07	0.237978	0.612453	-0.00998436	1	-0.815393	0.00257681	-0.0835762	1		-1.4234	4.86019e-11	-2.8676	2.77787e-38
ADAM1A	0.0153597	1		-0.000873916	1	0.159748	1	-0.0488652	1	-0.475891	0.843916	0.510881	0.642397	-0.168725	1		-0.039443	1	0.617728	0.274328
ADAM2	0	1		0	1	0	1	0	1	0	1	0	1	0	1		0	1	0	1
ADAM20	1.40662	0.525657		-1.24334	0.855805	-2.79371	0.301045	-2.6721	0.342406	-1.39277	0.978381	-2.60029	0.455958	-0.979686	1		-2.32378	0.269954	-1.49159	0.526017
ADAM20P1	0.0347675	1		3.86258	0.362713	3.06597	0.490826	4.31878	0.161444	2.67792	0.842857	2.36099	0.76561	2.00239	1		5.56132	0.00702131	6.46723	0.000222434
ADAM21	1.61835	0.262806		-0.330942	1	0.774359	0.821156	-0.65911	0.997727	-0.594875	1	2.19111	0.119355	0.819046	1		-0.837318	0.704667	-0.899956	0.666422
ADAM21P1	3.58367	0.113457		4.37026	0.248989	2.22562	0.711971	3.16885	0.482457	2.68819	0.842857	3.71817	0.416131	3.99587	0.646867		0	1	1.97253	0.654132
ADAM22	-0.575687	0.32154		-0.199771	1	-0.954971	0.0734916	-1.07383	0.0426337	-0.281484	1	0.885115	0.121958	-0.548533	0.814628		-3.51749	2.03022e-15	3.94891	6.01489e-33
ADAM23	-0.17885	0.946752		0.473751	0.654481	-1.70448	0.000718501	-2.48211	1.66347e-06	-1.10015	0.136729	0.00758624	1	0.0769634	1		-9.3195	4.25184e-28	3.01485	3.46785e-18
ADAM28	3.01416	0.243556		-2.88275	0.545344	-0.650778	1	-0.647623	1	-2.88275	0.786092	-2.88275	0.556675	-0.0602663	1		3.70765	0.00523392	-1.0383	0.835135
ADAM29	0	1		0	1	0	1	0	1	0	1	0	1	0	1		0	1	0	1
ADAM30	0	1		0	1	0	1	0	1	0	1	0	1	0	1		0	1	0	1
ADAM32	0.0429677	1		-0.167778	1	-0.243653	1	0.272188	1	-0.510677	1	0.0288944	1	-0.841135	0.937876		0.603227	0.536658	-2.37476	0.0037484
ADAM33	-1.86572	0.427287		3.83311	0.411931	3.60198	0.369086	0	1	3.5954	0.638024	0	1	2.01134	1		6.83925	0.000125696	3.28655	0.308278
ADAM3A	0	1		0	1	0	1	0	1	0	1	0	1	0	1		0	1	0	1
ADAM5	-0.71368	1		0	1	0	1	0	1	0	1	2.32656	0.76561	2.0095	1		2.84261	0.434709	0	1
ADAM6	0	1		0	1	0	1	0	1	0	1	0	1	0	1		0	1	0	1
ADAM7	0	1		0	1	0	1	0	1	0	1	0	1	0	1		0	1	0	1
ADAM9	-0.205408	0.549862		-0.668646	0.000642578	0.138655	0.747924	0.112044	0.891416	-0.117918	1	-0.0806212	1	-0.259509	0.761197		-0.739042	1.86177e-05	-0.660405	0.000139247
ADAMDEC1	2.48888	0.390867		0	1	0	1	0	1	0	1	0	1	2.82149	0.937876		0	1	1.97236	0.65403
ADAMTS1	0.550153	0.83847		-0.493789	1	-0.324831	1	-1.35841	0.345567	0.640437	1	1.73265	0.0987069	0.16845	1		6.06801	7.79142e-30	-1.8702	0.0344127
ADAMTS10	-0.0399963	1		-3.03176	4.26806e-09	-2.11627	2.43219e-05	-1.52194	0.00410697	-1.66446	0.00585652	-0.78585	0.305862	-1.3978	0.0585636		-0.831173	0.115712	-1.2586	0.00950698
ADAMTS12	-0.623263	0.149607		-0.5569	0.610085	1.55009	0.00162011	-0.668777	0.358725	0.530683	0.785654	-0.564744	0.557752	0.595984	0.811598		3.48674	5.18628e-18	0.494574	0.342552
ADAMTS13	0.679948	0.421148		-0.0579866	1	-0.348743	1	-0.124395	1	-1.02229	0.66612	-1.57117	0.182221	-0.417189	1		0.195669	1	2.83208	7.70098e-06
ADAMTS14	1.9126	0.00131119		1.61014	0.000540929	-0.212019	0.994397	0.588704	0.35317	0.709193	0.407667	0.290665	0.893471	1.75275	0.00075149		1.79145	5.59763e-06	-4.38349	3.11205e-23
ADAMTS15	-0.380383	0.132539		-0.643588	0.0273739	-1.69217	1.33377e-13	-1.26267	7.52134e-08	-0.584689	0.0859074	-0.26409	0.597183	-0.240728	0.954184		-1.23276	7.65793e-09	-4.25203	4.7881e-75
ADAMTS16	-4.35748	0.000886635		2.18972	0.844788	3.05239	0.557912	3.6073	0.447169	2.72638	0.862862	6.54906	0.0633176	1.99107	1		11.6749	1.08255e-12	0	1
ADAMTS17	1.05518	0.369305		-0.406734	1	-0.280213	1	0.101129	1	-0.0647441	1	-0.46509	1	-0.430436	1		0.502298	0.681772	0.365814	0.86114
ADAMTS18	-1.08281	0.204403		-4.63454	0.000940722	-2.42634	0.0616096	-2.78001	0.0319052	0.740657	1	-2.30966	0.121351	-0.161751	1		-6.69408	5.40048e-06	-8.71741	2.9097e-07
ADAMTS19	0	1		0	1	0	1	0	1	0	1	0	1	0	1		0	1	0	1
ADAMTS2	3.88917	0.058588		-0.759118	1	0.68898	1	-0.619065	1	-0.221285	1	-0.568495	1	1.10217	1		1.01569	0.708135	6.47564	1.91162e-15
ADAMTS20	0	1		0	1	0	1	0	1	0	1	0	1	0	1		2.83469	0.434709	0	1
ADAMTS3	-0.76107	0.00062547		0.0140912	1	-1.66205	4.89506e-13	-1.25658	8.99151e-08	-0.00209037	1	0.255276	0.607502	0.404271	0.545013		-1.0963	5.11451e-07	-1.51405	2.51904e-12
ADAMTS4	-0.459366	0.648804		-0.083842	1	-1.38059	0.0641958	-1.92999	0.00826711	0.262414	1	1.66855	0.0100551	-0.468475	1		3.0357	7.35837e-14	5.09902	2.84198e-35
ADAMTS5	0	1		0	1	0	1	0	1	0	1	0	1	0	1		4.67685	0.0592747	0	1
ADAMTS6	0.572001	0.173955		1.4462	2.60404e-08	2.08934	1.41799e-17	1.90798	1.39888e-14	0.389635	0.552336	-0.205227	0.838824	0.758696	0.0550934		1.51078	4.74298e-09	-2.46558	1.06037e-17
ADAMTS7	0.38301	0.291396		1.06487	2.53419e-05	-0.881784	0.000458077	0.136829	0.945815	-0.631001	0.0645531	0.0166426	1	0.56493	0.213004		-1.30481	3.75089e-07	0.0403973	1
ADAMTS7P1	1.7255	0.622539		2.11666	0.836986	0	1	0	1	0	1	3.75641	0.401061	2.00078	1		0	1	0	1
ADAMTS8	-2.4589	0.183038		0.0541085	1	-0.672954	1	-0.614366	1	-2.90417	0.785654	-2.90417	0.556202	-2.90417	0.810656		-0.99623	0.848288	-1.05324	0.828201
ADAMTS9	1.03045	0.000102115		1.37233	3.88117e-13	-0.615389	0.00351919	0.428441	0.0705894	0.883576	4.24226e-05	0.454009	0.0764523	0.618586	0.0240706		-0.553395	0.00290334	-2.32433	5.89821e-38
ADAMTS9-AS2	-0.234532	1		0.620198	0.880596	-0.792534	0.713055	-0.367648	1	-0.907663	0.909962	0.59691	0.895525	0.928249	0.926504		0.038339	1	-1.89037	0.0716119
ADAMTSL1	-1.48633	7.51464e-07		-1.34043	0.00415965	1.96408	1.04637e-07	1.06732	0.0114085	-0.857918	0.20273	-1.11972	0.0253722	-0.327479	1		3.91342	1.04003e-28	-3.75353	7.12989e-18
ADAMTSL2	-0.00240149	1		0.667032	0.776169	-0.00752813	1	1.72621	0.0259857	-0.267595	1	-0.026556	1	0.0340446	1		5.56459	7.49094e-19	2.58301	6.64897e-05
ADAMTSL3	-1.32114	0.0528137		-0.855526	0.915937	2.42221	0.0226409	3.15504	0.00113408	-2.03874	0.665685	1.1542	0.598483	1.41378	0.775249		-4.85646	0.0103799	-4.85646	0.00858531
ADAMTSL4	0.18565	1		-0.239705	0.996991	4.63763	3.32668e-30	1.98767	6.72904e-07	1.05493	0.0590141	-1.29165	0.00968355	-0.242015	1		-3.79296	7.2224e-17	0.505055	0.297501
ADAMTSL4-AS1	0.0071705	1		0.299114	1	1.11813	0.384335	-0.160834	1	-0.834595	1	0.0693593	1	-0.492312	1		1.00154	0.30316	0.586122	0.663256
ADAMTSL5	0.629326	0.143551		0.724236	0.0757136	2.16285	2.56133e-14	1.05027	0.001206	0.361948	0.785654	-0.0971092	1	0.552673	0.520278		1.10797	0.000213542	-0.447825	0.239513
ADAP1	-0.363751	0.596264		0.680459	0.402053	-0.416148	0.70084	-1.32243	0.0176557	-1.08299	0.176358	-0.732373	0.366975	-0.379552	1		0.738037	0.115144	2.34199	3.06884e-09
ADAP2	0.0958619	1		2.56151	0.0639499	0.960468	0.763454	-0.138245	1	-0.220063	1	-0.0423155	1	-0.972429	1		0.762948	0.765035	2.23401	0.0609645
ADAR	-0.209977	0.287897		-0.304898	0.246869	-0.0784672	1	-0.135561	0.732855	-0.000104027	1	-0.119835	0.875809	-0.0979617	1		0.207195	0.297674	-0.195713	0.32979
ADARB1	0.0492454	1		0.446017	0.304659	0.451273	0.203438	0.563222	0.0844031	-0.0816786	1	-0.00133726	1	0.456174	0.572768		-0.532012	0.0464101	-0.491521	0.0676996
ADARB2	1.96353	0.392247		0.0733142	1	-0.658916	1	0.179352	1	-0.200322	1	0.279388	1	0.828258	1		-0.172665	1	0.275371	1
ADARB2-AS1	0	1		0	1	0	1	0	1	0	1	0	1	0	1		0	1	0	1
ADAT1	-0.433984	0.0473541		0.0258171	1	-0.0231177	1	0.0620453	1	0.303639	0.518456	0.00601386	1	0.244357	0.846482		0.435098	0.0241748	0.538397	0.00352615
ADAT2	-0.156838	0.963741		-0.115328	1	1.10001	0.00292925	0.569623	0.243994	-0.057657	1	0.0118306	1	-0.00604316	1		0.482949	0.167961	2.88384	1.85601e-26
ADAT3	0.376575	0.304788		0.0218878	1	-0.298771	0.696838	-0.362815	0.546221	0.182894	1	-0.553895	0.305548	0.216935	1		-0.112784	0.977647	0.169055	0.81778
ADCK1	0.0609287	1		-0.0783241	1	-0.222618	0.67527	-0.341972	0.351889	-0.121068	1	0.262789	0.612335	-0.0342267	1		-0.388786	0.11307	1.15626	6.46258e-09
ADCK2	0.234051	0.377215		0.554682	0.0965985	-0.161217	0.856135	-0.493591	0.11313	0.103168	1	-0.6963	0.0212868	0.00737572	1		0.0180114	1	0.124086	0.86922
ADCK3	0.347598	0.562704		-0.669156	0.0926522	-1.31435	1.27918e-05	-1.36054	7.723e-06	-0.37859	0.665991	-0.437908	0.38752	-0.715202	0.178287		-0.414942	0.228924	2.3521	6.76919e-18
ADCK4	0.43478	0.047918		-0.412057	0.272114	-1.00726	2.3594e-05	-1.14963	1.19466e-06	-0.393564	0.415245	-0.687301	0.0149624	-0.277623	0.882168		-1.61549	2.84506e-14	-2.11387	3.98304e-23
ADCK5	0.207249	0.627484		-0.00691155	1	-0.142248	0.925531	-0.530931	0.0805219	0.0888479	1	-0.575159	0.0796587	0.00331541	1		-1.1016	2.30631e-06	-0.912939	9.44866e-05
ADCY1	-1.2337	0.000349516		-1.31947	0.0138021	-1.67207	0.000476112	-1.27948	0.0109147	-0.658922	0.538398	-1.79051	0.000587372	-0.625624	0.761197		1.89597	5.46987e-09	4.05026	4.4684e-35
ADCY10	3.40332	0.148409		-3.77537	0.276403	-0.175697	1	-0.663692	1	-3.77537	0.518456	-0.0160087	1	-0.962329	1		-1.87911	0.42264	-3.90869	0.0780454
ADCY10P1	0.762927	0.511289		1.08859	0.32527	0.567365	0.711971	0.0735427	1	-0.192003	1	0.485327	0.877665	0.110333	1		-0.470162	0.685285	0.0443882	1
ADCY2	-0.319045	0.137141		-1.77492	7.80968e-25	-0.0435133	1	-0.313665	0.189858	-0.0737614	1	-0.432727	0.0614763	-0.35291	0.412231		-10.5208	3.28938e-293	-10.5939	8.48354e-297
ADCY3	-0.28923	0.145722		0.131104	0.889239	-0.00514703	1	6.03131e-05	1	0.201649	0.785654	-0.236105	0.517537	0.128074	1		0.766071	1.75523e-06	-0.850154	1.2398e-07
ADCY4	0	1		0	1	2.22585	0.711971	0	1	0	1	3.20457	0.556202	0	1		0	1	0	1
ADCY5	-1.06752	0.161166		0.0107509	1	-0.927759	0.482492	-0.558944	0.801852	-2.13745	0.135479	0.336262	1	-0.987386	0.814628		-2.21459	0.00840762	-2.2885	0.00581453
ADCY6	-0.185554	0.533796		0.253061	0.621195	0.331391	0.29181	0.190664	0.716864	0.0359897	1	-0.425713	0.182219	0.091532	1		-1.08702	8.4456e-08	-0.482874	0.028193
ADCY7	-0.359378	0.829422		1.56927	0.0705231	3.30349	1.05872e-07	2.28924	0.000749092	2.4042	0.001698	1.13176	0.296779	1.32743	0.386556		5.47043	4.65323e-27	2.8416	5.7453e-08
ADCY8	-0.015885	1		-1.07905	0.792072	-2.21175	0.228827	-5.2827	0.0153513	0.819322	0.99069	-5.2827	0.0308312	0.729321	1		-1.14408	0.4405	-5.42387	0.00159712
ADCY9	-0.30355	0.179931		-0.147091	0.858456	0.363691	0.138749	0.0696973	1	-0.167979	0.915202	-0.478599	0.0552346	-0.0456927	1		-0.202168	0.392569	0.186628	0.441867
ADCYAP1	0	1		0	1	0	1	0	1	0	1	0	1	0	1		4.27534	0.128461	0	1
ADD2	-0.590639	0.725111		0.0636662	1	-0.816586	0.84163	-0.0891245	1	0.528014	1	0.0114873	1	1.33026	0.830963		-3.4291	0.0100264	8.1507	2.90644e-52
ADD3	-0.291055	0.269113		-0.351087	0.168061	-0.149415	0.711971	0.261965	0.298102	0.239139	0.618255	-0.065549	1	-0.250227	0.770062		0.248176	0.203848	-1.10958	2.14486e-12
ADD3-AS1	-0.752163	0.873329		1.26971	0.836986	1.09287	0.846028	1.67106	0.545895	0.665046	1	1.5321	0.717965	0.829263	1		0.344241	1	-0.235964	1
ADGB	0	1		0	1	0	1	0	1	0	1	0	1	0	1		0	1	2.77652	0.443702
ADH1A	0	1		0	1	0	1	0	1	0	1	0	1	0	1		0	1	0	1
ADH1B	0	1		0	1	0	1	0	1	0	1	0	1	0	1		0	1	0	1
ADH1C	0	1		0	1	0	1	0	1	0	1	0	1	0	1		2.83864	0.434709	0	1
ADH4	0.0847621	1		-0.737141	1	-0.653415	1	0.780258	1	-2.88479	0.785654	-0.512443	1	-2.88479	0.810656		-0.983613	0.853541	-3.00905	0.247127
ADH5	0.0924001	0.867777		-0.137775	0.869753	-0.27233	0.312496	-0.484901	0.0215427	0.0231322	1	-0.272481	0.39664	0.0122658	1		-0.720714	3.28111e-05	0.00810972	1
ADH6	0	1		0	1	0	1	0	1	0	1	2.37455	0.76561	0	1		0	1	2.77232	0.443702
ADH7	0	1		0	1	0	1	0	1	0	1	0	1	0	1		2.02954	0.63614	0	1
ADHFE1	0.750293	0.336851		0.941132	0.335462	0.688864	0.482073	0.880288	0.292582	-0.00092452	1	-1.13533	0.242192	0.152082	1		-2.70466	5.41014e-05	-4.29624	1.16831e-08
ADI1	0.283481	0.135753		0.225108	0.591034	0.0931539	1	-0.19249	0.598134	0.193161	0.831014	-0.304595	0.319585	-0.0295999	1		-0.619014	0.000907856	0.436722	0.0248252
ADIG	0	1		2.11499	0.836986	0	1	0	1	0	1	0	1	0	1		0	1	0	1
ADIPOQ	2.22713	0.0823934		0.635249	0.983298	0.970863	0.650829	0.653074	0.893273	0.915887	0.917956	0.176624	1	0.514831	1		0.937478	0.475883	0.795467	0.59293
ADIPOQ-AS1	2.19542	0.279869		1.91277	0.49632	1.64036	0.520398	0.751223	1	1.20899	1	1.78879	0.556202	1.11392	1		2.44734	0.072916	2.47014	0.0643985
ADIPOR1	-0.054229	1		0.442566	0.120744	0.254345	0.453324	0.385247	0.145476	0.159009	0.99096	0.0138726	1	0.156658	1		0.016131	1	-0.37991	0.082568
ADIPOR2	-0.192739	0.388474		-0.0993454	1	0.0998422	0.943694	0.0575736	1	0.197993	0.785654	0.109986	0.959743	0.113094	1		0.395369	0.0204447	-0.260306	0.164391
ADIRF	0	1		3.9192	0.371761	0	1	0	1	0	1	0	1	0	1		11.5444	3.64911e-37	6.26662	0.000288732
ADM	-0.596043	0.0698284		0.0649027	1	1.21746	2.14224e-11	1.03873	2.77915e-08	-0.514938	0.0647025	0.843921	2.85795e-05	0.558369	0.0526316		1.89331	1.80222e-27	0.748855	3.43913e-05
ADM2	0.907851	0.0534623		0.143104	1	2.92801	1.20536e-33	1.39363	1.33291e-07	1.36171	3.03428e-06	3.138	8.14895e-38	0.818214	0.040266		0.806546	0.00973052	-0.702173	0.038226
ADM5	0.234394	0.99585		0.973789	0.225197	1.42681	0.0123056	0.125517	1	1.33115	0.0776224	1.35037	0.0384949	1.07107	0.356763		0.639091	0.305467	3.52983	1.99431e-15
ADNP	-0.102562	0.835992		-0.440115	0.0381179	-0.432979	0.0224051	-0.356383	0.0854403	-0.0457165	1	-0.149088	0.76561	-0.227818	0.810656		-0.429181	0.00730767	0.430676	0.00649936
ADNP2	-0.25386	0.283518		-0.682989	0.00492808	-0.427768	0.0986049	-0.455601	0.0768842	-0.114696	1	-0.299938	0.425132	-0.100303	1		0.124306	0.727068	0.15764	0.61145
ADO	-0.360348	0.0855242		-0.0156875	1	0.137231	0.81533	-0.0215328	1	0.117783	1	0.0651321	1	0.135838	1		0.29711	0.199583	0.583626	0.00307405
ADORA1	-0.168006	0.626264		-0.994511	1.19601e-07	-1.44644	3.12348e-16	-1.08807	2.20136e-09	-0.105815	1	-0.863627	8.64851e-06	-0.358444	0.435657		-5.27636	1.09282e-88	-3.88534	5.71823e-56
ADORA2A	-0.785519	0.884626		-1.61935	0.80602	0.200014	1	-1.47124	0.733215	-0.182645	1	-3.77218	0.312221	-1.77274	0.977261		-1.07234	0.692804	-0.624506	0.940032
ADORA2A-AS1	0.534455	1		0.601126	1	0.181247	1	1.90063	0.436665	0.682941	1	1.75191	0.578348	1.76244	0.877957		2.10666	0.19271	0.952173	0.763309
ADORA2B	0.507942	0.0582941		-0.180703	0.872216	1.10715	4.15192e-06	0.592669	0.0359539	0.346248	0.575987	-1.22911	2.19302e-06	0.0897339	1		1.56466	1.16231e-13	0.70711	0.00142247
ADORA3	0	1		0	1	0	1	0	1	0	1	0	1	0	1		2.02525	0.63614	1.97008	0.65403
ADPGK	-0.260876	0.214715		0.0645597	1	0.231738	0.417483	0.0195389	1	0.0490101	1	-0.184348	0.674154	-0.0428088	1		1.27492	1.83156e-16	0.730517	4.17261e-06
ADPGK-AS1	-1.08704	0.6662		0	1	3.06069	0.495566	0	1	0	1	3.16035	0.556202	3.33195	0.810656		3.73412	0.211136	3.28798	0.305356
ADPRH	0.642325	0.306585		1.12143	0.184365	-0.705331	0.490135	-0.887866	0.32336	-0.793354	0.671114	-1.62016	0.0451157	0.634312	0.937876		1.68403	0.00133211	-8.47134	1.80739e-15
ADPRHL1	0.220601	0.919716		-0.230971	1	-0.344953	0.819167	0.407966	0.716864	0.316554	1	0.183187	1	0.426868	1		1.30111	0.00177079	2.2738	3.8396e-09
ADPRHL2	0.197061	0.503248		0.185739	0.795899	-0.207122	0.600322	-0.206024	0.611199	-0.175929	0.922661	-0.379075	0.218762	0.104868	1		0.665606	0.000781749	-1.15921	1.49383e-09
ADRA1A	-1.58375	0.12925		0.519946	1	0.76476	0.739957	0.375475	1	0.723844	1	-0.0821858	1	-0.730289	1		0.483536	0.832357	1.08803	0.296038
ADRA1B	-1.113	0.0767504		-5.47778	4.98288e-18	-2.12489	8.32042e-06	-1.87955	0.000103507	-2.30216	4.51061e-05	-3.21852	1.51849e-09	-1.67627	0.00404424		3.42153	4.20614e-31	-9.48101	2.46405e-35
ADRA1D	0.396366	1		-4.73477	0.051507	1.07857	0.500549	-1.10942	0.703644	-0.644661	1	0.140082	1	-0.483365	1		6.38193	2.83548e-29	-0.908862	0.600314
ADRA2A	-0.715757	1		2.14913	0.836986	0	1	2.23792	0.716864	2.65411	0.842857	0	1	2.0095	1		6.54717	0.000248222	0	1
ADRA2B	-0.711264	1		0	1	0	1	0	1	2.65411	0.842857	0	1	2.0095	1		6.70233	0.00833008	5.88601	0.0268492
ADRA2C	-1.5607	0.38106		3.46237	0.532586	2.22375	0.716513	4.49948	0.187526	2.70064	0.843361	2.39613	0.76561	3.33428	0.831583		2.02879	0.63614	9.69013	1.18714e-13
ADRB1	-1.68817	0.626264		0	1	0	1	2.23792	0.716864	0	1	2.32656	0.76561	0	1		5.5596	0.00484308	6.02819	0.000701865
ADRB2	0	1		0	1	7.53821	3.224e-06	4.05442	0.22416	3.55232	0.628568	2.33484	0.76561	0	1		6.80519	2.47677e-05	1.97081	0.65403
ADRB3	0	1		0	1	0	1	0	1	0	1	0	1	0	1		0	1	0	1
ADRBK2	-0.417909	0.557277		-0.341457	0.836986	1.57712	7.51507e-05	1.13778	0.00941037	-0.524649	0.717119	1.33121	0.00305174	-0.790533	0.459377		0.642738	0.155897	-1.44667	0.000591472
ADRM1	0.0387407	1		0.392509	0.273775	0.217233	0.634319	0.309447	0.364962	0.0662955	1	-0.074367	1	0.215236	0.998576		0.880991	8.26734e-05	0.231006	0.452769
ADSL	-0.031433	1		0.275108	0.537015	0.0624452	1	-0.192283	0.698258	0.0017235	1	-0.0999924	1	0.19141	1		0.0548271	1	0.751482	0.000901868
ADSS	0.0527289	1		0.22699	0.63891	-0.0265641	1	-0.0111119	1	0.167225	0.95414	-0.0390323	1	0.182915	1		-0.776517	3.02308e-05	-0.200621	0.434098
ADSSL1	0.155886	1		-1.12377	0.0818273	-1.75529	0.000662453	-1.59489	0.00282339	-1.10015	0.147095	-1.40545	0.0179594	-0.654561	0.803615		-2.25036	2.68061e-06	-0.500905	0.422187
ADTRP	1.7255	0.622539		0	1	4.27414	0.189537	0	1	0	1	3.15787	0.556202	1.99986	1		2.83864	0.434709	0	1
AEBP1	0.162121	0.652211		-1.14819	1.56176e-07	-0.534674	0.0290082	-0.689897	0.00305424	-0.578441	0.0517943	0.381552	0.241822	-0.167749	1		-2.08905	5.48594e-13	1.9854	3.95953e-12
AEBP2	-0.21298	0.770943		0.222491	0.850816	1.27473	1.17504e-05	0.981603	0.00150489	0.430877	0.531003	0.407179	0.438219	-0.0731498	1		0.226101	0.63614	0.99659	0.000550253
AEN	-0.150018	0.632107		0.38917	0.18082	0.145341	0.784894	-0.124267	0.891483	-0.113395	1	-1.41247	6.63758e-13	0.339698	0.573647		-1.29443	1.84348e-12	0.0649849	1
AES	0.291201	0.124944		0.127876	0.934078	-0.00088457	1	-0.0855	1	0.0992814	1	-0.296504	0.351298	0.163609	1		-0.626869	0.000804658	-1.43451	7.39624e-16
AFAP1	-0.142389	0.828135		-0.18474	0.836986	1.15731	3.19901e-07	0.725288	0.0036123	0.251343	0.785654	0.503538	0.105058	0.350376	0.716158		2.3562	5.50201e-29	-0.569908	0.011797
AFAP1-AS1	1.37124	0.293303		-1.5397	0.26674	-1.0212	0.456526	0.473982	0.892885	-1.0381	0.7653	-0.63021	0.832963	-0.899962	0.937487		0.677672	0.435459	-1.60021	0.0517332
AFAP1L1	-1.31699	0.622539		-0.786757	1	-2.90395	0.453324	0.206276	1	-0.220039	1	-2.90395	0.556202	-0.903012	1		1.97033	0.224507	6.86799	1.37825e-18
AFAP1L2	-0.665726	0.269113		0.283571	0.944225	-2.54746	1.79012e-08	-1.9464	2.41877e-05	0.0146407	1	-2.59361	3.9287e-08	-1.17851	0.100472		0.87789	0.0499995	-7.1789	6.58018e-36
AFF1	-0.476899	0.0238709		-0.122313	1	-0.47702	0.056964	-0.0576062	1	0.0428262	1	0.162147	0.830256	-0.320144	0.723158		0.219162	0.434095	-0.418086	0.060019
AFF2	-0.584424	0.0276171		-1.79158	2.52001e-17	-1.01422	2.21541e-06	-1.15214	7.26772e-08	-0.662064	0.0167663	0.138753	0.926537	-0.56986	0.103624		-1.22524	1.07307e-09	-11.1096	1.58778e-153
AFF3	-0.36817	0.622539		2.63885	5.18474e-06	-1.30423	0.056332	-0.76498	0.381591	-1.71225	0.0356874	1.07283	0.174509	-0.33852	1		0.104643	1	1.60823	0.00740512
AFF4	-0.256571	0.306585		-0.295821	0.373058	0.351784	0.147685	0.239908	0.440777	0.13977	1	0.000438674	1	-0.115563	1		-0.0390912	1	-0.465937	0.0131344
AFG3L1P	-0.349041	0.299119		0.635134	0.0696045	0.721445	0.0139617	0.401176	0.297533	0.354408	0.644263	0.484478	0.229008	0.206894	1		0.588287	0.0266842	1.68464	9.03235e-13
AFG3L2	-0.372939	0.0263737		0.00471164	1	0.151129	0.711971	-0.0887656	1	0.0187115	1	-0.0568035	1	0.18568	0.948433		0.959582	6.61532e-10	0.133801	0.609709
AFM	0	1		0	1	0	1	0	1	0	1	0	1	0	1		2.02525	0.63614	0	1
AFMID	0.340409	0.286601		0.491459	0.160003	0.106214	1	0.465297	0.13571	-0.0979999	1	0.534759	0.104105	0.203255	1		0.12708	0.835584	1.36193	2.09312e-09
AFP	-2.44623	0.410463		0	1	0	1	0	1	0	1	2.32656	0.76561	0	1		9.95749	5.1618e-20	0	1
AFTPH	-0.13449	0.967067		0.461099	0.224742	0.530364	0.075828	0.504004	0.103797	0.194244	0.989743	0.507702	0.144961	0.196488	1		0.208141	0.574451	0.36226	0.196802
AGA	-0.0606247	1		0.32168	0.455066	0.0119541	1	0.354052	0.266939	-0.262444	0.785654	0.116726	1	0.118327	1		0.585592	0.00537082	-0.00446663	1
AGAP1	-0.306776	0.229793		-1.10179	1.21085e-07	-1.15156	9.21618e-09	-0.995343	1.30337e-06	-0.659292	0.0106431	-1.02565	1.41722e-06	-0.151711	1		-1.53813	3.15192e-17	-0.404792	0.0460278
AGAP11	1.05912	0.55754		0.396803	1	-0.526735	1	0.210791	1	-0.480913	1	-0.00344014	1	0.244936	1		0.743165	0.624498	0.478246	0.85233
AGAP2	0.809207	0.204663		-0.611102	0.249315	-1.89437	3.68614e-08	-1.63467	3.13202e-06	-1.03171	0.0215627	-0.539227	0.329582	-1.37865	0.00109476		-5.04137	2.34313e-38	-2.06384	2.26402e-10
AGAP2-AS1	0.666162	0.0169655		-0.163447	0.909735	-0.365265	0.270145	-0.506714	0.080156	-0.204458	0.912438	-0.167051	0.877443	-0.00509242	1		-0.742769	0.00133886	-0.41488	0.101823
AGAP3	0.0623522	1		0.12109	0.940655	0.153375	0.711971	-0.0694797	1	-0.142908	0.988085	-0.198003	0.626762	0.110294	1		0.0185615	1	0.17466	0.448522
AGAP4	-0.527236	0.413919		0.459774	0.731951	0.374234	0.728251	0.376379	0.736581	-0.775935	0.526507	-0.180354	1	-0.00213975	1		0.114998	1	1.08933	0.00712327
AGAP5	0.0639921	1		-0.0582511	1	0.614147	0.57735	0.431706	0.808784	-0.528639	0.945376	0.262621	1	0.595993	0.959931		0.472556	0.602098	0.0724466	1
AGAP9	-0.512895	0.938353		-3.82346	0.284438	-0.764665	1	0.969588	0.871433	0.738936	1	0.91287	0.970232	0.841018	1		0.0444581	1	-0.0184516	1
AGBL1	-1.69073	0.626264		0	1	2.22585	0.711971	0	1	0	1	0	1	0	1		0	1	0	1
AGBL1-AS1	0	1		0	1	0	1	0	1	0	1	0	1	0	1		0	1	0	1
AGBL2	0.0347675	1		3.49072	0.490522	2.23067	0.711971	3.65672	0.33407	0	1	3.72152	0.401061	2.00167	1		8.4282	1.24141e-08	6.09316	0.00173302
AGBL3	0.836033	0.295959		-0.246833	1	-0.51703	0.801098	-0.912427	0.463256	-0.418136	1	0.578301	0.77137	0.0573847	1		1.72792	0.00163761	0.985745	0.112992
AGBL4	-0.90404	0.67286		-4.69515	0.103008	-4.69515	0.0684694	-1.49427	0.66687	-1.18626	1	-4.69515	0.125965	-1.36111	1		-4.83089	0.0230047	-2.86188	0.130482
AGBL4-IT1	0	1		2.11499	0.836986	0	1	0	1	0	1	0	1	0	1		2.02525	0.63614	0	1
AGBL5-AS1	3.36131	0.154242		-2.88582	0.542238	-2.88582	0.453324	-2.88582	0.463256	-2.88582	0.785654	-0.555719	1	0.438838	1		-3.01272	0.258569	1.75797	0.317312
AGER	-0.0613166	1		0.454927	0.685133	0.32404	0.779291	0.601569	0.36482	-0.160708	1	0.402867	0.762552	0.0357805	1		-1.50819	0.00153693	0.711593	0.165085
AGFG1	-0.305927	0.201212		0.346219	0.193043	0.606273	0.00118898	0.531359	0.0068664	0.277596	0.498968	0.423153	0.0693672	0.173332	0.992329		0.555386	0.00124258	0.675626	5.38672e-05
AGFG2	-0.579772	0.0907812		0.113346	1	-0.549883	0.135123	-0.473998	0.234473	-0.201625	1	-0.64452	0.103103	-0.483042	0.597016		2.42676	1.90334e-29	1.76211	3.05307e-16
AGGF1	-0.102184	1		0.156489	0.865337	0.30758	0.309726	0.493507	0.0439459	-0.117213	1	0.0106202	1	-0.0417604	1		1.44197	1.21929e-15	1.34457	7.84105e-14
AGK	0.140513	0.731663		0.466461	0.0748482	0.147008	0.776821	0.406777	0.0972225	0.490809	0.0849105	-0.278776	0.438162	0.404036	0.366894		0.413984	0.0324023	-0.273661	0.20257
AGL	-0.0143679	1		0.207194	0.809078	0.332374	0.338037	0.309772	0.395016	0.226133	0.842857	0.125806	1	0.068864	1		0.847584	4.92549e-05	-0.406236	0.0858681
AGMAT	0.0470038	1		1.7519	0.000815186	1.31006	0.0138467	0.286009	0.943054	0.679149	0.626309	1.6807	0.00179595	1.02423	0.322787		2.39384	1.14915e-08	-0.950109	0.0777509
AGMO	2.55865	0.0092333		-0.200829	1	-0.546167	0.965145	-0.708634	0.84569	0.180637	1	-0.628322	0.972205	0.576644	1		0.122853	1	1.2112	0.148537
AGO1	-0.175537	0.622539		-0.494719	0.0464389	-0.668026	0.00104609	-0.627715	0.00284373	-0.0992344	1	-0.0908036	1	-0.266396	0.806725		-0.580449	0.00124433	-1.30608	1.83999e-14
AGO2	-0.621834	0.00334892		0.155451	0.889051	0.441427	0.0917839	0.363369	0.212449	0.508301	0.114091	-0.066085	1	0.299207	0.788328		1.2133	7.63112e-10	1.21596	5.90309e-10
AGO3	0.142047	0.867777		0.365018	0.451575	0.130006	0.992806	0.455355	0.180146	0.138713	1	-0.036746	1	0.108343	1		0.650985	0.00726955	-0.326263	0.259503
AGO4	-0.0576955	1		0.201311	0.836986	0.069934	1	0.192715	0.745372	0.12515	1	-0.1571	0.937164	0.140658	1		-0.634067	0.00834858	-0.951743	3.23111e-05
AGPAT1	0.120305	0.742544		-0.0254492	1	-0.181551	0.628537	-0.28238	0.289452	-0.129242	1	-0.376494	0.151767	-0.2221	0.873994		-1.06965	1.10613e-10	-0.809058	1.32025e-06
AGPAT2	0.559524	0.0290976		0.481701	0.252456	0.253373	0.654566	-0.255227	0.657991	0.137328	1	-0.680354	0.0480403	0.251648	1		1.04195	6.04317e-05	0.0286517	1
AGPAT3	-0.0413261	1		-0.206481	0.643397	-0.0961147	0.98632	-0.17949	0.649789	-0.0666029	1	-0.565713	0.0111087	-0.0377034	1		0.128295	0.639414	-0.811576	9.55982e-07
AGPAT4	-0.471659	0.00442433		-0.158861	0.833716	-0.404148	0.0684282	-0.500358	0.0173308	-0.127071	1	-0.0922427	1	-0.128159	1		-1.17712	9.28647e-13	0.409599	0.0211508
AGPAT4-IT1	-0.972255	0.0435331		0.459589	0.865495	0.272454	1	0.165501	1	-0.178038	1	0.675383	0.611638	0.275694	1		-0.455621	0.668713	0.941576	0.17078
AGPAT5	-0.402179	0.0537377		-0.199824	0.836986	-0.38689	0.246114	-0.34854	0.330238	0.0106318	1	0.189658	0.814693	-0.0788878	1		-1.15005	2.09628e-07	0.892022	6.2849e-05
AGPAT6	-0.261889	0.159149		-0.0181421	1	0.0718938	1	0.0447858	1	-0.00806527	1	-0.169254	0.705128	0.141426	1		-0.147717	0.524772	0.326548	0.0553271
AGPAT9	-0.162136	0.606433		0.283371	0.448291	-0.169892	0.711971	0.147363	0.78719	0.372238	0.295973	-0.152426	0.829456	0.0673799	1		-1.15537	1.90984e-10	-6.80383	2.96061e-181
AGPS	-0.193365	0.622539		0.0643022	1	0.649439	0.00103921	0.560518	0.00719247	0.374038	0.249125	0.349885	0.215593	0.0757472	1		-0.301212	0.135234	-0.757512	1.07549e-05
AGR2	0	1		0	1	0	1	0	1	0	1	0	1	0	1		0	1	0	1
AGR3	0	1		0	1	2.2316	0.711971	0	1	0	1	0	1	0	1		0	1	0	1
AGRN	-0.188769	0.442751		-0.126019	1	0.477791	0.137336	-0.139288	0.962503	-0.086125	1	-0.891324	0.00181426	-0.0749198	1		-0.344727	0.242981	-2.93789	4.22477e-34
AGRP	0	1		0	1	0	1	0	1	0	1	0	1	0	1		0	1	3.28831	0.312144
AGT	-0.19732	1		-3.80788	5.60309e-08	-6.19286	1.79841e-15	-6.78264	1.30698e-16	-2.56813	0.00079116	-2.26558	0.00181695	-1.54389	0.170154		-9.39952	2.20396e-23	-1.18029	0.0690198
AGTPBP1	-0.217806	0.64192		0.549958	0.0399601	0.141289	0.849161	0.417997	0.120117	-0.0222542	1	0.259379	0.556202	0.233531	0.937876		0.58798	0.00362924	0.86535	6.67303e-06
AGTR1	-0.98812	0.812239		-0.862814	1	0.487759	1	-1.55309	0.716864	-1.13825	1	-0.108586	1	-3.79483	0.51481		-1.89711	0.394266	1.35996	0.36513
AGTR2	0	1		0	1	0	1	0	1	0	1	0	1	0	1		0	1	0	1
AGTRAP	0.232104	0.622539		-0.642197	0.101414	-0.906308	0.00322281	-1.49459	2.72547e-07	-0.736579	0.0724016	-0.252509	0.76561	-0.399285	0.78822		0.358322	0.348451	0.138249	0.898839
AGXT	0	1		0	1	0	1	0	1	0	1	0	1	0	1		5.3526	0.017836	0	1
AGXT2	0	1		0	1	0	1	0	1	0	1	0	1	0	1		0	1	0	1
AHCTF1P1	0.147514	1		-0.350916	0.814663	-0.120745	1	0.0569597	1	0.209791	1	0.315123	0.799573	-0.294894	1		-0.451554	0.353107	0.194063	0.838805
AHCYL1	-0.150016	0.622539		-0.208423	0.54951	-0.212877	0.432754	-0.0737215	1	-0.0883607	1	-0.206822	0.556202	-0.232609	0.792314		0.661219	1.29426e-05	-0.753868	5.03543e-07
AHCYL2	0.00594409	1		-0.131581	0.908748	-0.21337	0.506016	-0.244109	0.421715	-0.211977	0.785654	-0.154039	0.794132	-0.167457	1		-0.0544149	1	-0.203139	0.363033
AHDC1	-0.230405	0.471971		0.00890649	1	0.315791	0.339481	0.347953	0.261447	0.22367	0.841046	0.0230412	1	-0.139712	1		0.366445	0.133308	-0.98196	2.71056e-06
AHI1	0.15028	0.944284		0.0664606	1	0.110916	1	0.459934	0.208202	-0.467183	0.419744	0.802701	0.0119359	0.243087	1		1.92168	1.43528e-15	0.709238	0.00611722
AHNAK	-0.18521	0.626264		-0.223203	0.820616	0.921592	0.000499125	0.220812	0.716864	0.60623	0.107457	-0.712477	0.0219185	0.190784	1		0.635403	0.00973551	-1.91993	5.38731e-17
AHNAK2	-0.230443	0.473552		-1.01447	1.44711e-07	-0.515586	0.0145734	-0.683848	0.000652391	-0.466855	0.0897813	-1.09374	1.21697e-08	-0.302219	0.667268		-1.20541	2.39843e-12	-5.06407	6.79408e-148
AHR	-0.260676	0.560959		0.29728	0.638367	1.04773	8.07226e-05	1.41336	4.21349e-08	0.262701	0.842857	0.542718	0.138568	0.185804	1		3.02837	3.90177e-34	-1.41133	2.73575e-08
AHRR	0.0969812	1		1.1455	7.97129e-09	-0.0543156	1	0.31211	0.270414	-0.343802	0.41605	0.531362	0.0326346	0.639228	0.0220913		-0.255922	0.349737	-3.05226	4.54352e-43
AHSA2	0.0749992	1		-0.0215213	1	0.276308	0.724272	0.223871	0.870754	0.0230164	1	-0.266225	0.829792	-0.878558	0.148462		0.0144215	1	0.297728	0.540109
AHSG	0.837139	0.987364		-2.88401	0.542238	0.176764	1	-2.88401	0.463256	-2.88401	0.785654	-2.88401	0.556202	-0.874513	1		-3.00681	0.265283	-1.03427	0.839889
AHSP	0	1		0	1	2.22585	0.711971	0	1	0	1	2.37455	0.76561	0	1		0	1	0	1
AICDA	0.229264	1		0.870634	0.679437	-0.200065	1	0.129015	1	-1.21641	0.803717	-0.393593	1	0.0335231	1		0.844202	0.390298	0.522794	0.701503
AIF1	0	1		0	1	0	1	0	1	0	1	0	1	0	1		0	1	0	1
AIF1L	-0.0708005	1		-0.941475	0.000184508	-2.65853	4.69464e-31	-2.23516	1.27012e-22	-0.831604	0.00307021	-0.662819	0.0192141	-0.54385	0.220041		-0.0240795	1	2.75788	1.93275e-27
AIFM1	-0.00624301	1		0.314198	0.276918	0.331417	0.154544	0.170511	0.662136	0.217242	0.736783	0.262256	0.409314	0.108572	1		0.751209	3.46719e-06	0.812691	3.85062e-07
AIFM2	0.35935	0.399546		0.871678	0.00492808	0.801744	0.00610392	0.454235	0.222197	0.510135	0.311535	0.359029	0.506025	0.405819	0.733858		3.47144	2.502e-53	-2.73288	4.31087e-24
AIFM3	1.27637	0.248288		0.815169	0.766777	-1.76139	0.215074	-1.9325	0.183882	-0.269705	1	-3.7024	0.0256819	-0.494245	1		-1.33667	0.272419	-1.96458	0.0845873
AIG1	0.0801784	1		-0.575143	0.0191737	0.529333	0.0177538	0.33582	0.218221	0.248309	0.710756	-0.878219	5.89081e-05	-0.276068	0.806725		-0.761962	5.45376e-05	-1.09964	2.45138e-09
AIM1	-0.117979	0.725558		-0.774298	7.37522e-05	-0.544176	0.00627952	-0.300991	0.232607	0.163438	0.889634	0.0847889	1	-0.195428	0.937876		-0.803903	9.93251e-07	-1.71525	2.00115e-26
AIM1L	0	1		2.14645	0.836986	3.06601	0.495061	2.28952	0.716864	2.65611	0.842857	0	1	0	1		7.53336	3.51559e-07	1.97072	0.65403
AIM2	0	1		0	1	0	1	2.29432	0.716864	0	1	0	1	0	1		6.43924	0.000895007	0	1
AIP	0.536954	0.00342157		0.0980089	1	-0.407682	0.239811	-0.480979	0.137133	-0.0194675	1	-0.197295	0.817474	-0.0752158	1		-1.19429	7.37926e-06	-0.75943	0.00599628
AIPL1	0.569516	0.622369		0.447204	0.965405	0.423216	0.913739	0.400428	0.957004	-1.10662	0.710486	-0.177374	1	0.138487	1		0.873656	0.251	1.10358	0.104111
AIRE	1.60607	0.622539		4.26984	0.330521	3.58007	0.397806	4.54675	0.185465	4.12573	0.508643	4.47286	0.271893	3.73051	0.787698		3.73423	0.249504	0	1
AIRN	0	1		0	1	0	1	0	1	0	1	0	1	0	1		0	1	0	1
AJAP1	-0.776622	0.55979		-2.94916	0.255962	-5.10841	0.0317465	-2.79594	0.216636	-5.10841	0.162795	-5.10841	0.067268	-0.290693	1		-5.24471	0.00876341	-5.24471	0.00730441
AJUBA	-0.122052	0.964461		0.11157	1	1.6901	6.76443e-10	0.703218	0.0299398	0.590147	0.193087	0.210103	0.843303	0.116879	1		0.340307	0.294249	-1.02799	6.59498e-05
AK1	0.195257	0.426889		0.201265	0.772952	-0.0914828	1	-0.28993	0.385671	-0.0685577	1	-0.7405	0.00257681	0.0313049	1		-0.761329	0.000571697	-0.125514	0.803546
AK2	0.0233036	1		0.215838	0.684125	0.303502	0.313824	0.378579	0.160299	0.153195	1	0.16228	0.815461	0.0808653	1		1.21409	4.13484e-10	-0.183412	0.538315
AK3	0.272622	0.300106		0.205798	0.602122	0.589413	0.0012631	0.557794	0.00308539	0.19425	0.785654	-0.0998368	1	-0.0679743	1		-1.36898	2.18628e-17	-0.6243	0.000168807
AK4	1.33271	0.00320281		1.58934	6.0082e-06	1.72564	2.32262e-07	2.81834	9.89835e-18	-1.24578	0.00585733	-0.543247	0.351695	1.12496	0.0147347		5.14931	2.64377e-67	1.12951	7.07698e-05
AK5	-0.19896	0.598051		-1.44682	1.43526e-08	0.917513	0.000374738	0.536603	0.0790331	0.140586	1	1.03237	0.000124112	-0.262639	0.941129		0.0643231	1	-9.6741	5.42076e-125
AK6	-0.200687	0.622539		0.233896	0.609507	0.125239	0.883178	0.157357	0.753859	0.177172	0.903788	0.293678	0.40294	0.170036	1		0.762332	2.18339e-05	0.475305	0.012206
AK7	-0.625224	0.650949		-1.42463	0.612763	-5.55193	0.00838399	-1.87835	0.336249	-0.287103	1	1.62547	0.357323	-0.752093	1		-2.84051	0.0239643	5.25939	4.16578e-13
AK8	-0.340144	0.970136		0.858714	0.802211	-0.764397	0.859126	-1.65474	0.453579	-1.20049	0.890485	1.10103	0.56826	0.789777	1		-2.03987	0.166281	2.32373	0.00225679
AK9	-0.119581	1		0.193766	0.941584	-0.296269	0.623234	0.127151	1	-0.598011	0.29669	0.583883	0.158708	0.177593	1		-1.89267	2.50004e-10	0.053072	1
AKAP1	-0.294335	0.173632		-0.220861	0.542238	0.189427	0.536039	0.14278	0.721834	0.231646	0.637877	0.187659	0.629503	0.0852563	1		0.762777	6.15088e-07	1.72295	2.82743e-31
AKAP10	-0.0336323	1		0.00541309	1	0.202159	0.591646	0.0401256	1	0.0392082	1	0.000557664	1	-0.0659152	1		-0.168859	0.545094	-0.515956	0.00694673
AKAP11	0.0453907	1		-0.252901	0.566244	0.217616	0.560826	0.152075	0.793515	0.0938459	1	0.201985	0.710538	-0.00526396	1		0.126584	0.718151	-0.301861	0.178397
AKAP12	0.279168	0.564045		0.953498	1.7152e-05	0.785111	0.000331365	1.53158	7.65278e-14	0.233672	0.785654	0.0261866	1	0.754427	0.00706922		-1.91658	1.15694e-16	-2.10246	9.7702e-20
AKAP13	-0.202481	0.414687		-0.599242	0.00406306	-0.344326	0.135752	-0.275781	0.290154	-0.0980264	1	-0.418207	0.0825128	-0.138132	1		-1.02166	2.30721e-10	-0.504388	0.00291257
AKAP14	-1.69073	0.626264		0	1	0	1	0	1	0	1	2.37455	0.76561	0	1		0	1	1.97236	0.65403
AKAP17A	0	1		0	1	0	1	0	1	0	1	0	1	0	1		0	1	0	1
AKAP2	-0.749003	0.151256		-1.56324	0.0226101	1.22453	0.0257965	0.287402	0.940595	-0.414167	0.99667	-0.270158	1	-0.541391	0.941129		0.385027	0.58268	-1.92152	0.000170283
AKAP3	0.0979635	1		-0.144479	1	-1.57084	0.0157986	-1.40047	0.0387932	-0.30685	1	0.676419	0.518276	-0.459393	1		-2.52897	1.07272e-05	1.27145	0.0116659
AKAP4	0	1		0	1	0	1	0	1	0	1	0	1	0	1		0	1	0	1
AKAP5	-0.480437	0.292094		0.103647	1	0.0585476	1	0.204896	0.886814	0.164173	1	0.0113949	1	-0.0612594	1		-0.737234	0.0384789	-1.50492	5.98607e-06
AKAP6	0.0525427	1		-1.84338	1.12299e-15	-3.81761	1.6488e-54	-4.66457	3.91738e-71	-1.02439	0.00010478	-1.08836	9.18079e-06	-0.810949	0.00881327		-3.6279	3.38588e-53	-0.00560913	1
AKAP7	-0.044832	1		-0.0655833	1	0.283892	0.589907	-0.272234	0.647918	-0.111487	1	0.225345	0.800506	-0.0111888	1		-0.114121	0.913873	-0.910166	0.000642969
AKAP8	-0.122521	0.786391		0.0142668	1	0.063027	1	0.157359	0.716864	-0.0506587	1	0.234088	0.510453	0.180614	0.96276		0.362324	0.0383339	0.755116	1.52724e-06
AKAP8L	0.00263641	1		0.143095	0.853273	0.057495	1	0.141351	0.777854	-0.329608	0.364766	0.322174	0.269521	-0.0238667	1		-0.276583	0.168601	0.423937	0.0179692
AKAP9	0.754081	0.0148527		0.412794	0.541154	0.703838	0.0669087	1.14285	0.000820654	0.0884095	1	0.469537	0.403493	0.295709	1		0.645855	0.0691671	-0.493448	0.194172
AKIP1	0.230919	0.345558		0.190478	0.738634	1.14636	8.82549e-10	0.431131	0.0664458	0.21882	0.785654	-0.319731	0.308752	0.0856765	1		-0.360703	0.070521	-1.19651	7.19847e-12
AKIRIN1	-0.282654	0.124984		0.0509545	1	-0.0212111	1	-0.153152	0.687385	-0.281234	0.417074	-0.11542	0.897411	0.027268	1		0.447193	0.00434227	-0.475126	0.00220642
AKIRIN2	-0.281675	0.124443		-0.221808	0.528841	-0.308788	0.163521	0.116833	0.839582	-0.0729452	1	-0.112112	0.922156	-0.0757483	1		-0.436728	0.00763294	-0.186559	0.359908
AKNA	-0.049991	1		-1.83305	1.05894e-09	-1.06378	0.000495145	-0.799521	0.015431	-0.230588	0.977731	1.49802	2.86698e-07	-0.531454	0.502591		0.877213	0.000511225	1.94742	5.54182e-16
AKNAD1	0.859629	0.139585		0.135034	1	-0.251324	1	0.503578	0.685792	-1.25642	0.209533	0.559201	0.67865	-0.143694	1		-0.41668	0.63614	-1.73498	0.00216812
AKR1A1	0.231962	0.425071		-0.1825	0.864935	-0.40871	0.210684	-0.866511	0.000768917	-0.173745	1	-0.108484	1	-0.220804	1		-0.576371	0.0274301	-0.735612	0.00319003
AKR1B10	-0.000222195	1		-0.655068	0.816138	-0.345855	1	-0.802368	0.566591	-0.908989	0.785654	-1.10009	0.441624	-0.377516	1		4.23796	2.19157e-15	-1.50033	0.0403984
AKR1B15	0.0360511	1		0	1	0	1	0	1	2.68389	0.842857	2.32952	0.76561	3.33133	0.810656		7.38017	5.37262e-06	2.77299	0.443702
AKR1C1	0.805152	0.534314		-1.50336	0.595886	-3.08567	0.102076	-1.03689	0.716864	0.195704	1	0.732632	0.916478	0.867864	1		2.25029	0.0185338	-3.47791	0.0168917
AKR1C2	0	1		0	1	2.23438	0.716958	2.21681	0.729087	0	1	4.25887	0.317736	0	1		8.2547	1.41992e-08	0	1
AKR1C3	-0.225364	1		0.567092	1	-2.90249	0.453324	-2.90249	0.463256	-2.90249	0.785654	-0.535723	1	0.428369	1		6.59056	5.91388e-18	4.20897	1.97933e-05
AKR1C4	0	1		0	1	0	1	0	1	0	1	0	1	0	1		0	1	0	1
AKR1C6P	2.48231	0.390867		0	1	3.59068	0.348047	3.07317	0.488755	3.55263	0.63069	0	1	2.81296	0.937876		3.35381	0.293235	3.28683	0.301899
AKR1D1	2.75536	0.0263737		-0.211338	1	0.0782481	1	-0.156589	1	0.147679	1	0.818897	0.76561	-0.484249	1		-0.0820735	1	0.521111	0.744586
AKR1E2	-0.0279863	1		0.500649	0.641856	0.623512	0.367134	0.918792	0.0984544	0.679074	0.548781	0.281717	0.972733	0.615467	0.804202		-7.91216	2.5309e-15	0.209483	0.862292
AKR7A2	0.156637	0.643462		0.243763	0.679845	-0.512232	0.0647605	-0.676279	0.0088885	-0.0858308	1	-0.607011	0.0373523	-0.1147	1		-0.274176	0.423964	-0.813115	0.0013411
AKR7A2P1	1.7255	0.622539		0	1	0	1	0	1	0	1	0	1	2.00028	1		0	1	0	1
AKR7A3	-0.624272	0.592862		-0.211777	1	0.098392	1	0.186993	1	0.452183	1	0.923062	0.622885	0.34708	1		0.186067	1	-0.804534	0.534828
AKR7L	0.911125	0.285567		-0.866321	0.767872	-3.03572	0.0147874	0.744236	0.716864	-1.42772	0.57756	-0.458703	1	0.622852	1		-0.887919	0.514113	1.14505	0.294179
AKT1	-0.0607172	1		-0.0839943	1	-0.165224	0.723351	-0.294431	0.335953	0.198691	0.842857	-0.333021	0.31384	-0.00291814	1		-0.079673	0.944761	-0.231564	0.36257
AKT1S1	0.378697	0.0601451		-0.267077	0.542238	-0.225114	0.556131	-0.0356468	1	-0.162061	0.999773	-0.269263	0.532943	-0.220806	0.94516		-0.506513	0.0154219	-0.791228	5.59638e-05
AKT3	-0.148315	0.794507		-0.121605	1	0.358046	0.19224	0.286389	0.36202	-0.0101764	1	0.0878914	1	-0.144055	1		-0.572707	0.00651899	-0.719605	0.000397357
ALAD	-0.0430241	1		-0.0638233	1	-0.320111	0.237994	0.0116353	1	-0.0661978	1	-0.35396	0.239529	-0.0186516	1		0.158718	0.575208	-0.168497	0.527777
ALAS1	0.0647061	1		0.169866	0.776624	0.184526	0.596127	-0.0399779	1	0.114119	1	-0.102562	1	0.0228892	1		0.809141	1.35411e-06	-0.0123184	1
ALAS2	0	1		0	1	0	1	0	1	0	1	0	1	0	1		0	1	0	1
ALB	0	1		0	1	0	1	3.0605	0.496955	0	1	2.37455	0.76561	0	1		3.3465	0.319893	0	1
ALCAM	-0.942274	0.0011615		0.350316	0.522966	3.0965	7.33138e-33	2.27752	1.00526e-18	1.53587	3.70896e-08	0.352737	0.500614	-0.286072	0.937876		3.63832	4.16925e-45	-0.948652	0.000261464
ALDH16A1	0.109144	0.869596		-0.2988	0.727343	-0.40394	0.387628	-0.877746	0.00892079	0.168136	1	-0.00559751	1	-0.0108829	1		-0.731156	0.0178099	-0.0802392	1
ALDH18A1	-0.299513	0.0947484		0.201969	0.579013	0.315567	0.137339	0.0850518	1	-0.0385566	1	0.26758	0.324107	0.225983	0.810656		0.183669	0.35156	1.09245	4.73214e-14
ALDH1A1	0.643851	0.730963		-2.95906	0.103849	-3.69296	0.0258183	-3.6186	0.0348644	-1.48093	0.729481	-1.09492	0.724543	-0.480465	1		3.75763	1.07801e-06	-6.04669	0.00010499
ALDH1A3	0.0373247	1		4.2138	0.300764	0	1	0	1	3.51807	0.647653	2.32147	0.76691	1.99914	1		14.5535	1.8585e-134	3.96406	0.142564
ALDH1L1	0	1		0	1	0	1	0	1	0	1	0	1	0	1		0	1	1.97008	0.65403
ALDH1L1-AS1	0	1		0	1	0	1	0	1	0	1	0	1	0	1		0	1	0	1
ALDH1L1-AS2	0	1		0	1	0	1	0	1	0	1	0	1	0	1		0	1	0	1
ALDH1L2	0.17296	1		0.000310116	1	1.58035	0.00159915	-0.31873	0.864861	-0.385134	0.988038	2.32316	3.18998e-06	-0.0502744	1		1.33797	0.00354217	-0.323632	0.678083
ALDH2	-0.109651	0.97984		0.329213	0.327637	0.268376	0.393844	-1.14052	3.3185e-08	-0.184282	0.88651	0.00223154	1	-0.341663	0.597016		0.880678	4.29673e-07	0.304731	0.138459
ALDH3A1	2.48231	0.390867		0	1	0	1	0	1	2.65411	0.842857	0	1	2.81305	0.937876		5.64552	0.00781329	0	1
ALDH3A2	-0.292546	0.155605		-0.11029	1	-0.441344	0.0660496	-0.445059	0.0683796	-0.0842307	1	-0.176785	0.76561	0.036597	1		0.818471	3.12251e-06	1.12842	4.74088e-11
ALDH3B2	0.837139	0.987364		-2.88559	0.542238	-0.65445	1	-2.88559	0.463256	0.66763	1	-2.88559	0.556202	-0.876833	1		-0.172391	1	-3.01102	0.245477
ALDH4A1	0.0765671	1		-0.0480931	1	0.311761	0.408129	-0.346804	0.325715	0.0604722	1	-0.794701	0.0037907	-0.381183	0.659754		-1.07002	6.02723e-06	-2.04264	2.45246e-18
ALDH5A1	-0.492832	0.143503		-0.482159	0.218516	-0.909186	0.000787454	-1.69342	5.37527e-11	-0.896804	0.00507451	-0.584892	0.0896927	-0.612419	0.201578		-5.34135	1.28563e-66	-1.48613	1.86372e-09
ALDH6A1	-0.431999	0.0539778		-0.0498683	1	-0.535755	0.00393099	-0.755583	1.9527e-05	-0.236812	0.620789	-0.258505	0.386259	-0.424154	0.171184		-1.19872	2.10849e-14	-0.109006	0.713521
ALDH7A1	-0.147366	0.639105		-0.0312828	1	-0.423958	0.0331326	-0.171854	0.619842	0.076508	1	-0.190419	0.613721	-0.238265	0.803615		1.28598	6.48048e-18	1.31974	6.72612e-19
ALDH8A1	2.88818	6.78755e-05		-0.300218	1	-0.447149	0.928742	-0.665824	0.716864	-0.0120959	1	0.0825606	1	0.572515	1		-1.05923	0.236866	-1.88068	0.0272148
ALDH9A1	-0.148325	0.622539		-0.295352	0.309806	-0.26007	0.313432	-0.5022	0.0109388	-0.0704112	1	-0.178768	0.684489	-0.204643	0.899628		-0.354688	0.0532457	0.381386	0.0325497
ALDOA	0.38136	0.0223196		0.142414	0.947629	0.093806	1	0.129978	0.918771	0.115554	1	-0.298862	0.460165	0.0207121	1		0.362453	0.167025	0.217232	0.494412
ALDOB	0	1		0	1	0	1	0	1	0	1	0	1	0	1		0	1	0	1
ALDOC	1.23763	9.66211e-10		-0.773617	0.260787	0.149113	1	-0.406508	0.664383	-0.0409149	1	-1.0386	0.0680511	-0.136518	1		-1.19537	0.00596765	0.418033	0.46469
ALG1	0.0582234	1		0.089569	1	0.0826067	1	-0.0455069	1	0.107365	1	0.136052	0.907147	0.181461	1		0.326801	0.143232	0.619741	0.00143433
ALG10	-0.844287	0.0612997		0.0523767	1	0.40445	0.657365	0.471039	0.534361	0.677791	0.484342	0.164566	1	-0.149471	1		0.500791	0.313611	1.40183	0.000258881
ALG10B	-0.737211	0.0326656		0.369485	0.555895	1.0173	0.000911186	0.742581	0.0303855	0.997744	0.00628608	1.03804	0.00173026	0.225328	1		0.951278	0.00453837	1.51291	1.74083e-06
ALG11	-0.279886	0.626264		-0.0259225	1	0.386086	0.496608	0.186313	0.963728	0.0892722	1	-0.177897	1	0.00487505	1		0.546517	0.10917	-0.347442	0.394943
ALG12	0.108082	0.861675		-0.151354	0.875112	-0.00341734	1	-0.443047	0.0782812	-0.361592	0.363768	0.145426	0.877515	-0.196196	0.999058		-1.1738	1.6551e-10	-0.402179	0.0484422
ALG13	-0.133985	0.772887		0.0417163	1	0.463473	0.0496339	0.442463	0.0712314	0.110839	1	0.325876	0.318779	0.155964	1		0.603987	0.00135334	0.706678	0.000121059
ALG14	-0.0203427	1		0.132468	1	0.1606	0.974969	-0.192608	0.89469	-0.0555866	1	0.165607	1	0.256489	1		-0.0371345	1	-1.19655	4.63657e-05
ALG1L	0.110694	1		4.62189	0.155416	3.06302	0.491908	0	1	3.55219	0.628004	3.22601	0.556202	4.65041	0.348776		2.83862	0.434022	5.05231	0.0253614
ALG1L2	0.0360755	1		0	1	3.97724	0.240975	0	1	2.68117	0.842857	3.17105	0.556202	2.81297	0.937876		2.0266	0.63614	7.78079	1.63125e-08
ALG1L9P	0.297525	0.962899		-0.808536	0.705701	-1.02667	0.434509	-1.32547	0.246095	-0.468635	1	-0.579874	0.862468	-0.897493	0.915134		-1.20777	0.159552	1.23306	0.0961867
ALG2	-0.302096	0.199241		0.346459	0.195802	0.846522	1.67012e-06	0.604465	0.00159622	0.336604	0.308456	0.866467	2.85982e-06	0.174655	0.98939		0.976958	5.25487e-10	1.01248	9.30098e-11
ALG3	0.128356	0.838849		0.155774	0.96823	-0.124632	0.996119	0.199176	0.735603	-0.301235	0.732635	0.0361921	1	-0.0246042	1		1.21691	1.66512e-07	1.15	7.29674e-07
ALG6	-0.49607	0.0644669		0.339549	0.495564	0.227846	0.687702	0.39628	0.259111	0.424089	0.419102	0.613601	0.055466	0.14754	1		1.06867	1.19168e-06	0.670312	0.00372463
ALG8	-0.434894	0.057098		0.221199	0.63891	0.00114708	1	0.16487	0.716864	-0.0223809	1	0.218811	0.601008	0.330069	0.592127		0.385049	0.0432591	0.855509	4.71296e-07
ALG9	-0.311462	0.130976		0.0957888	1	-0.0261603	1	-0.0971916	1	0.112818	1	-0.353746	0.215984	0.052669	1		-0.374718	0.0459117	-0.293943	0.135071
ALK	-0.752062	0.00043575		-2.42728	5.78828e-41	-2.29667	1.2875e-37	-2.15873	1.68704e-33	-0.71456	0.000973088	-1.6286	1.93861e-19	-0.535125	0.0585636		-12.3046	6.51211e-281	-2.43103	3.52796e-46
ALKBH1	-0.215225	0.622539		0.162993	0.888865	0.301859	0.388252	0.210504	0.67249	-0.0557349	1	0.119205	1	0.0214201	1		0.333203	0.16231	0.749642	0.000191306
ALKBH2	0.028002	1		0.0660929	1	0.17046	0.823737	-8.28864e-05	1	-0.336238	0.634552	0.0602321	1	0.111592	1		0.0557815	1	1.84447	1.09568e-16
ALKBH3	0.249587	0.622539		-0.174896	0.951648	-0.204697	0.76524	-0.0951971	1	-0.430229	0.485182	-0.138237	1	-0.119024	1		0.478513	0.0997789	-0.692981	0.0108952
ALKBH3-AS1	0	1		0	1	0	1	0	1	0	1	0	1	0	1		0	1	0	1
ALKBH4	0.101997	0.942725		-0.0308166	1	-0.502529	0.0439544	-0.590983	0.0145879	-0.189543	0.898318	-0.464048	0.11295	-0.0929338	1		0.144294	0.709962	-0.0298859	1
ALKBH6	0.539033	0.0231244		0.261707	0.622975	0.0164994	1	-0.125254	0.967138	0.0542561	1	-0.11051	1	-0.107867	1		0.16497	0.63614	-0.944299	5.42983e-06
ALKBH7	0.491973	0.0505245		0.0474896	1	-0.475676	0.195116	-0.995604	0.000684439	-0.179492	1	-0.462977	0.291799	0.0185653	1		-1.26128	4.20598e-05	-0.675328	0.0409073
ALKBH8	0.590444	0.0923268		-0.437474	0.271861	-0.502254	0.104176	0.132039	0.978345	-0.272008	0.787899	0.330949	0.480343	0.285523	0.897398		-0.590582	0.0146532	-0.176826	0.653593
ALLC	0	1		0	1	0	1	0	1	0	1	2.37455	0.76561	0	1		0	1	2.77232	0.443702
ALMS1	-0.354687	0.195101		-0.407475	0.152047	-0.113823	0.93014	0.0960193	1	0.0843034	1	0.198033	0.692368	0.0321299	1		-0.271372	0.287588	0.489036	0.0225121
ALMS1-IT1	0.243803	1		1.92735	0.419936	1.59299	0.479091	2.55101	0.109698	-3.79522	0.518456	1.75042	0.50108	1.42608	0.937876		1.96844	0.182635	1.24038	0.508679
ALMS1P	0.70218	0.942182		3.43202	0.518594	3.98778	0.260306	4.27155	0.200969	2.65088	0.843916	4.92624	0.133881	5.34099	0.20196		5.12439	0.0383637	5.16658	0.0336374
ALOX12	3.05194	0.237856		-3.77533	0.276403	-3.77533	0.205007	-3.77533	0.216159	-3.77533	0.518456	-3.77533	0.305548	-1.76583	0.968247		-0.557186	0.971134	-3.91027	0.0765099
ALOX12B	4.11215	0.0368775		1.67045	0.497927	-0.7327	1	-3.7947	0.207627	-1.13692	1	-1.46311	0.789601	0.20361	1		-1.89933	0.390033	4.18261	1.79923e-06
ALOX12P2	0	1		2.11899	0.836986	3.97724	0.242168	2.24392	0.716864	2.65799	0.842857	0	1	0	1		6.84329	9.27976e-06	0	1
ALOX15	3.65857	0.0947484		-2.90557	0.542238	0.160449	1	-2.90557	0.463256	-0.219138	1	0.34281	1	0.808307	1		-3.02704	0.261507	-1.05695	0.829396
ALOX15B	0	1		0	1	0	1	0	1	0	1	0	1	0	1		0	1	4.77206	0.0502927
ALOX15P1	0	1		0	1	0	1	0	1	0	1	2.37455	0.76561	0	1		2.02525	0.63614	0	1
ALOX5	2.15537	0.0232832		-4.64588	2.60822e-11	0.106327	1	0.0676238	1	-0.298669	1	-3.96842	5.5026e-09	-2.30194	0.000615786		-8.95586	4.33209e-19	-3.90747	3.32546e-11
ALOX5AP	1.6675	0.573952		-0.799137	1	1.05684	0.902774	1.83993	0.521928	0.645258	1	-0.525898	1	0.404077	1		1.46873	0.579847	-1.06678	0.843594
ALOXE3	1.43738	0.544552		0.104415	1	3.03201	0.0779636	2.04534	0.400285	1.88435	0.76882	-2.88444	0.556202	1.11877	1		2.34085	0.178894	1.59915	0.454303
ALPI	0	1		0	1	0	1	0	1	0	1	0	1	0	1		0	1	0	1
ALPK1	2.14281	0.160632		1.9174	0.282007	1.70419	0.304157	-0.149536	1	1.47184	0.741724	1.08018	0.76561	0.858904	1		7.48231	8.32885e-36	1.96842	0.0750118
ALPK2	-0.172245	0.626264		-1.46521	3.57187e-15	0.819619	1.68192e-05	0.254258	0.389463	-0.4145	0.171566	-0.0663787	1	0.0130632	1		1.54579	1.89464e-20	-1.19206	1.49982e-12
ALPK3	1.41838	0.0161192		1.60659	6.48225e-05	-0.131541	1	1.16831	0.00551358	1.12776	0.029121	0.0944019	1	1.27207	0.0141162		-1.17968	0.00447504	-3.29627	1.26809e-12
ALPP	-0.121031	1		0.218002	1	0.751887	0.78958	0.781643	0.77504	0.523563	1	-0.0584297	1	0.0806492	1		5.02136	1.44919e-10	0.864624	0.558742
ALPPL2	0	1		0	1	0	1	0	1	0	1	0	1	0	1		2.84261	0.434709	0	1
ALS2	-0.381059	0.0709535		-0.477181	0.0440415	0.368129	0.108436	0.00347523	1	-0.0416321	1	-0.0774148	1	-0.144387	1		-0.607387	0.000341195	-0.716689	1.59864e-05
ALS2CL	0	1		2.95746	0.63891	5.09419	0.0447445	3.59026	0.346161	2.65911	0.842857	2.33342	0.76561	0	1		5.95739	0.00819124	3.95835	0.182502
ALS2CR11	1.828	0.54313		0	1	2.22341	0.717649	0	1	0	1	0	1	3.98148	0.715767		2.83012	0.460808	1.97398	0.662554
ALS2CR12	0.680148	0.569106		1.2103	0.38548	0.408568	1	1.41914	0.169688	-0.00405565	1	0.0749937	1	0.808329	0.962126		-0.374476	0.891851	-3.24947	0.00353128
ALX1	0	1		0	1	0	1	2.29432	0.716864	0	1	0	1	0	1		2.02954	0.63614	0	1
ALX3	1.7255	0.622539		3.79517	0.427356	2.22439	0.713844	3.04185	0.513931	0	1	0	1	1.99799	1		4.03278	0.157274	3.66495	0.225599
ALX4	0	1		0	1	0	1	0	1	0	1	0	1	0	1		6.95988	6.53716e-05	1.97206	0.65403
ALYREF	-0.294854	0.268207		0.586986	0.03068	0.273526	0.448752	0.377535	0.199536	0.419412	0.278031	0.278628	0.530059	0.429953	0.416466		0.837464	7.74624e-05	0.778793	0.000240266
AMACR	0.0249779	1		-0.0157371	1	-0.432631	0.770458	-0.956949	0.239188	-0.110492	1	-0.997776	0.293559	-0.361195	1		0.00311846	1	-0.551136	0.441556
AMBN	0	1		0	1	0	1	0	1	0	1	0	1	0	1		0	1	0	1
AMBP	-1.8678	0.475651		2.09732	0.847336	4.26366	0.243391	0	1	4.70905	0.339549	3.78588	0.451589	2.01514	1		6.88733	0.000389823	5.89107	0.00641237
AMD1	0.294839	0.59954		0.304543	0.35311	0.691491	0.000471728	0.56906	0.00680017	0.298983	0.4872	0.749206	0.000323164	0.487853	0.138705		0.367069	0.0662765	1.26653	2.80685e-13
AMDHD1	1.67432	0.546776		0.554631	1	-0.658079	1	-0.646233	1	-2.8839	0.785654	-2.8839	0.556202	0.440185	1		4.35283	0.000251361	3.76349	0.00267317
AMDHD2	0.029303	1		-0.0696138	1	-0.264945	0.658616	-0.50848	0.174066	0.027794	1	-0.145779	1	-0.211348	1		0.0539581	1	-0.024546	1
AMELX	1.73255	0.622539		0	1	0	1	0	1	0	1	0	1	2.0095	1		0	1	0	1
AMELY	0	1		0	1	0	1	0	1	0	1	0	1	0	1		0	1	0	1
AMER1	-0.77606	0.00655551		0.0228089	1	-0.00495516	1	-0.165204	0.96644	-0.528912	0.402854	0.407725	0.463272	0.169174	1		2.1549	9.94133e-20	3.0694	5.32993e-38
AMER2	0.979154	0.726172		-1.66068	0.771645	0.195357	1	-1.53659	0.716864	-3.77799	0.515026	-0.0227845	1	-0.0650025	1		0.117317	1	0.294586	1
AMER3	2.15777	0.30863		4.1735	0.273118	4.53391	0.113993	4.02574	0.228278	4.10472	0.433724	4.46464	0.194025	4.25432	0.516886		5.55968	0.00516367	4.60692	0.053276
AMFR	-0.183669	0.405024		0.116482	1	0.0458626	1	-0.256968	0.444627	0.0834813	1	-0.23082	0.589437	0.104534	1		-0.734661	0.000103459	0.164756	0.57429
AMH	0.15329	1		0.789765	0.848053	0.712832	0.82425	1.14611	0.507263	0.957658	0.866742	1.32395	0.509892	1.21823	0.852745		5.06057	3.48293e-17	7.51089	1.81981e-35
AMHR2	0	1		3.46744	0.50259	0	1	2.29432	0.716864	0	1	0	1	0	1		0	1	1.9703	0.65403
AMICA1	0	1		0	1	0	1	0	1	0	1	0	1	0	1		0	1	0	1
AMIGO2	-0.444902	0.0900857		-0.0668734	1	1.81647	1.06102e-06	2.04995	3.78321e-08	0.00441379	1	1.8668	1.57908e-06	0.059012	1		1.01328	0.00372831	1.66346	6.66449e-07
AMIGO3	0.119474	1		-0.182622	0.867766	-0.979874	0.000107818	-1.2771	2.72547e-07	-0.0389868	1	-0.580786	0.0712153	-0.219251	1		-0.513775	0.0534108	-1.79293	7.4204e-14
AMMECR1	-0.209603	0.626264		0.223066	0.790382	1.1622	9.5339e-07	1.12923	2.68951e-06	0.772103	0.0118477	0.635092	0.0357635	-0.0787977	1		3.00694	7.4938e-49	1.24276	1.46751e-09
AMMECR1L	-0.382043	0.0283104		-0.0183291	1	0.273603	0.27304	0.110785	0.89393	0.0523555	1	-0.091496	1	-0.0545153	1		-0.130982	0.624201	-0.0588043	0.995612
AMN	0	1		2.95875	0.63891	0	1	0	1	0	1	3.24898	0.556202	0	1		5.46106	0.00696514	6.21015	0.000330358
AMN1	0.418942	0.307426		0.0687987	1	0.237692	0.662168	0.537302	0.0836755	0.0564841	1	0.105483	1	0.241909	0.99868		-0.619305	0.0151464	-0.271836	0.388311
AMOT	-0.309827	0.402429		-0.225107	0.806511	1.35884	3.70959e-08	0.647878	0.0249059	0.0353649	1	-0.154107	0.962717	0.130745	1		0.029933	1	-3.018	1.27374e-37
AMOTL1	-0.250122	0.173955		-0.447758	0.141397	-0.534012	0.0290363	-0.181818	0.716864	0.233054	0.785654	-0.521542	0.0590714	0.0444745	1		0.316163	0.178558	-1.13866	3.93527e-09
AMOTL2	-0.357923	0.0728698		-0.377063	0.22168	1.43204	1.17067e-13	0.0289894	1	-0.102904	1	-0.0956572	1	-0.0595223	1		0.846008	3.99474e-06	-3.1819	2.93021e-63
AMPD1	0	1		0	1	0	1	2.23792	0.716864	0	1	0	1	0	1		0	1	1.97008	0.65403
AMPD2	0.212341	0.390184		-0.284647	0.351912	-0.115312	0.862303	-0.237057	0.396795	-0.233824	0.646612	-0.205144	0.576748	-0.146547	1		0.593612	0.000289892	-0.215087	0.290502
AMPD3	0.282433	1		-0.799533	1	-4.33497	0.103387	-2.10271	0.463256	-0.252093	1	-0.666513	1	-0.316591	1		8.19833	2.68916e-55	1.01009	0.440179
AMPH	-0.437751	0.891462		0.0912121	1	-2.288	0.0851042	-1.87987	0.173963	0.00490854	1	-0.440631	1	-1.62071	0.616738		4.60209	7.32325e-13	-2.73002	0.010672
AMT	0.304671	0.946456		1.03376	0.204573	1.2116	0.0590789	1.27653	0.0462252	0.0168342	1	0.135354	1	-0.0811922	1		-2.39903	0.00012118	-0.303696	0.826072
AMTN	0	1		0	1	0	1	0	1	0	1	0	1	0	1		0	1	0	1
AMY1A	0	1		0	1	0	1	0	1	0	1	0	1	0	1		0	1	0	1
AMY1B	0	1		0	1	0	1	0	1	0	1	0	1	0	1		0	1	0	1
AMY1C	0	1		0	1	0	1	0	1	0	1	0	1	0	1		0	1	0	1
AMY2A	0	1		0	1	0	1	0	1	0	1	0	1	0	1		0	1	0	1
AMY2B	0.314583	0.816386		0.167446	1	0.079494	1	0.194195	1	-0.528252	0.938575	-0.506131	0.790948	-0.575911	1		-2.00039	0.00213158	-3.67984	2.7409e-07
AMZ2	0.136763	0.626264		0.286249	0.572227	0.358047	0.286403	0.481231	0.100782	0.155435	1	0.0774383	1	0.0368756	1		-0.450067	0.065835	0.338911	0.194939
AMZ2P1	0.253489	0.596453		-0.656907	0.0970732	-0.789608	0.0153434	-1.09415	0.000438395	-0.582508	0.253113	-0.0193355	1	-0.08785	1		-1.95605	9.21419e-13	0.210224	0.642211
ANAPC1	-0.582443	0.000902211		0.11302	0.947884	0.481587	0.011143	0.409573	0.0444532	0.307854	0.352139	0.480588	0.02252	0.300365	0.557555		0.80689	1.29802e-07	1.01121	1.74453e-11
ANAPC10	0.178651	0.705573		-0.0124557	1	0.213477	0.800827	0.401066	0.385383	0.0584769	1	0.310101	0.661091	0.0785437	1		-0.195332	0.699655	-0.105365	0.993137
ANAPC11	0.179215	0.646311		0.487043	0.202728	0.0234266	1	-0.474888	0.151692	0.0930204	1	-0.224672	0.76561	0.412367	0.641223		-0.793163	0.00322315	-0.935294	0.000368088
ANAPC13	0.370449	0.0896546		0.0247327	1	0.391282	0.0438047	0.184209	0.532902	-0.222488	0.64242	0.00585974	1	0.208761	0.830406		0.407713	0.0117283	0.436856	0.00590579
ANAPC15	0.233248	0.35134		-0.202379	0.914542	-0.140487	1	-0.0218676	1	0.0566469	1	-0.274618	0.745072	-0.0172133	1		-0.833814	0.00696209	-1.15408	0.000100217
ANAPC16	0.124957	0.705036		0.240901	0.483437	0.226875	0.414788	0.0629161	1	0.100433	1	0.3801	0.108701	0.209314	0.868934		-0.930632	2.28859e-09	-0.162345	0.462709
ANAPC1P1	0.708516	0.919009		-0.49715	1	-1.27073	0.711971	0.489174	1	-1.65112	0.842857	-0.578805	1	-0.346357	1		-1.62976	0.400006	-0.262102	1
ANAPC2	-0.00743284	1		0.179952	0.83705	-0.222992	0.629773	-0.353304	0.276874	0.180482	0.979227	-0.381101	0.299423	0.105981	1		0.448091	0.0526927	0.023048	1
ANAPC5	-0.0171466	1		0.255851	0.487408	-0.120573	0.862358	-0.180704	0.639174	0.0762391	1	-0.24333	0.50874	0.0543881	1		0.499294	0.0062349	0.516228	0.00421346
ANAPC7	-0.292753	0.167649		0.365008	0.141255	0.138708	0.734057	0.205712	0.486535	0.0562313	1	0.138139	0.814693	0.203343	0.898744		0.313923	0.0787342	0.645623	4.30708e-05
ANGEL1	0.158674	0.842088		-0.46832	0.271861	-0.547205	0.0949659	-0.903319	0.00174823	-0.573348	0.18828	-0.449543	0.290877	-0.291807	0.937876		-0.494734	0.0647415	2.05242	8.47645e-19
ANGEL2	-0.212301	0.516925		-0.101353	1	0.0188431	1	-0.194652	0.651914	0.155434	1	0.0467123	1	-0.10163	1		-0.394034	0.0563644	0.430808	0.030028
ANGPT1	2.5208	0.390577		1.27774	0.903406	-2.87598	0.470412	1.62599	0.699847	-0.174544	1	-0.565058	1	-0.879181	1		8.3437	6.85902e-31	3.90318	0.000200849
ANGPT2	2.1074	0.0289796		0.467409	1	0.405586	1	0.20036	1	0.59168	1	0.75219	0.76561	0.306734	1		2.77778	4.62591e-05	1.93253	0.00994081
ANGPT4	0	1		0	1	0	1	0	1	0	1	0	1	0	1		0	1	1.97008	0.65403
ANGPTL1	2.72883	0.000387947		0.891994	0.641856	-2.95839	0.0257973	-2.43266	0.0686996	-0.743844	0.998102	-0.34362	1	0.859437	0.937876		1.97929	0.00300029	3.01394	8.4862e-07
ANGPTL2	0.402369	0.35595		-1.32885	2.9966e-05	-0.450931	0.286616	-0.13252	1	0.0270918	1	-0.407082	0.4612	0.132886	1		-0.917238	0.00165146	1.73765	1.80862e-10
ANGPTL3	0	1		0	1	0	1	0	1	0	1	0	1	0	1		0	1	0	1
ANGPTL4	3.22337	0.0221407		1.61864	0.51755	4.38054	2.05104e-05	3.93596	0.000302081	0.692355	1	-0.0876464	1	2.30033	0.392923		7.60102	3.5193e-28	3.49374	7.84583e-05
ANGPTL5	0	1		0	1	0	1	0	1	0	1	0	1	0	1		3.35663	0.302806	0	1
ANGPTL6	0.697032	0.784173		-0.478122	1	-1.70394	0.318901	-5.29248	0.0095688	-0.80194	1	-0.223975	1	-1.03821	0.968247		0.298387	0.975115	-0.153721	1
ANGPTL7	1.77294	0.622539		-2.88401	0.542238	-2.88401	0.453324	-2.88401	0.463256	-2.88401	0.785654	-2.88401	0.556202	-2.88401	0.810656		-3.00826	0.262884	-3.00826	0.247243
ANHX	0	1		0	1	0	1	0	1	0	1	0	1	0	1		0	1	0	1
ANK1	-0.395369	0.0296455		-1.46	1.26593e-19	-0.205965	0.453324	-0.0991877	0.921029	-0.154255	0.859434	-0.347761	0.134134	-0.215587	0.810656		-0.339313	0.0400637	-1.37501	5.32684e-21
ANK2	-0.518141	0.0194692		-1.31417	2.69206e-10	-2.27229	6.3471e-29	-2.0878	1.52061e-24	-0.763808	0.00219877	0.0765298	1	-0.483212	0.224002		-0.4757	0.036758	0.408758	0.0778023
ANK3	0.144367	0.739031		0.404669	0.148177	0.180434	0.676915	0.495411	0.0288405	0.0387362	1	-0.134463	0.900313	0.201006	0.952955		-5.39543	5.03734e-123	-8.071	4.75972e-174
ANKAR	0.803156	0.494249		-0.171788	1	0.242363	1	-0.503497	0.876826	-0.881674	0.804653	0.18662	1	-0.144575	1		0.362646	0.816497	-0.363343	0.836052
ANKDD1A	0.0801173	1		0.053733	1	-0.241341	1	-1.06514	0.461964	0.198307	1	0.703324	0.73559	1.14408	0.640908		-1.45135	0.10381	1.18961	0.0798292
ANKEF1	0.493585	0.407197		0.977466	0.018799	1.03612	0.0051886	0.7557	0.073999	0.824848	0.114634	0.895926	0.03902	0.741337	0.306298		2.32261	2.89121e-15	0.991768	0.00159017
ANKFN1	0	1		0	1	0	1	0	1	0	1	0	1	0	1		0	1	0	1
ANKFY1	-0.410938	0.0210722		-0.494101	0.0315914	-0.0753362	1	-0.291438	0.258862	-0.0975566	1	-0.138641	0.844016	-0.185163	0.965032		0.257012	0.211106	-0.460072	0.00949656
ANKH	0.0766433	1		-1.37512	2.05505e-08	-0.911634	0.000247945	-0.535346	0.0651043	-0.612678	0.0768585	-1.20033	2.13763e-06	-0.0809727	1		-3.11711	1.40654e-42	1.23982	1.82199e-09
ANKHD1	-0.547868	0.394172		-0.685271	0.407074	-0.360304	0.732327	-0.553353	0.463745	0.270809	1	-0.493984	0.627653	-0.985728	0.31392		-0.539426	0.337505	0.552808	0.305526
ANKHD1-EIF4EBP3	-0.424913	0.776567		-1.66208	0.0250725	-1.04456	0.168217	-1.05939	0.171866	-0.422542	1	-1.1455	0.185111	-1.57815	0.1054		-0.871449	0.146873	-2.32439	3.80521e-05
ANKIB1	0.0121501	1		0.14654	0.836986	0.375218	0.0858477	0.50333	0.0121302	0.0661754	1	-0.0208075	1	0.0752903	1		0.65188	6.42128e-05	-0.0958114	0.797487
ANKK1	0.672839	0.954168		4.6053	0.165241	3.59407	0.346892	5.25843	0.0354699	4.75867	0.220289	4.44511	0.203684	4.00388	0.617604		5.96447	0.00172714	5.17059	0.0176375
ANKLE1	0.356663	0.614459		0.941212	0.0442174	0.38333	0.601436	-0.0641753	1	0.297277	1	0.558605	0.398572	0.389341	0.948433		1.74611	5.65068e-09	2.14426	1.77366e-13
ANKMY1	0.247068	0.622539		-0.61669	0.110848	-0.450147	0.24335	-0.530397	0.142966	-0.576619	0.237187	-0.154664	1	-0.255207	1		-0.734597	0.00762644	-0.00579684	1
ANKMY2	0.163728	0.714211		0.721574	0.000384733	0.803108	2.00639e-05	0.798181	2.92473e-05	0.251372	0.640833	0.510464	0.0276696	0.199619	0.937876		1.23074	1.53452e-13	-0.385687	0.0439863
ANKRA2	0.0965777	1		-0.105452	1	-0.293048	0.396432	-0.100646	1	-0.148122	1	-0.474466	0.121536	-0.191195	1		-0.989223	1.59543e-06	-0.635028	0.00265083
ANKRD1	0.395033	0.868646		1.93113	2.30042e-06	4.66761	1.02762e-29	3.85457	9.88331e-22	1.59317	0.000406166	1.72309	4.05374e-05	1.73944	0.000200083		1.76494	2.02271e-06	-9.14992	5.73487e-62
ANKRD10	0.0171466	1		-0.445524	0.09238	-0.218115	0.516208	-0.549589	0.0121009	0.234416	0.734133	-0.105965	1	-0.0425799	1		-0.436574	0.0234386	-1.19476	8.36542e-12
ANKRD11	-0.249789	0.25012		-0.10766	0.981399	0.400752	0.0514351	0.384633	0.0708329	0.0332173	1	0.524235	0.011643	0.0798333	1		0.0607876	0.975092	0.257572	0.174593
ANKRD12	0.642473	0.0266627		0.156126	1	0.335933	0.461952	0.692665	0.0318066	-0.0114174	1	0.33116	0.556202	0.119842	1		0.152205	0.834316	-0.489822	0.134412
ANKRD13A	-0.245851	0.390514		0.820181	1.74563e-05	1.5281	1.15749e-18	1.21893	5.10009e-12	0.680588	0.00157676	-0.203437	0.605086	0.435018	0.201922		-0.0879007	0.853046	-2.01267	3.66144e-33
ANKRD13B	-0.270658	0.195126		-0.314582	0.216172	-0.366212	0.0673166	-0.272689	0.236773	-0.463562	0.0439778	-0.401213	0.0660889	-0.034112	1		-1.0297	7.09927e-11	1.01598	5.104e-11
ANKRD13C	-0.0133932	1		-0.0349953	1	0.331334	0.239566	0.259331	0.440777	-0.0294559	1	0.136023	0.918009	0.0417134	1		0.886691	1.00868e-06	-1.01617	2.61933e-08
ANKRD13D	0.0986575	0.931123		0.164861	0.820027	-0.251432	0.39447	-0.236778	0.44972	-0.271332	0.572435	-0.369464	0.176877	-0.0528715	1		-0.865746	3.37785e-07	-0.94661	1.79981e-08
ANKRD16	0.136031	0.911332		-0.345797	0.467823	-0.734279	0.00675582	-0.740987	0.00741918	-0.344554	0.61195	-0.269691	0.62034	-0.323319	0.810656		-1.11674	5.44459e-07	0.103281	0.898839
ANKRD17	-0.271804	0.154824		-0.0869039	1	0.116858	0.886295	0.383472	0.102574	0.0767838	1	0.230597	0.556202	0.0200705	1		-0.211187	0.376409	0.138937	0.65403
ANKRD18A	0.780323	0.664309		0.576144	1	0.182148	1	1.45294	0.557566	0.947736	1	1.48018	0.619261	1.16603	1		7.26799	2.54782e-21	4.49406	1.31594e-07
ANKRD18B	0.535266	0.473013		1.00151	0.163473	2.13162	1.50585e-05	2.62302	6.32375e-08	0.531261	0.82524	0.0446428	1	0.429595	1		2.73128	7.79419e-09	-3.26561	8.69997e-08
ANKRD18DP	0.0373247	1		2.11754	0.836986	3.59035	0.353167	0	1	0	1	0	1	2.00104	1		6.16091	0.00133584	0	1
ANKRD19P	1.32343	0.705036		-2.87664	0.560199	0.180924	1	0.327323	1	0.630961	1	-2.87664	0.567766	-0.0497376	1		1.50602	0.63614	1.44117	0.65403
ANKRD2	-0.665914	0.574274		0.585709	1	1.73311	0.203485	0.0470179	1	0.0306074	1	1.64087	0.327327	0.697903	1		-1.15124	0.53638	-2.90869	0.0764282
ANKRD20A1	0	1		0	1	0	1	0	1	0	1	0	1	0	1		0	1	0	1
ANKRD20A11P	-1.68817	0.626264		3.40238	0.556934	2.23568	0.722598	3.79893	0.369154	0	1	4.00117	0.397968	0	1		5.24246	0.0330241	3.66497	0.241459
ANKRD20A12P	0.505938	0.836267		2.47965	0.000200086	1.54323	0.0371272	3.68662	6.06074e-10	-0.242465	1	-2.36692	0.0449957	-0.17045	1		-0.815859	0.335047	6.34058	3.3379e-41
ANKRD20A19P	2.52688	0.390184		0.0113549	1	0.692212	1	-2.90923	0.464413	-0.259352	1	0.857601	1	-0.910246	1		0.998383	0.767294	0.632639	0.988992
ANKRD20A2	0	1		0	1	0	1	0	1	0	1	0	1	0	1		0	1	0	1
ANKRD20A3	0	1		0	1	0	1	0	1	0	1	0	1	0	1		0	1	0	1
ANKRD20A4	-1.69073	0.626264		0	1	0	1	0	1	0	1	0	1	0	1		6.35455	0.005153	4.76752	0.0763231
ANKRD20A5P	-1.68817	0.626264		3.46827	0.498965	3.06129	0.495061	2.24031	0.716864	0	1	2.32868	0.76561	0	1		6.92295	4.17881e-05	2.77441	0.443284
ANKRD20A8P	-0.356274	0.884697		-0.379662	1	-0.56489	0.755314	0.801709	0.488618	-1.97404	0.150271	-0.449316	0.963087	-0.466252	1		0.273301	0.983393	0.765839	0.448584
ANKRD20A9P	0.594033	0.0435464		0.178634	0.910579	0.119498	1	0.192647	0.785479	0.0589639	1	-0.136366	1	0.116634	1		0.620016	0.0090982	0.824442	0.000258766
ANKRD22	1.77914	0.622539		0.0543265	1	-0.67756	1	-0.662441	1	-0.220094	1	-2.90385	0.556202	-2.90385	0.810656		2.87516	0.0389625	1.39944	0.516964
ANKRD23	-0.239954	0.925139		-0.0286641	1	-0.738581	0.150257	-0.243401	0.892521	0.0507025	1	-0.413426	0.656898	-0.566186	0.760106		0.0998097	1	1.371	1.27546e-05
ANKRD24	-0.0578063	1		-0.0944858	1	-2.05883	0.00556624	-0.260616	1	-1.53346	0.16034	-0.849	0.444717	-1.53338	0.170779		-2.0532	0.00283912	1.44158	0.00810616
ANKRD26	0.287388	0.679144		0.756602	0.0737452	0.594899	0.145451	0.841736	0.0208684	0.255689	0.975769	0.78511	0.0551834	0.391958	0.845029		0.566876	0.114036	1.10947	0.000447261
ANKRD26P1	0.0825655	1		0.0436772	1	-2.88401	0.453324	-2.88401	0.463256	-2.88401	0.785654	-2.88401	0.556202	-2.88401	0.810656		-3.00826	0.262884	-3.00826	0.247243
ANKRD26P3	0	1		0	1	0	1	0	1	0	1	2.32656	0.76561	0	1		0	1	0	1
ANKRD27	-0.380902	0.161488		0.154324	0.914705	0.775726	0.000811216	0.338998	0.288029	0.337095	0.518456	0.496602	0.0967841	-0.0963651	1		1.4068	4.27215e-13	0.900756	5.2502e-06
ANKRD28	0.152323	0.626264		-0.261757	0.411931	0.099039	0.938214	0.479706	0.0145037	0.214929	0.714817	0.114796	0.924109	-0.0409315	1		-0.380893	0.0311412	-0.743791	4.08772e-06
ANKRD29	0	1		0	1	0	1	2.29432	0.716864	0	1	0	1	0	1		10.3443	7.18881e-22	0	1
ANKRD30A	0	1		0	1	0	1	0	1	0	1	0	1	0	1		2.02954	0.63614	1.97008	0.65403
ANKRD30B	1.6834	0.544148		-2.90506	0.542238	0.155984	1	-0.665897	1	-2.90506	0.785654	-2.90506	0.556202	0.426625	1		5.50995	8.51011e-10	0.64492	0.953812
ANKRD30BL	3.28712	0.000175098		0.349782	1	0.0635252	1	-0.405502	0.962655	-0.290235	1	-0.361157	1	-0.349363	1		-0.423639	0.730594	0.0930889	1
ANKRD30BP2	0.72557	0.596453		-0.874065	0.869658	1.25463	0.372812	0.820206	0.716864	0.318598	1	-0.614346	1	1.13052	0.837405		0.588527	0.732491	2.72747	0.00017116
ANKRD30BP3	0	1		0	1	0	1	0	1	0	1	0	1	0	1		2.02954	0.63614	0	1
ANKRD31	1.91744	0.390867		-0.805312	0.995335	-2.23406	0.318418	-1.74889	0.473571	-1.78325	0.778421	0.0643498	1	-3.27907	0.38869		-0.578379	0.898718	-0.827012	0.737635
ANKRD32	-0.176852	0.936666		0.0845093	1	0.205377	0.672864	0.271814	0.463256	0.0816566	1	0.503651	0.0871562	0.0344832	1		0.759404	0.000105606	0.753905	0.000107626
ANKRD33	0	1		0	1	0	1	0	1	0	1	0	1	0	1		0	1	0	1
ANKRD33B	-0.291131	0.896718		0.188234	1	3.01376	4.45672e-10	0.613649	0.449074	0.567832	0.777186	-0.523467	0.664334	-0.040627	1		4.15664	7.1688e-21	-0.722072	0.171054
ANKRD34A	0.518062	0.411813		-0.802704	0.149391	0.640142	0.178277	0.410145	0.51873	0.495604	0.635315	-0.605614	0.357323	-0.525683	0.793721		2.68049	5.77199e-22	1.20461	5.18573e-05
ANKRD34B	-1.69674	0.0350048		-1.14281	0.217104	-0.977432	0.242566	-1.87428	0.00809343	0.14104	1	-1.5401	0.0542965	-2.45163	0.00311378		-1.8099	0.00235115	-8.96525	5.00555e-17
ANKRD34C	0	1		0	1	0	1	0	1	0	1	0	1	0	1		0	1	0	1
ANKRD35	0.334525	1		-0.870435	0.945125	0.225908	1	0.439646	1	0.350257	1	-0.905289	0.92388	0.368956	1		4.58657	1.12927e-09	-2.88917	0.0650473
ANKRD36	-0.228434	0.7774		0.30691	0.836986	0.534363	0.32738	0.892683	0.0375419	0.585975	0.487068	0.356198	0.731561	0.356636	0.993113		0.665335	0.0622442	1.48249	1.80525e-06
ANKRD36B	-0.111989	1		0.267115	0.836986	0.58205	0.144964	0.716033	0.0543854	-0.28078	0.939579	0.142421	1	0.0925267	1		0.199633	0.703984	1.07767	0.000141977
ANKRD36BP1	2.16908	0.168549		-0.20584	1	-0.736302	0.989289	0.914939	0.799234	0.406894	1	-0.617665	1	0.139012	1		0.371994	1	0.301724	1
ANKRD36BP2	0.0360755	1		0	1	2.23083	0.711971	3.10908	0.485051	0	1	0	1	2.81297	0.937876		3.73658	0.211529	1.97045	0.65403
ANKRD37	0.941521	0.0250608		1.15897	0.00436584	-0.108777	1	0.987667	0.0143824	0.226554	1	0.151075	1	0.390132	0.937876		0.975226	0.00405528	0.245318	0.672237
ANKRD39	0.218775	0.622539		0.550133	0.112404	0.293942	0.493276	-0.378558	0.31306	-0.0266335	1	-0.369025	0.417522	0.15884	1		-0.149195	0.771044	0.644976	0.0114708
ANKRD40	-0.494522	0.00222062		-0.332768	0.20643	0.0801937	1	0.0127069	1	0.332593	0.284854	0.0295333	1	-0.0905368	1		-0.394837	0.0190893	0.0249653	1
ANKRD42	0.588739	0.351137		1.42686	4.87025e-07	1.78536	1.74479e-11	1.56176	1.16474e-08	-0.666881	0.21731	1.92257	1.45899e-12	1.20689	0.000267385		1.61508	1.78039e-10	1.5374	1.21847e-09
ANKRD44	0.358358	0.235088		-0.515478	0.0514274	-0.448828	0.0679446	0.592633	0.00843321	0.741052	0.00218947	0.407665	0.159202	0.439957	0.299156		-2.01994	1.13182e-24	-1.95057	2.06483e-23
ANKRD44-IT1	4.25555	0.0287634		0.95869	0.99604	0.179325	1	2.3931	0.199958	1.19971	1	1.23376	0.831377	1.58181	0.937876		1.83159	0.290313	-0.239696	1
ANKRD45	-0.183966	0.919147		-1.49032	7.75925e-06	-2.65192	1.04197e-15	-2.90765	1.37909e-17	-0.908871	0.0346885	-0.709091	0.089441	-0.79011	0.139029		-3.61	1.661e-24	-3.16406	1.00088e-20
ANKRD46	-0.192146	0.811517		0.250563	0.836986	0.758369	0.0206104	0.288312	0.62883	0.333538	0.785654	0.190258	0.934445	0.0813121	1		-0.221202	0.63614	0.564688	0.0720396
ANKRD49	0.28295	0.535203		-0.35235	0.65365	-0.674324	0.0932308	-0.223661	0.839623	0.0628329	1	-0.0493735	1	-0.245643	1		-0.335521	0.430136	-1.27905	3.95049e-05
ANKRD50	-0.0730187	1		-0.153548	0.93692	0.321695	0.354399	0.266444	0.493589	0.254524	0.785654	0.0478139	1	-0.0352027	1		-0.665899	0.00396335	-1.26081	8.44595e-09
ANKRD52	-0.414518	0.00591849		-0.247876	0.415734	0.00511187	1	-0.153614	0.681108	-0.0564229	1	-0.507818	0.0100189	-0.0458477	1		-0.404118	0.0133936	-0.967208	1.0317e-10
ANKRD53	0.97917	0.429548		0.12348	1	-1.88979	0.37094	-1.00327	0.764278	-1.32821	0.842857	-3.09723	0.183737	0.145336	1		0.208322	1	-0.567852	0.905532
ANKRD55	-1.071	0.73767		-2.91006	0.545344	-2.91006	0.455341	-0.603147	1	0.605613	1	0.355894	1	-0.91138	1		4.75282	8.93358e-06	1.74459	0.335333
ANKRD6	-0.477183	0.622539		-0.722891	0.35737	-2.40866	6.24468e-07	-3.67469	1.09534e-12	-2.72768	5.09773e-07	-1.23902	0.03207	-1.26027	0.087566		-0.360179	0.634799	-2.54354	5.18581e-08
ANKRD61	-0.38851	1		2.16809	0.359558	1.59598	0.507026	0.156839	1	2.08001	0.531585	-0.620043	1	1.19771	1		3.15679	0.0151199	2.35586	0.0950452
ANKRD62	1.96183	0.0615248		0.408945	1	0.926829	0.580725	0.218229	1	-0.974298	0.964259	0.349483	1	0.462714	1		0.0499044	1	0.623413	0.65403
ANKRD62P1-PARP4P3	0	1		0	1	0	1	0	1	3.5837	0.631916	2.32656	0.76561	0	1		2.02954	0.63614	0	1
ANKRD63	-1.30662	0.0211226		1.05531	0.334966	-2.46109	0.00614157	-2.23953	0.0147951	-0.121015	1	-2.3347	0.0213654	0.270508	1		0.524703	0.595077	-1.86173	0.0116088
ANKRD65	0.481852	0.864054		0.0454691	1	-1.34006	0.458934	-0.998518	0.666399	-1.20123	0.830246	-0.670253	0.930607	0.115808	1		0.0104524	1	0.368964	0.898214
ANKRD66	0	1		0	1	0	1	0	1	0	1	0	1	0	1		0	1	0	1
ANKRD7	1.73255	0.622539		0	1	2.22585	0.711971	0	1	0	1	0	1	2.0095	1		6.84727	2.91254e-05	7.20094	2.95533e-06
ANKRD9	-0.220912	0.506686		0.307525	0.75888	-0.048315	1	-0.591808	0.162041	0.0477489	1	-0.358072	0.606137	0.286638	1		-0.385354	0.335619	-0.264514	0.591679
ANKS1A	-0.336314	0.092271		0.0793294	1	0.100578	0.95482	-0.0291062	1	0.16329	0.897144	-0.076434	1	-0.00401749	1		-0.187123	0.416147	0.00230402	1
ANKS1B	0.266887	0.481483		0.454657	0.238952	1.81607	2.55995e-14	1.59056	4.85541e-11	0.962481	0.000880384	0.830656	0.00347695	0.169981	1		-0.450279	0.0901214	-12.683	1.37505e-117
ANKS3	-0.105617	1		0.330697	0.48713	0.339866	0.349069	0.00942968	1	-0.158075	1	0.240356	0.701902	0.218615	1		0.454179	0.100234	0.664827	0.00849163
ANKS4B	2.28227	0.0641432		-0.0430946	1	-0.273198	1	-0.550262	0.928014	-0.711501	1	-0.244857	1	-0.866064	1		0.446914	0.797587	-0.0805736	1
ANKS6	-0.221264	0.626264		-0.888656	0.000301581	-0.278774	0.453324	-0.585906	0.0240541	-0.265013	0.764085	-0.186874	0.781622	-0.330013	0.74769		0.82228	1.96856e-05	1.35333	3.50415e-13
ANKUB1	0	1		0	1	0	1	0	1	0	1	0	1	0	1		0	1	0	1
ANKZF1	0.16359	0.758976		0.165858	0.836986	-0.0532818	1	0.373147	0.172537	-0.00908122	1	0.182643	0.76561	0.00258515	1		-0.299839	0.203932	0.398832	0.0606677
ANLN	-0.917888	1.36039e-05		-0.0200524	1	0.525026	0.0554681	1.04548	8.97382e-06	0.785068	0.00585652	-0.0782035	1	0.0992593	1		2.17695	8.36672e-26	-0.246025	0.380046
ANO1	1.7255	0.622539		3.46586	0.510495	6.55631	0.00261564	4.59661	0.139578	0	1	0	1	1.99933	1		10.0781	8.01961e-16	5.66235	0.00559929
ANO1-AS2	0	1		0	1	0	1	0	1	0	1	0	1	0	1		5.5454	0.0281473	1.97349	0.658666
ANO10	0.112463	0.831295		-0.236358	0.524664	0.120638	0.84417	-0.025416	1	0.0737345	1	-0.371906	0.144786	-0.0104915	1		-0.389122	0.0326646	-1.04484	2.00991e-10
ANO2	1.77914	0.622539		-2.90572	0.542238	-2.90572	0.453324	-2.90572	0.463256	-2.90572	0.785654	0.343256	1	-2.90572	0.810656		4.00327	0.00510225	-3.03112	0.249549
ANO3	0	1		0	1	0	1	0	1	0	1	0	1	0	1		0	1	0	1
ANO4	0.239399	0.982629		0.717667	0.0396457	1.14693	3.32263e-05	1.61881	1.05232e-09	1.30958	1.37417e-05	1.07968	0.00032239	1.61047	2.35867e-08		-2.6915	1.09771e-18	-6.9879	7.39208e-49
ANO5	1.03733	0.406751		-0.670537	0.868768	-0.869659	0.652361	-2.41011	0.0587435	-0.0822144	1	-2.61341	0.0729944	-0.827533	1		-4.48282	0.000247146	-6.50838	1.01839e-05
ANO6	-0.332903	0.072418		-0.17536	0.74305	0.0161097	1	0.165747	0.678976	-0.133158	1	-0.171743	0.729691	-0.054686	1		-0.654867	0.00010173	-1.15449	1.233e-12
ANO7	0.643864	0.626264		2.43214	2.68187e-05	1.40125	0.0453127	1.82593	0.00385099	1.98492	0.00589955	1.77137	0.0109207	2.21565	0.00122721		1.99961	0.000285422	2.69536	1.30108e-07
ANO8	-0.203907	0.622539		0.141025	0.98865	0.21295	0.681957	-0.114158	1	-0.151729	1	-0.146911	0.949163	0.103045	1		-1.5375	3.61003e-12	0.131736	0.793357
ANO9	-0.722469	1		5.54645	0.0397193	4.27882	0.181291	3.57631	0.358535	0	1	3.75746	0.401797	2.00061	1		7.59866	5.17886e-06	2.77442	0.443702
ANP32A	-0.126152	0.626264		0.0142833	1	-0.0957419	0.985949	0.187089	0.611379	-0.0438003	1	0.202155	0.624954	0.0751234	1		-0.507572	0.00533512	0.835636	1.13239e-06
ANP32A-IT1	0.133541	1		-0.631244	0.750115	-1.01041	0.307625	-0.163929	1	0.577449	0.859218	-0.255263	1	-0.777132	0.87534		0.261234	0.900941	0.238643	0.949066
ANP32AP1	2.47576	0.390867		4.55379	0.270345	4.26396	0.24026	3.0217	0.53613	0	1	3.12673	0.590825	2.79707	0.954018		4.49229	0.118976	5.38303	0.0347693
ANP32B	-0.169685	0.434169		-0.074262	1	0.157914	0.719168	0.267403	0.369524	0.188267	0.842857	0.287142	0.397551	0.100972	1		0.573251	0.00178128	1.29849	5.81722e-14
ANP32C	3.04558	0.238575		-0.310246	1	-3.77969	0.198776	-3.77969	0.209465	-3.77969	0.513814	-0.0586981	1	-1.77828	0.952955		-0.55903	0.959346	-3.91497	0.0720945
ANP32D	4.55675	0.0147228		-0.909892	0.836986	-2.0017	0.277812	-1.98868	0.286553	-1.51555	0.78348	-1.34465	0.612375	-1.36113	0.889286		-5.19967	0.00280576	-0.592021	0.773782
ANP32E	-0.430491	0.101473		-0.0488594	1	0.25792	0.499151	0.448858	0.114721	0.739248	0.00844293	0.493098	0.107306	-0.235752	0.94545		-0.201154	0.567049	0.963681	1.5845e-05
ANPEP	1.52857	5.63185e-15		1.20218	4.08467e-05	0.143723	0.978316	1.78128	5.76916e-11	0.562471	0.223584	-0.568254	0.14295	0.21517	1		0.372014	0.301814	-9.65617	4.13314e-111
ANTXR1	-0.573985	0.0203159		-1.16255	1.34721e-06	-1.23083	9.14986e-08	-0.804078	0.00124626	-0.828787	0.00316005	-0.451047	0.18242	-0.61814	0.109952		-3.2234	1.05361e-48	-2.14892	2.72074e-24
ANTXRL	0	1		0	1	0	1	0	1	0	1	0	1	0	1		6.1021	0.000881755	0	1
ANTXRLP1	2.57094	0.145359		1.91302	0.542238	1.38587	0.711971	-0.643266	1	0.666621	1	1.21002	0.860471	1.57722	0.954184		1.82903	0.40907	0.657857	0.99026
ANXA10	0	1		0	1	0	1	0	1	0	1	0	1	0	1		11.3903	7.39328e-29	1.97075	0.65403
ANXA11	0.43937	0.0126363		-1.07257	0.00826505	0.921088	0.016547	0.128636	1	0.894226	0.0645531	-1.88194	1.81306e-07	-0.0280415	1		2.278	3.31197e-13	0.125215	0.966521
ANXA13	2.48231	0.390867		0	1	3.07106	0.495061	2.23892	0.716864	0	1	0	1	2.81303	0.937876		4.98517	0.0368742	0	1
ANXA2	-0.0279828	1		0.13592	0.955715	0.920805	1.47443e-05	0.514551	0.0371967	-0.0851654	1	-0.0412611	1	0.175366	1		0.513258	0.0210318	-2.63204	3.60308e-37
ANXA2P1	0.424178	0.874143		1.19481	0.35737	1.23967	0.227875	0.315122	1	-0.102887	1	-0.76574	0.765955	-0.0159459	1		0.615303	0.603697	-1.54057	0.1183
ANXA2P3	4.40886	0.0276728		5.93739	0.0189463	7.31656	0.000129371	8.63051	5.75765e-07	2.65361	0.842857	5.46377	0.0528015	6.81813	0.00771804		6.58904	0.000781577	3.2863	0.313966
ANXA3	0.336547	0.413517		1.2573	3.33566e-10	2.20149	1.75085e-30	2.07053	6.07972e-27	1.05555	9.83982e-07	0.592497	0.0148585	0.713748	0.00769448		-0.0400403	1	-13.1751	1.3488e-165
ANXA4	0.296096	0.102683		0.529256	0.00514572	0.531427	0.00226609	0.530067	0.0028225	0.255207	0.499088	-0.372633	0.0920252	0.00759171	1		0.704836	0.000104577	-7.89088	1.18115e-196
ANXA5	0.0235678	1		-0.323586	0.362885	-0.250103	0.456307	-0.0369048	1	-0.13227	1	0.104564	1	-0.0866948	1		-1.3523	7.06666e-13	-3.62741	6.23561e-74
ANXA6	0.0568404	1		-0.249795	0.644252	0.389238	0.199969	-0.278278	0.463256	0.414305	0.323447	0.316271	0.447207	-0.135644	1		-0.07789	0.993088	1.14035	1.0277e-07
ANXA7	-0.0870009	0.892734		0.367974	0.173966	0.405452	0.0666108	0.114627	0.899262	0.105381	1	-0.0255215	1	0.105175	1		0.336951	0.0778401	-0.713225	2.62952e-05
ANXA8	0	1		2.11499	0.836986	0	1	0	1	0	1	0	1	0	1		7.44153	3.40252e-06	0	1
ANXA8L1	0	1		0	1	0	1	0	1	0	1	0	1	0	1		8.70977	1.16372e-11	0	1
ANXA9	-0.547596	0.970776		1.09089	0.96823	0.714929	1	1.50255	0.716864	0.605947	1	0.942658	1	-0.460872	1		-0.199032	1	3.05424	0.0482695
AOAH	0	1		2.14913	0.836986	0	1	2.29432	0.716864	0	1	0	1	0	1		3.35637	0.30045	0	1
AOAH-IT1	0	1		0	1	0	1	0	1	0	1	0	1	0	1		0	1	0	1
AOC1	0	1		0	1	0	1	0	1	0	1	0	1	0	1		0	1	1.97008	0.65403
AOC2	0.101302	1		-0.756275	0.63891	0.457486	0.780883	-0.0649451	1	-0.271736	1	0.149203	1	0.718774	0.872036		0.651893	0.353951	3.04618	8.70862e-11
AOC3	-0.910902	0.534617		0.607788	1	1.37794	0.711971	-2.90134	0.463256	-0.24192	1	1.7839	0.566321	1.56677	0.950922		2.79844	0.0434845	5.76176	4.14517e-09
AOC4P	0.0339982	1		4.15747	0.276534	3.59697	0.344179	4.55934	0.11789	2.65995	0.842857	3.20158	0.556202	2.81293	0.937876		4.28079	0.103819	4.42402	0.0789273
AOX1	-0.260712	1		1.11806	0.204573	6.04008	1.88028e-35	4.7551	2.08975e-22	1.32832	0.15571	1.2561	0.120286	1.39137	0.181533		6.17151	1.92043e-44	-6.67141	1.30013e-07
AOX2P	3.36717	0.153543		-0.766954	1	0.177648	1	-2.88833	0.463256	0.663952	1	0.313072	1	0.441889	1		-0.174836	1	0.273448	1
AP1AR	0.0456824	1		0.311209	0.643397	1.17334	3.16792e-05	0.647232	0.054459	0.518921	0.327819	0.783893	0.0226382	0.127882	1		1.47677	7.97858e-09	1.94212	1.43647e-14
AP1B1	0.04604	1		0.027504	1	-0.205484	0.507584	-0.212966	0.488527	-0.0577723	1	-0.489311	0.0295062	-0.160676	1		-0.17154	0.525354	-0.360879	0.0723136
AP1B1P1	0.0825655	1		0.0426847	1	-2.88333	0.454306	-0.646922	1	-0.195401	1	-2.88333	0.556202	-2.88333	0.810656		-0.977779	0.858803	-3.0075	0.24839
AP1G1	-0.220236	0.293256		-0.0222622	1	0.243175	0.356464	0.18042	0.584039	0.078449	1	0.0569422	1	-0.0240073	1		-0.0744754	0.894353	-0.14256	0.56232
AP1G2	0.177784	1		2.13996	3.42504e-11	1.5995	1.05802e-06	1.12476	0.00172222	0.867055	0.0767148	0.356718	0.671042	-0.0827747	1		2.6227	1.16831e-19	-1.97739	1.86543e-08
AP1M1	-0.0456261	1		0.0256542	1	-0.277871	0.456526	-0.527204	0.0526995	-0.0195261	1	-0.57805	0.0454929	0.0877887	1		-0.0707307	1	-1.09584	2.8149e-07
AP1M2	-0.410126	0.907973		2.15222	0.0949579	6.34708	1.6424e-18	4.2505	1.70696e-07	2.73568	0.0252704	2.03608	0.130717	1.90981	0.405695		2.79919	0.00128966	-4.47496	0.0216774
AP1S1	0.20794	0.390883		0.213493	0.713773	0.00831488	1	-0.212884	0.608785	-0.239987	0.785654	-0.931541	3.79675e-05	-0.027237	1		0.161289	0.63614	0.212103	0.44813
AP1S2	-0.254245	0.417102		-0.824274	9.8563e-06	0.644402	0.000494686	0.0132639	1	0.384749	0.177138	0.469754	0.0345893	-0.0825134	1		-0.651501	0.000161032	-0.77545	4.60792e-06
AP1S3	-0.572031	0.0294669		0.350302	0.515049	0.411189	0.271026	0.0962372	1	0.405451	0.513999	-0.469658	0.263718	0.0463827	1		0.349075	0.25102	-2.24871	1.02254e-18
AP2A1	0.0672706	1		0.0392198	1	0.136438	0.912019	-0.258692	0.514235	-0.0568782	1	-0.480441	0.1324	-0.0764961	1		-0.231999	0.433211	-1.628	4.7712e-15
AP2A2	0.146095	0.622539		0.153857	0.823224	0.0684318	1	0.140854	0.738035	0.0727724	1	-0.0274677	1	0.174546	0.975542		-0.142152	0.577511	-1.10768	1.57791e-12
AP2B1	-0.140703	0.573611		-0.0661814	1	0.112219	0.858979	-0.0910232	0.984702	0.0859139	1	-0.160332	0.752217	-0.00271709	1		-0.595192	0.000199931	-0.469618	0.0041154
AP2M1	0.162649	0.518026		-0.00732032	1	-0.22968	0.463976	-0.280478	0.31341	-0.111846	1	-0.432592	0.0870324	-0.0902455	1		0.238257	0.30567	-1.01985	1.25593e-08
AP2S1	0.326065	0.143079		0.364721	0.394711	0.153117	0.869281	-0.235096	0.630502	0.124723	1	-0.392695	0.308665	0.151869	1		0.165858	0.707796	-0.306978	0.324461
AP3B1	-0.00906514	1		0.0198208	1	0.144242	0.714211	0.220135	0.45244	-0.0264787	1	-0.0341211	1	0.0739433	1		0.199014	0.405147	-0.852507	8.88291e-07
AP3B2	-1.20117	0.0508078		-1.77707	0.130352	-1.75016	0.0883545	-3.15999	0.00198877	-1.75599	0.23433	1.12917	0.398572	-1.28273	0.667268		-3.86562	3.13297e-05	0.0358475	1
AP3D1	-0.172424	0.408423		-0.128188	0.836986	0.251603	0.268842	0.116492	0.810063	-0.00859419	1	0.241699	0.385034	-0.0291841	1		0.195881	0.294921	-0.205345	0.25742
AP3M2	-0.263414	0.356727		-0.235273	0.601645	0.0493228	1	-0.210271	0.570194	-0.276237	0.616375	0.331368	0.295409	-0.202416	0.956194		-0.216664	0.349083	0.311583	0.120607
AP4B1	-0.0360844	1		0.167083	0.893517	0.363213	0.265644	0.105174	1	0.1341	1	0.152752	0.927057	0.288526	0.834351		1.71836	5.68948e-18	-0.017022	1
AP4B1-AS1	0.00504402	1		-0.3927	1	-0.0119019	1	-0.115666	1	0.10266	1	0.0342213	1	-0.0779428	1		0.891646	0.330323	0.498313	0.715807
AP4E1	-0.386919	0.107382		0.187608	0.909963	0.878026	0.00189629	0.357381	0.395556	0.636792	0.111736	0.30556	0.587223	0.0664595	1		0.582821	0.0239204	0.366954	0.203106
AP4M1	0.366874	0.0805925		-0.0977826	1	-0.306325	0.312758	-0.572497	0.0148497	-0.0107188	1	-0.427326	0.144503	0.030075	1		-0.158249	0.627781	-0.786361	4.98235e-05
AP4S1	-0.0286925	1		0.209221	0.77878	0.0369721	1	-0.0856423	1	-0.135786	1	0.303897	0.477731	0.141034	1		-0.736995	0.00053802	-0.294852	0.244844
AP5B1	-0.0526372	1		0.239583	0.670702	-0.296653	0.410601	-0.182262	0.735275	0.449348	0.2455	-0.243747	0.633474	0.274423	0.852726		0.398479	0.0817668	0.286042	0.250815
AP5M1	0.0320483	1		0.28319	0.446847	0.304043	0.276498	0.408562	0.0948534	0.137948	1	0.251555	0.532942	0.104829	1		-0.266814	0.235487	0.297115	0.162165
AP5Z1	0.116986	0.848389		-0.00780377	1	0.200982	0.837465	-0.300378	0.604778	-0.0957862	1	-0.23049	0.825808	0.107579	1		0.741224	0.012607	-0.102378	1
APAF1	-0.490523	0.0900655		0.111665	1	0.318103	0.417447	0.536118	0.0724673	0.504111	0.21827	-0.00913325	1	-0.160644	1		0.105084	0.916696	-0.99138	3.58178e-05
APBA1	-0.173662	0.934528		-1.83761	0.000384994	-1.18207	0.0220265	-1.8977	0.000155124	-2.0361	0.000611257	-1.12041	0.0599508	0.0825989	1		-1.65782	5.49696e-05	-1.85986	5.46999e-06
APBA2	0.130214	0.759959		-1.3733	5.14948e-16	-0.654697	0.000273604	-0.851748	1.05937e-06	0.118674	1	-0.366948	0.128609	-0.31519	0.519032		-8.09122	4.80664e-279	-2.2699	2.485e-43
APBA3	0.355721	0.195059		0.690411	0.014075	-0.173505	0.78884	-0.325619	0.372672	-0.114735	1	-0.342165	0.419279	0.271431	0.906294		0.0202281	1	-0.437582	0.0894534
APBB1	0.0739499	1		-0.163516	0.847829	-0.58121	0.0132239	-0.757211	0.000732357	-0.259771	0.713973	-0.769927	0.00118304	-0.072809	1		-1.35635	7.14832e-11	-1.58434	2.0341e-14
APBB2	0.0410102	1		0.281329	0.790805	1.09687	0.000404804	0.546662	0.177625	0.0194133	1	-1.27696	0.000718268	-0.119013	1		1.10324	1.4026e-05	3.71581	3.54191e-54
APBB3	0.371373	0.51179		0.111387	1	0.0562086	1	-0.207998	0.878219	-0.125106	1	-0.161546	1	-0.183017	1		-1.23969	0.000184879	0.16677	0.851724
APC	-0.0720365	1		-0.151112	0.937859	0.402278	0.176286	0.474944	0.0899203	0.159209	1	0.401189	0.247846	-0.0388563	1		0.428685	0.0718119	0.650072	0.00296711
APC2	0.00605508	1		-1.60588	3.40919e-13	-1.52625	1.78947e-12	-2.49091	1.13208e-29	-0.966495	0.000132819	-0.593355	0.0319147	-0.934276	0.000537196		-5.38428	4.29408e-96	0.290727	0.284748
APCDD1	-2.43721	0.000356201		-1.98023	0.256966	-2.37684	0.0958474	-4.0502	0.0098441	-0.926758	0.915018	-1.45819	0.484079	-1.53773	0.761031		1.90475	0.00585562	3.55585	2.2754e-08
APCDD1L	0.0428135	1		0.287467	1	-5.01956	4.1959e-10	-5.08839	6.38045e-10	-7.45018	1.38404e-11	-1.0049	0.372639	0.934693	0.767019		1.36896	0.0421581	-10.2486	3.96053e-19
APCDD1L-AS1	-0.17647	1		1.80865	0.267677	-2.11218	0.404474	-0.743279	0.96644	-4.33931	0.304182	1.73373	0.302684	2.80661	0.0480282		3.62588	2.7864e-06	-2.5045	0.146106
APCS	0	1		0	1	0	1	0	1	0	1	0	1	0	1		0	1	0	1
APELA	1.7255	0.622539		0	1	0	1	2.29432	0.716864	0	1	0	1	2.00028	1		2.83469	0.434709	0	1
APEX1	0.0540233	1		-0.458593	0.0648409	-0.462014	0.0330627	-0.482365	0.0268594	-0.253496	0.631916	-0.121959	0.932847	-0.190976	0.962084		-0.738876	5.0805e-05	1.1181	2.53109e-10
APEX2	0.0321463	1		0.113287	1	-0.0893842	1	0.0527534	1	0.208064	0.832378	-0.111377	1	0.0677504	1		1.79705	1.212e-23	0.968634	9.75537e-08
APH1B	0.168753	0.771403		0.433724	0.293673	0.564002	0.0618042	0.190948	0.788256	0.48099	0.303702	-0.226437	0.76561	-0.0217673	1		1.3794	4.405e-10	-1.36408	9.62686e-09
API5	-0.174901	0.552288		0.0946225	1	0.400762	0.0739068	0.310661	0.222197	0.190786	0.831619	0.254267	0.466413	0.104065	1		-0.320508	0.115527	-0.1831	0.456474
APIP	-0.0177636	1		-0.0611312	1	-0.419747	0.0774595	-0.560965	0.0109381	-0.272079	0.612153	-0.13438	0.899479	-0.22174	0.9213		0.148521	0.606037	0.0718892	0.959148
APITD1	-0.30065	0.611592		0.289696	0.933018	-0.0446069	1	-0.253946	0.941645	0.807472	0.303661	0.545492	0.537522	0.236473	1		0.211327	0.82553	0.599802	0.184479
APLF	-0.126194	1		0.868161	0.175117	0.0928991	1	0.336147	0.777499	-0.80839	0.404216	0.717651	0.313219	-0.433677	0.997724		-1.22755	0.00935103	1.09209	0.0131765
APLN	1.35075	0.00147934		-0.975324	0.0993327	0.865331	0.0907453	1.78565	3.23009e-05	1.43994	0.00495336	-0.668885	0.352744	0.89064	0.322231		0.869488	0.0502056	-1.18746	0.00622964
APLNR	0	1		0	1	0	1	0	1	0	1	3.24898	0.556202	0	1		0	1	6.51583	0.000161922
APLP1	-0.216327	0.390184		-0.10874	1	-0.770327	4.46135e-05	-0.486293	0.0223031	-0.611747	0.00824942	-0.795217	6.51235e-05	-0.152827	1		-1.64578	2.1531e-21	-1.08283	4.1444e-10
APLP2	-0.336152	0.030577		-0.164552	0.732137	-0.591638	0.000632647	-0.212078	0.434583	-0.182488	0.785654	-0.168629	0.683463	0.117825	1		0.747496	7.10621e-07	-0.619544	4.73172e-05
APMAP	-0.240182	0.27324		0.317641	0.270568	0.39356	0.0681765	0.152207	0.716864	0.225127	0.697643	-0.0760148	1	0.269398	0.736413		1.40382	5.5771e-19	0.356197	0.0451595
APOA1	1.28444	0.437198		0.603366	1	-0.66048	1	0.735159	1	0.686264	1	0.834347	1	2.33649	0.624199		0.728357	0.902875	2.27403	0.14746
APOA1BP	0.244447	0.410463		0.0827499	1	-0.528434	0.0600721	-0.775377	0.00245316	-0.221544	0.849931	-0.766311	0.00521645	-0.325485	0.803641		-0.829588	0.0016458	-0.350157	0.267334
APOA2	0	1		0	1	0	1	0	1	0	1	0	1	0	1		2.02525	0.63614	0	1
APOA4	0	1		0	1	0	1	0	1	0	1	0	1	0	1		0	1	0	1
APOA5	0	1		2.14913	0.836986	0	1	0	1	2.68666	0.842857	0	1	0	1		0	1	0	1
APOB	0	1		0	1	0	1	0	1	0	1	0	1	0	1		0	1	0	1
APOBEC1	0	1		0	1	0	1	0	1	0	1	0	1	0	1		0	1	0	1
APOBEC2	0	1		0	1	0	1	0	1	0	1	0	1	0	1		0	1	0	1
APOBEC3A	-0.415936	1		0.398833	1	0.0285565	1	0.829754	0.781818	-0.264465	1	-0.353805	1	-0.0593453	1		0.802218	0.649426	0.441241	0.963293
APOBEC3A_B	0	1		0	1	0	1	0	1	0	1	0	1	0	1		0	1	0	1
APOBEC3B	-0.60668	0.00222062		-0.810822	0.00485882	-0.950217	0.000234142	-0.475659	0.136394	0.556291	0.14464	-0.251611	0.682974	-0.275881	0.933267		0.911464	3.91693e-05	0.235374	0.443702
APOBEC3B-AS1	0.317768	1		-1.37453	0.82806	-2.10187	0.461848	-2.10422	0.467693	-0.740396	1	-2.01471	0.578348	-0.609618	1		0.779359	0.732247	0.133126	1
APOBEC3C	0.522474	0.00380492		-0.102209	1	-0.395028	0.0896488	0.180469	0.656206	-0.226385	0.749028	-1.28876	1.38441e-11	-0.189184	0.972256		0.666379	0.000434363	-0.819014	1.09177e-05
APOBEC3D	0.362475	0.771756		-0.352858	0.94887	-0.587993	0.564025	-0.657564	0.49084	-0.709924	0.745714	0.0198007	1	-0.177444	1		3.7458	3.05563e-26	2.68317	2.06025e-13
APOBEC3F	0.777444	0.00062547		-0.0642004	1	-0.709294	0.00307546	-0.158416	0.813938	-0.172892	0.99578	-0.666552	0.013398	-0.111863	1		1.2999	6.93401e-13	0.597604	0.00195304
APOBEC3G	0.986418	0.000342775		-0.15591	1	-1.75597	1.24757e-09	-0.71841	0.0292568	-0.375396	0.642744	-0.790656	0.0243059	-0.193222	1		-0.230729	0.701117	0.320526	0.507244
APOBEC3H	-0.303097	1		0.053601	1	-0.678857	1	-0.665452	1	-2.9049	0.785654	-2.9049	0.556202	-0.0997622	1		-0.184898	1	4.70031	2.78953e-06
APOBEC4	0	1		0	1	0	1	0	1	0	1	0	1	0	1		0	1	0	1
APOBR	1.13349	0.622539		-1.79824	0.541104	-0.778832	0.890824	-0.470128	1	-2.07402	0.66003	0.839105	0.835111	0.0558199	1		0.469921	0.872391	0.600691	0.750824
APOC1	0.645839	0.746632		2.64128	0.138727	2.40763	0.139002	2.71782	0.0787167	3.00484	0.107457	3.9893	0.00402247	2.44991	0.435657		5.99619	2.10646e-11	6.29273	1.30978e-12
APOC1P1	1.28893	0.719419		2.92205	0.645555	3.98257	0.261736	0	1	4.11569	0.46544	4.17585	0.302411	3.34193	0.813621		4.67892	0.0590215	4.60584	0.0633082
APOC2	0	1		0	1	0	1	0	1	0	1	0	1	0	1		0	1	0	1
APOC3	0.0853016	1		0.592773	1	-2.91506	0.462547	1.26259	0.842401	-2.91506	0.790966	-2.91506	0.562487	-0.901885	1		-3.03876	0.275897	-3.03876	0.259429
APOC4	0	1		0	1	0	1	0	1	0	1	0	1	0	1		0	1	0	1
APOC4-APOC2	0	1		0	1	0	1	0	1	0	1	0	1	0	1		0	1	0	1
APOD	1.92693	0.18968		0.289642	1	-4.35821	0.105172	-1.31181	0.725244	-4.35821	0.345954	0.148674	1	1.75359	0.803641		-4.49228	0.0377149	-2.52283	0.201
APOE	0.386422	0.728959		2.40039	2.9105e-10	2.14281	1.08631e-08	1.11989	0.00956368	0.0730589	1	1.35181	0.00208416	-1.07185	0.136396		0.980175	0.0220343	-0.335966	0.62493
APOF	2.52688	0.390184		-0.786337	1	-0.67265	1	0.206305	1	-0.220143	1	-0.573962	1	-0.902756	1		-0.997883	0.845536	-0.249385	1
APOH	0	1		0	1	0	1	0	1	0	1	0	1	0	1		0	1	0	1
APOL1	0.587854	0.544148		1.27118	0.092945	-0.0754561	1	1.25433	0.0651043	-0.608803	0.869371	0.0838144	1	0.168342	1		7.74393	2.98397e-97	0.673296	0.211264
APOL2	0.393763	0.124593		0.573219	0.0162989	0.466866	0.0435467	0.721103	0.000548209	0.0785148	1	-0.0174788	1	0.304838	0.710382		2.08829	1.49264e-32	0.218551	0.363523
APOL3	0.38742	0.772774		0.750754	0.664888	-0.644352	0.711971	0.30754	1	-0.561329	1	1.08711	0.352236	0.103023	1		5.91024	7.55626e-43	2.5116	2.18184e-08
APOL4	0.654944	0.35427		-2.10699	1.09917e-06	-2.0561	9.27724e-07	-2.01992	2.09424e-06	-0.250434	1	-1.16022	0.0179868	-0.824862	0.344975		-1.87613	1.38454e-07	1.78241	5.22503e-08
APOL5	0	1		0	1	0	1	0	1	0	1	0	1	0	1		0	1	0	1
APOL6	0.102911	0.958789		0.129305	0.994117	0.478617	0.0615625	0.48339	0.0630556	0.383932	0.359557	0.920308	5.65101e-05	0.104308	1		2.48347	9.15485e-40	-0.892181	7.7247e-06
APOLD1	-0.845759	0.064512		0.082758	1	1.31094	0.0115933	0.744267	0.274259	0.931159	0.280814	0.574414	0.556826	0.13969	1		2.41848	1.27087e-09	2.22507	2.45812e-08
APOO	-0.0571694	1		0.164695	0.931113	-0.298533	0.461144	-0.236691	0.648128	-0.27146	0.785654	0.305285	0.552028	0.387983	0.665618		0.979782	1.40865e-05	1.18169	9.70475e-08
APOOL	-0.242826	0.619854		0.121474	1	0.262494	0.495061	0.251818	0.525141	0.0911779	1	0.37348	0.303288	-0.0181051	1		0.434953	0.072173	0.73808	0.000737737
APOOP5	0	1		0	1	0	1	0	1	0	1	0	1	0	1		0	1	1.97236	0.65403
APOPT1	0.145094	0.642274		0.155338	0.839859	0.177377	0.695689	0.143388	0.807591	0.00258881	1	0.100822	1	0.229642	0.899513		-0.69375	0.00037303	-0.054366	1
APP	-0.274433	0.10819		-0.15291	0.795461	-0.106535	0.87431	0.128422	0.770604	-0.068178	1	0.0496882	1	-0.00805185	1		-0.224866	0.248389	-1.16231	1.96756e-14
APPBP2	0.0284755	1		-0.0917729	1	0.155933	0.712258	0.0609145	1	0.222484	0.762242	0.262915	0.450385	-0.0163679	1		-0.562092	0.00144454	-0.298211	0.130546
APPL1	-0.0331018	1		-0.0178793	1	0.306372	0.259574	0.397575	0.101062	0.405698	0.206572	0.158986	0.794485	0.158818	1		0.666816	0.00080425	0.507846	0.0134503
APPL2	-0.0918909	1		-0.309377	0.341968	0.240037	0.443488	-0.0697064	1	-0.252312	0.647527	-0.224538	0.563929	-0.280989	0.751428		-0.827143	2.10075e-06	-0.580612	0.00113757
APRT	0.441384	0.0237264		0.266368	0.606737	0.266302	0.488857	-0.231052	0.600205	-0.0661147	1	0.0177089	1	0.0961534	1		-0.602884	0.0195503	1.22073	2.68456e-07
APTR	0.117984	1		0.389081	0.505833	0.845737	0.00649361	0.0452497	1	0.306282	0.833916	1.18489	0.000106038	0.170526	1		1.03393	0.000107294	0.732122	0.00878092
APTX	-0.00831161	1		0.3137	0.366819	0.320843	0.245991	0.0509996	1	-0.035699	1	0.0749964	1	0.278424	0.791333		0.274231	0.247849	0.430779	0.0371739
AQP1	-0.670928	0.218248		-1.21518	0.424814	-2.00325	0.046973	-1.01006	0.463256	-0.744056	0.878697	1.73371	0.110897	-0.615895	1		5.62044	8.97611e-15	-0.0806821	1
AQP10	0	1		0	1	0	1	0	1	0	1	0	1	0	1		2.02954	0.63614	0	1
AQP11	-0.735635	0.0164988		-0.0106168	1	0.446905	0.430626	-0.39621	0.539158	0.478622	0.631115	0.274578	0.825475	0.00506816	1		0.969326	0.0047741	-2.98234	2.42592e-14
AQP12A	0	1		0	1	0	1	0	1	0	1	0	1	0	1		0	1	0	1
AQP12B	0	1		0	1	0	1	0	1	0	1	0	1	0	1		0	1	0	1
AQP2	0	1		0	1	0	1	0	1	0	1	0	1	0	1		2.02525	0.63614	0	1
AQP3	0.653003	0.310686		-0.120116	1	0.865285	0.147419	0.821451	0.187272	-0.653644	0.638556	-0.864788	0.252126	0.602419	0.810656		-0.514029	0.41756	-1.77332	0.00027611
AQP4	0	1		3.89323	0.379536	0	1	2.2957	0.716864	0	1	0	1	0	1		13.8953	4.49708e-76	5.81808	0.00173612
AQP4-AS1	0.400023	1		1.05381	0.836986	0.179358	1	0.524258	1	-0.262535	1	1.0953	0.779879	0.678192	1		3.6164	0.000175341	1.55982	0.259664
AQP5	-1.83226	0.443004		0.589487	1	-0.676995	1	1.38072	0.716864	-0.220347	1	-2.9034	0.556202	-2.9034	0.810656		6.2775	1.03638e-05	-3.0344	0.253534
AQP7	-0.449037	1		4.15793	0.272988	4.53362	0.111008	4.56078	0.113244	2.67726	0.842857	3.72334	0.393561	2.81723	0.937876		2.02556	0.63614	6.14752	0.00185622
AQP7P1	0.653247	0.583147		1.38101	0.0891233	1.69394	0.00975141	2.44912	4.93769e-05	0.776365	0.719346	0.554278	0.76561	1.17434	0.429702		-2.65445	0.000593971	4.29729	1.82133e-15
AQP7P3	0.761628	0.348488		-0.27706	1	-0.33105	0.921883	1.23449	0.0545387	-0.0188053	1	-0.259881	1	-0.206767	1		-2.82096	7.69196e-06	-0.170076	1
AQP8	1.73255	0.622539		0	1	0	1	0	1	0	1	3.80058	0.396138	2.0095	1		2.02339	0.64158	0	1
AQP9	0	1		0	1	0	1	0	1	0	1	0	1	0	1		0	1	0	1
AQR	-0.318595	0.12429		-0.203792	0.668058	0.0236362	1	0.014583	1	0.143661	1	-0.0187547	1	-0.110322	1		0.163468	0.550009	0.270569	0.206942
AR	-0.326	0.177158		-1.06645	4.65601e-08	-0.698342	0.000484242	-0.795827	6.17906e-05	0.0526224	1	-0.194792	0.683606	-0.291115	0.723158		-1.62215	2.44657e-19	-0.403233	0.0434619
ARAP2	-1.68817	0.626264		4.70653	0.217272	3.06611	0.514473	5.97735	0.0271882	3.50476	0.676163	0	1	0	1		3.73422	0.242134	6.31424	0.00484832
ARAP3	0.462207	0.0528137		-0.0160675	1	-0.315155	0.190583	-0.0439915	1	0.26726	0.536686	0.320208	0.246721	0.0392192	1		-0.637586	0.000109232	1.30147	7.1583e-17
ARC	-0.931269	0.448054		1.44605	0.63891	-1.26842	0.728798	-0.777467	1	0.0969813	1	-0.618318	1	0.768352	1		3.42429	4.20598e-05	11.3836	1.52192e-50
AREG	0	1		0	1	0	1	0	1	0	1	0	1	0	1		0	1	0	1
AREL1	-0.150298	0.599134		-0.26645	0.445104	-0.0673859	1	-0.0594648	1	0.323422	0.365835	-0.30948	0.295409	0.0811061	1		-0.872158	1.02858e-07	-0.871077	9.32859e-08
ARF1	0.0758396	0.979969		0.0836054	1	0.2337	0.453324	0.0145147	1	0.186564	0.842857	0.0510329	1	0.177265	1		-0.0381473	1	-0.372835	0.0584554
ARF4	-0.0187609	1		0.389051	0.0927932	1.04717	2.02293e-10	0.855966	4.55063e-07	0.405753	0.108907	0.673359	0.00029678	0.273518	0.657627		0.574366	0.000249616	-0.597257	0.000125225
ARF5	0.426622	0.0328057		0.116602	1	-0.475522	0.11849	-0.415288	0.208015	-0.138531	1	-0.650203	0.0314796	-0.166818	1		-0.348628	0.271267	-0.822122	0.00153849
ARF6	-0.208691	0.423881		-0.000243437	1	0.610494	0.00282622	0.552584	0.00962541	0.441078	0.132557	0.0492125	1	0.150335	1		0.0778389	0.918876	0.523571	0.00421893
ARFGAP1	0.0699776	1		0.0478672	1	0.182312	0.627573	0.0291763	1	-0.0891832	1	-0.183001	0.711078	-0.00768651	1		0.0716225	0.93601	0.152215	0.562783
ARFGAP3	0.0299499	1		0.0769135	1	0.225035	0.362909	0.176159	0.547638	0.0531233	1	0.192321	0.557219	0.017577	1		-0.48055	0.00213338	-0.793999	9.67365e-08
ARFGEF1	-0.137454	0.832049		0.179086	0.836986	0.677167	0.00271134	0.574811	0.0166389	0.234978	0.785654	0.399939	0.202129	0.0789194	1		-0.364034	0.111828	0.148742	0.657496
ARFGEF2	-0.178182	0.56181		0.11801	0.965405	0.533158	0.00870288	0.418455	0.0621375	0.476394	0.0721899	0.298694	0.324138	0.0248864	1		1.22523	4.94354e-14	0.756256	5.39706e-06
ARFIP1	0.111879	0.958227		0.251048	0.670239	0.382282	0.24026	0.400359	0.21132	0.190416	0.971316	0.255519	0.627718	0.00858083	1		-0.0699047	1	0.0873704	0.962588
ARFIP2	0.180964	0.59678		-0.0178937	1	0.0438325	1	-0.27538	0.430803	-0.109624	1	-0.164757	0.832515	-0.150026	1		-0.28567	0.255645	-1.24383	3.24257e-10
ARFRP1	0.0391478	1		0.35447	0.276403	0.305438	0.298896	0.210459	0.58714	0.0976647	1	-0.152405	0.851226	0.135944	1		0.442558	0.0318004	-0.828494	1.46758e-05
ARG1	0	1		0	1	2.22585	0.711971	0	1	0	1	0	1	0	1		0	1	0	1
ARG2	0.554265	0.112442		-0.172612	1	-1.33095	0.00068574	-0.298188	0.727658	-0.841125	0.148513	-0.389203	0.646542	-0.00610798	1		-0.298709	0.575782	-0.696804	0.0636392
ARGFX	0.721499	0.394094		-0.270079	1	0.165135	1	0.113447	1	0.296089	1	-0.254687	1	0.0930056	1		0.799223	0.222279	0.678555	0.323874
ARGFXP2	2.48231	0.390867		2.11875	0.836986	0	1	2.28555	0.716864	3.55289	0.631916	2.36729	0.76561	2.81298	0.937876		2.02868	0.63614	3.28795	0.304698
ARGLU1	-0.17872	0.622539		-0.0682693	1	0.135328	0.846998	0.151301	0.788441	-0.0380151	1	0.0943988	1	-0.193113	1		0.59821	0.00209208	0.107294	0.815669
ARHGAP1	0.100659	0.856791		-0.016102	1	-0.0547397	1	0.19207	0.65518	0.0691621	1	-0.124368	0.960469	0.0512555	1		-0.42949	0.0308746	-1.58341	8.29703e-19
ARHGAP11A	-1.32786	2.09355e-09		-0.369527	0.419698	0.138816	0.944171	0.596278	0.0413017	0.92745	0.00156917	-0.0150085	1	-0.268651	0.937876		0.691246	0.00533779	0.711746	0.00372337
ARHGAP11B	-1.09408	0.0550366		-1.22387	0.0927932	-0.842307	0.248503	-0.195965	1	-0.16352	1	-0.566557	0.626747	-1.19484	0.255229		0.466745	0.434709	-0.19848	0.9196
ARHGAP12	0.241582	0.464046		-0.473963	0.0624916	-0.109153	0.940971	-0.112061	0.937069	-0.134164	1	0.0520059	1	-0.029878	1		-0.91652	3.0078e-06	-0.0188976	1
ARHGAP15	2.96482	0.25012		0	1	3.06104	0.495061	0	1	0	1	0	1	3.32428	0.810656		3.73408	0.202919	6.73084	2.80512e-05
ARHGAP17	-0.0402896	1		-0.167889	0.783374	0.0919102	0.990945	0.272208	0.297593	-0.0379586	1	-0.0769922	1	-0.122305	1		-0.0202732	1	0.152788	0.525726
ARHGAP18	0.285576	0.561202		0.491368	0.117858	1.87931	1.67351e-18	1.85661	7.6639e-18	0.605822	0.0540995	1.05491	7.90594e-06	0.39587	0.550834		1.03834	3.00566e-07	-0.611361	0.00471075
ARHGAP19	-1.10052	8.49061e-07		0.573727	0.125052	-0.25435	0.662375	0.313939	0.489451	0.252851	0.854257	0.125859	1	0.137877	1		0.899446	0.000222706	0.817724	0.000835157
ARHGAP19-SLIT1	0	1		0	1	0	1	0	1	0	1	0	1	0	1		0	1	7.38791	1.55051e-07
ARHGAP20	0	1		0	1	0	1	0	1	0	1	0	1	0	1		3.35323	0.300354	5.28699	0.0181997
ARHGAP21	-0.0367463	1		-0.0782096	1	0.0244915	1	0.524864	0.0204789	0.060478	1	0.0718251	1	0.0782866	1		-0.395986	0.069227	-0.45395	0.0304451
ARHGAP22	-0.49947	0.852946		2.95348	0.0945109	5.8622	5.56239e-09	4.94504	8.01289e-06	2.58609	0.323613	1.95066	0.49604	3.17786	0.15259		6.321	2.24394e-12	7.14768	1.21159e-16
ARHGAP23	-0.261363	0.173167		-0.29515	0.361285	0.350629	0.139002	0.00529098	1	-0.181431	0.842857	-0.211261	0.590825	0.0151443	1		-0.0596678	1	0.243524	0.281159
ARHGAP24	0.946116	0.392183		-0.64706	0.90497	-0.206857	1	-0.615863	0.855802	-0.117588	1	2.14319	0.053651	0.952201	0.937876		4.30286	1.74e-08	-6.82851	1.88499e-06
ARHGAP25	0	1		2.11499	0.836986	0	1	0	1	0	1	0	1	0	1		4.28564	0.118799	7.25169	5.27488e-05
ARHGAP26	-0.383449	0.507267		0.127184	1	1.51502	2.7913e-05	1.15648	0.00319616	1.47805	0.000365658	0.475576	0.527103	0.288263	1		4.24603	1.86699e-59	4.16815	1.15792e-57
ARHGAP26-AS1	0	1		0	1	0	1	0	1	0	1	0	1	0	1		2.02525	0.63614	0	1
ARHGAP27	0.44909	0.132832		0.655757	0.00506716	0.784196	0.000161768	0.781582	0.000212504	0.880561	0.000118587	0.477466	0.0741909	0.427263	0.337576		-0.95189	1.42926e-06	-5.48833	1.41347e-102
ARHGAP28	0	1		2.92769	0.640992	0	1	0	1	0	1	0	1	0	1		3.73884	0.233346	3.28329	0.324408
ARHGAP29	-0.569409	0.0879069		0.325104	0.490522	2.70682	1.44058e-32	2.04377	2.77583e-19	1.10787	2.22252e-05	0.577642	0.0586554	0.188607	1		2.16161	2.09375e-19	-3.2164	1.45803e-35
ARHGAP30	0.519507	1		0	1	4.53141	0.126623	3.99181	0.245116	3.52789	0.635896	5.14485	0.0816639	3.33132	0.810656		2.83863	0.434709	1.9721	0.65403
ARHGAP31	0.0970995	0.92703		0.312604	0.304486	0.477874	0.0223188	0.498106	0.0178173	0.025692	1	-0.246381	0.501327	0.297514	0.655474		1.11111	2.23818e-10	-1.16981	4.4041e-11
ARHGAP32	-0.103363	0.944284		-0.692362	0.00301362	-0.914189	9.62204e-06	-0.44482	0.0760616	-0.380102	0.311535	-0.0879324	1	-0.360812	0.545013		-0.808776	3.41595e-05	-1.74448	5.19334e-20
ARHGAP33	-1.07667	1.9027e-06		-0.504406	0.143852	-1.15413	2.32768e-06	-0.93043	0.000265473	-0.439339	0.33673	-0.598995	0.054842	-0.426095	0.545013		-2.11997	5.89759e-21	-2.54334	8.25456e-29
ARHGAP35	-0.431892	0.00721807		-0.505476	0.0149779	0.021208	1	-0.14194	0.721908	-0.0272501	1	-0.11274	0.927948	-0.13544	1		0.121472	0.63614	-1.2999	5.68128e-18
ARHGAP36	0	1		0	1	2.22585	0.711971	0	1	0	1	0	1	0	1		0	1	0	1
ARHGAP39	-0.29363	0.285815		-0.0202446	1	0.00357277	1	-0.467826	0.0881961	-0.220501	0.842857	0.363974	0.301411	0.0541353	1		-1.03751	1.39272e-07	1.17801	5.42058e-10
ARHGAP4	-0.0479638	1		0.0219396	1	-1.79066	0.0607099	-2.23135	0.0179861	-0.869893	0.785654	-1.09814	0.437282	-1.02876	0.810656		-1.44615	0.00505086	6.37662	1.94594e-65
ARHGAP40	4.08732	0.0397305		0.60862	1	-2.88536	0.453324	-0.595667	1	0.694155	1	-0.556161	1	1.37481	1		4.00838	0.00304791	-3.00675	0.249557
ARHGAP42	-0.0305265	1		-0.297968	0.499023	-0.661271	0.00631822	-0.179064	0.730208	-0.370166	0.433554	-0.423473	0.195366	-0.22504	0.952955		-0.693684	0.000662323	-0.0664261	1
ARHGAP44	-0.218317	1		1.12069	0.414139	-1.08676	0.473743	-0.647334	0.789884	0.401099	1	-0.404147	1	0.0463265	1		-1.31876	0.177168	-1.3893	0.144484
ARHGAP5	0.085289	1		0.225693	0.657133	0.280413	0.388252	0.389349	0.151216	0.311633	0.526671	0.145131	0.89209	-0.0085102	1		0.097289	0.876244	0.268154	0.2811
ARHGAP5-AS1	0.640496	0.0757711		0.697458	0.0897025	-0.751497	0.0485651	-0.0592495	1	0.46195	0.538398	-0.0596999	1	0.356259	0.898539		-0.216332	0.63614	0.882822	0.00104387
ARHGAP6	0.433374	0.62061		1.36384	0.00252598	0.520595	0.453192	1.9236	9.79244e-07	0.250868	1	-0.686681	0.39343	0.821708	0.381437		-1.42377	0.00205699	-5.52846	6.56112e-16
ARHGAP8	0	1		0	1	0	1	0	1	0	1	0	1	0	1		0	1	0	1
ARHGAP9	-1.28308	0.360232		1.55062	0.733379	4.00333	0.00318279	1.90349	0.456062	0.643393	1	3.42632	0.0428614	1.36815	1		-0.174691	1	1.59554	0.42627
ARHGDIA	-0.0270009	1		0.139889	0.871857	0.221541	0.485328	0.19369	0.588782	0.0609524	1	-0.231743	0.556202	0.123782	1		-0.750016	4.05577e-05	-0.69701	0.00013848
ARHGDIB	1.89656	0.439224		4.46223	0.303377	3.96133	0.318342	4.20602	0.270776	0	1	3.30573	0.55939	3.98977	0.739986		7.66854	2.40782e-07	10.4529	6.23339e-20
ARHGDIG	-0.771082	0.256896		1.10403	0.162367	-1.54424	0.0491886	-1.61369	0.0441992	-0.518459	0.960652	-1.59499	0.0784628	0.374742	1		-7.40708	6.25554e-11	-0.526031	0.475141
ARHGEF1	0.305746	0.240507		0.42239	0.210948	0.292347	0.407537	0.221448	0.618963	0.345838	0.496943	-0.0893149	1	0.376957	0.593566		-0.381516	0.0975004	-1.38241	2.90997e-12
ARHGEF10	-0.194573	0.412752		-0.290984	0.278743	0.258652	0.272192	0.186252	0.523112	-0.165371	0.842857	-0.238039	0.430272	-0.111508	1		0.0536798	0.998981	0.315268	0.0603118
ARHGEF10L	-0.545262	0.0775519		-1.74135	5.03341e-15	-1.23446	2.52835e-08	-2.03447	4.54422e-20	-0.793137	0.00381177	-0.921021	0.000165809	-0.683491	0.0374128		-1.32503	2.84337e-08	-0.762096	0.00198701
ARHGEF11	0.0507115	1		-0.0300114	1	-0.673402	0.000819116	-0.544552	0.0113533	-0.0921649	1	-0.120557	0.949354	0.0704338	1		-0.670179	0.000116099	-0.680858	7.97058e-05
ARHGEF12	-0.237236	0.278456		-0.373777	0.193614	-0.00522289	1	-0.0700324	1	-0.00462379	1	-0.202688	0.651937	-0.116221	1		0.774586	1.17166e-05	-1.10975	1.5054e-10
ARHGEF15	0	1		0	1	0	1	3.0605	0.496955	0	1	0	1	0	1		0	1	4.77715	0.0819387
ARHGEF16	0	1		0	1	3.58518	0.358663	2.23792	0.716864	0	1	0	1	0	1		5.63753	0.0152552	7.43653	0.000108788
ARHGEF19	1.00653	0.0206727		-0.914045	0.179102	-0.717139	0.268161	-0.976999	0.0914349	-0.604235	0.660641	-0.194091	1	-0.068312	1		2.39206	2.77938e-11	1.88532	1.69612e-07
ARHGEF2	-0.0120568	1		-0.362606	0.186483	0.0953834	0.984332	-0.326044	0.188664	0.284352	0.506864	0.349827	0.199147	-0.167752	1		-1.07062	1.39017e-09	-0.26501	0.226383
ARHGEF25	0.378501	0.15722		-0.259109	0.490522	-0.84406	1.04261e-05	-0.569814	0.0065211	-0.346226	0.32935	-0.391591	0.141205	-0.312095	0.622173		-1.41111	4.21261e-17	-0.0698687	0.958
ARHGEF26	-0.315226	0.410463		-0.591993	0.0298292	1.46978	1.21207e-12	0.691022	0.00321498	-0.190512	0.912438	-0.257342	0.561148	-0.584443	0.104796		0.0685087	1	-2.37736	8.93823e-32
ARHGEF26-AS1	0.545651	0.392688		-0.244303	1	0.417216	0.730343	0.872086	0.216359	-0.757027	0.642907	0.39006	0.854559	-0.423444	1		0.57304	0.37101	0.326551	0.720008
ARHGEF28	-0.0265376	1		0.262962	0.629121	2.37824	1.23275e-28	1.66092	2.38214e-14	0.636379	0.0420703	0.94848	0.000112737	0.10875	1		1.82665	7.82981e-19	-5.04893	3.39855e-71
ARHGEF3	0.0367799	1		-0.236693	0.712634	-0.743399	0.00331008	-0.562462	0.0437141	-0.00157306	1	-0.206674	0.76561	-0.24033	0.950923		2.10218	1.18343e-26	-0.315096	0.204268
ARHGEF3-AS1	0	1		0	1	0	1	0	1	0	1	0	1	0	1		0	1	0	1
ARHGEF34P	0	1		0	1	0	1	0	1	0	1	0	1	0	1		0	1	0	1
ARHGEF35	0	1		0	1	0	1	0	1	0	1	0	1	0	1		0	1	0	1
ARHGEF37	1.31667	1.9027e-06		-0.805937	0.226378	-2.37902	2.61292e-07	-1.659	0.000471713	-1.32614	0.0258535	-2.27285	2.9075e-06	0.0136143	1		0.650011	0.180128	-3.54739	1.37306e-14
ARHGEF38	0	1		0	1	0	1	2.23792	0.716864	0	1	0	1	0	1		3.35663	0.302806	0	1
ARHGEF38-IT1	0	1		0	1	0	1	0	1	0	1	0	1	0	1		0	1	0	1
ARHGEF4	-1.13947	0.0170883		-1.02833	0.447768	0.126245	1	-0.320244	1	-0.269772	1	-0.908522	0.544633	-0.464337	1		4.50655	3.11966e-19	2.00625	5.5748e-05
ARHGEF40	-0.188932	0.458187		-0.339791	0.30454	-0.936629	3.42727e-06	-0.96581	1.95078e-06	-0.463989	0.131619	-0.717767	0.00158434	-0.120638	1		-1.10707	4.32281e-09	-1.12183	2.28729e-09
ARHGEF5	0	1		0	1	0	1	0	1	0	1	0	1	0	1		0	1	0	1
ARHGEF6	0.0739825	1		-1.74715	5.05919e-17	-2.01132	1.10823e-22	-1.5864	1.72492e-14	-0.741878	0.004079	-0.506363	0.0680306	-0.534727	0.15388		-1.84196	4.72765e-21	-3.8749	9.58144e-76
ARHGEF7	-0.361817	0.0437179		0.133005	0.849993	0.00999317	1	0.0580749	1	0.119091	1	-0.131221	0.838824	0.147165	1		0.363747	0.0328858	1.2987	7.08099e-18
ARHGEF7-AS1	0	1		0	1	0	1	0	1	0	1	2.32656	0.76561	0	1		0	1	0	1
ARHGEF9	0.0950727	0.93165		-0.589963	0.00587827	-0.664735	0.000557843	-0.882896	2.33801e-06	-0.145113	0.985067	0.0808412	1	-0.20275	0.937876		-0.870238	2.6596e-07	-0.139529	0.624489
ARHGEF9-IT1	1.7255	0.622539		0	1	3.06603	0.495061	0	1	0	1	0	1	2.00028	1		0	1	1.97236	0.65403
ARID1A	-0.300709	0.275556		-0.637894	0.00100339	-0.529613	0.00505556	-0.463512	0.0202555	-0.133577	1	-0.341057	0.177607	-0.431063	0.170154		-0.466423	0.00529191	-1.35815	2.17633e-18
ARID1B	-0.166761	0.577285		-0.361848	0.158323	-0.287777	0.24026	-0.155016	0.716864	-0.101742	1	-0.017377	1	-0.0812969	1		-0.478887	0.00429809	-0.38536	0.0254416
ARID2	-0.22482	0.604788		-0.581296	0.0211306	-0.124527	0.901971	-0.0734369	1	0.187901	0.871253	0.0454089	1	-0.441929	0.31554		-0.930247	1.07898e-05	0.497987	0.0265278
ARID3A	0.411459	0.355961		0.743919	0.0240347	1.52462	3.20231e-09	1.13431	3.26769e-05	0.424892	0.506744	-0.853358	0.0135847	0.3409	0.825046		0.432524	0.210117	-0.643061	0.042525
ARID3B	-0.0897365	1		0.0162208	1	-0.187102	0.802179	-0.128129	1	0.0559189	1	-0.473796	0.240084	-0.227049	1		-0.74765	0.00421659	-1.27317	3.72081e-07
ARID3C	2.48231	0.390867		0	1	0	1	0	1	0	1	2.32656	0.76561	2.81305	0.937876		4.02515	0.167168	5.48767	0.0160498
ARID4A	0.355666	0.341586		0.127235	1	0.0449874	1	0.654735	0.0408688	-0.0653684	1	0.352026	0.519325	-0.23428	1		-0.534943	0.0624092	0.83779	0.00133254
ARID4B	0.237618	0.61535		0.0956424	1	0.068276	1	0.401729	0.259854	-0.168712	1	0.102224	1	-0.175576	1		-0.595123	0.0238934	-0.0053963	1
ARID5A	0.211361	0.648135		-0.640548	0.0365653	-1.33513	3.03738e-08	-0.903045	0.000441554	-0.513613	0.197957	-0.855064	0.00196514	0.145237	1		-1.49433	3.61617e-09	-0.812128	0.00189443
ARID5B	-0.244859	0.590364		-0.461717	0.193278	1.39341	1.51531e-09	0.779125	0.00227835	-0.167654	1	0.554139	0.0751554	-0.048002	1		0.111569	0.854611	-5.39272	6.71154e-95
ARIH1	-0.222941	0.366422		0.286147	0.344302	0.436868	0.0316848	0.547006	0.00487611	0.0892022	1	0.347899	0.174509	0.0470677	1		-0.00375495	1	0.174547	0.450886
ARIH2	-0.226244	0.253182		0.0550279	1	0.158149	0.656011	0.0434927	1	0.0856151	1	0.117904	0.884746	0.118534	1		0.334309	0.044196	0.417825	0.00821511
ARIH2OS	0.263494	0.769655		-0.0756398	1	-0.826936	0.139765	-0.909693	0.10031	-0.495037	0.785654	-0.127355	1	0.0755123	1		-0.760136	0.107304	-0.109465	1
ARL10	-0.67755	0.00152548		0.191251	0.836986	0.0547268	1	-0.0740595	1	-0.0512051	1	-0.126988	1	0.368676	0.669699		-0.752573	0.000558955	-0.249941	0.370095
ARL11	3.59152	0.000136296		-0.540686	0.996991	0.288788	1	0.155025	1	0.374741	1	0.556418	0.912868	0.482774	1		0.975033	0.262884	0.898641	0.311947
ARL13A	0	1		0	1	0	1	0	1	0	1	0	1	0	1		0	1	0	1
ARL13B	-0.32719	0.390867		-0.353224	0.455041	-0.136791	0.948603	-0.0407492	1	-0.110938	1	0.306501	0.552909	-0.483649	0.427571		-0.0611927	1	-0.0817218	1
ARL14	3.0079	0.244236		0.108664	1	-2.88343	0.45418	0.17492	1	-2.88343	0.785854	-2.88343	0.556202	-0.0703709	1		-3.00751	0.264143	-3.00751	0.24839
ARL14EPL	0.838709	0.987364		-0.790731	1	-2.90572	0.453324	-2.90572	0.463256	-0.251607	1	-2.90572	0.556202	-0.905439	1		4.51595	0.00293888	-3.03515	0.254469
ARL15	0.401186	0.390867		-0.205496	0.836986	0.816019	0.00125132	0.278468	0.506501	0.323332	0.649001	-0.424814	0.290005	-0.338687	0.808884		-0.485297	0.0514265	0.643712	0.00429136
ARL16	-0.106675	0.88811		0.532998	0.019379	0.10815	0.932915	-0.118158	0.89594	-0.213738	0.785654	-0.0155342	1	0.292609	0.695757		0.0908849	0.843926	-0.0294718	1
ARL17A	-0.504854	0.15578		0.55196	0.278743	0.65447	0.0922294	0.774798	0.0369981	0.361705	0.785654	1.17774	0.000718268	0.119383	1		1.05347	0.000237536	0.730302	0.0154966
ARL17B	0	1		0	1	0	1	0	1	0	1	0	1	0	1		0	1	0	1
ARL2	0.219587	0.388425		0.251197	0.729076	-0.0114982	1	0.0249473	1	0.0519627	1	-0.373411	0.401071	0.0548512	1		-0.638061	0.0182831	-0.199879	0.646562
ARL2-SNX15	0	1		2.14913	0.836986	0	1	0	1	0	1	0	1	0	1		0	1	0	1
ARL2BP	-0.0135099	1		0.30996	0.234606	0.124437	0.78256	0.111892	0.859369	0.383842	0.137618	-0.0349003	1	0.113858	1		-0.813368	6.08357e-08	0.42093	0.00812382
ARL3	0.169014	0.540515		-0.748178	0.00793105	-0.883693	0.00040189	-0.603362	0.0306809	-0.320969	0.634168	-0.275091	0.580652	-0.059519	1		-1.3661	8.31944e-10	-1.1724	1.38808e-07
ARL4A	0.198895	0.671066		0.0708792	1	0.0375428	1	0.0568396	1	0.381059	0.323302	0.0825038	1	-0.0169805	1		0.657229	0.000796037	1.35917	1.91844e-13
ARL4C	0.108131	0.74262		-0.233253	0.635003	-0.794127	0.000158997	-0.115952	0.948253	-0.0732141	1	-0.270957	0.49604	0.0360704	1		-1.5103	3.38181e-16	-2.40671	1.06672e-37
ARL4D	0.696731	0.0594786		-0.99875	0.0275546	0.0657064	1	-1.08052	0.0084138	-0.255129	1	-0.942718	0.0431273	0.0983333	1		0.0668557	1	-1.21645	0.000294391
ARL5A	0.203496	0.650326		0.219472	0.63891	0.60303	0.00399285	0.61619	0.00372826	0.654003	0.00679075	0.440951	0.0923563	0.106279	1		0.302681	0.188918	0.925798	8.66506e-07
ARL5B	-0.136924	1		-0.255715	0.55294	0.28519	0.354123	0.153071	0.784628	0.339632	0.429782	0.462489	0.0872073	-0.151574	1		-0.723817	0.000293824	0.121915	0.759074
ARL5C	0	1		0	1	0	1	0	1	0	1	0	1	0	1		0	1	0	1
ARL6	-0.391331	0.46974		0.839418	0.0819921	0.752714	0.0892528	0.70477	0.12954	0.350652	0.859653	0.632198	0.270052	-0.154856	1		1.05158	0.00161995	1.20099	0.000213272
ARL6IP1	-0.602449	0.000315166		0.142892	0.93862	-0.00130467	1	0.0807735	1	0.684006	0.0115696	0.0427165	1	0.247955	0.906137		-0.0985857	0.857024	-0.088668	0.913305
ARL6IP4	0.169548	0.575431		-0.0430375	1	-0.233634	0.711971	-0.0778016	1	-0.134197	1	-0.142438	1	0.0294166	1		-0.581894	0.0377921	-0.586415	0.0344733
ARL6IP5	0.21818	0.283273		0.0719322	1	-0.160021	0.685072	0.227524	0.422059	0.0270001	1	-0.264143	0.38233	-0.136417	1		-0.203392	0.362767	-1.99657	1.62503e-33
ARL6IP6	-0.486787	0.00418161		-0.0101573	1	0.0409709	1	-0.291488	0.389463	0.404945	0.3024	0.105468	1	-0.0754287	1		-0.148518	0.681765	-0.0554257	1
ARL8A	-0.117	0.733613		-0.160526	0.836986	-0.117021	0.90405	-0.227551	0.488715	-0.352899	0.333102	-0.315497	0.315701	-0.134914	1		-0.689536	0.000137512	-0.321024	0.115523
ARL8B	-0.0260899	1		0.298834	0.344398	0.589833	0.00281054	0.526963	0.010875	0.223937	0.734423	0.504766	0.0269282	0.157608	1		-0.331219	0.0854675	-0.0670039	0.973555
ARL9	1.7255	0.622539		0	1	0	1	0	1	0	1	0	1	2.00028	1		5.80733	0.0106302	1.97283	0.655018
ARMC1	-0.284593	0.303729		0.0965523	1	0.377879	0.0771313	0.195414	0.533269	0.187979	0.805404	0.221649	0.551373	-0.172974	0.989076		-0.0508483	1	0.385339	0.0244875
ARMC10	-0.0159569	1		0.158745	0.7665	0.232156	0.360744	0.15622	0.67153	0.0542371	1	0.234561	0.44184	0.0784647	1		0.488393	0.00151592	0.418431	0.00747208
ARMC12	0.443537	0.963653		-0.941129	0.839859	-0.0527159	1	-3.23345	0.0896644	-0.248165	1	-0.115382	1	-0.886224	1		-0.546969	0.800163	2.3401	0.00577418
ARMC2	0.0521527	1		-0.2223	1	-0.890018	0.108526	-0.274756	0.887873	-0.107812	1	0.196299	1	-0.599014	0.803139		-0.319672	0.61359	0.334455	0.558829
ARMC2-AS1	0	1		0	1	0	1	0	1	0	1	0	1	0	1		0	1	0	1
ARMC3	-0.0458609	1		-2.60938	0.361682	-2.53234	0.286487	-4.76491	0.0614805	-2.11557	0.711033	-0.189716	1	-0.754217	1		-2.06938	0.261507	0.985894	0.624893
ARMC4	2.62598	0.122947		-0.161445	1	-1.26811	0.711971	0.046576	1	0.43582	1	0.109138	1	-0.334355	1		4.31135	1.42575e-06	0.572367	0.858628
ARMC5	0.17172	0.67541		-0.423573	0.163081	-0.547841	0.0204173	-0.570729	0.0165179	-0.0256266	1	-0.429813	0.146091	0.00227953	1		-1.14664	2.69408e-09	-0.479059	0.020943
ARMC6	0.0961686	0.903921		-0.0766697	1	-0.120642	1	-0.680131	0.0128799	-0.16211	1	-0.127046	1	0.105023	1		-0.31934	0.291754	0.237443	0.484554
ARMC7	0.0466209	1		0.270271	0.514532	-0.181127	0.709701	-0.16645	0.733691	0.145326	1	-0.436705	0.130286	-0.0257127	1		-0.5546	0.0106311	-0.851301	3.48894e-05
ARMC8	-0.0435739	1		0.259946	0.515957	0.407964	0.0889041	0.266963	0.380128	-0.142954	1	0.198914	0.687735	0.185069	1		0.279038	0.199235	0.0278452	1
ARMC9	-0.0956061	0.922253		0.201097	0.691794	-0.129405	0.849007	-0.094468	1	-0.028274	1	0.224474	0.573305	0.158007	1		0.0315541	1	0.161513	0.538602
ARMCX1	0.17825	0.623136		0.0663513	1	-0.00652898	1	-0.0267973	1	0.0328229	1	0.245527	0.525145	-0.237519	0.837405		-0.657959	0.000324864	-12.8351	5.64285e-175
ARMCX2	-0.292299	0.507459		0.175572	0.969003	1.40363	1.11402e-07	0.821209	0.00651829	0.388457	0.618781	0.0575486	1	-0.0638413	1		2.5292	1.25844e-26	-8.09785	1.10379e-50
ARMCX3	-0.0358648	1		0.0975754	1	0.206497	0.539754	0.0476093	1	-0.19043	0.842857	0.0495263	1	-0.107941	1		-0.295439	0.157122	0.170433	0.506896
ARMCX4	-0.33273	0.55216		0.766796	0.0892044	1.16335	0.000824145	0.718929	0.080428	0.438804	0.662108	0.665456	0.166251	0.162021	1		2.25624	1.26106e-13	1.59758	1.8239e-07
ARMCX5	0.32769	0.356281		0.321376	0.456575	-0.435279	0.138153	0.311386	0.369145	-0.0148869	1	0.26343	0.570912	0.394914	0.548808		0.290037	0.268967	-11.5967	9.67917e-105
ARMCX5-GPRASP2	0.460416	0.500094		0.279535	1	-0.319579	0.917064	0.140709	1	0.0365777	1	0.127605	1	0.516849	0.962294		-0.579991	0.388771	-7.90873	4.85314e-14
ARMCX6	0.3447	0.0660408		-0.0319749	1	-0.221626	0.519654	-0.0489979	1	-0.272091	0.623437	-0.212647	0.639334	0.018555	1		0.144907	0.63614	-0.626992	0.000683765
ARMS2	0	1		2.14913	0.836986	0	1	0	1	0	1	2.32656	0.76561	0	1		0	1	0	1
ARNT	-0.141248	0.687544		-0.0601408	1	-0.238501	0.432474	0.0757642	1	-0.103746	1	-0.00539245	1	-0.217977	0.896072		-0.551329	0.00162257	-0.0723509	0.94256
ARNT2	-0.361141	0.226553		-1.19124	1.53505e-10	-1.57874	1.29476e-18	-1.6024	6.885e-19	-0.631105	0.00621787	-0.912563	2.9075e-06	-0.538096	0.0617169		-2.58884	8.17161e-40	-2.20186	4.52507e-30
ARNTL	-0.314838	0.195126		0.0640473	1	0.0480387	1	0.484341	0.0375419	-0.144703	1	0.141162	0.883107	-0.00510815	1		-0.452261	0.022909	-0.780726	2.37703e-05
ARNTL2	-0.192923	0.622539		0.376954	0.185985	0.174662	0.687702	0.135761	0.824883	0.246748	0.669718	-0.13282	0.898168	0.263572	0.809051		0.838775	1.08595e-06	-1.16459	8.37884e-12
ARNTL2-AS1	0	1		3.43889	0.508946	0	1	0	1	0	1	0	1	0	1		0	1	0	1
ARPC1A	-0.014931	1		0.517128	0.0211306	0.254378	0.364657	0.125704	0.842967	0.183403	0.842857	-0.0059732	1	0.287062	0.693374		1.23417	4.3125e-14	-0.296245	0.125702
ARPC1B	0.477884	0.064406		1.0901	2.29763e-06	0.74515	0.00157645	0.70145	0.00396405	0.417791	0.303022	0.00244373	1	0.505576	0.252432		2.31626	1.8608e-31	-0.617533	0.0030702
ARPC2	0.236362	0.485531		0.577583	0.00848828	0.771229	4.75731e-05	1.04296	1.51916e-08	0.415707	0.154628	0.362652	0.18085	0.54898	0.0526316		0.315788	0.12281	-0.719602	4.81728e-05
ARPC4	0.153175	0.622539		0.269627	0.589133	0.0342747	1	-0.151443	0.852265	0.0616604	1	-0.60285	0.0315526	0.226838	0.964802		-0.415126	0.0892456	-1.29665	9.41435e-10
ARPC4-TTLL3	-1.68817	0.626264		0	1	0	1	0	1	0	1	0	1	0	1		0	1	0	1
ARPC5	-0.114263	0.904286		0.535576	0.00921547	0.688351	0.000116688	0.702599	9.78341e-05	0.434236	0.0852017	0.189716	0.624986	0.492965	0.0707472		0.102644	0.73307	-0.0846513	0.839702
ARPP19	-0.277928	0.263608		-0.178343	0.651315	-0.0838104	0.987647	-0.145384	0.710362	0.214531	0.645241	-0.249204	0.370869	-0.110853	1		-1.23493	1.9934e-17	-0.0712538	0.896961
ARPP21	0.0812773	1		-2.88571	0.542238	-0.654612	1	1.14445	0.840666	-2.88571	0.785654	1.27425	0.834048	-0.877017	1		-0.172248	1	-3.01087	0.245571
ARR3	0	1		2.11499	0.836986	0	1	0	1	0	1	0	1	0	1		0	1	0	1
ARRB1	1.21756	0.0708265		1.96794	0.000123111	-1.88306	0.00447133	-0.0847091	1	-1.42974	0.137269	-1.9528	0.0085554	0.736104	0.74047		3.9454	1.27026e-28	6.755	2.06394e-75
ARRDC1	0.268236	0.338434		0.164127	0.877555	-0.00979797	1	-0.384577	0.205186	0.0472645	1	-0.623871	0.0237423	-0.0427124	1		-0.621437	0.00390107	-1.13564	2.6349e-08
ARRDC2	1.42305	0.00480708		1.50328	0.0228369	0.811909	0.306977	1.17871	0.0747247	-0.360706	1	0.234396	1	0.821291	0.725365		4.16139	1.01893e-22	3.56066	2.3094e-17
ARRDC3	0.345086	0.283499		-0.403806	0.116268	-0.975437	9.31522e-08	-0.205037	0.529157	-0.00580469	1	0.38037	0.141885	-0.175905	1		-1.34025	3.59719e-16	-1.56322	1.58874e-21
ARRDC3-AS1	-0.131159	1		0.798458	0.530867	0.303816	1	0.219784	1	0.0053965	1	0.409962	0.930837	-0.503162	1		1.88328	0.000565261	0.247483	0.932606
ARRDC4	-0.192281	0.746135		-0.768093	0.00330693	0.356576	0.262315	-0.177843	0.75685	-0.472307	0.217842	0.31841	0.44184	-0.44498	0.428452		-1.2201	1.04588e-08	-1.63515	1.23221e-14
ARRDC5	-1.69037	0.626264		0	1	0	1	0	1	0	1	0	1	0	1		0	1	0	1
ARSA	0.126251	0.80217		0.478204	0.109614	-0.0673211	1	-0.184685	0.716864	-0.142034	1	-0.703764	0.00571874	-0.0982309	1		-0.238878	0.369913	-1.21998	6.52187e-10
ARSB	-0.282865	0.167819		0.155011	0.836986	0.194562	0.558937	0.0117792	1	0.122615	1	0.0564073	1	0.113603	1		0.645338	8.3793e-05	0.0501336	1
ARSD	0.0902249	1		-0.0194909	1	-0.628043	0.0378907	-0.258899	0.617966	-0.279995	0.795906	-1.80785	2.22395e-11	-0.0498139	1		1.39715	9.36436e-09	-1.21036	1.35617e-06
ARSE	0.360338	0.569065		-0.740312	0.34067	-3.97421	6.28301e-12	-1.19903	0.0286579	-2.11567	0.000504531	-1.29709	0.0276469	-0.102807	1		1.80488	3.0475e-07	-4.44313	9.2268e-19
ARSF	-2.44623	0.410463		2.14913	0.836986	0	1	0	1	0	1	0	1	0	1		0	1	0	1
ARSG	0.202723	1		1.77781	0.11647	1.18974	0.338058	0.492752	0.942415	0.0397471	1	-0.401788	1	0.305895	1		0.248063	0.996448	3.71336	4.23023e-10
ARSH	0	1		0	1	0	1	0	1	0	1	0	1	0	1		0	1	0	1
ARSI	0.444621	0.431382		-0.186617	1	-2.60801	6.77791e-05	-2.54258	0.000139412	1.51104	0.0678106	-1.57798	0.0393184	0.323255	1		1.93933	0.00018628	2.52866	8.26383e-07
ARSJ	-0.271225	0.390867		0.184366	0.831726	0.808172	0.000231925	0.966769	7.48952e-06	0.271101	0.677763	0.32338	0.373328	0.147255	1		-0.497498	0.0158198	-0.615785	0.00190261
ARSK	-0.399404	0.277515		0.154924	0.994477	0.817243	0.00255757	0.839713	0.00223821	0.526056	0.234914	0.697606	0.0272702	0.0921038	1		1.03903	5.55378e-06	0.809322	0.000534931
ART1	0	1		0	1	0	1	0	1	0	1	0	1	0	1		0	1	0	1
ART3	0	1		0	1	0	1	0	1	0	1	0	1	0	1		0	1	4.7698	0.0452779
ART4	0	1		0	1	0	1	0	1	0	1	0	1	0	1		2.02525	0.63614	0	1
ART5	0	1		2.11499	0.836986	0	1	0	1	0	1	0	1	0	1		0	1	5.39792	0.0464396
ARTN	0.18338	1		-0.185813	1	0.218766	1	0.031062	1	0.348518	1	-1.64409	0.0395812	-0.199107	1		3.39037	7.68442e-15	-2.76057	9.13279e-07
ARV1	0.173036	0.729696		0.171453	0.839486	0.190679	0.711971	0.25777	0.484216	-0.15611	1	0.473021	0.110428	0.113489	1		0.0166173	1	0.495315	0.0185681
ARVCF	-0.209337	0.43958		-0.0284191	1	-0.47371	0.238976	-0.928428	0.0036323	-0.207957	1	-0.826433	0.0205964	0.0243006	1		-2.55239	3.23177e-20	0.908505	0.00113901
ARX	0	1		2.15849	0.836986	4.75658	0.11805	3.04311	0.512784	0	1	0	1	0	1		10.0263	1.48257e-17	1.97065	0.65403
ASAH1	0.0327486	1		0.219288	0.592108	0.408983	0.0614557	0.0251545	1	-0.35141	0.289335	0.406766	0.10109	0.136905	1		-1.01615	6.21262e-09	-0.135433	0.65403
ASAH2	-0.314935	0.963126		0.560491	0.836986	0.840275	0.453324	0.694534	0.610464	0.632501	0.892647	0.377873	1	-0.145398	1		-1.71071	0.0467574	0.403091	0.766811
ASAH2B	-0.362284	0.950845		0.514321	1	1.20521	0.449767	0.693178	0.831963	-0.284712	1	-0.933462	0.80003	0.386193	1		-1.18135	0.414207	0.569436	0.762394
ASAP1	-0.33041	0.192079		-0.545794	0.0494266	0.793615	0.00036669	0.773919	0.000662493	-0.0201953	1	-0.221396	0.673072	-0.139519	1		0.27469	0.287548	0.220192	0.437526
ASAP1-IT1	-2.44623	0.410463		0	1	2.2316	0.711971	2.23792	0.716864	0	1	0	1	0	1		2.02954	0.63614	1.97008	0.65403
ASAP1-IT2	1.53578	0.0631903		0.231593	1	1.50791	0.1262	0.946738	0.493562	0.867333	0.833217	0.0680599	1	0.819463	0.958348		1.5157	0.0511273	1.23773	0.132884
ASAP2	0.15926	0.77388		-0.522669	0.103944	0.208325	0.696838	0.946166	7.70433e-05	0.174971	1	0.585433	0.0472985	0.494611	0.323384		0.604378	0.0065756	0.550671	0.0139927
ASAP3	-0.185359	0.658451		-1.39864	3.84004e-11	-0.809259	0.000214909	-1.49018	8.20573e-13	-0.190783	0.881216	-0.735671	0.0022618	-0.477205	0.254394		0.0448685	1	-3.60914	6.69777e-68
ASB1	-0.201411	0.469522		0.301752	0.412831	0.343008	0.205589	0.109117	0.974392	-0.00207324	1	-0.395797	0.177607	0.347677	0.573647		-0.823433	6.34036e-06	-0.939079	1.8101e-07
ASB10	0	1		0	1	0	1	0	1	0	1	0	1	0	1		0	1	0	1
ASB11	0.740447	0.734291		1.91267	0.527163	1.64558	0.543948	2.14739	0.31268	2.18204	0.550483	1.79591	0.556412	2.20758	0.683699		2.45343	0.0923184	2.56438	0.0671009
ASB12	0	1		0	1	0	1	0	1	0	1	0	1	0	1		0	1	0	1
ASB13	0.302328	0.29819		-0.198173	0.836986	-0.773903	0.00192273	-0.959472	8.48441e-05	-0.363993	0.501706	-0.538148	0.0849885	0.130829	1		-1.99744	1.1325e-20	0.87135	3.8802e-05
ASB14	2.57094	0.145359		-2.88758	0.542238	-2.88758	0.453324	-2.88758	0.463256	-2.88758	0.785654	1.50726	0.730536	1.57621	0.948544		1.49075	0.48653	1.59841	0.428915
ASB15	0	1		0	1	0	1	0	1	0	1	0	1	0	1		2.02954	0.63614	0	1
ASB16	-0.369781	1		0.0870034	1	-0.345088	1	1.31254	0.619677	-0.178777	1	0.237011	1	-0.61784	1		1.17529	0.402621	1.48947	0.219286
ASB16-AS1	0.0165013	1		-0.51107	0.270635	-0.506628	0.189475	-0.519954	0.178363	-0.143761	1	-0.28756	0.702682	-0.381068	0.810656		-0.527707	0.0860358	0.0921636	1
ASB17	0	1		0	1	0	1	0	1	0	1	0	1	0	1		0	1	0	1
ASB18	0	1		0	1	0	1	0	1	0	1	0	1	0	1		0	1	1.97236	0.65403
ASB3	-0.243853	0.857025		-0.125397	1	-0.568821	0.404679	-0.300115	0.825867	0.529382	0.680807	-0.466585	0.630338	-0.511539	0.866295		-0.39075	0.44106	-0.239348	0.731557
ASB4	1.90901	0.43958		3.89339	0.379536	2.22572	0.711971	3.16676	0.481953	0	1	4.12963	0.302684	4.01691	0.641223		4.84545	0.0430839	5.17113	0.0205453
ASB5	-1.69073	0.626264		0	1	0	1	2.30978	0.716864	4.85126	0.253357	3.26966	0.556202	0	1		5.56237	0.0123713	0	1
ASB7	-0.165193	0.73767		0.227785	0.764553	0.364705	0.285604	0.217341	0.693956	0.442226	0.319597	0.138809	0.994791	0.185659	1		0.479603	0.0397684	0.0401233	1
ASB8	-0.0847734	0.960481		-0.00711124	1	-0.253495	0.359318	-0.363817	0.114721	-0.0589086	1	-0.264584	0.411399	0.0214589	1		-0.726037	1.60609e-05	-1.09479	2.75621e-11
ASB9	0.298738	0.588952		0.0668814	1	-1.30371	6.02067e-05	-1.43094	1.368e-05	-1.21031	0.00207746	-0.487754	0.334789	-0.414244	0.806059		1.98892	2.82685e-19	1.80604	3.81269e-16
ASB9P1	0	1		0	1	0	1	0	1	0	1	0	1	0	1		0	1	0	1
ASCC1	-0.00420785	1		0.129806	0.874573	-0.0574536	1	0.0396996	1	0.0778189	1	0.179818	0.674958	0.223559	0.815147		-0.590789	0.000259314	0.255699	0.168896
ASCC2	-0.0380436	1		0.230451	0.58999	0.196557	0.592566	0.251427	0.41511	-0.0224618	1	-0.273983	0.431985	0.0788999	1		0.213984	0.35502	-0.397461	0.0376476
ASCC3	-0.160522	0.725834		0.34575	0.21552	0.665895	0.000458744	0.68833	0.000330967	-0.0566595	1	-0.867096	7.42864e-06	0.211475	0.906578		-0.805494	1.93778e-06	-0.17048	0.479299
ASCL1	0.499173	0.348467		-3.78224	5.9029e-20	-4.91839	7.36981e-30	-5.26238	3.14135e-32	-2.33666	3.45615e-08	-0.815017	0.130026	0.283174	1		-10.3561	8.06757e-59	-11.2252	3.64147e-61
ASCL2	1.7255	0.622539		2.10815	0.838989	0	1	0	1	4.42794	0.370116	0	1	1.99824	1		0	1	0	1
ASCL3	0	1		0	1	0	1	0	1	0	1	0	1	0	1		0	1	0	1
ASCL4	0	1		0	1	0	1	0	1	0	1	0	1	0	1		0	1	0	1
ASCL5	2.48231	0.390867		2.14913	0.836986	0	1	0	1	0	1	2.32656	0.76561	2.81305	0.937876		2.02913	0.63614	0	1
ASF1A	0.239455	0.411353		-0.237713	0.509963	0.139811	0.740283	0.522974	0.0076855	0.291319	0.442719	0.115676	0.930607	-0.00615089	1		-0.0866319	0.841162	0.211192	0.305526
ASGR1	1.34719	0.184838		-0.949644	0.688747	-0.570795	0.869404	-1.69096	0.208146	-1.15163	0.7726	0.453072	1	0.409457	1		-2.97546	0.00567352	1.99922	0.00889901
ASGR2	0	1		0	1	0	1	0	1	0	1	0	1	0	1		0	1	0	1
ASH1L	-0.337494	0.138242		-0.339934	0.276403	0.0108453	1	0.0431915	1	0.098331	1	-0.0339163	1	-0.224573	0.906073		-0.419677	0.0331484	-0.553455	0.00305604
ASH1L-AS1	-0.200996	0.970891		0.750757	0.33213	0.35831	0.762048	-0.0987228	1	0.690695	0.54736	0.816707	0.251383	0.88628	0.432259		0.470968	0.397666	2.23933	3.6938e-09
ASH2L	-0.292785	0.150372		-0.148954	0.836986	-0.451819	0.0324327	-0.319701	0.197193	0.00134596	1	-0.0588241	1	0.00409879	1		-0.194443	0.381751	-0.374992	0.0367532
ASIC1	0.595058	0.127348		-1.15454	1.50802e-07	-0.429756	0.10492	-0.0865875	1	-0.436073	0.232943	-2.30031	4.99145e-26	-0.816975	0.00267586		-1.62122	1.44712e-08	-1.34691	2.4267e-06
ASIC2	0	1		0	1	0	1	0	1	0	1	0	1	0	1		2.83469	0.434709	0	1
ASIC3	0.119596	1		-1.35467	0.38047	0.539096	0.806373	0.11767	1	-2.77895	0.0941358	0.309507	1	0.808573	0.937876		1.2543	0.106953	3.27936	2.99821e-07
ASIC4	1.70557	0.282589		-0.0931055	1	-1.17283	0.711971	-0.677539	1	-0.239899	1	0.574748	1	-0.501	1		-0.850945	0.63614	6.72628	4.04636e-26
ASIC5	0	1		0	1	0	1	0	1	0	1	0	1	0	1		0	1	0	1
ASIP	2.97711	0.249558		0	1	0	1	0	1	0	1	3.2834	0.556202	3.3465	0.829909		2.83188	0.448697	3.28576	0.332879
ASL	0.38666	0.0775579		0.732271	0.00252961	0.344538	0.246128	0.303638	0.347891	0.0494734	1	-0.469499	0.11203	0.162221	1		0.848829	4.98747e-05	-1.28426	5.07626e-10
ASMT	0	1		0	1	0	1	0	1	0	1	0	1	0	1		0	1	0	1
ASMTL	-2.44797	0.410463		0	1	0	1	0	1	0	1	0	1	0	1		0	1	0	1
ASMTL-AS1	0	1		2.916	0.653419	3.60253	0.372812	2.22699	0.721307	0	1	0	1	0	1		3.35224	0.314872	2.77138	0.450982
ASNA1	0.436137	0.0123345		0.0384838	1	-0.512752	0.135762	-0.530457	0.122592	-0.238614	0.896647	-0.510258	0.200685	-0.10841	1		-0.678123	0.0308158	-0.52423	0.11096
ASNS	-0.402116	0.0258244		-0.264471	0.411966	1.51171	4.63147e-20	-0.303532	0.207126	0.550883	0.0139026	2.27403	6.42378e-43	0.0546491	1		1.18972	2.71039e-14	0.350095	0.048338
ASPA	0	1		0	1	0	1	0	1	0	1	0	1	0	1		2.02954	0.63614	0	1
ASPDH	0	1		0	1	2.2316	0.711971	0	1	0	1	0	1	0	1		2.83324	0.440926	2.77731	0.448518
ASPG	0	1		0	1	0	1	0	1	0	1	0	1	0	1		0	1	0	1
ASPH	-0.282143	0.376681		-0.0456268	1	1.57635	4.78682e-16	1.01339	5.9553e-07	0.335275	0.435978	0.544448	0.0311763	-0.061283	1		1.69669	1.5095e-18	2.30046	2.29008e-32
ASPHD1	0.284958	0.622539		0.683402	0.312628	1.33943	0.00185651	0.437234	0.566061	-0.180559	1	0.491402	0.556202	0.164718	1		2.13852	1.52459e-10	3.72097	1.31922e-28
ASPHD2	0.218175	0.658806		0.318576	0.461253	0.933867	3.21544e-05	0.476241	0.0858762	0.281714	0.712993	0.341486	0.378068	0.471187	0.335081		0.694402	0.00197892	-2.77685	1.29114e-30
ASPM	-1.39226	1.79496e-06		-0.258409	0.823224	0.157524	0.967044	0.72488	0.0353754	0.969599	0.00829063	-0.215481	0.862468	-0.449659	0.721195		1.30973	1.28197e-06	-0.17122	0.760488
ASPN	-0.71368	1		2.10531	0.840356	3.59613	0.380672	0	1	0	1	4.24466	0.306655	2.0126	1		0	1	0	1
ASPRV1	-0.386314	1		-1.8446	0.471274	-0.756074	0.881953	-1.60668	0.463794	-1.19534	0.886747	0.0576599	1	0.0478025	1		-3.39551	0.0249218	-0.368512	1
ASPSCR1	0.109562	0.90166		-0.223494	0.658311	-0.296837	0.339701	-0.450131	0.0781203	-0.185868	0.891518	-0.215186	0.665938	-0.00964459	1		-0.235864	0.3703	-0.0808137	0.959524
ASRGL1	-0.560334	0.180466		-0.0148351	1	-1.31478	0.00328319	-1.9816	1.01607e-05	-1.353	0.0161475	-1.06177	0.0438381	-0.298107	1		2.38284	6.11058e-14	0.437221	0.304457
ASS1	1.54849	6.72019e-10		-1.74647	1.89435e-06	-0.614136	0.172099	-2.70652	9.01659e-14	-0.571272	0.432585	0.692945	0.145277	0.358576	0.937876		4.68144	2.24405e-31	2.65549	1.46659e-12
ASTE1	-0.0884353	1		1.31968	0.679437	1.70986	0.353548	-0.720992	1	2.5561	0.163934	-0.592497	1	0.86867	1		7.75122	5.53584e-41	5.58252	9.87556e-18
ASTL	0	1		0	1	0	1	0	1	0	1	0	1	0	1		2.025	0.636487	3.96673	0.169882
ASTN1	0.00480414	1		-0.353167	0.425703	-2.14352	6.82562e-20	-0.971608	9.88449e-05	-0.192846	0.971058	-1.10359	1.51394e-05	-0.297224	0.837436		-9.94372	8.12012e-148	-8.19816	8.01811e-136
ASTN2	0.314349	0.47309		-0.334827	0.513086	-0.191833	0.76268	-0.333908	0.405903	-0.331335	0.664338	-1.42342	1.87567e-07	-0.382663	0.720045		-0.770545	0.000928324	-0.197211	0.571229
ASXL1	-0.241993	0.290829		-0.363935	0.129552	0.0950906	0.944635	-0.0553226	1	0.0548349	1	-0.191547	0.597219	-0.188944	0.937876		0.82422	4.31137e-08	0.324594	0.0539843
ASXL2	-0.381761	0.0805925		-0.253828	0.502889	0.279486	0.305713	0.479033	0.0266352	0.243664	0.662197	0.388139	0.139332	-0.173521	1		-0.0327091	1	0.437295	0.0223165
ASXL3	0.0155259	1		2.95922	0.640992	2.22548	0.711971	2.29886	0.716864	2.65223	0.843144	0	1	3.31516	0.817456		0	1	0	1
ASZ1	0	1		0	1	0	1	0	1	3.5837	0.631916	0	1	0	1		0	1	0	1
ATAD1	-0.070183	1		0.493984	0.0791635	0.983798	2.65166e-06	0.813351	0.000202037	0.318882	0.518456	0.376905	0.241822	0.277682	0.810656		-0.284489	0.246432	0.824474	2.48986e-05
ATAD2	-0.420976	0.181385		-0.0762278	1	-0.00394424	1	0.294325	0.325141	0.334096	0.430978	0.303853	0.380856	0.039752	1		0.463689	0.0171095	0.202525	0.414836
ATAD2B	-0.333553	0.387458		-0.426056	0.230596	-0.106453	1	-0.205046	0.707654	-0.129619	1	-0.145729	0.945448	-0.314065	0.808902		-0.730126	0.000767105	0.416941	0.0708307
ATAD3A	-0.343103	0.14949		0.307795	0.385141	0.40878	0.096528	0.210207	0.574905	0.000238263	1	0.291149	0.409772	0.380725	0.457744		1.86283	1.69695e-24	0.609814	0.00152812
ATAD3B	-0.311843	0.397638		0.799195	0.0023156	0.858751	0.000351383	0.44902	0.134019	0.152735	1	0.427134	0.226924	0.558873	0.196263		2.75104	7.20441e-42	1.60555	1.45282e-15
ATAD3C	0.943355	0.126173		0.319667	1	0.235666	1	0.220484	1	0.619989	0.809243	0.257057	1	0.108399	1		0.444704	0.584219	0.86836	0.12752
ATAD5	-0.514742	0.235088		-0.273731	0.814663	-0.319847	0.583848	0.0164327	1	0.0503466	1	0.286086	0.753391	-0.237228	1		0.566987	0.0644752	0.781281	0.00622011
ATAT1	-0.103906	0.832686		-0.111711	0.954421	-0.553316	0.00277288	-0.658827	0.000290492	-0.629594	0.00261543	-0.286166	0.303715	-0.175338	0.958259		-2.40007	7.5251e-44	-0.9131	6.47732e-08
ATCAY	0.534934	0.626264		-0.236043	1	-0.275874	0.954005	-0.910906	0.201669	-0.555611	0.815577	0.0489546	1	-1.17481	0.264329		-0.565197	0.312558	3.45957	4.91457e-20
ATE1	-0.185371	0.601618		0.0498943	1	0.0460046	1	-0.0488562	1	0.204201	0.842857	0.0252921	1	0.00112764	1		-0.528733	0.00695313	0.137472	0.662653
ATE1-AS1	0.162821	1		-0.653677	0.645717	-0.727251	0.46511	-0.844293	0.366484	-0.690656	0.785654	-0.591033	0.712741	-0.0785822	1		-3.4447	2.5845e-07	-0.731433	0.2779
ATF1	0.0394682	1		0.21107	0.814055	0.720906	0.0045988	0.462723	0.126744	0.152692	1	0.684082	0.0167271	0.0400626	1		0.641568	0.0035492	0.64323	0.00320884
ATF2	0.119662	1		-0.108315	1	0.5695	0.01454	0.368299	0.190683	0.193259	0.867913	0.383626	0.22604	-0.289294	0.808066		-0.578945	0.00458243	-0.400686	0.063759
ATF3	-0.878198	0.0229713		0.355277	0.456644	1.21505	8.89094e-07	-0.430239	0.208977	-0.112649	1	-0.137821	1	0.176204	1		0.505635	0.0428812	-2.8009	6.11452e-32
ATF4	0.15222	0.567436		-0.3526	0.347032	0.412875	0.13994	-0.0121405	1	0.177657	0.964035	0.216002	0.707773	-0.0377438	1		-0.738494	0.000320273	-0.569708	0.00684664
ATF5	0.0741774	1		0.407726	0.387104	0.647765	0.0338532	0.850155	0.00318843	0.583675	0.165993	0.098074	1	0.148256	1		0.930949	0.000163209	-0.315722	0.311577
ATF6	-0.26986	0.171673		0.071829	1	0.0987423	0.939071	0.306721	0.18872	-0.0606795	1	0.136144	0.82212	0.0868405	1		-0.117711	0.686527	-0.204562	0.342569
ATF6B	0.0207422	1		-0.36231	0.110848	-0.638507	0.000154728	-0.468981	0.0106427	-0.223073	0.62636	-0.399532	0.0600522	-0.360878	0.285933		-0.695115	3.55841e-06	-1.76198	3.25157e-33
ATF7	-0.209648	0.445662		-0.380392	0.0981101	-0.139276	0.711971	0.113904	0.847059	0.0395915	1	-0.277329	0.306119	-0.236077	0.787698		-1.00352	2.74374e-11	-0.292024	0.0906711
ATF7IP	-0.100822	0.914403		-0.375314	0.170484	-0.359483	0.129655	0.0601987	1	0.0173873	1	-0.0366147	1	-0.310887	0.61895		-1.06674	6.86198e-10	-0.37048	0.0554281
ATF7IP2	-0.998416	0.390577		-0.577451	0.933621	1.36569	0.194991	-1.31573	0.344075	-0.866751	0.852141	-1.02015	0.592448	-1.83775	0.420126		-4.59989	0.000107662	-3.85455	0.00035914
ATG10	0.294934	0.460223		0.221289	0.836986	-0.165388	0.881484	0.0794459	1	-0.00248292	1	-0.311235	0.565161	-0.0696915	1		0.721221	0.00179933	0.439917	0.080394
ATG101	0.0474926	1		0.275912	0.518712	0.250249	0.473795	0.038268	1	-0.0557872	1	-0.059625	1	0.271047	0.810656		0.486094	0.018108	0.0857503	0.926282
ATG13	0.271087	0.390867		-0.344667	0.282203	-0.686204	0.0010419	-0.657086	0.00224795	-0.29792	0.524946	-0.599314	0.0114835	-0.354855	0.53211		-1.02535	7.17527e-09	-1.85193	7.78851e-26
ATG14	0.0688859	1		-0.323642	0.40855	-0.315285	0.3219	-0.191812	0.709558	-0.0297883	1	-0.474458	0.109812	-0.320043	0.740066		-0.0384443	1	0.532629	0.00920218
ATG16L1	-0.229174	0.306585		-0.204858	0.71281	-0.226313	0.516885	-0.220167	0.545072	0.164774	0.960661	-0.446213	0.104994	0.172449	1		0.0285753	1	-0.427147	0.0319133
ATG16L2	0.178515	0.99508		-0.00544861	1	-0.340031	0.634228	-0.324767	0.677375	-1.15303	0.0133778	-0.76887	0.114647	-0.631012	0.524001		-2.12224	3.66457e-10	-0.301169	0.536182
ATG2B	-0.113796	0.94103		-0.23988	0.637681	0.0836212	1	0.0286876	1	0.0578018	1	0.0715169	1	-0.165414	1		-0.787898	6.78578e-05	0.855661	8.19601e-06
ATG4A	0.179085	0.789833		0.900767	5.94475e-05	1.17081	1.20302e-08	1.15091	3.32567e-08	-0.156962	1	-0.307118	0.448739	0.441348	0.35513		1.13148	2.04068e-09	-0.669895	0.00112165
ATG4B	0.0584975	1		0.01897	1	-0.289154	0.295736	-0.478944	0.0322073	-0.262413	0.620789	-0.578043	0.0115013	-0.0122419	1		-0.713747	6.52451e-05	-0.156292	0.572671
ATG4C	-0.170599	0.833554		0.0617626	1	0.291346	0.529743	0.493287	0.150505	0.398958	0.524727	0.483801	0.224781	0.198246	1		0.157746	0.790146	0.259765	0.504668
ATG4D	-0.0624348	1		0.354088	0.517443	-0.000399635	1	-0.75525	0.0126236	0.139082	1	-0.436779	0.315105	-0.0782381	1		-0.759088	0.00558101	-0.692146	0.0120393
ATG7	-0.0657643	1		-0.283504	0.428878	-0.261667	0.382415	-0.509907	0.0222385	-0.179508	0.864641	-0.345135	0.247346	-0.158416	1		0.225367	0.373533	-0.45129	0.0281128
ATG9A	0.114785	0.771519		-0.26298	0.497939	-0.571795	0.00687486	-0.403791	0.0943243	-0.0562993	1	-0.524511	0.0289874	-0.0224636	1		-0.910631	4.01762e-07	-0.677684	0.000208503
ATG9B	1.31581	0.148188		-1.68854	0.182422	-1.28786	0.284043	-0.514606	0.883904	-2.91667	0.0413172	-1.51421	0.261268	-1.06845	0.810656		-3.40842	0.000188355	2.02956	0.00287004
ATHL1	0.386558	0.399546		-0.67771	0.0329989	-0.548747	0.0723445	-0.786336	0.0049132	-0.934711	0.00251204	-0.865809	0.0030887	-0.512821	0.379429		-1.83726	1.23606e-11	0.473126	0.123457
ATIC	-0.0780866	0.930776		0.221354	0.517786	0.464703	0.0120193	0.297922	0.182266	0.059321	1	0.222032	0.496374	0.0939478	1		0.594326	0.000166979	1.29321	9.13546e-18
ATL2	-0.0780139	1		0.750633	0.0096617	1.06137	1.83738e-05	1.0557	2.57479e-05	0.810541	0.00844293	0.165693	0.91344	0.350255	0.777721		1.73416	2.85144e-16	1.69714	9.84034e-16
ATL3	0.138221	0.75387		0.419181	0.110848	0.989502	1.11402e-07	0.733143	0.000207944	0.571849	0.0208248	0.214205	0.596917	0.309082	0.641223		0.651575	0.000187202	-0.174586	0.476482
ATM	-0.0397681	1		-0.203276	0.751798	0.0227462	1	-0.135848	0.876275	-0.0105672	1	0.125132	0.977537	-0.146775	1		-0.262131	0.290886	-0.928738	1.7784e-06
ATMIN	0.0399361	1		0.0934638	1	0.232315	0.426539	0.273591	0.293454	0.137345	1	0.199586	0.611132	0.127568	1		-0.317688	0.108046	0.102921	0.78898
ATN1	-0.164904	0.622539		-0.193445	0.687279	-0.0688939	1	0.34023	0.160659	-0.0809697	1	-0.0220977	1	-0.243437	0.810656		-0.519427	0.00339664	-0.173579	0.469172
ATOH1	0	1		0	1	0	1	0	1	0	1	0	1	0	1		2.02525	0.63614	0	1
ATOH7	-0.296833	1		0.100782	1	-2.88529	0.453324	-2.88529	0.463256	-0.229355	1	0.318374	1	1.5727	0.965084		0.72182	0.939316	3.25763	0.0442466
ATOH8	-0.401978	0.243742		0.454921	0.552805	-2.45369	1.92232e-10	-2.4054	6.3969e-10	-0.945806	0.0823889	-0.619772	0.297426	-0.380139	0.950922		-4.89507	1.09533e-29	-2.87411	1.70695e-14
ATOX1	0.58369	0.0238709		0.569536	0.0664632	0.44151	0.142442	0.105864	1	-0.0230144	1	-0.122176	1	0.412951	0.550448		0.393618	0.143631	0.642754	0.0074025
ATP10B	0	1		0	1	0	1	0	1	0	1	0	1	0	1		0	1	6.88151	1.54003e-05
ATP10D	-0.0612001	1		-0.230364	0.813074	0.910161	0.000605073	0.79086	0.00465605	0.0469973	1	0.437707	0.282353	0.193607	1		1.5961	4.41478e-13	0.375951	0.160864
ATP11A	-0.0381809	1		0.377189	0.163579	0.363943	0.120628	0.448356	0.0417705	0.179199	0.842857	-0.0669373	1	0.304492	0.639051		1.02479	3.16257e-10	-0.182684	0.434284
ATP11A-AS1	2.52688	0.390184		0.59189	1	1.36336	0.730976	1.30828	0.770349	-0.21679	1	-2.90981	0.556202	-0.911037	1		-0.189538	1	-0.253765	1
ATP11AUN	0	1		0	1	0	1	0	1	0	1	0	1	0	1		0	1	0	1
ATP11B	0.0308951	1		0.320703	0.276918	0.606852	0.00176773	0.615579	0.00178511	0.434592	0.115988	0.288377	0.346926	0.14874	1		0.477379	0.00807527	0.382747	0.0398203
ATP11C	0.179685	0.722172		0.183785	0.836986	0.74162	0.00193554	0.761426	0.00168154	0.564124	0.0859796	0.654426	0.0166029	0.268845	0.88099		0.622663	0.00417073	1.02514	5.83774e-07
ATP12A	0	1		0	1	0	1	0	1	0	1	0	1	0	1		0	1	1.97008	0.65403
ATP13A1	-0.0997441	0.860432		0.0630222	1	0.0503016	1	-0.0345359	1	-0.257889	0.554088	-0.0651061	1	-0.00672146	1		0.0411146	1	1.12011	3.99866e-13
ATP13A2	0.869125	0.000267649		0.123976	1	1.26739	5.99936e-07	1.31238	2.70722e-07	0.695871	0.045859	-0.588667	0.0814774	0.327573	0.810656		0.0788524	1	-2.3266	5.9202e-20
ATP13A3	0.00266878	1		0.481645	0.130463	1.15495	2.36259e-07	1.11494	8.5094e-07	0.522864	0.127892	0.45495	0.156553	0.453633	0.393065		-0.404673	0.0986133	0.0351148	1
ATP13A4	-0.404243	1		0.0466591	1	1.09503	0.853316	-2.88599	0.463256	-0.202962	1	0.317159	1	0.814637	1		-3.01016	0.261507	-3.01016	0.246007
ATP13A5	0.499336	1		2.10632	0.839832	0	1	0	1	0	1	3.65598	0.453743	3.31133	0.830963		2.02433	0.637657	3.28866	0.322136
ATP1A1	-0.189034	0.439929		-0.0350844	1	-0.104265	0.922859	0.0201305	1	0.218523	0.717319	0.053605	1	0.123328	1		1.61538	1.91547e-24	-0.46783	0.00588844
ATP1A1-AS1	0.280459	0.767017		0.638113	0.382396	-0.688594	0.278033	-0.33651	0.769725	-0.83647	0.356565	0.560281	0.486247	-0.201545	1		1.00234	0.0134792	-0.174559	0.933414
ATP1A2	0.409939	0.922466		-1.00148	0.674296	0.229179	1	0.104923	1	-0.227171	1	0.223218	1	-0.78921	1		1.00087	0.294249	-0.18467	1
ATP1A3	-0.463795	0.693024		-1.13552	0.096355	-0.743272	0.29181	-1.25895	0.0359539	0.375015	0.97774	0.877711	0.189246	-1.3407	0.1054		0.122368	1	2.84464	3.23196e-13
ATP1A4	0	1		0	1	0	1	0	1	0	1	0	1	0	1		2.02525	0.63614	0	1
ATP1B1	-0.441447	0.113846		-0.336105	0.541154	0.487077	0.139855	0.5063	0.124016	0.44068	0.403556	-0.363332	0.451908	-0.158228	1		0.524323	0.038632	1.19926	1.30013e-07
ATP1B2	-0.168454	1		-0.785827	0.586146	-2.28936	0.00228028	-1.20475	0.174066	-1.02633	0.513814	0.137136	1	-1.09326	0.616928		-2.59488	2.39872e-05	2.49041	6.61435e-06
ATP1B3	-0.0850174	1		0.451951	0.0951895	0.311974	0.264261	0.448866	0.0614167	0.292385	0.543299	0.261871	0.502358	0.496393	0.160537		1.1718	1.71255e-11	0.527191	0.0043392
ATP1B4	-0.0103396	1		0.63153	0.894793	0.760603	0.711971	0.486123	0.979618	1.64407	0.248815	0.186708	1	0.375633	1		1.57198	0.0545113	2.00635	0.00629752
ATP2A1	0.239458	1		0.519059	0.711873	-0.465985	0.711971	-0.212766	1	-0.764729	0.646612	-0.372976	0.902829	-0.149774	1		-1.49255	0.0127035	1.40363	0.0056883
ATP2A2	-0.311824	0.0860859		0.0604177	1	0.807641	1.26932e-05	0.464696	0.0292568	0.431068	0.117612	0.605902	0.00416745	0.0749804	1		0.278328	0.172349	0.429006	0.0186072
ATP2A3	0.0467805	1		-0.0983218	1	-0.993218	0.459788	-0.317381	1	0.561468	1	-0.0437233	1	0.971142	0.801811		0.444235	0.70899	3.68833	2.46999e-10
ATP2B1	0.0613395	1		0.274034	0.560162	0.531876	0.0380404	1.17932	7.66447e-08	0.506022	0.139125	1.17366	2.37453e-07	0.306142	0.802832		1.71741	5.10914e-17	2.05749	9.77046e-24
ATP2B2	-1.55304	0.0101939		-2.3601	0.023254	-7.31802	6.54578e-07	-5.03493	2.4091e-05	-3.76537	0.00396116	-4.98505	7.4237e-05	-0.88981	0.884476		-2.9663	6.42065e-05	2.16097	7.55515e-05
ATP2B3	0	1		0	1	2.22585	0.711971	0	1	0	1	0	1	0	1		2.02614	0.63614	4.60694	0.0608965
ATP2B4	-0.505668	0.0124228		0.295907	0.63891	0.0200252	1	0.30706	0.489774	0.306173	0.766675	-1.29837	2.49896e-06	-0.16256	1		-0.821228	0.000798634	-2.33682	7.92278e-23
ATP2C1	-0.164145	0.615758		0.330939	0.304673	0.760333	0.00016073	0.662623	0.00164841	0.271697	0.607292	0.287408	0.40409	0.14239	1		1.02858	7.57315e-09	0.124698	0.709951
ATP2C2	1.73255	0.622539		0	1	0	1	0	1	0	1	2.37455	0.76561	2.0095	1		6.28986	0.00102627	5.89449	0.00344181
ATP4A	0	1		0	1	0	1	2.23792	0.716864	3.55374	0.635315	0	1	0	1		0	1	0	1
ATP4B	0	1		0	1	0	1	0	1	0	1	0	1	0	1		0	1	0	1
ATP5A1	-0.109564	0.738326		0.271599	0.491743	0.0746878	1	-0.277737	0.354892	0.0401831	1	-0.103282	1	0.188956	1		0.363806	0.0773381	0.149344	0.628599
ATP5B	0.0370572	1		0.259142	0.542238	0.108754	0.970224	-0.532517	0.0235769	0.332411	0.448912	-0.259484	0.537308	0.00834727	1		-0.123202	0.788922	-0.16353	0.65403
ATP5C1	0.311525	0.0862488		0.08301	1	-0.224021	0.711189	-0.129078	1	0.233893	0.866696	-0.241882	0.738037	0.100986	1		-0.782369	0.00391692	-0.470458	0.112463
ATP5D	0.238158	0.348675		0.343637	0.462658	-0.0741889	1	-0.416566	0.206763	-0.219922	0.877571	-0.310561	0.5305	0.020808	1		-0.524073	0.0567297	-0.519474	0.0572468
ATP5EP2	3.62264	0.00441382		2.07093	0.300073	1.48464	0.484292	3.67963	0.00452348	0.929737	1	1.50902	0.556202	2.13599	0.546447		1.91701	0.15273	1.99878	0.124448
ATP5G1	0.0324525	1		0.464024	0.201965	0.276651	0.499542	0.0206601	1	0.0435221	1	0.135717	1	0.138121	1		0.48298	0.0643631	0.460646	0.0777122
ATP5G2	0.136817	0.64192		0.141743	0.894848	-0.178652	0.690481	-0.377534	0.137931	-0.10615	1	-0.138325	0.888379	-0.074867	1		-1.04232	1.54229e-07	0.184857	0.540635
ATP5G3	0.0994056	0.844624		0.394457	0.248608	0.00599751	1	-0.305837	0.353017	0.254662	0.762962	-0.400234	0.221117	0.0721723	1		-0.574524	0.0201803	-0.0791708	1
ATP5H	0.170627	0.622539		0.445285	0.0672901	0.282861	0.282301	0.169717	0.683221	-0.0841815	1	0.0376255	1	0.277781	0.730488		0.315496	0.115712	0.0454399	1
ATP5I	0.37496	0.0896324		0.399505	0.366141	0.0678204	1	0.273998	0.551413	-0.111778	1	-0.126998	1	0.21117	1		-0.50322	0.0659126	0.486468	0.0737433
ATP5J	0.200634	0.390184		0.399518	0.114625	0.119771	0.856522	0.273694	0.301969	0.0318944	1	-0.00292822	1	0.165612	1		0.110067	0.753172	0.0996018	0.815633
ATP5J2	0.281685	0.345752		-0.27465	0.872216	-0.708126	0.131253	-0.26836	0.80536	-0.0691458	1	-0.835177	0.0930115	-0.444129	0.870368		-0.0990853	1	-0.452422	0.340159
ATP5L	0.338659	0.130514		0.422072	0.249848	0.173242	0.778986	0.00212084	1	0.128766	1	-0.187479	0.803246	0.327818	0.787698		0.701709	0.00410403	-0.857147	0.000312399
ATP5L2	2.25857	0.26128		0.273109	1	-0.760112	0.936271	-0.0301642	1	-0.797038	1	-1.14842	0.804654	-1.02301	1		-1.1264	0.598567	0.282195	1
ATP5O	0.144618	0.720611		0.57467	0.00342342	0.196428	0.501353	0.0874599	1	-0.0755376	1	0.206952	0.556202	0.410137	0.201922		0.437946	0.0108904	0.338211	0.0592493
ATP5S	0.0739128	1		-0.0785908	1	-0.327926	0.436551	-0.554773	0.0839697	-0.0115149	1	-0.137331	1	-0.232659	1		-0.458006	0.0788524	-0.450575	0.0806653
ATP5SL	0.209505	0.443603		-0.0252989	1	-0.285942	0.348152	-0.251068	0.458188	-0.0515187	1	-0.360813	0.243051	0.0669691	1		-0.669473	0.00111956	-1.48038	4.17218e-14
ATP6AP1	-0.157618	0.540896		0.0504175	1	-0.121175	0.88295	-0.210057	0.548088	-0.162198	0.939747	-0.33322	0.274551	-0.0313849	1		0.577115	0.00140716	0.0688731	0.97646
ATP6AP1L	0.221717	1		2.31903	0.00129421	2.21433	0.00121932	1.31691	0.132433	1.54548	0.149264	3.0656	3.58864e-06	1.48781	0.272234		2.60649	2.50884e-05	3.66589	5.28805e-10
ATP6AP2	-0.176971	0.588114		0.242132	0.698449	0.561146	0.0392185	0.235792	0.611641	0.141665	1	0.26373	0.597183	0.207188	1		0.720528	0.00155279	0.368513	0.153806
ATP6V0A1	-0.12577	0.747071		0.130923	0.88397	0.231372	0.423159	0.164992	0.682995	0.0185252	1	-0.240132	0.48881	-0.0748578	1		-0.765781	2.64913e-06	-0.581438	0.000453902
ATP6V0A2	-0.575766	0.000855443		-0.134491	0.892746	0.236993	0.4349	0.129488	0.834136	0.154361	0.952949	0.442499	0.0681588	0.12709	1		0.400988	0.0306062	0.75261	8.26136e-06
ATP6V0A4	-1.69073	0.626264		2.11726	0.836986	2.23115	0.711971	3.11019	0.486671	2.65631	0.842857	2.37017	0.76561	0	1		2.02914	0.63614	1.97214	0.65403
ATP6V0B	0.323267	0.142553		0.504238	0.244395	-0.161928	0.921225	-0.768899	0.013913	-0.0424508	1	-0.575512	0.137388	0.209136	1		-0.0884526	1	-1.04071	0.000512563
ATP6V0C	0.250292	0.214047		0.256523	0.585446	0.113667	0.968688	0.324882	0.288502	-0.145774	1	-0.104001	1	0.0190577	1		-0.463305	0.0406646	-0.133726	0.74423
ATP6V0CP3	0	1		2.14913	0.836986	0	1	0	1	0	1	0	1	0	1		0	1	0	1
ATP6V0D1	0.318674	0.126383		0.015506	1	-0.239783	0.497801	-0.21029	0.610464	-0.224206	0.793136	-0.362612	0.266441	-0.141962	1		-0.274453	0.309543	-1.0441	6.30941e-07
ATP6V0D2	-0.140981	1		-2.58282	0.0261513	-3.17099	0.00288552	-3.35397	0.00241818	-0.89476	0.828246	-1.91186	0.129252	-1.30242	0.724225		-3.36259	0.000304741	-3.89413	4.43531e-05
ATP6V0E1	0.31236	0.118523		0.385716	0.145287	0.169067	0.685077	0.232395	0.452123	-0.163943	0.901185	-0.218951	0.560605	0.155083	1		0.134303	0.642375	-0.772321	1.10487e-05
ATP6V0E2	0.0549598	1		-0.110396	1	-0.236046	0.509466	-0.598487	0.0104504	-0.11644	1	-0.777657	0.000862192	-0.233252	0.935156		0.263071	0.300003	0.455212	0.0347983
ATP6V0E2-AS1	-0.713062	0.0243862		-0.126208	1	0.354591	0.672437	-0.927523	0.0492471	0.22564	1	0.0653126	1	-0.384126	0.975542		1.77546	3.53584e-08	1.58198	9.27159e-07
ATP6V1A	-0.098861	0.897759		0.183717	0.836986	0.519233	0.052644	0.319907	0.351704	0.231906	0.834977	0.120987	1	0.0224661	1		-0.48522	0.0317826	-0.544316	0.0131537
ATP6V1B1	2.52688	0.390184		-2.90572	0.542238	-0.679869	1	-2.90572	0.463256	-2.90572	0.785654	-2.90572	0.556202	-0.905439	1		2.43803	0.0913366	5.84845	6.69487e-11
ATP6V1B2	0.108169	0.739839		-0.291161	0.359344	0.291105	0.25392	0.0031393	1	0.0338911	1	-0.0662261	1	0.0610752	1		-0.537037	0.00170596	0.135083	0.630349
ATP6V1C2	0.223426	1		1.23214	0.424814	1.36949	0.22801	0.811237	0.67066	-0.0575261	1	1.8603	0.0857776	0.00920322	1		1.54887	0.0541155	1.72207	0.0249662
ATP6V1E1	0.249804	0.246429		0.493977	0.017749	0.54996	0.0027079	0.382454	0.0672704	0.0384506	1	-0.0580547	1	0.247831	0.768356		-0.0999459	0.766469	-0.111485	0.711894
ATP6V1E2	0.342329	0.645012		-0.649026	0.574154	-0.6649	0.453324	-0.920641	0.217113	-0.391689	1	0.0736463	1	-0.149175	1		-0.797926	0.133978	1.89588	6.37636e-06
ATP6V1F	0.392237	0.0597639		0.245131	0.821605	-0.285778	0.591071	-0.259393	0.677092	-0.30292	0.786092	-0.380307	0.470189	-0.197744	1		0.0789294	1	-0.0639801	1
ATP6V1G1	-0.0100872	1		0.162043	0.836986	0.149951	0.766058	0.195186	0.626129	-0.243672	0.717039	0.0840264	1	-0.00180854	1		-0.384829	0.0548383	0.250737	0.259303
ATP6V1G2	0.250582	0.789459		-1.00551	0.00661882	-1.78633	2.97556e-08	-1.45856	1.03031e-05	-0.648929	0.229273	-1.4804	1.8605e-05	-0.900389	0.0654482		-4.50193	2.40592e-36	-2.66341	9.57933e-18
ATP6V1G3	0	1		0	1	2.2316	0.711971	0	1	0	1	0	1	0	1		5.24117	0.0208938	0	1
ATP6V1H	0.0756929	0.983185		0.301944	0.440413	0.393616	0.138299	0.106292	1	0.0852669	1	-0.164694	0.816058	0.171396	1		-0.365617	0.0874576	-0.216139	0.393435
ATP7A	-0.213929	0.606351		0.0197413	1	0.230377	0.599774	-0.0424865	1	0.203155	0.900479	0.0152959	1	0.15553	1		-0.0316241	1	-0.287848	0.302012
ATP7B	-0.111432	0.988065		0.293522	0.715543	0.212312	0.791745	-0.0626415	1	0.153322	1	-0.263797	0.76561	-0.18107	1		0.476821	0.108862	0.0749799	1
ATP8A1	-0.269018	1		0.565338	1	-1.58051	0.701213	0.543403	1	-3.81161	0.510788	-1.48174	0.786599	0.197722	1		2.29273	0.031724	7.12969	8.79834e-27
ATP8A2	0.212989	1		-0.197781	1	-2.12258	0.433335	-0.643278	1	-1.66866	0.842857	-4.35396	0.161021	0.103727	1		3.16354	0.000337951	-4.48379	0.0224737
ATP8B1	0.153637	1		0.528872	0.461137	5.37615	2.71342e-54	3.98671	3.69881e-32	1.69122	2.63886e-05	1.28479	0.00187212	1.0851	0.0460238		4.25042	2.40299e-41	-0.289096	0.627738
ATP8B2	-0.240137	0.385529		-0.145041	0.867766	0.450816	0.044897	-0.119234	0.902519	-0.111826	1	0.0885993	1	-0.294483	0.720412		0.360705	0.0712534	0.84423	1.5222e-06
ATP8B3	0.101629	1		0.110252	1	0.164286	1	0.35048	0.585446	0.549292	0.455093	-0.423503	0.556202	0.142246	1		0.264414	0.625012	-3.29945	8.68192e-19
ATP8B4	0.0847621	1		-2.88401	0.542238	0.182011	1	-2.88401	0.463256	-2.88401	0.785654	-2.88401	0.556202	-2.88401	0.810656		-0.983007	0.855167	-3.00826	0.247243
ATP8B5P	1.99301	0.241455		-1.64879	0.751004	0.959593	0.759753	1.33808	0.525069	-0.246535	1	0.335753	1	0.681173	1		-3.92061	0.0756066	0.29087	1
ATP9A	-0.854932	8.03998e-05		-0.654421	0.0821121	-1.54904	2.76893e-08	-2.29739	1.90934e-16	-1.47861	1.26282e-06	-0.787549	0.0219842	-0.566935	0.381778		-2.45538	3.90517e-14	-0.482389	0.211979
ATP9B	-0.206401	0.577285		-0.174679	0.836986	-0.246741	0.503262	-0.482414	0.068849	-0.462496	0.201129	-0.499003	0.0866279	-0.223135	0.950922		-0.938743	2.64487e-06	-0.133065	0.723199
ATPAF1	-0.19087	0.474041		0.0201855	1	-0.292924	0.201068	-0.316342	0.157547	-0.174064	0.838533	-0.298702	0.261987	-0.227606	0.810656		0.195869	0.342489	-0.595943	0.000193214
ATPAF2	0.133909	0.778175		0.0170394	1	-0.185888	0.768977	-0.177143	0.81329	-0.114614	1	-0.469917	0.198095	-0.132152	1		-0.477413	0.0716843	-1.15131	1.0263e-06
ATPIF1	0.0950745	0.855765		0.248394	0.687108	-0.0764172	1	0.366465	0.279506	-0.0641705	1	0.0770544	1	0.00152504	1		0.322945	0.254628	-0.358218	0.185848
ATR	-0.0873732	1		0.194605	0.795461	0.73539	0.000967573	0.33331	0.269554	0.0367	1	0.371597	0.264553	0.289	0.810656		1.36779	2.11078e-13	0.779781	4.83457e-05
ATRAID	0.389146	0.0894333		-0.0883784	1	-0.638545	0.0454064	-0.700486	0.0263346	-0.116833	1	-0.466803	0.277597	-0.266846	0.985648		-0.79799	0.0066525	-0.357015	0.314954
ATRIP	-0.392912	0.089583		-0.11954	1	-0.149985	0.865727	-0.187091	0.736644	-0.0446005	1	-0.344113	0.401422	-0.0163349	1		-0.27102	0.334363	0.615273	0.00568214
ATRN	-0.367011	0.035529		-0.0562386	1	-0.143521	0.711971	0.142092	0.716864	-0.00985259	1	-0.112669	0.918392	-0.0679301	1		-0.0674244	0.918793	0.259855	0.143268
ATRNL1	-1.22641	0.0644867		-2.90775	7.41851e-05	2.63059	3.81891e-09	1.29472	0.0172761	1.6208	0.00611757	0.125978	1	-1.34219	0.208297		1.98001	1.98667e-06	-5.70859	1.11933e-11
ATRX	0.485695	0.0952144		0.149851	1	0.320385	0.453324	0.471692	0.168921	-0.092298	1	0.270642	0.661144	0.0448296	1		0.144735	0.802664	-0.0810089	1
ATXN10	-0.232377	0.249551		0.198793	0.625481	0.294467	0.203477	0.0487118	1	-0.112924	1	-0.0970795	1	0.151381	1		0.0414184	1	0.341288	0.0437371
ATXN1L	-0.522387	0.00185		-0.478759	0.0401613	-0.161307	0.710015	-0.374855	0.103541	-0.0149647	1	-0.428253	0.0784191	-0.141622	1		-0.243642	0.240876	0.212243	0.319424
ATXN2	-0.154201	0.644564		0.096678	1	0.605286	0.0255474	0.989011	5.67515e-05	0.168827	1	0.534609	0.0954574	-0.020217	1		-0.243638	0.428334	0.254808	0.386897
ATXN2L	-0.175247	0.546827		0.0299283	1	0.397184	0.0446132	0.249051	0.317861	0.0708468	1	0.466036	0.0251164	0.00121634	1		0.319031	0.0632222	0.912934	1.17254e-09
ATXN3	0.389561	0.275365		0.298609	0.471282	-0.075997	1	0.173428	0.731438	-0.0568211	1	0.150113	0.888949	0.0227663	1		-0.690256	0.00085449	0.735008	0.000205701
ATXN3L	0	1		0	1	0	1	0	1	0	1	0	1	0	1		0	1	0	1
ATXN7	-0.318615	0.216589		-0.343571	0.283414	0.369158	0.142025	0.285518	0.330015	0.0155951	1	0.0531908	1	-0.232744	0.889286		0.221031	0.352546	-0.562154	0.0028631
ATXN7L1	-0.0687121	1		-0.290462	0.724192	-0.301161	0.581338	-0.130213	1	-0.450753	0.517846	-0.0321916	1	-0.321016	0.937876		0.261568	0.491324	-0.495502	0.100347
ATXN7L2	0.354883	0.288298		-0.821932	0.000978321	-0.691906	0.00422165	-0.978363	2.41648e-05	-0.588913	0.0662365	-0.30722	0.461433	-0.223766	0.963012		-1.1303	2.09544e-08	-0.176664	0.575685
ATXN7L3	-0.0110224	1		-0.315904	0.3168	-0.416996	0.06722	-0.583421	0.00526974	-0.0522821	1	-0.582084	0.0098246	-0.0497042	1		-0.704343	4.9262e-05	-0.961623	1.33489e-08
ATXN7L3B	-0.299163	0.0750096		-0.360061	0.243106	-0.363552	0.153477	-0.672036	0.00150696	-0.0956141	1	-0.383206	0.181438	-0.0594916	1		-0.967281	5.29154e-08	0.00874425	1
ATXN8OS	1.7255	0.622539		0	1	0	1	0	1	0	1	0	1	2.00028	1		2.02954	0.63614	1.97236	0.65403
AUH	-0.0188116	1		0.541106	0.22167	-0.0212579	1	0.191354	0.872565	0.237719	0.976702	0.159232	1	-0.0765451	1		0.125419	0.883459	0.270645	0.451153
AUNIP	-0.343231	0.390577		-0.287786	0.789088	-1.01649	0.00325825	-0.124145	1	0.0379527	1	0.325148	0.655054	-0.00886119	1		1.21116	8.70407e-06	0.264859	0.512649
AUP1	0.148337	0.620573		0.0590044	1	-0.162501	0.836802	-0.113923	1	-0.246297	0.826538	-0.106476	1	-0.0427886	1		-0.241867	0.464264	0.34597	0.224116
AURKA	-1.56459	7.8215e-29		0.26083	0.731082	0.240538	0.68237	0.81114	0.0049132	0.988587	0.00147617	-0.18238	0.896035	-0.129738	1		2.56304	1.54433e-26	0.488791	0.069785
AURKAIP1	0.306896	0.15454		0.382981	0.399671	0.0384312	1	-0.208025	0.721834	0.124263	1	-0.218953	0.76561	0.146981	1		0.278365	0.465985	-0.568113	0.0566361
AURKAPS1	-0.286172	1		-0.0805754	1	0.660426	0.711971	0.239886	1	-1.2625	0.68571	0.706434	0.76561	-0.239097	1		1.89075	0.00662229	1.18116	0.135535
AURKC	-0.348604	0.990798		0.0887315	1	-0.299595	1	0.976175	0.574216	-0.3932	1	0.653173	0.895824	0.113184	1		-0.88575	0.527509	-6.34569	5.44069e-05
AUTS2	-0.4323	0.111843		-0.636036	0.00210212	-0.630999	0.00104609	-0.427052	0.0507063	-0.141358	0.996173	0.0102261	1	-0.530578	0.0585636		0.300713	0.127111	-1.00329	1.79555e-09
AVEN	0.0442233	1		0.771427	0.000224656	0.658112	0.00127039	0.664976	0.00135953	0.404457	0.215411	0.30919	0.33579	0.516276	0.107591		-0.884431	6.88656e-07	0.0331792	1
AVIL	0.760073	0.606562		-0.0741603	1	-0.305774	1	0.00947056	1	0.673607	0.842857	0.0406804	1	-0.0647294	1		0.0368493	1	-0.411205	0.789975
AVP	0	1		0	1	0	1	0	1	0	1	0	1	0	1		0	1	1.97008	0.65403
AVPI1	0.440216	0.32659		-0.699307	0.14265	1.16607	0.000287156	0.0274782	1	0.29495	0.881308	-0.440658	0.503418	0.308361	0.992481		1.23065	3.37804e-06	-0.0675212	1
AVPR1A	0.22408	1		-0.410971	1	0.04933	1	-0.700744	0.750776	-0.223909	1	-0.127633	1	-0.394846	1		-0.130941	1	-0.776748	0.462189
AVPR1B	0	1		0	1	0	1	0	1	0	1	0	1	0	1		0	1	0	1
AVPR2	0	1		0	1	0	1	2.23792	0.716864	0	1	2.32656	0.76561	0	1		5.33616	0.0825992	2.76837	0.493997
AWAT1	0	1		0	1	0	1	2.23792	0.716864	0	1	0	1	0	1		0	1	0	1
AWAT2	0	1		0	1	0	1	0	1	0	1	0	1	0	1		0	1	1.97008	0.65403
AXDND1	-1.68817	0.626264		2.09173	0.853156	3.99456	0.325237	4.21747	0.282529	2.71619	0.853402	2.29532	0.789403	0	1		2.03301	0.64626	4.92101	0.0847304
AXIN1	-0.277566	0.143021		-0.0682841	1	-0.200843	0.503657	-0.265669	0.29946	-0.0765085	1	-0.143949	0.795922	-0.0210472	1		-0.571059	0.000492905	0.819964	1.62361e-07
AXIN2	-0.345596	0.41417		-1.65933	1.52575e-08	-0.841532	0.00651794	-1.21467	3.96318e-05	-0.365817	0.665685	-0.848088	0.0131922	-0.559443	0.40366		-1.67344	6.80475e-09	0.0537364	1
AXL	0.0333205	1		0.494443	0.063837	1.0912	4.30934e-08	0.963062	2.41265e-06	0.640004	0.0128627	0.577416	0.0190152	0.478936	0.211058		-0.172357	0.558507	-5.76667	2.39663e-152
AZGP1	0.0418212	1		0	1	0	1	2.23792	0.716864	0	1	2.37455	0.76561	2.0095	1		0	1	1.97008	0.65403
AZGP1P1	0	1		0	1	0	1	0	1	0	1	0	1	0	1		0	1	2.77232	0.443702
AZI2	0.123617	0.884531		0.175507	0.800122	0.341639	0.183084	0.349431	0.174066	0.0962803	1	0.454102	0.0751554	0.0406173	1		-0.402091	0.0406304	-0.191763	0.441094
AZIN1	-0.415199	0.042129		0.00476198	1	0.404311	0.0706457	0.0345872	1	0.12963	1	0.00941265	1	0.0632424	1		-0.762654	5.12122e-06	0.281723	0.148893
B2M	0.140203	0.656712		-0.00590189	1	-0.127223	0.896163	0.267997	0.427069	-0.0347763	1	0.14253	0.899479	0.24013	0.906989		0.784197	0.000112872	-0.869239	1.44192e-05
B3GALNT1	-0.238334	0.662203		-0.042722	1	0.0802545	1	-0.317361	0.554536	0.497363	0.397841	1.10631	0.000450033	0.124262	1		1.75315	7.65954e-12	-7.45143	5.41269e-57
B3GALNT2	-0.295075	0.307282		0.0592269	1	0.462525	0.0757892	0.191709	0.711542	0.0299823	1	0.350922	0.314829	-0.150243	1		-0.420666	0.0610744	0.657493	0.00131482
B3GALT1	0.0401544	1		-0.234094	0.876626	-0.996201	0.00457432	-1.15209	0.000983468	0.204828	1	-0.446875	0.448232	-0.052832	1		-2.45552	1.93016e-14	-6.76176	6.75238e-47
B3GALT2	0.367176	0.900751		1.02399	0.107545	3.01415	8.46899e-13	2.11737	2.3556e-06	-1.0456	0.315442	1.22029	0.0344885	0.481172	0.954184		-1.97912	0.000620825	-5.16657	3.07642e-11
B3GALT4	1.72451	0.0380181		-0.472774	0.985937	-3.2142	0.00306304	-3.18534	0.00426807	0.312012	1	-2.43676	0.040566	-0.305929	1		1.00182	0.164193	-1.04966	0.203052
B3GALT5	0	1		0	1	0	1	0	1	0	1	0	1	0	1		3.73412	0.213061	1.97203	0.65403
B3GALT6	0.0506483	1		0.0680135	1	0.0785529	1	-0.212138	0.526415	-0.187042	0.842857	-0.0942475	1	0.285841	0.731057		-0.165129	0.539938	-0.780786	9.79387e-06
B3GAT1	-0.554302	0.615869		-0.0876834	1	-3.63236	0.0309574	-2.81127	0.0917178	-3.21326	0.193719	3.73303	0.00112979	0.733068	1		-6.00449	0.000425623	2.55703	0.00826329
B3GAT2	1.7255	0.622539		3.78787	0.442105	2.22367	0.716768	3.20648	0.489371	0	1	0	1	1.99687	1		3.75024	0.296383	3.29488	0.381588
B3GAT3	-0.0911454	0.892734		0.0108756	1	-0.218866	0.581434	-0.52961	0.0320275	-0.341221	0.458354	-0.390914	0.219191	-0.0865272	1		-0.803254	5.08388e-05	-1.17715	1.12261e-09
B3GNT2	0.00964016	1		0.0792079	1	1.17863	4.36697e-06	0.883113	0.00133808	0.780718	0.0205837	-0.297238	0.596049	0.0354542	1		1.11413	1.12112e-06	-0.0435619	1
B3GNT3	0	1		0	1	0	1	0	1	0	1	0	1	0	1		2.83864	0.434709	2.77442	0.443702
B3GNT4	0.453877	0.810783		0.0601261	1	-0.719387	0.453324	-1.30671	0.080699	-0.698442	0.771451	-1.94403	0.0117613	-0.928674	0.657404		-1.18351	0.0482421	-3.93094	6.16863e-09
B3GNT5	-0.427166	0.218114		0.332941	0.502868	0.259705	0.57032	0.0531471	1	0.477711	0.278031	0.231375	0.752002	-0.00145371	1		0.438876	0.094507	0.769067	0.0010752
B3GNT6	0.990753	0.64817		0.360361	1	-0.734931	1	0.523831	1	0.753767	1	-0.589937	1	0.472776	1		0.10732	1	1.46293	0.312823
B3GNT7	0.690298	0.0558321		0.476916	0.324938	-1.96931	1.21637e-11	-0.067047	1	-0.0773155	1	-1.52507	6.88915e-07	0.28	0.995854		-4.29571	1.88649e-42	-7.64532	8.02573e-79
B3GNT8	0.785027	1		2.11673	0.836986	3.97727	0.247809	2.24054	0.716864	3.527	0.637266	0	1	2.80551	0.937876		0	1	4.43145	0.137176
B3GNT9	0.749651	0.00243035		0.110728	1	-0.831821	0.000492621	-0.16279	0.814747	0.0285508	1	-0.24381	0.638294	-0.0872769	1		0.571785	0.00855459	-2.74174	4.32064e-37
B3GNTL1	-0.0897636	1		0.671799	0.120288	0.849856	0.0129885	0.0422914	1	0.0264112	1	0.408454	0.523624	0.400896	0.810656		0.325084	0.385211	0.646623	0.0276616
B4GALNT1	-0.274364	0.286601		0.0127018	1	-0.408828	0.0931456	-0.218284	0.534239	-0.0687372	1	-0.42082	0.126248	-0.177919	1		0.88348	2.98384e-07	-0.0426444	1
B4GALNT2	0	1		0	1	0	1	0	1	0	1	2.37455	0.76561	0	1		0	1	0	1
B4GALNT3	0.444514	1		-0.90912	0.868447	-2.56097	0.136388	-2.04596	0.263238	-0.556815	1	-0.42395	1	-0.211956	1		-1.5616	0.261507	1.58784	0.20325
B4GALNT4	0.217286	0.436844		-0.994372	0.000636645	-1.21746	4.62485e-06	-1.19359	9.39772e-06	-1.13856	0.000145676	-1.22349	1.22214e-05	-0.24469	1		-4.8518	7.24394e-59	-1.16189	1.59042e-05
B4GALT1	-0.1424	0.63085		0.572924	0.00281974	0.861422	2.2146e-07	0.980585	3.19889e-09	0.400274	0.112035	-0.144099	0.767854	0.242797	0.770062		0.810859	2.50716e-07	-2.42678	1.04079e-52
B4GALT1-AS1	0.521463	0.600906		0.728053	0.417261	0.0929546	1	0.599766	0.472927	0.307282	1	-0.0988079	1	0.427544	1		-0.43453	0.644684	-3.09286	1.53197e-05
B4GALT2	0.098253	0.889828		-0.15285	0.911456	-0.452839	0.0922294	-0.521986	0.0446018	-0.108461	1	-0.489089	0.0982607	0.115838	1		-0.281041	0.308109	-1.12881	1.26415e-07
B4GALT3	0.069229	1		0.26564	0.455474	-0.0169299	1	-0.214461	0.501748	-0.0176153	1	-0.249573	0.489412	-0.0012434	1		-0.599865	0.00134497	-0.140929	0.65403
B4GALT4	-0.0861976	1		0.219322	0.697634	0.605486	0.00885571	0.342416	0.246151	0.0417593	1	-0.0973722	1	-0.0224538	1		0.732729	0.000162297	-0.31565	0.173166
B4GALT5	-0.274923	0.286939		-0.220651	0.738355	-0.0543011	1	-0.213955	0.654835	0.570495	0.0741351	-0.292632	0.511244	-0.119969	1		-0.37383	0.107691	0.866262	1.74884e-05
B4GALT6	-0.433084	0.514055		0.729665	0.34127	-0.515072	0.529059	1.33594	0.00709763	0.564691	0.711033	0.453451	0.701491	-0.335772	1		-0.0823649	1	0.394538	0.545784
B4GALT7	0.177101	0.622539		-0.074131	1	-0.409253	0.0988187	-0.557466	0.0141759	-0.574155	0.0354096	-0.503586	0.0505764	-0.187692	1		-0.407465	0.0601624	-0.826381	2.25005e-05
B9D1	0.314485	0.525697		-0.212208	0.853002	-0.460138	0.224579	-1.53422	7.08089e-08	-0.284667	0.836059	-0.174401	0.949278	-0.542335	0.427571		-0.142417	0.847744	0.215045	0.64882
B9D2	0.343727	0.410463		-0.434804	0.484134	-0.95268	0.00598477	-0.862619	0.0172435	-0.257129	0.96464	-0.113508	1	-0.0184863	1		-1.35627	2.08082e-05	-0.948314	0.00347172
BAALC	-0.19413	1		-2.0059	0.0141907	-5.98958	2.27906e-11	-4.32732	7.37576e-08	-2.28623	0.0103787	-3.8821	1.44368e-06	-1.2973	0.420032		-1.8053	0.00318588	-0.773362	0.273964
BAALC-AS1	-0.675715	1		-0.734879	1	-2.88401	0.453324	-0.589699	1	-2.88401	0.785654	-0.557449	1	-2.88401	0.810656		-3.00823	0.262896	-1.03815	0.835508
BAAT	0.566023	1		1.25696	0.836986	0.693229	1	0.206712	1	-0.221894	1	1.2473	0.83056	-0.0876886	1		0.711352	0.90759	1.18661	0.642587
BABAM1	0.408508	0.0330576		0.0395032	1	-0.39596	0.254397	-0.326869	0.410499	-0.11659	1	-0.324291	0.512991	-0.114414	1		-0.716626	0.004372	-0.801298	0.00114454
BACE1	-0.362607	0.0309662		-0.376919	0.0777237	-0.691894	1.85825e-05	-0.459975	0.00998128	-0.166484	0.820802	-0.407716	0.0445744	-0.133938	1		0.790546	3.28821e-08	-2.35492	2.13097e-59
BACE1-AS	-0.0788839	1		0.215262	1	0.394904	0.814938	-0.161928	1	0.8081	0.569587	0.237254	1	0.584014	0.94102		0.365855	0.793571	-0.826657	0.317433
BACE2	-0.197128	0.338437		-0.134579	0.85072	-0.330633	0.137336	-0.091176	0.991715	0.110682	1	0.0690939	1	-0.0151308	1		-1.24534	2.41309e-15	-8.67222	6.87518e-264
BACH1	0.325909	0.258182		-0.696659	0.0132335	-0.227316	0.634259	-0.334032	0.342739	-0.102991	1	0.0199206	1	-0.088004	1		-1.36669	8.17802e-10	-0.463393	0.0609362
BACH1-IT2	-1.21789	0.764513		2.16821	0.836986	2.2345	0.71724	4.18947	0.258083	2.63981	0.856101	0	1	1.99595	1		2.848	0.462118	0	1
BACH2	-0.525208	0.101704		-1.03389	0.00193013	-3.45434	2.99457e-28	-2.7852	5.64872e-20	-0.925034	0.0156698	-0.289219	0.70704	-0.55511	0.464042		-3.31227	1.48772e-29	-0.799377	0.00506202
BAD	0.151787	0.632086		0.303202	0.579956	-0.4738	0.139929	-1.05869	4.68378e-05	-0.183825	1	-0.634585	0.0475079	0.0304701	1		-0.256152	0.615398	-1.86661	1.17794e-09
BAG1	0.0430434	1		0.32776	0.300764	0.131506	0.837465	-0.153456	0.748816	0.104969	1	0.101723	1	0.278761	0.766857		-0.791143	2.41441e-05	-0.404655	0.0469086
BAG2	0.19544	0.649643		0.26403	0.489951	0.776062	6.37239e-05	0.947683	6.05054e-07	0.216543	0.785654	0.549231	0.0181608	0.244395	0.819824		1.62179	7.04771e-23	1.40591	1.39091e-17
BAG3	-0.0484111	1		0.197379	0.836986	0.328739	0.367514	0.425964	0.179514	0.519893	0.170321	-0.180926	0.839745	0.206921	1		0.173375	0.63614	-0.435785	0.069781
BAG4	-0.27983	0.477536		0.0940956	1	0.522246	0.0687258	0.58157	0.038671	0.544255	0.14353	0.496433	0.139143	-0.0297841	1		0.565856	0.013902	1.08227	3.28374e-07
BAG5	-0.148535	0.639967		-0.216449	0.68306	0.0368653	1	-0.0220762	1	0.093669	1	0.304373	0.396258	0.182008	1		-0.342371	0.109394	1.41213	3.86382e-15
BAG6	0.133982	0.667948		-0.0805955	1	-0.235882	0.39986	-0.291005	0.235543	-0.0271791	1	-0.187888	0.649688	-0.0729134	1		-0.711665	3.05173e-05	-0.316228	0.100476
BAGE	0.0847621	1		0.95736	1	0.702959	1	1.40274	0.708792	1.58643	0.842857	-2.88782	0.556202	-2.88782	0.810656		0.340112	1	-1.03994	0.83034
BAGE2	0	1		0	1	0	1	0	1	0	1	0	1	0	1		0	1	0	1
BAGE3	0	1		0	1	0	1	0	1	0	1	0	1	0	1		0	1	0	1
BAGE4	0	1		0	1	0	1	0	1	0	1	0	1	0	1		0	1	0	1
BAGE5	0	1		0	1	0	1	0	1	0	1	0	1	0	1		0	1	0	1
BAHD1	-0.229713	0.304564		0.081139	1	-0.0493264	1	-0.220844	0.53869	-0.0856255	1	-0.242832	0.556202	-0.0257204	1		0.539115	0.00556642	0.525069	0.0067628
BAIAP2	-0.401163	0.0665964		-0.166439	0.836986	0.118824	0.918822	-0.501324	0.0341924	-0.457674	0.145884	-0.436251	0.116602	-0.352432	0.559998		-0.515927	0.00802225	-1.33462	1.45285e-13
BAIAP2-AS1	-0.267534	0.339165		-0.466386	0.0908644	-0.873824	2.53685e-05	-0.725193	0.000848182	-0.382884	0.305661	-0.490105	0.0655214	-0.179365	1		-1.1211	8.57398e-10	-1.03978	1.14533e-08
BAIAP2L1	0.46752	0.410463		0.49075	0.489062	3.57683	9.43014e-33	2.43712	7.37192e-15	2.16956	1.80468e-10	0.576562	0.325045	0.374143	0.943073		4.20834	6.44397e-42	-1.88004	5.19173e-06
BAIAP2L2	0.0348004	1		0.0634855	1	0.508891	1	0.739329	0.996812	1.55625	0.785654	1.92773	0.401071	0.864963	1		3.71334	8.63958e-05	3.31507	0.000704565
BAIAP3	0.765626	0.162976		-0.217254	1	-0.268511	0.866018	-0.306271	0.802797	-0.326389	1	-0.578439	0.474826	-0.367078	1		-2.17098	1.32505e-07	-0.976174	0.0151861
BAK1	-0.121767	0.736007		0.444691	0.166528	0.222679	0.603837	-0.113405	1	0.147682	1	-0.363809	0.31025	0.0700672	1		0.0963087	0.916895	-0.101175	0.908361
BAMBI	0.257368	0.372535		-0.0931901	1	-0.764804	0.000186947	-0.68213	0.00135088	-0.742227	0.00174537	-0.545041	0.0259767	-0.146236	1		-2.05151	8.66047e-25	-2.23921	4.27368e-29
BANCR	1.7255	0.622539		0	1	0	1	0	1	0	1	0	1	2.00028	1		2.02517	0.636261	4.60402	0.072661
BANF1	0.20779	0.313438		-0.199191	0.836986	-0.180034	0.786614	-0.0303743	1	0.110267	1	-0.102376	1	0.030418	1		-0.882734	0.00028825	-0.671229	0.00728739
BANF2	0	1		0	1	0	1	0	1	0	1	0	1	0	1		0	1	0	1
BANK1	0	1		0	1	2.2316	0.711971	0	1	0	1	0	1	0	1		2.02954	0.63614	0	1
BANP	-0.368891	0.422326		0.963079	0.00225609	1.33152	1.58996e-06	0.929661	0.00201218	0.724075	0.0696603	1.00049	0.00146653	0.523715	0.482636		0.793295	0.00305891	1.35644	8.05772e-08
BARD1	-0.742181	0.00542053		-0.425459	0.143161	-0.378634	0.149871	-0.161076	0.747994	0.0814057	1	0.187052	0.759887	-0.226784	0.932286		0.179867	0.513507	-0.0204361	1
BARHL1	0	1		0	1	0	1	0	1	0	1	2.32656	0.76561	0	1		0	1	0	1
BARHL2	0	1		0	1	0	1	0	1	0	1	0	1	0	1		2.02817	0.63614	8.38301	6.31033e-11
BARX1	0.561645	1		0.0999486	1	-0.692532	1	1.99637	0.505118	1.25335	1	1.87745	0.653545	-0.117215	1		4.12553	0.00166153	-1.05559	0.831413
BARX2	0	1		2.95875	0.63891	0	1	0	1	0	1	0	1	0	1		2.84261	0.434709	0	1
BASP1	0.0319299	1		-0.469561	0.0408711	-0.167	0.673734	-0.0449627	1	-0.299228	0.428488	-0.0713738	1	-0.0465134	1		-2.24436	1.71869e-36	-10.255	6.50139e-278
BASP1P1	0.836513	0.987364		-2.90781	0.542238	0.164322	1	-0.607428	1	-2.90781	0.785654	-2.90781	0.556202	-0.908299	1		-3.02953	0.263308	-3.02953	0.24765
BATF	0	1		0	1	0	1	0	1	0	1	0	1	0	1		0	1	0	1
BATF2	1.45595	0.165586		1.07634	0.566738	-0.388361	1	-0.0532152	1	0.928085	0.825689	-0.336998	1	0.509139	1		2.07577	0.0118227	1.1652	0.220878
BATF3	0.528402	0.0241964		-0.285364	0.616111	-1.16787	3.04257e-06	-1.64358	3.83351e-11	-0.421318	0.404192	-0.270859	0.613358	0.183511	1		-0.987177	2.36581e-05	-3.06671	4.36711e-36
BAX	0.330988	0.147578		0.633503	0.0146345	0.394237	0.159762	0.162565	0.782328	0.0589181	1	-1.47179	1.00812e-11	0.400893	0.496617		-1.68329	5.43664e-18	-0.401765	0.0679473
BAZ1B	-0.314927	0.0731757		-0.0641617	1	0.102138	0.942317	0.281502	0.275559	0.193018	0.80229	0.197267	0.625373	0.0320334	1		0.876675	1.07006e-07	0.726179	1.26407e-05
BAZ2A	-0.0656361	1		-0.126838	0.876833	0.267155	0.269743	0.273123	0.254545	0.333206	0.269235	0.00951028	1	-0.165681	0.996931		0.313004	0.0705701	-0.15734	0.469543
BAZ2B	0.416204	0.0992778		-0.0289581	1	-0.222027	0.658519	0.0926345	1	-0.233053	0.842857	-0.0941866	1	-0.33315	0.78349		-2.02993	1.93239e-19	-1.62837	2.5627e-13
BBC3	0.355779	0.173955		-0.213977	0.80639	-0.319621	0.393477	-0.724786	0.00634048	-0.161488	1	-2.40984	1.38946e-22	-0.289638	0.857744		-3.90507	1.1098e-48	0.0495032	1
BBIP1	0.163238	0.715693		-0.415539	0.141771	-0.0388644	1	-0.347234	0.195228	-0.0220277	1	0.176905	0.76561	-0.211707	0.937876		-0.526337	0.00596285	-0.745582	4.61326e-05
BBOX1	0.531416	0.626264		-0.524217	0.911456	-4.48204	3.1425e-06	-1.54436	0.121928	-1.44768	0.328227	-1.22854	0.334361	0.188831	1		-5.53219	4.57367e-09	0.846285	0.344116
BBS1	0.0590003	1		-0.46639	0.0663052	-1.32778	1.40093e-12	-1.13835	2.62972e-09	-0.849716	0.000110641	-0.61587	0.00623482	-0.451033	0.215815		-1.74464	6.27239e-24	-2.20687	1.58586e-36
BBS10	0.40902	0.252092		0.334317	0.396299	0.786019	0.000551336	0.718879	0.00237954	0.217445	0.842857	0.567651	0.0406259	0.0544449	1		-0.696	0.000901292	1.10077	1.47625e-08
BBS12	0.388243	0.309311		-0.366431	0.636697	-0.811565	0.0311247	-0.497323	0.284348	-0.201307	1	-0.130425	1	-0.146311	1		-0.848091	0.0062382	0.315045	0.421549
BBS2	-0.002819	1		-0.402967	0.0993943	-0.638003	0.000665298	-0.787932	1.8308e-05	-0.28823	0.463863	-0.228198	0.532993	-0.311051	0.559406		-1.02856	8.74987e-10	0.890113	6.52527e-08
BBS4	0.195944	0.653511		-0.27441	0.63891	-0.937843	0.000269613	-0.641399	0.0248024	-0.557735	0.154268	-0.40029	0.316998	-0.262748	0.937876		-0.22895	0.471217	-0.631202	0.00719372
BBS5	0.0295239	1		0.0134933	1	-0.0608324	1	-0.410352	0.266238	-0.230389	0.904149	-0.13406	1	-0.0125818	1		-0.364071	0.22647	0.502755	0.061715
BBS7	0.194542	0.69799		0.226665	0.711873	0.649237	0.0072956	0.425231	0.139155	0.17576	0.992338	0.38668	0.269118	0.0579581	1		-0.00610131	1	0.625676	0.0024812
BBS9	0.410406	0.123382		0.199268	0.770288	-0.0984157	1	0.0281125	1	-0.300991	0.613849	0.161592	0.838386	0.144784	1		0.105815	0.832021	0.581993	0.00354829
BBX	0.260288	0.351515		0.19998	0.688125	0.460835	0.0374254	0.693173	0.000605364	0.393614	0.219523	0.424493	0.100905	0.237361	0.837942		0.452462	0.0156894	0.0162937	1
BCAM	0.765384	0.0328057		-0.570775	0.11231	1.23696	7.22045e-07	0.393762	0.277177	-0.536751	0.229929	-1.42661	2.99278e-07	-0.575613	0.272234		1.3123	1.03463e-07	0.801342	0.00180894
BCAN	-0.835073	0.403457		-0.566892	0.976493	-0.6143	0.849161	-1.96758	0.149273	-0.0362223	1	0.651508	0.84575	1.02172	0.864044		-0.104788	1	5.12043	2.30185e-20
BCAP29	-0.0684389	1		0.563294	0.0248279	0.841717	4.72495e-05	1.38371	2.38559e-12	0.884599	0.000118587	0.448694	0.105117	0.544924	0.104953		1.09243	4.05099e-09	-0.842137	9.34768e-06
BCAP31	0.132328	0.642021		0.217011	0.631079	0.116619	0.8927	-0.107113	0.950902	0.101733	1	-0.279835	0.399322	0.129929	1		0.668141	0.000264918	0.0272621	1
BCAR1	-0.0748125	1		-0.0107283	1	0.0930499	0.981166	0.1223	0.84343	-0.114881	1	-0.0371557	1	0.300827	0.604874		-0.466123	0.00916912	-0.788981	2.58304e-06
BCAR3	0.203345	0.483123		-0.448268	0.0402157	0.091291	0.970227	0.239634	0.358725	0.34154	0.246372	0.0789413	1	0.30572	0.534112		0.501723	0.00262559	-7.80305	4.26896e-259
BCAR4	-2.44623	0.410463		0	1	2.22585	0.711971	0	1	0	1	0	1	0	1		0	1	0	1
BCAS1	1.17849	0.455476		0.0999166	1	0.919319	0.594087	0.801023	0.716864	-0.501293	1	-0.0460272	1	-0.853693	1		1.54443	0.0527796	0.64423	0.619697
BCAS2	0.224394	0.622539		0.418471	0.0963614	0.343224	0.149456	0.590733	0.00318843	-0.0673329	1	0.411859	0.098881	0.12129	1		0.874468	7.87273e-07	-0.240649	0.287778
BCAS3	0.520654	0.0846654		-0.524092	0.120744	-1.14302	3.13861e-06	-0.656138	0.0174648	-0.593514	0.0995484	-0.682392	0.0220248	-0.383012	0.667878		-1.75968	8.13661e-14	-1.44777	5.89678e-10
BCAS4	0.505443	0.0541201		1.07522	0.00040387	-0.153051	0.957644	-0.326292	0.495791	0.0441804	1	-0.480254	0.284837	0.236981	1		-0.487177	0.114692	-0.630691	0.0291484
BCAT1	-0.0938005	0.958738		0.0608519	1	1.16479	3.38495e-10	0.502044	0.0218631	0.491477	0.0695521	0.409725	0.119321	0.186398	0.990279		-0.155215	0.589997	0.950341	6.18077e-08
BCAT2	0.223402	0.383632		0.403594	0.126824	0.306257	0.238653	0.0026557	1	-0.275526	0.561179	-0.20856	0.61422	0.13491	1		-0.104224	0.790048	-0.11592	0.738981
BCDIN3D	0.00424116	1		-0.050279	1	-0.48195	0.110949	-0.509907	0.092171	-0.286131	0.770644	-0.0502796	1	0.00203104	1		-0.231734	0.448697	0.597785	0.00763027
BCDIN3D-AS1	0.053253	1		-0.774109	0.678615	0.387283	0.939072	-0.11187	1	-0.840497	0.793186	0.681708	0.689638	-0.29378	1		-0.241778	0.960113	1.37853	0.0212154
BCHE	0.109816	0.944284		0.117805	0.968696	-0.755013	0.000100279	-0.033292	1	-0.27973	0.541918	0.469831	0.0478661	0.160185	1		-5.95163	8.28838e-141	2.61814	1.28402e-55
BCKDHA	0.61772	0.043032		-0.43415	0.25743	-0.98615	7.38611e-05	-0.756284	0.00456181	-0.467906	0.278031	-0.619727	0.0442788	-0.526991	0.297711		-0.600714	0.0364554	-1.69405	8.57356e-11
BCKDHB	-0.119251	0.87679		0.0418293	1	0.284262	0.423159	-0.0103087	1	0.115652	1	-0.14429	0.930577	-0.154858	1		-0.604293	0.00381194	-0.144521	0.676312
BCKDK	0.210342	0.390867		0.0760627	1	-0.281772	0.260046	-0.286334	0.2502	-0.258262	0.562404	-0.395857	0.101485	-0.0916589	1		-0.401737	0.0276631	0.274211	0.165174
BCL10	0.0421414	1		0.762624	0.00550331	1.38516	2.01086e-09	1.56924	1.0793e-11	0.547101	0.133823	0.417537	0.257235	0.573153	0.192363		0.804119	0.00037303	-1.20059	6.76025e-08
BCL11A	-0.752624	0.626264		-0.764977	0.585971	-2.57739	0.000893135	-3.4743	3.87901e-05	-2.03982	0.0456178	1.06389	0.248772	-2.60944	0.00588519		-3.67608	7.05461e-09	4.77064	1.59988e-31
BCL11B	0.22364	1		0.942322	0.63891	-1.33212	0.404474	0.645481	0.782342	-0.407449	1	-1.39857	0.483235	-0.900494	1		-3.9831	0.00169721	-6.00904	8.6275e-05
BCL2	-0.912558	0.0002203		-0.360389	0.525453	0.541853	0.103537	0.407889	0.29583	0.450754	0.432775	-0.0425597	1	0.0842377	1		0.0223497	1	0.267524	0.46751
BCL2A1	0	1		0	1	0	1	0	1	0	1	0	1	0	1		3.73415	0.220216	0	1
BCL2L1	0.362981	0.0405655		-0.231027	0.577376	0.7957	3.75147e-05	0.310506	0.236963	0.100216	1	-0.63131	0.00394331	0.109638	1		-0.126165	0.724119	-2.33294	3.12084e-35
BCL2L10	0	1		3.49627	0.497288	0	1	2.23792	0.716864	0	1	0	1	0	1		5.13752	0.0534013	0	1
BCL2L11	0.0206368	1		-0.17828	0.924936	-1.17272	1.12773e-05	-0.84757	0.00307335	-0.255581	0.842857	-0.687464	0.0376	-0.168811	1		-1.39371	8.46401e-09	-0.215539	0.566306
BCL2L12	-0.28356	0.286364		0.438642	0.351912	-0.0261699	1	-0.297105	0.553064	0.395369	0.56658	0.0681404	1	0.0745554	1		0.227907	0.561022	-0.268276	0.443702
BCL2L13	-0.060585	1		-0.157898	0.778204	-0.277927	0.231122	-0.338012	0.114206	-0.123895	1	-0.249315	0.40022	-0.222728	0.810656		0.100899	0.745031	-0.203965	0.309872
BCL2L14	-2.44865	0.410463		0	1	0	1	0	1	0	1	0	1	0	1		2.02525	0.63614	0	1
BCL2L15	1.21089	0.0615248		-0.275399	1	0.774002	0.478738	0.170768	1	-0.259376	1	-0.24631	1	0.219136	1		0.599084	0.455149	0.453404	0.652334
BCL2L2	-0.250183	0.39056		0.283496	0.551817	0.571748	0.0268088	0.465611	0.100597	0.445703	0.264547	-0.0376415	1	0.0937609	1		0.613051	0.00522726	0.638473	0.00320929
BCL2L2-PABPN1	0.088774	1		-2.90572	0.542238	-2.90572	0.453324	-2.90572	0.463256	-0.219056	1	-2.90572	0.556202	-2.90572	0.810656		-3.02708	0.261507	-3.02708	0.246007
BCL3	0.412182	0.108576		0.200005	0.865337	-0.152351	0.9345	0.285934	0.55378	-0.0554708	1	-0.363942	0.470368	0.00649559	1		1.15428	4.01913e-06	0.191014	0.65403
BCL6	-0.199009	0.722971		-0.6378	0.0111373	0.303813	0.326445	0.149514	0.816966	-0.65902	0.0169061	-0.664672	0.00771274	-0.469261	0.271436		0.473696	0.0199517	-0.695601	0.000340973
BCL6B	1.77914	0.622539		-0.755906	1	-0.674943	1	-0.670921	1	0.615163	1	-0.52964	1	-2.90681	0.810656		1.46994	0.567049	-3.03421	0.253295
BCL7A	-0.241754	0.64186		-1.16098	3.6742e-08	-1.36723	1.6239e-11	-1.64197	9.79339e-16	-0.906298	0.000140446	-0.791034	0.000605839	-0.731778	0.00765829		-2.38613	3.095e-38	0.882761	4.89587e-07
BCL7B	0.106788	0.805176		-0.0335135	1	0.0258276	1	0.154062	0.820686	0.0323503	1	-0.085442	1	0.0999047	1		1.26665	9.2997e-11	-0.480658	0.0255204
BCL7C	0.392289	0.0541547		0.0826411	1	-0.696029	0.00575112	-0.787013	0.0016313	-0.126548	1	-0.691702	0.0128212	-0.0509271	1		-1.2097	1.13802e-06	-0.585686	0.0287403
BCL9	-0.193329	0.693022		-1.12732	1.30274e-07	-1.45138	1.01788e-12	-1.09031	1.98797e-07	-0.477299	0.140297	-0.711499	0.00295805	-0.544187	0.123695		-0.0969396	0.847969	0.422313	0.0347911
BCL9L	-0.18536	0.614075		-0.503265	0.0313714	0.347546	0.147925	0.377605	0.107652	0.145146	0.992171	-0.137773	0.85755	-0.191349	0.954455		1.18546	1.50588e-12	-1.27137	3.89663e-14
BCLAF1	-0.0424583	1		-0.0269773	1	0.351237	0.135123	0.488027	0.0208845	0.146959	0.977216	0.453937	0.0560405	0.0358479	1		-0.121933	0.713182	1.05852	1.83375e-09
BCO2	-1.06491	0.0219075		0.274784	1	-1.04848	0.287222	-1.16003	0.221737	-1.24388	0.410976	-0.160047	1	0.0761622	1		-0.597973	0.538281	-1.83191	0.0123636
BCOR	-0.184392	0.670401		-1.18609	1.10244e-08	-0.612879	0.00576542	-0.502614	0.0361276	-0.171857	0.938207	0.0472202	1	-0.315611	0.698462		0.600919	0.00113159	0.730427	4.72879e-05
BCORL1	-0.123287	1		0.452395	0.312641	0.151415	0.945473	0.4893	0.173083	0.218342	0.973552	0.00504486	1	-0.208445	1		0.808808	0.00122793	1.13338	2.56646e-06
BCORP1	0	1		0	1	0	1	0	1	0	1	0	1	0	1		0	1	0	1
BCR	-0.118473	0.790577		-0.285955	0.490766	-0.0275125	1	-0.331024	0.256739	-0.300603	0.564987	-0.304043	0.407125	0.0674101	1		-0.201463	0.439709	0.11936	0.755441
BCRP2	-0.0195162	1		-0.0157954	1	-0.315346	0.923214	-0.49195	0.707359	-0.171141	1	-0.516546	0.758785	0.0258492	1		-0.466557	0.533457	-1.17674	0.0378059
BCRP3	0.484623	0.920281		0.758075	0.907879	-0.0203663	1	-0.792999	0.864755	0.981627	0.890485	0.822708	0.846465	0.0585388	1		-2.05408	0.13728	1.39791	0.200859
BCS1L	-0.0260405	1		0.506189	0.0476633	0.290098	0.327561	-0.0574421	1	0.0164968	1	-0.14956	0.853577	0.321825	0.64749		0.176228	0.541433	0.732442	0.000107419
BCYRN1	1.22188	1.99625e-09		1.06761	0.139808	1.06769	0.0850793	0.637844	0.446494	0.791623	0.48937	0.440149	0.76561	0.120972	1		1.9908	0.000534063	1.69839	0.00326751
BDH1	-0.220667	0.429947		0.021666	1	-0.410344	0.0907478	-0.54377	0.0158099	0.115256	1	0.00180153	1	-0.0243054	1		-0.487608	0.013448	-3.64846	5.33477e-70
BDH2	0.415926	0.0553037		0.0861507	1	-0.805601	5.25632e-05	-0.605309	0.00475636	-0.483537	0.0916384	-0.275516	0.434581	-0.161616	1		-3.04725	7.37897e-51	-0.187835	0.497619
BDKRB1	0	1		0	1	0	1	0	1	0	1	0	1	0	1		5.88827	0.00470518	0	1
BDKRB2	0	1		0	1	0	1	0	1	0	1	2.37455	0.76561	0	1		6.63335	0.000123252	1.97063	0.65403
BDNF	-0.669291	0.407197		0.147382	1	0.760198	0.495643	-0.353145	0.997571	-0.890697	0.706495	1.74112	0.0333249	0.606277	1		4.92455	7.65599e-20	-4.00702	4.54904e-08
BDNF-AS	0.755583	0.166677		-1.66103	0.00297006	-1.97092	0.000155127	-1.77795	0.000849417	-1.98722	0.00176149	-0.417711	0.76561	-0.698967	0.723158		-4.55007	2.41309e-15	-4.13018	2.82513e-14
BDP1	0.0517874	1		0.240937	0.68848	0.757626	0.00192627	0.641561	0.0134746	0.370993	0.462372	0.514689	0.0983928	0.119878	1		0.706347	0.00182577	0.57204	0.0137786
BEAN1	1.96305	1.48915e-05		-0.199118	1	-0.55398	0.550403	-0.59292	0.502957	0.286528	1	-0.96959	0.213387	0.917364	0.52659		-3.08601	4.41371e-08	-4.85641	6.30399e-15
BEGAIN	-1.72756	0.00149526		-0.263449	1	-1.90975	0.126059	0.101075	1	-0.399658	1	1.25215	0.448232	-0.064431	1		-4.18598	4.12783e-05	4.00038	3.60767e-07
BEND2	1.6106	0.103049		0.41139	1	0.292345	1	-0.502671	1	-0.0599101	1	-1.12942	0.673072	-0.0818314	1		-0.103747	1	0.231321	1
BEND3	-0.192898	0.622539		-0.711344	0.0133778	-0.746079	0.00404954	-0.694397	0.00994286	-0.638677	0.0633418	-0.0807783	1	-0.0828857	1		-0.600515	0.00621091	1.19396	1.74973e-09
BEND3P3	-0.238712	1		2.92621	0.642172	4.52739	0.13689	4.75359	0.105784	0	1	4.0517	0.316765	4.24151	0.553606		3.74386	0.234929	3.66241	0.244766
BEND4	1.7255	0.622539		0	1	2.2316	0.711971	0	1	2.68666	0.842857	2.32656	0.76561	2.00028	1		0	1	1.9701	0.65403
BEND5	-0.275235	0.700094		-1.72345	8.75452e-08	-2.51594	2.0203e-15	-2.15789	1.11824e-11	-1.03975	0.00818514	-0.997821	0.00599936	-0.853663	0.0819377		-11.6044	5.93361e-68	-2.79696	5.85848e-20
BEND6	0.291215	0.539358		-0.482649	0.222941	-0.377655	0.320221	0.061137	1	-0.551811	0.197957	-0.117776	1	-0.0836039	1		-0.453827	0.0994218	-4.91941	3.41309e-62
BEND7	-0.415373	0.291396		0.338803	0.702922	0.332038	0.607007	0.0804353	1	-0.119416	1	0.337138	0.684622	0.553667	0.593566		-0.571938	0.127146	0.519437	0.154885
BEST1	1.12752	0.632597		1.5396	0.798944	2.59251	0.235652	1.12749	0.885672	2.43107	0.541509	3.86928	0.0417253	1.32805	1		4.46202	0.00270484	2.54171	0.156965
BEST2	0.0443784	1		2.14914	0.836986	2.2316	0.711971	2.23791	0.716864	2.68667	0.842857	0	1	2.0095	1		3.73064	0.221724	2.77226	0.443949
BEST3	0.0293429	1		-0.68529	0.565976	-0.445249	0.72726	-0.346512	0.897365	-1.01891	0.391994	0.0214767	1	0.0310829	1		-1.15936	0.0511373	-0.963589	0.110898
BEST4	0.283418	1		0.119135	1	-0.55472	0.862979	-1.15255	0.44774	0.103226	1	0.134299	1	-0.237305	1		-1.05377	0.321161	-2.09125	0.0326171
BET1	-0.0538174	1		0.369872	0.323448	0.837857	0.000258023	0.805217	0.000614141	0.199272	0.909962	0.863399	0.00042327	0.083699	1		0.993551	1.47249e-05	1.25263	2.29714e-08
BET1L	0.169978	0.533658		-0.0374118	1	-5.32413e-05	1	-0.0383296	1	-0.152161	0.971568	-0.129553	0.899479	0.0285492	1		0.0784205	0.897758	-0.743426	1.0669e-05
BEX1	0.127214	0.987364		-0.761572	0.0874979	-2.94285	6.13983e-19	-2.22808	1.57434e-11	-1.39367	0.00023426	-0.878077	0.032733	-0.483039	0.755404		0.133628	0.945107	-0.989125	0.00347172
BEX2	-1.73757	0.0499717		0.524775	1	0.829607	0.775597	-1.09305	0.716864	-1.52596	0.80494	1.20803	0.615598	-1.37318	0.937876		2.47743	0.0112123	-5.2118	0.0037733
BEX4	0.194959	0.584545		-0.0989228	1	-0.89807	8.67473e-05	-0.356661	0.250827	-0.507327	0.142692	-0.737214	0.00425038	-0.261454	0.889286		-3.99245	5.81074e-57	-0.823731	0.000409556
BEX5	0	1		4.31856	0.307148	0	1	0	1	0	1	0	1	0	1		2.82983	0.463127	0	1
BFAR	-0.0229893	1		0.0205528	1	-0.0192696	1	-0.0342818	1	-0.0015019	1	-0.040549	1	0.163975	1		0.273494	0.179346	0.365052	0.0505975
BFSP1	1.03702	0.00734308		-1.06187	0.114166	-1.44038	0.00803586	-0.537177	0.519259	-0.329722	1	0.455831	0.713184	-0.273321	1		0.772084	0.0813526	2.72488	1.15832e-12
BFSP2	0	1		0	1	2.22585	0.711971	0	1	0	1	2.32656	0.76561	0	1		2.02525	0.63614	0	1
BGLAP	0.20582	1		1.74813	3.58377e-06	-0.575697	0.310546	0.390484	0.579102	1.7425	1.50132e-05	-1.98882	1.22485e-05	-0.621268	0.647408		-2.76167	3.17608e-11	-4.56604	7.62429e-21
BHLHA15	0.830074	0.989302		-0.752891	1	2.48624	0.149769	0.215221	1	0.661479	1	1.77537	0.556202	-0.887151	1		3.14829	0.0100008	-3.01371	0.242131
BHLHA9	0	1		0	1	0	1	0	1	0	1	0	1	0	1		0	1	1.97008	0.65403
BHLHB9	0.074079	1		-0.24202	0.660419	0.406297	0.15586	0.470727	0.0846935	0.223284	0.842857	0.344172	0.356758	0.162504	1		-0.095357	0.899749	-7.469	4.92697e-94
BHLHE22	0	1		0	1	0	1	0	1	0	1	0	1	0	1		0	1	0	1
BHLHE23	0	1		0	1	0	1	0	1	0	1	0	1	0	1		0	1	0	1
BHLHE40	-0.29302	0.383016		0.322866	0.478655	1.08134	3.14568e-06	0.804353	0.00115698	-0.200923	0.916075	0.936472	0.000208847	0.0720298	1		0.694227	0.00205745	-1.6343	3.09142e-14
BHLHE41	-0.167854	0.572376		0.0501893	1	-1.97173	2.83222e-24	-0.529658	0.0197774	-0.70591	0.00366922	-0.423316	0.123096	-0.0368392	1		-0.586346	0.00189828	-2.60801	6.53319e-45
BHMT	0	1		0	1	0	1	0	1	0	1	0	1	0	1		7.79607	2.16402e-08	0	1
BHMT2	0.898702	0.300074		0.182431	1	0.199037	1	-0.26176	1	-0.244784	1	-0.251244	1	-0.191325	1		7.98583	5.35421e-143	0.867779	0.0585423
BICC1	0.0540255	1		-2.51571	3.48039e-05	0.74906	0.319648	-0.211884	1	0.13514	1	1.81752	0.00175518	-0.333545	1		3.74189	4.52052e-16	-9.48751	1.12896e-23
BICD1	-0.308265	0.222589		-0.181114	0.836986	0.0714696	1	0.628473	0.0109159	-0.23528	0.814079	0.347891	0.34386	0.0961794	1		-0.333316	0.180128	-0.798575	0.000146795
BID	-0.00673008	1		0.185314	0.85321	-0.547875	0.0563602	-0.221706	0.686378	-0.563562	0.126495	-0.19728	0.795405	0.134849	1		0.786322	0.00214223	-0.533507	0.0499464
BIK	0.0960564	1		1.18152	0.147066	1.10025	0.130917	-0.0733067	1	-1.74154	0.181119	-3.60107	0.000953893	0.141735	1		0.770573	0.232474	-3.63955	1.00267e-05
BIN1	0.181172	0.547719		0.084655	1	0.027927	1	-0.221627	0.600205	0.0816113	1	-0.547459	0.0487957	0.147181	1		-0.0825247	0.947974	0.0416352	1
BIN2	0	1		0	1	2.2316	0.711971	0	1	0	1	0	1	0	1		0	1	0	1
BIN3	0.144789	0.706231		-0.194633	0.806965	-0.236802	0.539928	0.0434733	1	-0.2091	0.842857	-0.245339	0.596914	-0.0965108	1		0.243875	0.343429	0.169287	0.592242
BIN3-IT1	0.0704259	1		-0.749768	0.830918	0.383744	1	0.163842	1	-0.407091	1	0.173825	1	0.0905024	1		0.546088	0.63614	1.15775	0.120035
BIRC3	0.24487	0.976589		2.31728	1.30079e-15	2.63087	2.15847e-20	2.81594	6.93532e-23	-0.319012	0.842857	0.821413	0.0281495	0.729732	0.188978		2.96151	9.00741e-27	-6.60548	1.71587e-43
BIRC5	-0.656621	3.79825e-07		-0.157068	0.986107	-0.586712	0.0543571	-0.341811	0.400535	0.843117	0.00876255	0.203175	0.814693	0.0862921	1		0.242938	0.49574	-0.181825	0.663482
BIRC6	-0.208807	0.438728		-0.0547127	1	0.585863	0.00477326	0.261373	0.381653	0.17097	0.897193	0.138542	0.873376	0.150494	1		0.0564521	1	0.019731	1
BIRC7	0	1		0	1	0	1	0	1	0	1	0	1	0	1		2.02525	0.63614	0	1
BIRC8	0	1		0	1	0	1	0	1	0	1	0	1	0	1		0	1	0	1
BIVM	0.253775	0.583373		0.245742	0.666403	0.331113	0.334549	0.16644	0.810395	-0.196553	0.938643	0.0328419	1	-0.0373914	1		-0.639541	0.00586168	-0.415625	0.0945308
BIVM-ERCC5	0	1		0	1	0	1	0	1	0	1	0	1	0	1		0	1	0	1
BLACAT1	1.7255	0.622539		2.14913	0.836986	0	1	0	1	0	1	0	1	2.00028	1		9.53261	1.04262e-18	10.5423	6.46448e-27
BLACE	0.843836	0.281645		0.157034	1	0.384964	0.866018	-0.525371	0.72012	-1.30975	0.333377	-0.162729	1	-0.29945	1		-0.389351	0.718904	-0.0115939	1
BLCAP	-0.018624	1		0.282845	0.410135	0.440038	0.0459519	0.189377	0.614879	-0.0493577	1	-0.110974	0.99011	0.0676477	1		1.35732	8.12377e-17	0.75701	6.00407e-06
BLID	0	1		2.11499	0.836986	2.22585	0.711971	0	1	0	1	2.32656	0.76561	0	1		4.99137	0.0320579	1.97192	0.65403
BLK	0	1		0	1	0	1	2.29432	0.716864	0	1	0	1	0	1		2.02954	0.63614	0	1
BLM	-0.685464	0.0206468		-0.388253	0.273135	-0.563958	0.0255807	-0.0563416	1	-0.135203	1	0.17534	0.808271	-0.280853	0.818831		0.0880175	0.922418	0.0907415	0.922208
BLMH	-0.206423	0.407338		0.0765261	1	-0.356826	0.150446	-0.177835	0.680334	-0.177372	0.866742	0.0369877	1	0.225538	0.889135		0.230029	0.293986	1.00817	1.8122e-09
BLNK	0	1		2.11499	0.836986	0	1	0	1	0	1	0	1	0	1		2.02954	0.63614	0	1
BLOC1S2	0.266055	0.420357		0.442046	0.0440415	0.129526	0.771753	0.242069	0.353141	-0.102083	1	-0.537435	0.00875797	0.321692	0.484491		-0.784787	1.02291e-06	-1.02669	8.10199e-11
BLOC1S3	0.0214721	1		-0.399499	0.224742	-0.24926	0.494891	-0.730646	0.00174273	-0.251171	0.773508	-0.198771	0.757368	-0.276515	0.810656		0.0937554	0.869511	-0.720169	0.00020052
BLOC1S4	0.0680466	1		0.162556	1	-0.118447	1	-0.297543	0.561832	-0.129684	1	-0.137576	1	0.116134	1		-0.854629	0.00133211	1.48354	2.8148e-09
BLOC1S5	-1.58083	0.613948		0	1	2.22634	0.711971	3.99224	0.244369	0	1	0	1	2.00105	1		2.83862	0.434709	0	1
BLOC1S5-TXNDC5	0.127024	1		-3.79508	0.274398	-3.79508	0.202989	-3.79508	0.21357	-3.79508	0.516785	-3.79508	0.303288	-3.79508	0.518423		-3.92626	0.0854591	-3.92626	0.0765842
BLVRB	0.552395	0.0229226		0.0611596	1	0.212757	0.711971	-0.303821	0.488715	0.138911	1	-0.158761	0.962791	0.0614697	1		1.25845	5.44123e-06	0.354696	0.313723
BMF	1.47308	0.00371144		0.183973	1	-2.48561	5.6821e-07	-1.83239	0.000351796	-0.718039	0.518456	-1.0097	0.126502	0.0436552	1		-1.39111	0.0030537	-1.38704	0.00293681
BMI1	-0.479952	0.404447		0.124638	1	-0.126499	1	-0.141034	1	-0.21227	1	-0.148032	1	-0.392321	1		-0.357348	0.544831	0.687873	0.0916478
BMP1	-0.189765	0.444845		0.262279	0.435322	-0.0252987	1	-0.0905156	1	-0.473116	0.0608565	-0.843303	8.30373e-06	-0.113747	1		-1.05284	8.28788e-11	-2.06853	3.60548e-37
BMP10	0	1		0	1	0	1	0	1	0	1	0	1	0	1		0	1	0	1
BMP15	0	1		0	1	0	1	0	1	0	1	0	1	0	1		0	1	0	1
BMP2	-0.24961	0.459583		-1.40227	1.08879e-09	-1.43935	1.18872e-10	-1.16334	4.04836e-07	-0.0758891	1	-0.866001	0.000661208	-0.337884	0.747991		-10.0229	9.37912e-193	-7.62072	3.33834e-157
BMP2K	0.0586692	1		-0.0478738	1	0.303614	0.247928	0.67959	0.000644696	0.453696	0.109103	0.235217	0.556202	0.123163	1		-0.214161	0.385205	-0.205191	0.408321
BMP3	1.36055	0.352856		0.610998	1	1.37	0.421477	0.89288	0.736644	1.12339	0.842857	-0.604212	1	0.617868	1		0.190313	1	0.897528	0.624534
BMP4	0	1		4.22185	0.315194	3.05825	0.507584	4.43179	0.189815	0	1	0	1	0	1		13.4292	7.8791e-66	1.97094	0.65403
BMP5	0	1		0	1	0	1	0	1	0	1	0	1	0	1		2.83861	0.431932	9.48655	4.0382e-16
BMP6	0.0518567	1		-0.7465	1	1.64068	0.550374	1.08068	0.859369	0.664425	1	2.0017	0.479718	0.43737	1		-3.01305	0.258121	2.03597	0.203142
BMP7	-0.899338	0.162754		-2.88006	3.48656e-22	-3.61666	1.73364e-32	-4.81972	8.14307e-48	-1.85007	2.64045e-09	-3.83565	1.35663e-34	-1.77875	2.03182e-08		-2.80614	1.24738e-31	2.25218	3.37346e-23
BMP8A	0.361339	0.88798		-0.478818	0.851555	-0.293073	1	-1.05918	0.252055	-0.260327	1	0.21371	1	0.894658	0.689291		0.112291	1	-1.79116	0.00846739
BMP8B	0.941583	0.0479644		0.614976	0.199797	0.213648	0.846033	1.24903	0.000179313	-0.00911884	1	-0.667135	0.141495	1.29873	0.000967548		-2.73827	8.97812e-19	-3.50997	6.83003e-28
BMPER	2.53361	0.390184		-2.90572	0.542238	-2.90572	0.453324	-0.611406	1	-2.90572	0.785654	-2.90572	0.556202	-0.89622	1		7.37334	6.09513e-18	-1.05121	0.822292
BMPR1A	-0.0941001	0.964062		-0.201487	0.65024	-0.209055	0.508201	-0.0761015	1	0.0278577	1	-0.00472735	1	-0.0563653	1		-1.19641	8.63003e-13	-0.220306	0.306435
BMPR1B	0.0436675	1		0.329715	0.725411	0.153803	1	0.833848	0.0286122	-0.019411	1	1.32676	0.000199324	0.130285	1		-10.4082	1.8026e-47	2.10839	5.24095e-13
BMPR2	0.0727747	1		0.026551	1	0.525076	0.00507872	0.675673	0.000177775	0.509948	0.0257153	0.356797	0.144306	0.145109	1		-0.4959	0.00417053	-1.25948	7.06505e-15
BMS1P17	0	1		0	1	0	1	0	1	0	1	0	1	0	1		0	1	0	1
BMS1P18	0	1		0	1	0	1	0	1	0	1	0	1	0	1		0	1	0	1
BMS1P20	0.144931	0.855005		0.229767	0.680935	0.248455	0.504663	0.522145	0.0422057	-0.313419	0.601504	-0.0473184	1	0.246022	0.926252		-0.0629461	1	0.982869	3.0373e-07
BMS1P4	-0.220431	0.944151		0.037994	1	0.299899	0.875836	0.347096	0.800093	0.0328857	1	0.221467	1	-0.0454235	1		0.712502	0.138717	0.437192	0.444954
BMS1P5	-1.31955	0.0268807		1.85506	0.0385549	1.52195	0.0845956	1.86181	0.0226366	1.4896	0.243995	1.61736	0.0989194	1.33005	0.509116		1.92129	0.00233771	2.00286	0.00120879
BMS1P6	-1.68817	0.626264		2.11499	0.836986	2.2316	0.711971	2.23792	0.716864	2.65411	0.842857	0	1	0	1		2.83864	0.434709	2.77252	0.443702
BMX	0.0872125	1		-0.322355	1	-0.728297	1	-1.5186	0.716864	0.709328	1	2.07158	0.224781	-0.985426	1		2.29968	0.0210144	9.83454	1.10231e-96
BNC1	0	1		0	1	7.61139	5.78602e-06	2.24436	0.716864	0	1	0	1	0	1		4.68088	0.0577414	0	1
BNC2	0.113131	1		-0.434567	0.487233	0.533334	0.197315	0.70831	0.0560447	0.453628	0.557553	0.107561	1	-0.202553	1		2.37121	2.78439e-18	-7.41941	1.43517e-52
BNIP1	0.193382	0.622539		0.196155	0.836986	-0.230613	0.660935	-0.450825	0.165604	-0.212493	0.92106	-0.069057	1	0.0687545	1		-0.331996	0.279541	-0.277106	0.397468
BNIP2	0.362955	0.268246		0.197434	0.797703	0.516618	0.0405327	0.556159	0.0265639	0.175399	0.97304	0.364342	0.296082	0.200653	1		0.183487	0.576028	0.457012	0.0425135
BNIP3	0.400876	0.1536		0.591871	0.025444	0.613966	0.00924106	1.09126	3.52334e-07	0.24851	0.77515	-0.170604	0.813643	0.534633	0.163772		0.903078	3.65242e-06	0.415438	0.053826
BNIP3L	0.622506	0.00513267		0.169791	0.817319	0.13643	0.809872	0.652609	0.00153903	-0.0627545	1	0.0221867	1	0.221139	0.910614		-1.04058	2.28551e-09	-0.845994	1.34743e-06
BNIPL	1.00621	0.320809		0.0303671	1	0.491934	0.816706	0.0547691	1	0.0738114	1	-0.850842	0.618663	-0.523977	1		-0.131691	1	0.375029	0.800088
BOC	-0.0477377	1		-1.92299	3.37677e-21	-2.19078	1.76485e-27	-1.43966	1.46899e-12	-0.630129	0.0198874	-0.904424	5.07852e-05	-0.857571	0.000765201		-1.69601	6.03624e-15	-4.08119	4.35907e-67
BOD1	-0.133765	0.674151		0.109348	1	0.256505	0.378611	0.0411817	1	-0.14819	0.989506	0.407567	0.114538	0.228101	0.863065		0.271637	0.202752	0.442139	0.0178649
BOD1L1	0.311359	0.19181		-0.0944332	1	0.130018	0.957147	0.427394	0.176651	-0.185803	0.992171	0.270666	0.588938	-0.00358307	1		-0.461038	0.0790048	0.0291343	1
BOD1L2	0	1		0	1	0	1	0	1	0	1	0	1	0	1		0	1	0	1
BOK	0.566028	0.00281263		0.51486	0.157813	0.859165	0.00123637	0.207893	0.720507	-0.0591748	1	-1.08672	6.81198e-05	0.355819	0.785541		-0.876456	0.000245096	-2.75464	4.611e-31
BOK-AS1	1.64397	0.101253		1.18641	0.455808	1.63312	0.105068	0.445043	1	-0.0406795	1	-0.434064	1	1.61156	0.397216		0.144234	1	-1.46487	0.199568
BOLA1	0.473918	0.0888129		-0.102426	1	-0.540144	0.119896	-1.00887	0.000702622	-0.273737	0.842857	-0.171471	0.954931	0.0665043	1		-2.00492	3.76377e-12	0.809409	0.00524424
BOLA2	0	1		0	1	0	1	0	1	0	1	0	1	0	1		0	1	0	1
BOLA2B	0	1		0	1	0	1	0	1	0	1	0	1	0	1		0	1	0	1
BOLA3-AS1	0.0216425	1		0.333369	0.531601	0.135656	0.976069	0.290426	0.516659	-0.145149	1	0.207277	0.806752	-0.109482	1		-1.04726	1.27207e-05	2.03093	1.07682e-21
BOLL	-0.953648	0.603272		0.247179	1	-0.387623	1	-1.26205	0.722086	-0.289835	1	-1.99833	0.561148	-1.04216	1		-0.0063869	1	0.0988456	1
BOP1	-0.0977663	0.882116		0.308722	0.425487	0.160921	0.758271	-0.19256	0.685213	-0.0400069	1	0.0649117	1	0.249844	0.877299		0.202368	0.524844	1.37365	4.02416e-11
BORA	-1.05679	0.00151874		-0.292719	0.631083	-0.254097	0.617569	0.264989	0.577375	0.439575	0.384839	0.248961	0.711078	-0.511673	0.399537		1.51735	9.083e-13	-0.488021	0.0492942
BPESC1	0	1		2.14913	0.836986	0	1	0	1	0	1	0	1	0	1		2.02954	0.63614	0	1
BPGM	0.350725	0.26361		0.383776	0.244739	0.160729	0.764471	0.205893	0.637874	-0.099612	1	0.231422	0.619543	0.358871	0.585859		0.587637	0.00272402	-0.114014	0.78921
BPHL	0.00955065	1		0.225607	0.61587	-0.380728	0.121442	-0.598394	0.005633	-0.299985	0.513896	-0.32689	0.298449	0.0633002	1		-1.32863	3.67977e-12	0.140798	0.669566
BPI	0	1		0	1	0	1	0	1	0	1	0	1	0	1		8.46208	6.41502e-10	1.97182	0.65403
BPIFA1	0	1		0	1	0	1	0	1	0	1	0	1	0	1		0	1	0	1
BPIFA2	0	1		0	1	0	1	0	1	0	1	0	1	0	1		0	1	0	1
BPIFA3	0	1		0	1	0	1	0	1	0	1	0	1	0	1		0	1	0	1
BPIFA4P	0	1		0	1	0	1	0	1	0	1	0	1	0	1		0	1	0	1
BPIFB1	0	1		0	1	0	1	0	1	0	1	0	1	0	1		0	1	0	1
BPIFB2	0	1		0	1	0	1	0	1	0	1	0	1	0	1		0	1	1.97008	0.65403
BPIFB3	0	1		0	1	0	1	0	1	0	1	0	1	0	1		0	1	1.97008	0.65403
BPIFB4	0	1		0	1	0	1	0	1	0	1	0	1	0	1		0	1	1.97236	0.65403
BPIFB6	0	1		0	1	0	1	0	1	0	1	0	1	0	1		0	1	0	1
BPIFC	0	1		0	1	0	1	0	1	0	1	0	1	0	1		0	1	0	1
BPNT1	-0.0560876	1		0.608837	0.0138169	0.469105	0.0553537	0.430642	0.0944337	-0.0573082	1	0.164122	0.815461	0.140842	1		0.386468	0.0603208	0.667008	0.000342065
BPTF	0.0966214	0.936182		-0.208316	0.810414	-0.154481	0.85119	0.0946458	1	-0.212031	0.876263	0.0477445	1	-0.17242	1		-0.793952	0.000577569	0.0861022	0.985418
BPY2	0	1		0	1	0	1	0	1	0	1	0	1	0	1		0	1	0	1
BPY2B	0	1		0	1	0	1	0	1	0	1	0	1	0	1		0	1	0	1
BPY2C	0	1		0	1	0	1	0	1	0	1	0	1	0	1		0	1	0	1
BRAF	-0.100957	1		-0.0150648	1	0.0804473	1	0.453825	0.187785	0.041194	1	-0.150014	1	-0.0239167	1		0.796083	0.000438239	0.639093	0.00590692
BRCA1	-0.462101	0.0636312		-0.247899	0.512443	-0.808382	2.13444e-05	-0.416722	0.0668267	0.0781385	1	0.404893	0.108701	-0.0744804	1		0.159195	0.536173	0.840752	4.15033e-07
BRCA2	-0.613413	0.139987		-0.851305	0.0203069	-0.736239	0.0331529	-0.276944	0.675895	0.0128373	1	0.365236	0.556202	-0.614623	0.363469		0.711668	0.0121585	-0.792363	0.00512446
BRCC3	0.154574	0.762597		0.232287	0.640992	0.182553	0.711971	0.54218	0.0244732	0.16126	1	0.130389	0.957252	0.187251	1		1.00192	2.65364e-07	0.708547	0.000377869
BRD1	-0.515651	0.0062668		-0.279786	0.408576	-0.060378	1	-0.255221	0.373566	-0.140384	1	-0.0731299	1	-0.227587	0.848953		-0.601703	0.000816789	0.702553	5.31729e-05
BRD2	-0.00314878	1		-0.398918	0.133557	-0.112315	0.910302	-0.140893	0.784913	-0.0587605	1	-0.131963	0.88649	-0.295696	0.683699		-0.335447	0.0872496	-0.0689965	0.969863
BRD3	-0.261192	0.364694		-0.712326	5.16123e-05	-0.790582	1.75085e-06	-0.869705	1.39451e-07	-0.284839	0.393759	-0.34428	0.137961	-0.440097	0.109008		-1.21226	1.58124e-16	0.130736	0.583642
BRD4	0.0411393	1		-0.248981	0.514569	-0.117277	0.883178	0.259517	0.364557	-0.101585	1	0.252223	0.480288	0.0498778	1		-0.173983	0.475871	0.220507	0.309685
BRD7	-0.0332703	1		0.180216	0.797299	0.2469	0.453324	0.406729	0.100782	-0.0390234	1	0.177593	0.76561	0.110831	1		-0.318129	0.144997	0.428935	0.0322771
BRD7P3	0	1		0	1	0	1	4.12252	0.228081	0	1	0	1	0	1		0	1	0	1
BRD8	-0.463041	0.0236786		-0.25525	0.428255	-0.607545	0.000894166	-0.330314	0.142282	-0.180948	0.823011	-0.10751	0.958798	-0.350577	0.385372		-0.441666	0.00864204	-0.132778	0.613465
BRD9	-0.217413	0.377229		0.0168488	1	0.139822	0.761551	-0.00127004	1	0.00401354	1	0.0237661	1	0.225353	0.842988		0.63207	0.000157414	0.0864592	0.854734
BRDT	0.486113	0.94447		-0.156413	1	-0.208082	1	-0.390957	1	0.314343	1	0.548733	1	-0.0829133	1		0.483658	0.885447	0.291744	1
BRE	0.178075	0.598387		-0.13356	0.926324	0.076729	1	0.0375779	1	-0.197256	0.842857	-0.159601	0.798686	-0.0857941	1		-0.393903	0.0494893	-0.0568801	1
BRE-AS1	-0.33701	1		0.492021	1	3.36216	0.115979	1.99144	0.52791	2.21218	0.72741	1.61092	0.76561	1.70045	1		2.60526	0.160423	2.7849	0.117532
BREA2	0.915847	0.390867		-1.01699	0.56122	-0.551368	0.824684	-1.16821	0.370465	-0.375895	1	-1.40036	0.335646	-0.4793	1		-1.42666	0.116369	1.04582	0.170045
BRF2	-0.154452	0.743943		0.227069	0.70932	0.113077	0.994376	-0.32759	0.333434	-0.0619761	1	-0.456243	0.162456	0.0103422	1		0.220835	0.475927	0.514907	0.0263439
BRI3	0.348252	0.0626305		0.202534	0.735717	0.631147	0.00427783	-0.152724	0.790865	-0.144304	1	0.193763	0.742584	0.185734	1		0.14562	0.673706	-0.403191	0.0726887
BRI3BP	-0.384786	0.271269		0.698881	0.0428412	0.445313	0.234196	0.640964	0.0470933	0.321492	0.76882	0.00615182	1	0.387951	0.773925		1.10985	2.9162e-06	0.985277	3.58202e-05
BRICD5	-0.475798	0.428382		0.505132	0.54586	0.647999	0.244212	0.105733	1	0.106158	1	0.0654168	1	0.055258	1		0.579796	0.173555	0.778319	0.045074
BRINP1	-2.61769	0.0301858		-1.34231	0.746958	-3.74003	0.0630197	-5.96311	0.0113533	-1.88483	0.694492	-1.16545	0.779879	-2.62819	0.541531		-0.531924	0.912854	-6.0952	0.00104562
BRINP2	-0.172645	0.896509		-0.105417	1	-2.51373	4.76174e-19	-1.10563	0.000181018	-0.221444	0.98104	-0.842961	0.0123045	0.494892	0.53907		-8.5958	7.46022e-90	-3.8631	3.70537e-40
BRINP3	0	1		0	1	0	1	0	1	0	1	0	1	0	1		2.02525	0.63614	0	1
BRIP1	-0.825085	0.000903966		-0.200223	0.734223	-0.331946	0.236759	0.465393	0.0516823	0.41216	0.225574	0.14704	0.864341	-0.230784	0.915722		0.0212822	1	0.139876	0.65403
BRIX1	-0.104618	1		0.361165	0.371056	0.650549	0.0103674	0.65157	0.011624	0.116695	1	0.770296	0.00357971	0.255964	0.937876		1.44512	1.29531e-12	1.56223	1.31548e-14
BRK1	0.18302	0.551267		0.246511	0.465177	0.0143387	1	0.0281667	1	-0.208447	0.746594	-0.0247842	1	0.28015	0.657627		-0.395903	0.0234397	-0.940045	3.09827e-09
BRMS1	0.194331	0.495256		-0.0476242	1	-0.472629	0.110627	-0.392423	0.23023	0.0672056	1	-0.424159	0.244492	-0.00681705	1		-0.30824	0.313185	-1.37057	6.67425e-09
BRMS1L	0.0330078	1		0.250683	0.751798	0.220137	0.711971	0.713929	0.0141517	0.0660348	1	0.304831	0.562986	0.0765673	1		-0.144802	0.805652	0.986535	9.03588e-05
BROX	0.106088	0.940225		-0.0709008	1	0.341907	0.183041	0.249591	0.429252	0.226846	0.767863	0.178064	0.76561	-0.132613	1		-0.490735	0.0210291	0.0243643	1
BRPF1	-0.321017	0.148575		-0.332785	0.276403	-0.108363	0.936032	-0.157592	0.718961	-0.0756301	1	-0.267996	0.442236	-0.0141961	1		-0.0572102	1	0.200269	0.386068
BRPF3	-0.298425	0.148188		-0.176713	0.696414	0.140781	0.71209	-0.103141	0.91524	-0.0923414	1	0.142228	0.781155	-0.187237	0.937876		0.369862	0.0257898	-0.175236	0.398642
BRS3	0	1		0	1	0	1	0	1	0	1	0	1	0	1		0	1	0	1
BRSK1	0.0405583	1		0.0886095	1	-0.0811979	1	-0.340567	0.184113	-0.426371	0.162839	-0.444385	0.0815683	-0.0502478	1		-2.76767	3.42717e-45	-0.424087	0.0409881
BRSK2	-0.152828	0.908837		-0.492849	0.347047	0.0268135	1	-0.634977	0.0996696	-1.33644	0.000365658	-0.207266	0.905666	-0.245723	1		-2.12948	8.95323e-15	2.95299	5.27488e-33
BRWD1	-0.0733531	1		-0.20037	0.836986	0.0970986	1	-0.10732	1	0.140784	1	0.0676435	1	-0.376279	0.719519		0.142386	0.747375	0.575172	0.0150629
BRWD1-AS1	0	1		2.10648	0.839802	0	1	0	1	2.64581	0.849009	3.83272	0.411049	0	1		0	1	0	1
BRWD1-IT2	-0.068637	1		1.14609	0.586715	-1.04378	0.684097	-0.0940062	1	0.659458	1	1.16586	0.556202	1.0818	0.919813		-0.336297	1	2.76948	0.000830671
BRWD3	-0.186873	0.831115		-0.0409459	1	0.736486	0.0156389	0.65696	0.0418938	0.472499	0.392428	0.446975	0.312731	-0.404009	0.757188		1.03479	9.53484e-05	1.02415	0.000103746
BSDC1	0.0718881	0.983931		0.0127206	1	-0.20227	0.533078	-0.374792	0.105467	-0.184316	0.842857	-0.474883	0.0418719	-0.0531436	1		-0.277868	0.166873	-1.6342	5.32747e-23
BSG	0.101593	0.828773		-0.0299741	1	-0.162498	0.712591	-0.221545	0.519763	-0.0589694	1	-0.424672	0.117485	-0.133176	1		-0.199867	0.455149	0.0585013	1
BSN	-0.716604	0.182534		-0.974657	0.351932	-1.37533	0.0650938	-1.60039	0.0297617	-0.10903	1	-0.151204	1	-0.682125	0.914734		-2.72615	1.92773e-06	2.36538	8.47198e-07
BSN-AS2	2.07524	0.00743626		0.960059	0.480719	0.398569	0.957141	-0.110586	1	0.126142	1	0.449628	0.963087	0.393435	1		0.373503	0.810176	2.23011	0.000112024
BSND	0	1		2.14913	0.836986	0	1	0	1	0	1	0	1	0	1		0	1	0	1
BSPH1	0	1		0	1	0	1	0	1	0	1	0	1	0	1		0	1	0	1
BSPRY	-1.68817	0.626264		0	1	0	1	0	1	0	1	0	1	0	1		3.35663	0.302806	0	1
BST1	2.91359	0.062225		-0.844776	0.988904	0.911137	0.758271	1.17317	0.615412	-1.65461	0.842857	1.17199	0.696326	0.120778	1		8.34282	1.02268e-54	-0.264357	1
BST2	1.37881	0.00182844		-0.822168	0.261339	-0.949898	0.0957091	-0.918477	0.11745	-0.828965	0.356759	0.795391	0.254898	-0.709542	0.700868		5.98408	2.90797e-54	4.0194	2.43731e-29
BSX	1.73255	0.622539		0	1	0	1	0	1	0	1	0	1	2.0095	1		0	1	0	1
BTAF1	-0.340628	0.200743		-0.338614	0.351912	0.0231597	1	0.00604024	1	0.0261325	1	0.0518196	1	-0.274329	0.810656		-0.167725	0.595176	0.0788929	0.963042
BTBD1	-0.180502	0.626264		0.10435	1	0.436427	0.0459717	0.307619	0.232152	0.193847	0.82359	0.218835	0.565178	0.116093	1		0.527635	0.00467954	-0.156708	0.579285
BTBD11	-0.611407	9.91927e-05		-1.82623	5.15116e-08	-1.87046	8.17292e-09	-1.60443	1.25921e-06	-0.519384	0.460261	-2.23991	1.94121e-11	-0.103314	1		-6.58928	4.99151e-61	-9.68652	5.46583e-81
BTBD16	1.06042	0.426889		-0.314324	1	-5.30042	0.00791087	-0.221394	1	0.464836	1	-0.371519	1	1.01274	0.899314		-5.4385	0.00133138	2.64012	0.000548428
BTBD17	0	1		0	1	0	1	0	1	0	1	0	1	0	1		2.02799	0.63614	11.8894	1.19768e-40
BTBD18	0	1		0	1	0	1	0	1	0	1	0	1	0	1		0	1	0	1
BTBD19	0.547281	0.118523		-0.145328	1	-0.230695	0.851074	-0.239248	0.840666	-0.595013	0.42565	0.279359	0.800806	-0.133987	1		-0.329716	0.455495	-0.293777	0.531236
BTBD3	-0.293726	0.381124		-0.925735	1.11159e-05	-0.645667	0.00258914	-0.495102	0.0350315	-0.0471662	1	-0.181102	0.76561	-0.46945	0.215243		0.236629	0.335778	0.183825	0.503247
BTBD6	0.131345	0.768211		0.476692	0.107159	0.0659251	1	-0.114537	0.981973	0.18684	0.911789	-0.336006	0.351123	0.33814	0.680882		0.654822	0.00212405	-1.08953	1.04153e-07
BTBD7	-0.292789	0.134755		-0.300475	0.318839	0.115353	0.870826	0.0782164	1	0.164189	0.877571	0.191815	0.645182	-0.0539422	1		-0.800343	1.96079e-06	-0.270047	0.175219
BTBD8	-0.394945	0.847699		0.158403	1	-0.371238	0.967893	-0.180241	1	0.463265	1	-0.107559	1	-1.08643	0.731057		-3.19752	0.00015243	-1.18628	0.120729
BTBD9	-0.41394	0.036656		-0.507687	0.105663	-0.162927	0.80148	-0.270986	0.479177	-0.278724	0.723525	-0.26495	0.569047	-0.0421227	1		-0.597823	0.00542396	-1.04792	2.62099e-07
BTC	1.73255	0.622539		0	1	0	1	0	1	0	1	0	1	2.0095	1		3.73412	0.213092	0	1
BTD	0.00510416	1		-0.108127	1	-0.123159	1	0.0768548	1	0.0649972	1	-0.320621	0.661193	0.00655875	1		-0.240998	0.591193	-1.40728	6.50127e-07
BTF3L4	-0.110461	0.841971		0.012246	1	0.0361829	1	0.0963612	0.946464	0.140493	0.948984	0.227793	0.480026	0.154482	1		0.493947	0.00180958	-0.285154	0.103396
BTF3P11	0	1		0	1	0	1	0	1	0	1	0	1	0	1		0	1	0	1
BTG1	0.604254	0.00175678		-0.278534	0.562534	-0.796797	0.000787712	-0.0062533	1	0.086025	1	-0.230612	0.678546	0.229116	0.95845		-1.39843	4.81028e-12	0.438341	0.051109
BTG4	0.0909705	1		-0.790731	1	-0.674122	1	-2.90572	0.463256	-2.90572	0.785654	-2.90572	0.556202	-2.90572	0.810656		3.74337	0.0104663	-3.0311	0.249549
BTK	-1.69037	0.626264		2.14913	0.836986	3.59001	0.358042	0	1	0	1	0	1	0	1		3.73175	0.211661	5.89076	0.00291257
BTLA	0.0822049	1		-2.88401	0.542238	-0.658162	1	-2.88401	0.463256	-2.88401	0.785654	-2.88401	0.556202	-2.88401	0.810656		-0.983007	0.855167	-1.03817	0.835485
BTN1A1	-1.68817	0.626264		0	1	0	1	0	1	2.68666	0.842857	0	1	0	1		0	1	0	1
BTN2A1	-0.316132	0.183888		0.0477317	1	0.515866	0.0230964	0.524984	0.0227554	-0.0315656	1	-0.053305	1	-0.062062	1		0.691661	0.000180763	0.0198041	1
BTN2A2	0.125381	1		-0.882358	0.00632882	-0.918868	0.00182396	-0.787135	0.0114274	-0.447322	0.45723	-0.799094	0.0177595	-0.598718	0.301654		-0.641661	0.0259283	-1.75887	3.45034e-11
BTN2A3P	-0.0277546	1		-0.407646	0.787619	-0.70405	0.266551	-0.35054	0.749923	-0.506219	0.785654	-0.452177	0.688487	-0.52824	0.873994		-0.468419	0.378801	-0.291153	0.664282
BTN3A1	0.116489	0.913425		-0.378576	0.359077	-0.333482	0.357306	-0.0721946	1	-0.244932	0.836059	-0.017091	1	-0.213033	1		0.406892	0.103432	-0.590313	0.0111268
BTN3A2	0.205635	0.431382		-0.699691	0.000606728	-0.904585	1.03982e-06	-0.224341	0.466345	-0.262947	0.585304	-0.047224	1	0.0688959	1		-0.230409	0.276681	-0.69273	3.9967e-05
BTN3A3	0.140576	0.927193		-0.601469	0.16332	-0.444602	0.301488	-0.0796908	1	-0.438982	0.550809	0.48993	0.295409	-0.299408	0.957639		0.992157	0.000132788	0.82135	0.00184625
BTNL10	0	1		0	1	0	1	0	1	0	1	0	1	0	1		0	1	0	1
BTNL2	0	1		0	1	0	1	0	1	0	1	0	1	0	1		0	1	0	1
BTNL3	0	1		0	1	0	1	0	1	0	1	0	1	0	1		0	1	0	1
BTNL8	0	1		0	1	0	1	0	1	0	1	0	1	0	1		2.02525	0.63614	0	1
BTNL9	1.7255	0.622539		0	1	0	1	0	1	2.65411	0.842857	0	1	2.00028	1		0	1	0	1
BTRC	-0.270295	0.253982		0.114875	0.996117	0.144087	0.776821	0.0601687	1	-0.0598683	1	-0.133233	0.899479	0.00164594	1		-0.0328673	1	0.350448	0.0932725
BUB1	-1.32914	8.11628e-18		-0.0418524	1	0.0182145	1	0.452436	0.163579	0.778815	0.0133192	0.321961	0.512985	-0.0538227	1		1.24939	3.8866e-08	0.655299	0.00632498
BUB1B	-1.59199	3.62618e-19		-0.202753	0.836986	-0.212355	0.706114	0.328418	0.3706	0.58108	0.0982957	0.0175251	1	-0.388703	0.644463		1.26135	1.0636e-08	0.809017	0.000354708
BUB3	-0.423936	0.047197		0.226942	0.583663	0.349916	0.148132	0.443582	0.0469929	0.115734	1	0.135048	0.874341	0.141411	1		0.708255	2.80629e-05	0.880551	1.046e-07
BUD31	0.0746352	1		0.376712	0.380841	0.183175	0.770803	0.514855	0.0874806	-0.196434	0.9708	0.331524	0.469734	0.308087	0.823427		0.797114	0.000622876	0.0338027	1
BVES	-0.272833	0.260946		-0.120108	0.994115	0.228761	0.501094	0.585752	0.0084138	0.0143091	1	-0.414723	0.140297	-0.00390695	1		-1.50061	3.61089e-15	-9.02844	6.5856e-219
BVES-AS1	0.180055	1		0.544547	0.772829	0.238725	1	0.879825	0.280854	0.4524	1	0.786143	0.470027	1.00815	0.525947		-0.0673592	1	-7.22584	8.91854e-10
BYSL	0.0123443	1		0.459816	0.116703	0.723029	0.00107621	0.259159	0.463256	0.0538798	1	0.110445	1	0.213983	0.960754		0.642509	0.00237653	1.28989	8.92352e-11
BZRAP1	-0.460446	0.840743		-3.27453	0.0132322	-7.16905	2.24125e-05	-4.11191	0.00163999	-1.74585	0.393691	0.53027	0.98068	-1.72265	0.529678		-0.285296	0.985409	-0.360014	0.909361
BZRAP1-AS1	0.334048	1		1.95162	0.480566	0.58458	1	1.25876	0.716864	-0.252876	1	1.7228	0.556202	1.89863	0.810656		1.57472	0.345051	2.44717	0.07952
BZW1	0.28882	0.517638		0.340707	0.287263	0.441754	0.0604939	0.554172	0.0125638	0.307085	0.496943	0.236106	0.556202	0.510366	0.133358		-0.678562	0.000186595	0.15548	0.584913
C10orf10	0.343371	0.622539		0.768908	0.147282	-0.168246	1	0.240776	0.88375	-1.0201	0.0879439	-1.03779	0.0403168	0.094344	1		1.60864	9.43811e-07	-4.10584	8.5969e-21
C10orf105	0	1		0	1	0	1	0	1	0	1	0	1	0	1		2.02525	0.63614	0	1
C10orf107	-0.12227	1		0.815238	0.836986	0.188896	1	0.0393287	1	0.706181	1	1.38991	0.39102	1.07645	0.902316		-0.0740291	1	-5.19457	0.00258964
C10orf11	0.471618	0.622539		0.261656	1	-0.171443	1	0.0926635	1	0.0224145	1	-2.08383	0.014402	0.114615	1		-3.0117	9.34267e-06	-7.2949	4.74088e-11
C10orf111	0.113628	1		-0.590837	1	-0.839297	0.806974	-1.01304	0.716864	-0.0527804	1	-0.660294	1	0.163359	1		0.0957259	1	0.297076	1
C10orf113	0	1		0	1	0	1	0	1	0	1	0	1	0	1		2.02525	0.63614	0	1
C10orf12	-0.552678	0.046698		-0.482066	0.156994	0.496135	0.0717013	0.535962	0.0497206	-0.0402606	1	0.195005	0.776305	-0.344518	0.74778		0.361168	0.196243	-0.0210897	1
C10orf120	0	1		0	1	0	1	0	1	0	1	0	1	0	1		0	1	0	1
C10orf126	1.20921	0.638168		0.070538	1	-2.88709	0.453324	1.10817	0.850381	-0.228581	1	-2.88709	0.556202	0.824906	1		2.80185	0.0357965	-1.04235	0.824428
C10orf128	0	1		0	1	0	1	0	1	0	1	0	1	0	1		0	1	0	1
C10orf131	0.472474	1		-0.846209	0.903513	-1.07011	0.711971	-5.04737	0.0260822	-2.36327	0.518456	-1.88177	0.466745	-1.03192	1		-2.34512	0.133397	0.297113	1
C10orf2	-0.280855	0.368839		-0.178969	0.836986	0.127227	0.909692	0.00582245	1	-0.187645	0.917355	0.382	0.236358	0.204996	0.993389		0.783849	2.53056e-05	2.24605	1.10842e-36
C10orf25	-0.0273479	1		0.300463	0.751798	-0.924412	0.0122454	-0.164417	0.999742	-0.0654128	1	0.938389	0.00949104	0.369627	0.872036		-1.20978	0.000111238	-4.65388	1.56516e-29
C10orf32	0.208309	0.637688		-0.154868	0.877487	0.0955327	1	0.00424914	1	0.256861	0.721772	0.0640413	1	0.299534	0.766857		-1.22978	3.28006e-09	-0.396257	0.0894534
C10orf32-ASMT	0	1		0	1	0	1	0	1	0	1	0	1	0	1		0	1	0	1
C10orf35	-0.736321	0.570281		-1.85288	0.33077	0.10919	1	-0.399096	1	-1.24316	0.785654	-2.23085	0.225818	-1.39524	0.810656		4.5579	1.67964e-15	0.435438	0.75826
C10orf53	0	1		0	1	0	1	0	1	0	1	0	1	0	1		0	1	0	1
C10orf54	-0.0836195	1		-0.164485	1	4.78196	2.70475e-09	2.34034	0.00813478	1.2254	0.524946	-0.536728	0.966188	0.271426	1		5.93913	4.05628e-18	-1.45813	0.110302
C10orf55	1.5208	0.000440422		0.439649	0.694816	-0.123652	1	1.06312	0.0300311	-0.839705	0.316136	-0.424366	0.718648	0.514748	0.852745		-2.64893	4.95337e-08	-1.51554	0.00123865
C10orf62	1.18978	0.59237		-2.55128	0.166067	-5.53349	0.0050341	-3.24753	0.0557824	-2.85129	0.265616	-3.16586	0.0998314	-2.20864	0.491205		-3.64077	0.00653615	-0.900648	0.502674
C10orf67	1.93369	0.305833		1.22581	0.872168	1.38144	0.711971	1.72609	0.554304	-2.90558	0.785654	-0.578775	1	1.73402	0.937876		-3.02617	0.261507	1.74604	0.36157
C10orf71	0	1		0	1	0	1	0	1	0	1	0	1	0	1		0	1	0	1
C10orf71-AS1	0	1		0	1	2.2316	0.711971	0	1	0	1	0	1	0	1		0	1	0	1
C10orf76	-0.128757	0.723089		-0.15627	0.852527	-0.348102	0.203084	-0.182378	0.704577	-0.236566	0.77488	-0.33104	0.316765	-0.0208226	1		0.0120857	1	-0.27828	0.206233
C10orf82	-1.68817	0.626264		0	1	0	1	0	1	0	1	2.37455	0.76561	0	1		0	1	0	1
C10orf88	-0.19359	0.704181		0.218046	0.836986	0.737724	0.0115089	0.375248	0.351448	0.174665	1	0.133202	1	0.0754098	1		0.949128	8.35315e-05	-0.124182	0.865803
C10orf90	0.0670623	1		-2.05897	0.0254882	-2.74253	0.00164228	-7.02231	6.0907e-07	-2.92152	0.0122074	-1.50766	0.138849	-0.61276	1		3.50641	4.79928e-12	1.36755	0.0168
C10orf91	0	1		2.11499	0.836986	0	1	3.11171	0.488715	0	1	0	1	0	1		5.89243	0.00124226	13.5536	1.33389e-89
C10orf95	0.0298672	1		2.10959	0.837658	2.23267	0.712258	3.11518	0.496095	4.43086	0.362705	4.18051	0.305551	2.80202	0.942472		4.68395	0.0640232	7.36507	1.70338e-05
C10orf99	0	1		0	1	0	1	0	1	0	1	0	1	0	1		0	1	0	1
C11orf1	0.359791	0.35787		0.188507	1	0.340177	0.577106	0.355267	0.548135	-0.0541634	1	0.439578	0.483353	-0.268336	1		-0.748913	0.0290152	1.34312	1.43077e-05
C11orf16	0	1		0	1	0	1	2.29432	0.716864	2.65411	0.842857	3.16099	0.556202	0	1		3.35645	0.301345	0	1
C11orf21	0.275661	1		-1.10222	0.619813	-1.60207	0.248372	-2.5011	0.0580499	0.323906	1	-1.46752	0.404619	-0.43822	1		-3.83262	0.00095803	-6.67126	9.01872e-06
C11orf30	-0.403226	0.108676		0.226244	0.723884	0.245158	0.542717	0.578446	0.026462	0.260354	0.78468	0.627338	0.0234094	-0.0099465	1		-0.272253	0.312936	-0.0678415	1
C11orf31	0.169188	0.622539		0.429348	0.141771	-0.000246677	1	-0.206957	0.611034	-0.127114	1	0.0259314	1	0.201708	0.983438		-0.813632	7.60195e-05	-0.715624	0.000540083
C11orf40	0	1		0	1	0	1	0	1	0	1	0	1	0	1		0	1	0	1
C11orf42	0	1		0	1	0	1	0	1	0	1	0	1	0	1		0	1	0	1
C11orf44	1.457	0.148783		-0.214653	1	-1.72982	0.245991	-0.655034	0.842462	-0.0723274	1	-0.158813	1	0.553948	1		0.833451	0.410453	-0.460532	0.820531
C11orf45	1.48014	0.483261		1.19408	0.775737	-3.79461	0.194991	-1.54957	0.716477	-3.79461	0.508501	1.61074	0.520947	0.660042	1		2.51087	0.0374543	1.64913	0.251901
C11orf49	0.129961	0.764089		-0.256721	0.571198	-0.843467	9.24564e-05	-1.09537	1.96647e-07	-0.510849	0.0998497	-0.415626	0.169549	-0.16863	1		-1.65448	1.54522e-17	-2.32727	2.18551e-32
C11orf52	0	1		0	1	0	1	0	1	0	1	0	1	0	1		0	1	0	1
C11orf53	0	1		0	1	0	1	0	1	0	1	0	1	0	1		0	1	0	1
C11orf54	-0.194192	0.626264		0.16549	0.836986	-0.00771963	1	-0.0291545	1	-0.0329022	1	0.371606	0.244492	0.17144	1		-0.178911	0.545094	-0.22214	0.390925
C11orf57	0.160935	0.693535		-0.00866598	1	-0.349222	0.141083	-0.178393	0.648299	-0.302883	0.453536	0.0326376	1	-0.095992	1		-0.808103	6.33694e-06	-0.482487	0.0101391
C11orf58	0.0668725	1		0.209223	0.542238	0.258935	0.262328	0.393537	0.043067	0.277214	0.411092	0.274416	0.299177	0.0629487	1		-0.446664	0.00453237	-0.431555	0.00599628
C11orf63	-0.388042	0.76935		2.23155	0.00138755	1.62115	0.0266718	2.334	0.000386161	0.438988	1	-0.153804	1	0.749627	0.928583		5.86423	3.73683e-39	-0.886968	0.279186
C11orf65	0.596925	0.669265		0.335564	1	-0.934818	0.527043	-0.0582756	1	-1.9467	0.303228	0.623975	0.767172	0.22783	1		-1.32276	0.157564	-0.343942	0.887558
C11orf68	0.292566	0.125048		0.176694	0.839802	-0.262126	0.494891	-0.434168	0.13233	-0.00916799	1	-0.44429	0.169872	0.0526782	1		-1.30105	2.47591e-09	-1.93818	5.43846e-19
C11orf70	0.235887	0.626264		-0.736593	0.0508619	-1.39554	3.14716e-06	-1.75502	5.70223e-09	-1.11156	0.00194892	0.309668	0.632373	-0.273012	1		-1.28001	0.000145448	-5.52499	7.76473e-40
C11orf71	0.659433	0.116667		-0.169309	1	-0.473053	0.261503	-0.951444	0.00466601	-0.36753	0.732635	-0.0566184	1	-0.755283	0.155662		-0.537396	0.0694528	1.60634	1.16345e-10
C11orf73	0.0774846	1		0.696424	0.00242479	0.448848	0.0645058	0.145671	0.816136	0.153255	1	0.116824	0.999036	0.636821	0.0283402		-0.343989	0.121676	-0.193021	0.477368
C11orf74	0.337387	0.340837		0.696131	0.0558988	0.0129379	1	0.617819	0.0718398	-0.395436	0.624433	0.479896	0.282816	0.361238	0.810656		-1.08416	7.52095e-05	0.320572	0.349371
C11orf80	0.23979	0.476226		0.338876	0.430053	-0.197834	0.711971	0.154061	0.860844	-0.00372182	1	-0.293526	0.54937	0.0445376	1		-1.367	1.89761e-09	-1.22764	6.0048e-08
C11orf84	-0.078222	0.994431		-0.0596534	1	-0.187236	0.792766	-0.0869196	1	0.0573723	1	-0.120197	1	-0.16184	1		-0.555911	0.0389003	-0.731301	0.00415778
C11orf85	0	1		0	1	0	1	0	1	0	1	0	1	0	1		0	1	0	1
C11orf86	0	1		0	1	0	1	0	1	0	1	0	1	0	1		0	1	3.9633	0.15898
C11orf87	-0.311632	0.807078		-1.74959	0.0971667	-0.191376	1	-1.54466	0.110781	0.432548	1	-1.22515	0.320804	-0.243413	1		2.14021	0.00272721	0.718403	0.440566
C11orf88	-1.11692	0.583691		1.47931	0.833716	2.58143	0.24778	-0.599727	1	0.600432	1	2.99583	0.204132	1.10814	1		6.01937	9.06443e-08	-3.02663	0.246007
C11orf94	0.920169	0.844476		0.582488	1	2.3539	0.204788	2.57578	0.141911	1.21379	1	2.4796	0.235571	0.440528	1		3.0901	0.0119695	-0.239455	1
C11orf96	-0.739399	0.626264		2.01681	0.288278	1.38994	0.501353	1.12154	0.693836	-0.251831	1	1.84737	0.361593	2.33968	0.378258		1.80864	0.145601	1.55625	0.236273
C11orf97	0	1		0	1	0	1	0	1	0	1	0	1	0	1		0	1	0	1
C12orf10	0.454124	0.0209356		0.0407768	1	-0.337185	0.276113	-0.579134	0.0205744	-0.270561	0.708477	-0.377051	0.270434	-0.118994	1		-0.333561	0.214646	0.17847	0.631988
C12orf29	-0.145357	0.959611		0.168758	0.862684	0.572515	0.0222888	0.392443	0.188664	0.282297	0.694827	0.372794	0.297453	0.0839804	1		0.710158	0.000440651	0.771659	0.000104627
C12orf40	0	1		2.14913	0.836986	0	1	0	1	0	1	0	1	0	1		0	1	0	1
C12orf42	1.11557	0.27093		-3.73882	0.0452829	-0.506353	1	-2.21781	0.19614	-3.20145	0.197957	-0.365094	1	0.831031	1		-0.781945	0.63614	-6.02947	0.000278178
C12orf43	-0.072143	1		0.195839	0.736437	-0.209259	0.571445	0.0366999	1	-0.0913327	1	-0.0502004	1	0.118046	1		-0.210945	0.419852	-0.111669	0.794386
C12orf50	0	1		0	1	0	1	0	1	0	1	0	1	0	1		0	1	0	1
C12orf54	0	1		0	1	0	1	0	1	0	1	0	1	0	1		0	1	0	1
C12orf56	1.20598	0.642021		-0.784031	1	-0.676184	1	-2.90274	0.463256	-2.90274	0.785654	-2.90274	0.556202	0.803906	1		-0.998136	0.845718	-3.02401	0.244507
C12orf57	0.522335	0.0132454		0.450923	0.299369	-0.279446	0.567221	-0.670769	0.0303488	-0.155022	1	-0.26079	0.711078	0.15938	1		-1.45435	1.33582e-06	0.241162	0.635013
C12orf60	-0.262362	0.991911		0.856111	0.477449	1.20034	0.110958	0.658254	0.571816	-7.11145e-05	1	1.51665	0.046715	0.949409	0.689291		1.67823	0.00142876	1.92039	0.000157428
C12orf65	-0.527594	0.0386803		0.162853	0.915446	0.372848	0.253859	0.267151	0.510242	0.125235	1	0.62553	0.0314154	-0.0313592	1		0.535846	0.0198422	0.541678	0.0172489
C12orf66	0.0320605	1		0.488409	0.518059	0.986205	0.0158057	0.401058	0.552575	-0.00324463	1	0.845641	0.0845055	0.373239	0.963012		1.23771	0.000615088	1.54468	1.06363e-05
C12orf71	3.04558	0.238575		-3.77533	0.276403	-3.77533	0.205007	-3.77533	0.216159	-1.08867	1	-3.77533	0.305548	-1.77505	0.965084		-3.90898	0.0866678	-3.90898	0.0777509
C12orf73	-0.0223278	1		0.6691	0.124327	0.593252	0.133462	0.443149	0.347547	0.140556	1	0.543029	0.26592	0.311449	0.970186		-0.392903	0.294249	1.18272	3.66216e-05
C12orf74	0	1		0	1	0	1	0	1	0	1	0	1	0	1		0	1	0	1
C12orf75	-0.274772	0.404216		1.26855	1.28661e-06	3.66753	1.64524e-47	2.51494	2.28822e-24	2.13658	7.86768e-17	0.424539	0.299479	0.417282	0.634938		2.25163	2.19406e-23	0.725569	0.00216608
C12orf76	-0.0634481	1		-0.216575	0.873711	-0.92143	0.00395836	-1.34556	1.21961e-05	-0.739372	0.0898706	-0.475876	0.3192	-0.237189	1		-1.66309	7.70071e-10	0.0446809	1
C12orf77	2.49575	0.0342105		0.228862	1	0.346039	1	-0.61249	0.813218	-1.07488	0.785654	-0.196481	1	-1.22901	0.792405		0.0222123	1	0.191575	1
C12orf79	0.794133	1		0	1	0	1	0	1	2.65411	0.842857	2.32656	0.76561	2.81305	0.937876		3.73626	0.209033	3.9634	0.155193
C12orf80	-0.875586	0.822942		4.56064	0.242303	4.2839	0.215594	4.49805	0.18654	0	1	2.39544	0.76561	3.33421	0.830963		0	1	1.97351	0.658786
C14orf1	0.395761	0.0248079		-0.126884	0.994117	0.329659	0.270003	0.1951	0.681919	0.0493981	1	0.188843	0.76561	-0.0114792	1		0.0347579	1	-1.05147	9.57295e-08
C14orf105	0.980878	0.161166		0.247688	1	-0.0336324	1	-0.147595	1	-0.244557	1	0.119593	1	0.125829	1		0.496243	0.605112	0.603212	0.452795
C14orf119	0.21966	0.434602		0.394297	0.161362	0.107862	0.948817	0.325953	0.21982	-0.127807	1	0.0429693	1	0.176548	1		0.0710789	0.972111	0.673106	0.000334885
C14orf132	-0.846148	0.00921042		-2.50487	1.41866e-16	-4.43349	2.36109e-41	-5.24259	2.2981e-50	-2.28203	6.96369e-13	-1.30388	5.33694e-05	-0.643307	0.303976		-5.28835	1.17496e-58	-0.382523	0.256223
C14orf142	0.162461	0.837728		-0.00874058	1	-0.166399	0.849835	-0.156614	0.896892	0.135814	1	0.402334	0.317306	-0.00367428	1		0.544089	0.0204035	0.937562	1.43051e-05
C14orf159	0.239517	0.516265		-0.379884	0.148932	-0.149649	0.716722	-0.916138	8.57666e-07	-0.380815	0.221197	-0.126341	0.898747	-0.41537	0.252484		-0.785109	4.06424e-06	0.187614	0.416222
C14orf177	0	1		0	1	0	1	0	1	0	1	0	1	0	1		0	1	0	1
C14orf178	-0.905262	0.629473		2.07025	0.478655	2.73287	0.123568	2.17553	0.318877	-2.88613	0.785654	2.23036	0.389517	1.12307	1		2.72213	0.0504678	3.67552	0.00172013
C14orf180	0	1		0	1	0	1	0	1	0	1	0	1	0	1		0	1	1.97236	0.65403
C14orf2	0.427015	0.0176901		0.323394	0.434813	-0.0327739	1	-0.0219121	1	-0.0166904	1	-0.168185	0.840742	0.151913	1		-0.373814	0.154797	0.784632	0.000501499
C14orf28	0.32185	0.592276		0.0623548	1	0.264753	0.751303	0.486186	0.338772	-0.372935	0.833371	0.121947	1	-0.0553217	1		-0.752545	0.02843	-0.360289	0.379944
C14orf37	-0.235319	0.405057		-0.192945	0.796554	-0.511154	0.0387409	0.0864136	1	-0.356917	0.425641	-0.345487	0.317306	0.090599	1		-5.46289	1.63594e-94	-5.78435	3.13889e-101
C14orf39	0	1		2.14913	0.836986	0	1	2.23792	0.716864	0	1	0	1	0	1		0	1	0	1
C14orf79	0.381575	0.361818		-0.895144	0.000925747	-1.02494	3.86714e-05	-1.45717	2.82279e-09	-0.737697	0.0219095	-0.408605	0.29159	-0.556327	0.235019		-0.844774	0.000108824	0.290509	0.269607
C14orf80	-0.632294	0.00407944		-0.0759439	1	-0.581492	0.184131	-0.721407	0.0754304	0.334905	0.834616	-0.16198	1	0.0605426	1		0.140662	0.888368	1.203	4.98423e-05
C14orf93	0.470978	0.169327		-0.614416	0.0365142	-1.66187	1.21207e-12	-1.10161	4.89382e-06	-0.288214	0.717039	-0.625837	0.0323526	-0.414318	0.525947		-1.56809	7.87559e-13	-0.926926	2.19617e-05
C15orf26	-0.471455	1		2.11634	0.836986	0	1	0	1	4.08541	0.457313	0	1	2.80531	0.937876		2.8346	0.434993	1.97239	0.65403
C15orf27	1.77914	0.622539		-0.755787	1	0.153276	1	-0.67147	1	-0.254435	1	-2.907	0.556202	-2.907	0.810656		-3.03063	0.264696	-0.258946	1
C15orf32	2.97767	0.0629403		-0.767693	1	-0.660173	1	0.222108	1	-0.228701	1	0.34845	1	2.07834	0.77733		-3.01105	0.261041	-3.01105	0.245477
C15orf39	0.192486	0.640003		-0.0686068	1	-0.533222	0.0698526	-0.0307514	1	0.0368775	1	-0.213207	0.76561	0.107158	1		0.350266	0.162358	1.43616	2.04312e-12
C15orf40	0.294062	0.390867		0.341594	0.408576	-0.180403	0.745309	-0.033903	1	-0.194753	0.946896	-0.206822	0.76561	0.0598303	1		-0.031705	1	-0.092998	0.935381
C15orf41	-0.231846	0.611959		0.235009	0.691778	0.675126	0.00542068	0.911848	7.76666e-05	0.192804	0.938207	0.065929	1	-0.0883694	1		0.466945	0.0671339	-0.337127	0.232577
C15orf43	0	1		0	1	0	1	0	1	0	1	0	1	0	1		0	1	0	1
C15orf48	0.433119	0.383765		3.37533	1.46657e-19	0.633078	0.221028	1.4788	0.000173235	-0.140116	1	-1.60701	0.000473128	0.306655	1		-9.89681	1.0094e-31	-7.92592	1.23199e-30
C15orf52	0.00434084	1		0.137269	0.994376	0.916973	9.37305e-05	0.544752	0.0448644	0.0361776	1	-0.240942	0.65509	0.0303843	1		0.212038	0.523249	-2.80246	1.36731e-35
C15orf53	0	1		0	1	0	1	0	1	0	1	0	1	0	1		0	1	0	1
C15orf54	1.27053	0.72676		2.1114	0.836986	3.98261	0.262197	3.11404	0.493562	0	1	3.26043	0.556202	3.31417	0.819824		2.02455	0.637232	1.96971	0.654943
C15orf56	-3.83992	0.0760997		4.21585	0.304026	2.22492	0.712584	4.36983	0.18933	4.84841	0.246416	3.26456	0.556202	0	1		6.49752	0.000621086	0	1
C15orf57	0.417665	0.108271		0.637987	0.0112752	0.0793986	1	0.346784	0.239151	-0.0382931	1	-0.0266227	1	0.358135	0.598124		-0.199349	0.509462	0.167847	0.623609
C15orf59	-0.437127	0.752742		-0.679892	0.658632	-2.27837	0.0046728	-1.2394	0.16091	-3.66693	0.00134519	-1.95115	0.0333587	-0.651456	0.943073		-3.6171	1.32185e-06	1.37843	0.00558175
C15orf61	0.0326717	1		0.411389	0.527268	0.215764	0.837465	-0.229495	0.821261	-0.12273	1	-0.013319	1	0.308161	0.985648		0.194743	0.715075	1.86483	8.91558e-12
C15orf62	0.418999	0.0957778		0.596824	0.00661882	-0.196811	0.583162	0.238567	0.448441	0.695856	0.00198922	-0.23197	0.556202	0.457662	0.18786		-0.168765	0.578216	-7.93867	1.16481e-148
C15orf65	0.740605	0.0363174		-1.0964	0.124087	-1.41773	0.0135469	-0.937784	0.161444	-0.114748	1	0.349928	0.88016	-0.28688	1		-1.03464	0.0593864	-1.2828	0.014761
C16orf13	0.397702	0.0369736		0.369355	0.430732	-0.206975	0.714517	-0.333558	0.406102	-0.185592	1	-0.425863	0.291877	0.0302956	1		-0.779091	0.00229504	0.383813	0.191039
C16orf45	-0.195216	0.412814		-0.88371	4.32601e-06	-1.83662	5.00911e-25	-1.29189	7.67472e-13	-0.803413	0.000125905	-0.892877	4.05673e-06	-0.110038	1		-8.89533	1.34028e-239	0.51952	0.00398274
C16orf46	0.069092	1		0.0824226	1	0.312202	0.569644	-0.532228	0.208288	-0.374488	0.75888	0.531371	0.240611	0.107965	1		-0.44665	0.157945	0.396117	0.197939
C16orf47	1.7255	0.622539		0	1	0	1	0	1	0	1	0	1	2.00028	1		3.35663	0.302806	0	1
C16orf52	-0.289478	0.452978		0.275317	0.629651	1.00101	2.8106e-05	0.730388	0.00521358	0.245339	0.842857	0.131653	1	-0.0994196	1		1.16676	7.43727e-07	0.610092	0.016398
C16orf54	-1.53136	0.622539		-2.91865	0.561037	1.04373	0.95131	-2.91865	0.479177	0.581649	1	1.88169	0.675013	-2.91865	0.818391		3.56198	0.0450083	-3.03976	0.260801
C16orf58	0.0763041	1		-0.134436	0.880212	-0.239689	0.410992	-0.395945	0.0785081	-0.297308	0.452291	-0.067561	1	-0.182101	0.974147		-0.647875	0.000340405	-0.201295	0.40121
C16orf59	-0.148131	0.731663		-0.275373	0.6539	-0.592263	0.0479554	-0.819657	0.00333559	0.191971	1	-0.105683	1	-0.00226774	1		-0.473743	0.0661913	0.36277	0.180426
C16orf62	0.129426	0.677238		-0.0443948	1	-0.332335	0.130973	-0.407687	0.0486252	-0.156356	0.883255	-0.161957	0.752101	-0.0946074	1		-1.11208	1.01111e-12	-0.528664	0.00118489
C16orf70	-0.235461	0.465909		0.000183865	1	0.185152	0.672223	0.0315542	1	0.0992507	1	-0.0560894	1	-0.0682777	1		0.207455	0.389989	0.670149	0.000168144
C16orf71	0.0708227	1		0.271903	1	-0.322903	0.993099	-0.349064	0.971204	0.129852	1	0.886164	0.376779	0.933529	0.638944		0.237648	0.903784	1.40219	0.00440435
C16orf72	-0.103321	0.860306		0.119016	0.98865	0.55316	0.0103779	0.452776	0.0536026	0.16118	0.958695	0.160491	0.795152	0.163273	1		0.0518211	1	0.368822	0.0593178
C16orf74	0.178639	1		-1.84074	0.3717	-0.738979	0.839447	-2.37777	0.145332	0.100846	1	1.27416	0.54296	-1.20213	0.937876		2.69244	8.2841e-05	3.30619	6.18585e-07
C16orf78	0	1		0	1	0	1	0	1	0	1	0	1	0	1		0	1	0	1
C16orf82	0	1		0	1	2.2316	0.711971	0	1	0	1	0	1	0	1		0	1	0	1
C16orf86	0.899119	0.0631903		-0.677372	0.310052	-1.90152	2.11106e-05	-1.33373	0.00417991	-0.261503	1	-0.139106	1	-0.406267	0.952955		-1.26805	0.00102582	1.26334	0.00024579
C16orf87	-0.0122846	1		-0.0209899	1	-0.113472	1	0.189726	0.76386	-0.00773798	1	0.167755	0.901545	-0.0319656	1		-0.934638	3.97919e-05	0.648976	0.00440577
C16orf89	3.05782	0.237212		0.366304	1	-1.58704	0.702915	-3.81315	0.209342	-3.81315	0.512467	-1.48476	0.78933	-1.81246	0.950923		-3.94323	0.0838019	0.0182245	1
C16orf90	0	1		0	1	0	1	0	1	0	1	0	1	0	1		0	1	1.97008	0.65403
C16orf91	-0.0699377	1		0.289375	0.63891	0.122237	1	-0.245934	0.662446	-0.338313	0.675771	0.115295	1	0.200135	1		-0.0779179	1	0.986059	1.60372e-05
C16orf92	0	1		0	1	0	1	3.0605	0.496955	0	1	0	1	0	1		0	1	0	1
C16orf93	-0.0269518	1		-0.120745	1	-1.28635	5.97732e-07	-1.03722	0.000107368	-0.73217	0.0358306	0.0208738	1	-0.229067	1		-0.517458	0.0376642	-0.293532	0.307062
C16orf95	-0.184404	0.807127		0.374139	0.63891	0.41572	0.453324	-0.0432746	1	0.320393	0.849679	0.0345014	1	0.0189222	1		-1.07978	0.00741887	0.893871	0.0219141
C16orf96	2.69001	0.173756		-2.88158	0.547674	0.184471	1	0.736401	1	-2.88158	0.787899	-0.500096	1	1.78811	0.937876		-0.98375	0.853172	3.41058	0.0104244
C16orf97	0	1		0	1	0	1	0	1	0	1	0	1	0	1		0	1	0	1
C17orf100	0.292236	0.622539		-0.310105	0.745652	-0.628975	0.122764	-0.85111	0.0245196	-0.677122	0.230707	-0.0176043	1	-0.349735	0.937876		-1.14543	8.8942e-05	0.106738	0.978213
C17orf102	0	1		0	1	0	1	0	1	0	1	0	1	0	1		0	1	0	1
C17orf104	2.66485	0.168599		0.540555	1	3.43302	0.0839887	1.44328	0.739017	1.15985	1	0.260443	1	1.75214	0.964516		-3.00305	0.272114	3.41574	0.0290656
C17orf105	0	1		0	1	2.2316	0.711971	0	1	0	1	0	1	0	1		2.02525	0.63614	0	1
C17orf107	0.884507	0.708474		-0.84154	0.966404	-0.163486	1	0.510406	1	-0.21365	1	0.800091	0.910652	0.833751	1		1.24881	0.303113	0.427918	0.947991
C17orf112	0	1		0	1	0	1	0	1	0	1	0	1	0	1		0	1	0	1
C17orf47	0	1		0	1	0	1	0	1	0	1	0	1	0	1		0	1	0	1
C17orf50	3.48993	0.13623		-0.77417	1	-4.71991	0.0660879	-4.71991	0.0751833	-4.71991	0.257862	-2.32661	0.488028	-4.71991	0.224002		-4.85815	0.018374	-0.432346	1
C17orf51	-0.360462	0.0771652		-0.0546265	1	0.124165	0.841212	-0.158089	0.716864	0.015653	1	0.0942886	1	0.0691347	1		0.382138	0.0302902	1.16181	8.30448e-14
C17orf58	0.108067	1		0.27409	0.688791	-0.0154621	1	-0.422875	0.26612	-0.13586	1	0.424094	0.320964	0.125391	1		-0.0820279	1	1.12647	5.49127e-07
C17orf59	0.438556	0.0844403		-0.00199522	1	-0.111936	1	-0.298203	0.482	0.077954	1	-0.172066	0.899479	-0.0242381	1		-0.34911	0.267562	-1.21388	1.57583e-06
C17orf62	0.309426	0.142288		-0.287042	0.428255	-0.687662	0.000791406	-0.783892	0.000113778	-0.240231	0.715271	-0.537923	0.0255075	-0.0414069	1		-0.646612	0.000290184	-0.91995	1.03651e-07
C17orf64	-1.69037	0.626264		0	1	0	1	0	1	0	1	3.24898	0.556202	0	1		0	1	0	1
C17orf67	0.10562	1		0.123237	1	0.835079	0.113215	0.640519	0.297593	0.169026	1	0.28002	0.927243	0.565504	0.810656		0.750027	0.10533	-2.87672	4.96888e-10
C17orf74	1.73255	0.622539		0	1	0	1	0	1	0	1	0	1	2.0095	1		2.02548	0.63614	4.91457	0.0406714
C17orf75	-0.291077	0.406054		0.345608	0.377544	0.579322	0.0203575	0.322094	0.333256	0.28361	0.689669	0.281508	0.54534	0.0898982	1		-0.105204	0.853851	0.96675	1.09807e-06
C17orf77	1.21048	0.607391		0.0728449	1	0.588275	0.970069	-0.69806	0.98153	0.462878	1	0.729073	0.921155	-0.631668	1		0.988381	0.478934	0.440128	0.944347
C17orf78	0	1		0	1	0	1	0	1	0	1	0	1	0	1		0	1	0	1
C17orf80	-0.161312	0.734122		-0.240375	0.54572	-0.094963	1	-0.0897947	1	-0.23376	0.730841	-0.0321503	1	-0.270036	0.783993		-0.0928063	0.836561	0.0670392	0.979366
C17orf82	1.36351	0.687669		-0.804751	1	-3.79509	0.203025	-1.55724	0.716864	-3.79509	0.516881	-1.42044	0.817886	-1.79482	0.958554		0.355365	1	1.65086	0.202363
C17orf85	-0.405773	0.0248079		0.0053444	1	0.114165	0.883465	0.123887	0.847931	0.040187	1	0.233758	0.529633	0.0166736	1		-0.0477	1	0.254475	0.211474
C17orf89	0.0170542	1		0.966943	3.53934e-05	0.836129	0.000255191	0.52956	0.0436776	-0.0575421	1	-0.290033	0.518561	0.704458	0.0249071		0.118515	0.807855	0.741162	0.000428667
C17orf96	0.516106	0.0923268		-0.266877	0.833716	-1.06483	0.00143439	-1.14279	0.00067091	-0.386607	0.713495	0.0578383	1	0.159008	1		-0.141223	0.829837	3.1195	8.91307e-35
C17orf97	0.0180437	1		-0.378419	0.394597	-0.553281	0.0636861	-0.303828	0.463256	-0.17666	1	0.148122	0.974052	-0.373546	0.728145		-1.53234	2.17693e-11	0.167953	0.657895
C17orf98	-1.69037	0.626264		0	1	3.59969	0.356507	0	1	0	1	0	1	0	1		2.83861	0.433683	9.42126	5.99442e-14
C18orf21	0.287694	0.390867		0.313001	0.607611	0.057179	1	0.363635	0.378652	-0.215598	0.977838	0.148025	1	0.285206	0.937876		0.35497	0.236156	0.558927	0.032661
C18orf25	-0.522403	0.0114312		-0.084851	1	0.669068	0.00629764	0.0626794	1	0.231512	0.835411	-0.010506	1	-0.143519	1		0.285961	0.259263	0.270854	0.285608
C18orf32	-0.581699	0.149599		-1.05234	0.0359347	-1.48916	0.000400569	-1.95873	2.54968e-06	-0.548787	0.609751	-2.47648	1.13454e-08	-0.810122	0.366768		-3.37033	2.86947e-16	-2.57241	5.77101e-11
C18orf42	0.088774	1		-2.90572	0.542238	-2.90572	0.453324	-2.90572	0.463256	-2.90572	0.785654	-2.90572	0.556202	-2.90572	0.810656		-3.02708	0.261507	-3.02708	0.246007
C18orf54	-0.356553	0.470933		-0.348715	0.585475	0.152974	0.97148	0.338702	0.488097	0.645084	0.153461	0.133919	1	-0.21155	1		-0.418273	0.207745	-0.410794	0.213417
C18orf61	1.7017	0.142915		-0.0391386	1	0.549503	0.876164	0.358649	1	-0.0581838	1	0.0145651	1	-0.722341	1		-0.309348	0.979633	0.7025	0.527777
C18orf63	0	1		2.11499	0.836986	0	1	0	1	0	1	0	1	0	1		0	1	0	1
C19orf12	-0.129965	0.760292		0.179839	0.842543	0.152635	0.849372	-0.0691267	1	-0.0173543	1	-0.348917	0.378243	0.242377	0.94102		-0.246084	0.37584	-1.14251	2.80092e-08
C19orf18	0.373987	1		-0.362444	1	-0.651858	0.798307	0.0348486	1	-1.45457	0.587162	-0.110777	1	-0.62737	1		-0.761215	0.63614	-2.4425	0.0329998
C19orf24	0.366342	0.158285		0.369918	0.34301	0.0994688	1	-0.258953	0.518116	-0.075957	1	-0.0105221	1	0.22648	0.978071		0.529172	0.0433017	0.173302	0.675664
C19orf25	0.488345	0.0173049		-0.0396745	1	-0.377414	0.242834	-0.935426	0.000139412	-0.145631	1	-0.813699	0.00244437	0.0384765	1		-0.133026	0.807698	-0.360065	0.201662
C19orf26	-0.226658	0.542867		-0.168586	0.947018	-0.33753	0.410992	-0.779787	0.006593	-0.690206	0.0599712	-0.67786	0.0381688	-0.154869	1		-0.780018	0.00112369	0.303195	0.295608
C19orf33	0	1		0	1	6.64185	0.0053315	5.47867	0.0538143	5.57279	0.116903	3.13891	0.575152	0	1		2.03186	0.641787	0	1
C19orf35	0.73733	0.202626		-0.989862	0.227491	-1.52349	0.014467	-0.362616	0.827601	-0.866402	0.494334	-0.195417	1	0.0973785	1		-2.84728	6.51904e-07	-4.34876	3.0493e-11
C19orf38	1.36121	0.688591		0.0981784	1	0.964752	0.857097	-0.722507	1	-1.07522	1	-0.502086	1	-1.75772	0.995854		0.934812	0.643428	4.0655	3.14232e-05
C19orf43	0.157552	0.616284		-0.0288592	1	-0.353134	0.453324	0.0550418	1	-0.141637	1	-0.255988	0.76561	-0.116901	1		-0.677929	0.0242409	-0.853032	0.00308563
C19orf44	-0.244146	0.525168		-0.132668	1	-0.150317	0.865527	-0.209407	0.70482	-0.0211578	1	0.228347	0.708613	-0.0493438	1		-0.107733	0.862306	0.344911	0.165883
C19orf45	-1.69073	0.626264		2.14913	0.836986	3.07128	0.495061	2.23792	0.716864	0	1	0	1	0	1		3.34898	0.304928	5.57914	0.0116961
C19orf47	-0.0220761	1		0.328205	0.291682	-0.210719	0.540275	-0.0516437	1	0.293937	0.515026	-0.145804	0.846037	0.248081	0.810656		0.254796	0.249561	-0.984339	3.22233e-08
C19orf52	0.0407274	1		0.301071	0.495022	-0.253951	0.504643	-0.299213	0.393821	-0.107813	1	-0.255495	0.586005	0.174288	1		-0.152266	0.649633	-0.347102	0.139979
C19orf53	0.464631	0.0129852		0.375055	0.46017	-0.226967	0.711971	-0.198323	0.784472	-0.201943	1	-0.452381	0.278802	0.148556	1		-0.553663	0.0725304	-0.0916478	1
C19orf54	-0.0160056	1		-0.154302	0.866196	-0.168536	0.714097	-0.171277	0.717397	0.0957167	1	0.20283	0.703559	-0.312344	0.720493		-0.702523	0.000308909	0.0411092	1
C19orf57	-0.0700151	1		-1.51149	1.25502e-05	-2.19139	7.09879e-11	-1.9149	1.58539e-08	-0.621538	0.287856	-0.566403	0.25104	-0.721681	0.247208		-1.42917	6.86744e-06	0.597909	0.0744404
C19orf60	0.221893	0.456991		0.36025	0.397264	-0.0809658	1	-0.31005	0.420161	-0.246141	0.828984	-0.355173	0.392932	0.10111	1		-1.11227	7.25815e-06	-0.330791	0.281666
C19orf66	0.573788	0.0151564		0.0774829	1	-0.397773	0.173106	-0.103683	1	-0.195892	0.904183	-0.391628	0.25721	-0.11166	1		0.607027	0.00728986	-2.34215	2.33364e-26
C19orf67	1.73255	0.622539		0	1	0	1	0	1	0	1	0	1	2.0095	1		0	1	2.77232	0.443702
C19orf68	-0.264787	0.521547		0.207134	0.836986	-0.138618	0.967385	-0.213278	0.722784	0.0680224	1	0.0348035	1	0.239343	1		0.0845069	1	-1.65565	1.42243e-11
C19orf70	0.439419	0.0265136		0.382181	0.340636	0.059739	1	-0.291649	0.463256	-0.0920125	1	-0.0468157	1	0.121508	1		-0.589062	0.0440659	-0.112587	0.946099
C19orf71	0.626152	0.430987		1.20759	0.0955501	-0.0683044	1	1.01452	0.148887	0.284642	1	0.696069	0.554144	0.889127	0.623946		-0.51464	0.537325	-1.49014	0.0202495
C19orf73	-0.131496	1		1.30739	0.0547456	0.160004	1	0.59763	0.552675	0.755256	0.634972	1.47361	0.0216701	0.90438	0.593333		-0.873307	0.216166	1.5695	0.00158419
C19orf80	0	1		0	1	2.22585	0.711971	0	1	0	1	0	1	0	1		0	1	0	1
C19orf81	0	1		0	1	0	1	0	1	0	1	0	1	0	1		0	1	10.3368	3.91491e-22
C19orf84	0	1		0	1	2.22585	0.711971	0	1	0	1	3.80058	0.396138	0	1		2.03442	0.653397	4.20219	0.203142
C1D	0.0250943	1		0.393681	0.212514	0.22612	0.543105	0.332721	0.253911	0.508113	0.0991896	0.268635	0.526595	0.204473	0.982813		0.0648084	1	0.331274	0.12752
C1GALT1	0.0659015	1		0.253478	0.601005	1.06135	4.49014e-07	0.987951	4.19734e-06	0.574638	0.0534743	0.359695	0.294075	0.239303	0.932839		0.780859	0.000116514	0.0303234	1
C1GALT1C1	0.301751	0.383765		0.138841	0.893517	0.371011	0.127111	0.150967	0.757613	0.279097	0.567815	0.22854	0.558419	0.276159	0.770062		1.18461	1.09585e-12	0.72673	2.145e-05
C1QA	0	1		0	1	0	1	0	1	0	1	0	1	0	1		0	1	0	1
C1QB	0.791576	1		0	1	2.22585	0.711971	0	1	0	1	0	1	0	1		0	1	0	1
C1QBP	0.180051	0.926395		0.442737	0.0939544	0.532117	0.0136713	0.406006	0.0924018	0.158955	0.958695	0.317879	0.310277	0.280401	0.766857		0.675402	0.000445394	1.69205	3.32249e-20
C1QC	-0.457516	0.0859523		0	1	0	1	0	1	0	1	2.37455	0.76561	0	1		2.02525	0.63614	0	1
C1QL1	0	1		-3.65018	2.38388e-40	-5.28829	1.83114e-72	-5.85996	1.004e-83	-2.63318	1.50201e-21	-2.42736	1.09574e-19	-1.99916	8.20958e-13		-5.23359	1.54636e-47	-5.3448	3.41939e-49
C1QL2	0	1		0.088282	1	-1.168	0.793889	-2.44254	0.39025	-2.06705	0.785654	-4.77328	0.134981	-0.130323	1		-0.427801	1	-2.93625	0.152182
C1QL3	-0.831449	0.0001648		-0.774308	1	-2.87231	0.479429	-0.66006	1	-2.87231	0.807561	-2.87231	0.578348	1.56276	1		1.03285	0.789687	-2.99889	0.263613
C1QL4	-1.43163	0.365429		1.05049	0.0957589	-1.81952	0.000698369	-0.996668	0.106581	0.15562	1	-1.72321	0.00349449	-0.683724	0.773625		-2.13056	1.04167e-05	0.119868	1
C1QTNF1	-5.01098	0.00518039		0.691846	0.361058	1.199	0.0121866	0.362875	0.725244	0.569505	0.677624	-1.22026	0.0503399	0.198133	1		4.60304	9.71501e-42	-2.84542	2.87474e-10
C1QTNF1-AS1	0.219804	0.529843		0	1	0	1	0	1	0	1	0	1	2.0095	1		2.84261	0.434709	0	1
C1QTNF2	0.202876	0.47298		-1.60406	0.00582119	-1.67206	0.00175477	-1.42086	0.0110077	-0.167136	1	-1.4105	0.0209528	-0.235646	1		-1.14458	0.0519509	-4.17205	1.63633e-11
C1QTNF3	-2.44382	0.410463		-0.437323	0.836986	-1.60992	0.0191705	-1.09408	0.152657	-0.7001	0.755784	-0.543341	0.726867	-0.0394907	1		-2.46851	3.48363e-05	-4.16129	2.46632e-09
C1QTNF3-AMACR	0.0233627	1		0	1	0	1	0	1	0	1	2.37455	0.76561	3.33967	0.810656		0	1	0	1
C1QTNF4	1.73255	0.622539		-0.309412	1	-3.77813	0.201016	-3.77813	0.211587	-3.77813	0.515022	-1.40829	0.814693	-0.077683	1		-3.91514	0.0803854	0.690788	0.820677
C1QTNF5	1.25112	0.56847		0	1	0	1	0	1	0	1	0	1	0	1		0	1	0	1
C1QTNF6	0.0418212	1		-1.76631	2.59832e-10	-1.66451	1.08479e-09	-1.75128	2.02657e-10	-0.485942	0.361839	-0.160995	0.986315	-0.701905	0.143789		-1.99818	1.14518e-15	0.297399	0.361425
C1QTNF7	0.174969	1		-2.88401	0.542238	-2.88401	0.453324	-2.88401	0.463256	-2.88401	0.785654	-2.88401	0.556202	-2.88401	0.810656		-3.00826	0.262884	-3.00826	0.247243
C1QTNF8	0	1		0	1	0	1	0	1	0	1	0	1	0	1		0	1	2.77442	0.443702
C1QTNF9	0	1		-2.88401	0.542238	-2.88401	0.453324	-2.88401	0.463256	-2.88401	0.785654	-2.88401	0.556202	-0.0625226	1		0.749418	0.945548	-1.02334	0.87032
C1QTNF9B	-0.148324	0.725428		0	1	0	1	2.2864	0.716864	0	1	0	1	3.70666	0.740066		0	1	2.77622	0.443702
C1QTNF9B-AS1	1.03683	0.6662		-0.32118	1	1.14505	0.293933	0.895553	0.493929	-0.366451	1	0.973194	0.542924	0.151111	1		1.80769	0.0125199	1.59617	0.0306042
C1R	0.871433	0.790821		-0.414001	0.766192	-3.78052	6.55974e-13	-3.30735	1.46008e-10	-1.51958	0.0106578	-2.66253	2.356e-07	-1.28963	0.0606216		2.40108	1.61413e-08	-1.77168	0.000105558
C1RL	-1.68817	0.626264		0.11356	1	-1.34702	0.200426	-0.798256	0.570884	-0.551366	1	0.361749	1	0.0587645	1		4.60531	5.59892e-20	0.835193	0.209591
C1RL-AS1	-0.23906	0.566493		4.15684	0.284534	2.22656	0.711971	3.10919	0.485149	4.12954	0.436964	0	1	3.70665	0.739986		9.21901	9.84782e-15	4.2107	0.107208
C1S	0	1		-0.781364	1	0.692484	1	-2.90156	0.463256	-2.90156	0.785654	0.300447	1	0.428989	1		8.08231	2.45707e-17	3.78095	0.00171149
C1orf100	0	1		0	1	0	1	0	1	0	1	0	1	0	1		0	1	0	1
C1orf105	4.31833	0.0205736		0	1	0	1	0	1	0	1	4.85492	0.208294	2.81333	0.953042		0	1	0	1
C1orf106	0	1		-0.650193	0.151863	-1.8821	2.88038e-09	-1.9212	1.9631e-09	-0.594579	0.301626	-0.42674	0.475077	-0.389994	0.837436		-0.890427	0.00362924	-2.59204	4.23118e-18
C1orf109	1.01666	0.615747		0.00766736	1	0.111725	1	-0.0449699	1	0.273421	0.764483	0.230022	0.703559	-0.106875	1		1.26938	5.37386e-10	0.492364	0.0303334
C1orf110	0	1		0	1	0	1	0	1	0	1	0	1	0	1		5.72719	0.0116682	0	1
C1orf111	-0.26849	0.328087		0	1	2.22585	0.711971	0	1	0	1	0	1	0	1		0	1	0	1
C1orf112	0.318645	0.731282		0.2066	0.766524	-0.255878	0.495061	0.0272927	1	0.304707	0.609939	0.154387	0.885403	-0.0433248	1		1.45857	5.96391e-14	0.423011	0.0592905
C1orf115	0.0180091	1		2.32711	0.162596	0.467709	1	1.89416	0.260464	1.4412	0.785654	0.828371	0.958798	0.842102	1		1.18585	0.452288	6.93272	1.38825e-22
C1orf116	-0.238784	1		0	1	5.71606	0.00751183	5.16124	0.0376608	3.55187	0.625577	2.33734	0.76561	0	1		4.03481	0.141409	0	1
C1orf122	-0.668104	0.181342		0.529353	0.215468	0.431739	0.278821	-0.260921	0.675552	-0.265084	0.84598	-0.278857	0.701987	0.377459	0.810656		-0.0279126	1	-1.51221	2.81502e-08
C1orf123	1.42893	0.234363		0.0860309	1	-0.357668	0.167826	-0.33007	0.225475	-0.303479	0.513999	0.0268668	1	0.173545	1		-0.294754	0.174375	-1.2899	5.62118e-13
C1orf127	-0.578075	0.187397		0	1	0	1	0	1	0	1	0	1	0	1		0	1	5.38169	0.0330835
C1orf131	0.689816	0.685687		0.292247	0.56639	-0.0839347	1	0.0168821	1	0.0641499	1	0.370027	0.355239	0.211198	1		0.503988	0.0293938	1.35741	3.75425e-11
C1orf137	0.313033	0.939324		0	1	0	1	0	1	0	1	0	1	2.0095	1		0	1	0	1
C1orf140	0.61087	0.0555541		-1.23757	0.528354	-1.14569	0.465638	-0.563594	0.89467	-0.634322	1	-0.0514945	1	-1.87879	0.47273		1.2181	0.117707	-0.53722	0.705526
C1orf141	1.73255	0.622539		2.95875	0.63891	0	1	0	1	0	1	2.32656	0.76561	2.0095	1		0	1	0	1
C1orf145	0.0447333	1		0.0349898	1	0.711921	0.727982	1.13229	0.428727	0.54629	1	1.45323	0.303288	0.614698	1		-0.895848	0.483878	-0.65234	0.659675
C1orf146	0.0479364	1		0	1	0	1	0	1	0	1	0	1	0	1		0	1	0	1
C1orf158	-0.0120423	1		0	1	0	1	0	1	0	1	0	1	0	1		0	1	0	1
C1orf159	0.119402	0.922311		0.16136	0.890983	0.018419	1	-0.14912	0.861137	0.0486263	1	0.0405517	1	0.178259	1		0.168331	0.61624	-0.759374	0.000232406
C1orf162	-0.330207	0.390184		2.35507	0.371597	2.83404	0.122125	0.228065	1	0.669972	1	0.794192	1	2.09755	0.808151		3.15272	0.0244881	1.19945	0.65403
C1orf167	0.591921	0.410463		-1.35748	0.833606	0.183272	1	0.240404	1	-0.275051	1	0.606729	1	-0.632999	1		-1.13392	0.63614	-1.71389	0.393798
C1orf168	0.799303	0.369815		0	1	0	1	0	1	0	1	2.32656	0.76561	0	1		0	1	0	1
C1orf174	0.138938	1		0.353837	0.377791	0.340286	0.305078	0.255887	0.521928	-0.00182066	1	0.637062	0.0220598	0.311327	0.809051		0.896906	1.18832e-05	0.508853	0.0203121
C1orf177	-1.69037	0.626264		0	1	0	1	0	1	0	1	0	1	0	1		0	1	3.66132	0.228924
C1orf185	1.7255	0.622539		0	1	2.2316	0.711971	0	1	0	1	0	1	0	1		2.83864	0.434709	0	1
C1orf186	0	1		-2.21844	0.485979	-0.751212	0.95482	-0.715968	0.99303	-1.65835	0.842857	-1.13657	0.827277	-0.329853	1		-1.63675	0.354448	0.294563	1
C1orf189	0.648233	0.366545		2.11499	0.836986	0	1	0	1	0	1	0	1	0	1		2.83862	0.434709	2.77442	0.443702
C1orf194	0	1		-4.76246	0.074965	-2.53041	0.270513	-4.76246	0.0565567	-2.11057	0.692513	0.544817	1	0.182557	1		-4.89745	0.0138245	-2.9248	0.0870119
C1orf195	-0.0878117	0.987364		0	1	0	1	0	1	0	1	0	1	0	1		2.02525	0.63614	1.97008	0.65403
C1orf198	-1.10939	0.694519		-1.01006	1.64819e-07	-1.03821	2.39856e-08	-1.27058	6.45876e-12	-0.698499	0.00200104	-0.434871	0.0839806	-0.364184	0.443884		-2.09792	1.39229e-35	0.881493	1.23149e-07
C1orf204	0	1		-0.642792	0.365039	0.228213	0.920695	-0.312549	0.761488	0.182421	1	-0.157575	1	-0.290384	1		0.224301	0.728584	-4.24556	6.94597e-18
C1orf21	0	1		-0.393895	0.108401	-0.583889	0.0019542	-0.176609	0.619477	-0.156819	0.900079	-0.645288	0.00123102	0.197735	0.935156		-1.90263	3.3063e-33	-1.66025	4.45628e-26
C1orf210	0.0450662	1		4.64322	0.17762	4.28702	0.182587	4.55468	0.13561	5.32721	0.114186	3.71892	0.412333	3.9965	0.641223		4.99146	0.0328192	4.60694	0.0629766
C1orf216	0	1		0.65517	0.455709	0.587205	0.438077	1.19	0.0211739	0.75797	0.456765	0.333616	0.884736	0.478745	0.948053		5.37452	4.08636e-70	4.56949	4.87159e-52
C1orf220	-0.692576	0.427763		-0.237009	1	-0.768206	0.803007	0.375209	1	0.0134632	1	-0.615359	0.998237	0.047791	1		2.45638	0.0150784	0.198937	1
C1orf226	-2.38067	0.00058647		-1.66305	3.09314e-17	-2.15718	7.55587e-28	-2.30838	8.19333e-31	-0.81395	0.00047916	-0.562521	0.0206387	-0.996768	9.18894e-06		-1.27336	3.46263e-14	1.77616	1.88245e-28
C1orf228	2.47908	0.279869		-2.4624	0.083047	-0.424707	1	-1.85192	0.166901	-1.60615	0.50231	1.36209	0.34508	-0.519615	1		-1.4333	0.180179	0.494196	0.783162
C1orf229	-0.526675	0.429658		0.288212	1	-0.420018	0.911036	-0.565215	0.751391	-0.0176248	1	-0.34412	1	-0.642719	1		-0.75119	0.370757	-1.02496	0.177332
C1orf233	1.47834	0.000201586		-0.706569	0.0221269	-0.87645	0.00102885	-1.34186	2.1281e-07	-0.467025	0.323446	-0.759218	0.0126185	-0.345754	0.794866		-0.827114	0.00535696	1.179	2.15808e-05
C1orf234	1.73255	0.622539		3.84117	0.382192	2.23115	0.711971	0	1	0	1	2.32954	0.76561	2.00878	1		2.02506	0.636401	4.20811	0.127055
C1orf27	-0.274016	0.638071		0.381283	0.538095	0.62116	0.0835005	0.784858	0.0195554	-0.119144	1	0.338829	0.582676	-0.0299687	1		-0.470071	0.153123	0.807742	0.00480166
C1orf35	-0.142918	1		0.154181	0.878595	-0.259259	0.453324	-0.164602	0.756692	-0.0647012	1	-0.17463	0.785552	-0.0483606	1		-0.147047	0.646946	0.175719	0.553741
C1orf43	0.0248618	1		0.339109	0.221845	0.322675	0.175462	-0.123956	0.842876	0.0583854	1	0.34086	0.204081	0.20199	0.936485		-0.291608	0.182777	0.24641	0.279641
C1orf50	1.46455	0.52586		0.516773	0.0706743	0.224041	0.583848	-0.176958	0.735275	-0.219886	0.842857	0.0201782	1	0.295388	0.809051		0.081826	0.943985	-1.2886	1.21121e-10
C1orf52	0	1		0.561348	0.0455951	0.95314	1.47262e-05	0.757503	0.00121712	0.326866	0.54736	0.675848	0.00929452	0.463328	0.335081		1.72098	1.25793e-19	0.17292	0.587149
C1orf53	0.894456	0.0159407		0.0685175	1	1.008	0.179203	-0.205859	1	-0.472565	0.99667	-0.713808	0.561979	0.103251	1		0.252743	0.889678	1.07991	0.0632284
C1orf54	1.77294	0.622539		-0.141648	1	-2.05733	0.0099853	-2.08934	0.0106253	-1.03797	0.538132	1.43586	0.115954	-1.29996	0.475707		-4.00214	5.00398e-07	-1.92378	0.0082541
C1orf56	0	1		-0.0328042	1	-0.651723	0.120031	-0.585732	0.191094	0.118666	1	0.0155113	1	-0.269493	1		0.00850189	1	-0.535073	0.123492
C1orf61	3.01416	0.243556		3.94302	0.394711	2.22424	0.714517	3.1171	0.499616	0	1	2.31522	0.771034	0	1		0	1	10.6737	2.4712e-25
C1orf64	3.32587	0.158741		0	1	0	1	0	1	0	1	0	1	2.00028	1		0	1	0	1
C1orf68	0.0891136	1		0	1	0	1	0	1	0	1	0	1	0	1		0	1	0	1
C1orf74	0.345214	0.828773		0.788847	0.235794	0.840878	0.11805	0.132847	1	-0.560967	0.764085	1.14306	0.0311595	0.789071	0.501007		2.05715	2.28955e-08	2.13512	5.09837e-09
C1orf87	0.212714	1		2.14913	0.836986	0	1	0	1	0	1	0	1	0	1		0	1	0	1
C1orf94	3.32587	0.158741		-0.798579	0.000855866	-0.284982	0.401909	0.0110547	1	-0.0333633	1	0.0236698	1	-0.169846	1		-13.372	4.99785e-162	-1.58313	2.29806e-15
C1orf95	0.0637163	1		2.95772	0.63891	2.22664	0.711971	2.24413	0.716864	0	1	0	1	2.81297	0.937876		3.73258	0.204676	9.47793	1.31134e-16
C2	0.897502	0.445662		1.20405	0.492331	0.657357	0.813055	0.519097	0.970676	0.97838	0.822297	1.72079	0.157067	0.474488	1		1.72309	0.0362716	1.22765	0.190745
C20orf141	1.56942	0.424111		-2.22708	0.543143	-0.349443	1	-4.33315	0.126014	-1.63525	0.890732	-2.01848	0.597876	1.3161	0.993113		1.69198	0.261507	-4.46924	0.0328734
C20orf144	2.52751	0.390184		1.52978	0.737171	-2.88707	0.453324	-2.88707	0.463256	-0.228589	1	-2.88707	0.556202	-0.879013	1		0.348945	1	2.56665	0.142654
C20orf166-AS1	2.62992	0.0339368		0.480729	1	0.503242	1	-0.0186328	1	-0.632882	1	0.881743	0.822429	0.218164	1		1.84572	0.0538531	1.01427	0.42214
C20orf173	0	1		0	1	0	1	0	1	0	1	0	1	0	1		2.02954	0.63614	0	1
C20orf194	-0.313884	0.19687		-0.0682759	1	-0.117506	0.901173	-0.119712	0.901846	0.111657	1	-0.369061	0.199405	-0.21542	0.937487		0.00523164	1	-1.2553	2.39643e-13
[truncated: 21,354 more rows]

## Sheet: G0G1_UP
Dataset EV8: Gene Ontology Groups enriched in G0/G1 U5-NSCs compared to unsorted cells.
ID	Category	Description	GeneRatio	BgRatio	pvalue	p.adjust	qvalue	geneID	Count
GO:0006614	BP	SRP-dependent cotranslational protein targeting to membrane	17/298	92/16992	3.84392e-13	1.21237e-09	1.11595e-09	RPS29/RPL9/RPL35/RPS3A/RPL18/RPS9/RPL35A/RPL34/RPS5/RPS19/RPL26/RPL10/RPS3/RPL36/RPS27/RPL15/RPL12	17
GO:0006613	BP	cotranslational protein targeting to membrane	17/298	97/16992	9.52378e-13	1.5019e-09	1.38245e-09	RPS29/RPL9/RPL35/RPS3A/RPL18/RPS9/RPL35A/RPL34/RPS5/RPS19/RPL26/RPL10/RPS3/RPL36/RPS27/RPL15/RPL12	17
GO:0045047	BP	protein targeting to ER	17/298	101/16992	1.89215e-12	1.98928e-09	1.83107e-09	RPS29/RPL9/RPL35/RPS3A/RPL18/RPS9/RPL35A/RPL34/RPS5/RPS19/RPL26/RPL10/RPS3/RPL36/RPS27/RPL15/RPL12	17
GO:0072599	BP	establishment of protein localization to endoplasmic reticulum	17/298	105/16992	3.64179e-12	2.87156e-09	2.64318e-09	RPS29/RPL9/RPL35/RPS3A/RPL18/RPS9/RPL35A/RPL34/RPS5/RPS19/RPL26/RPL10/RPS3/RPL36/RPS27/RPL15/RPL12	17
GO:0044033	BP	multi-organism metabolic process	22/298	213/16992	2.57382e-11	1.62357e-08	1.49444e-08	RPS29/RPL9/APOBEC3G/IFITM3/APOBEC3F/RPL35/RPS3A/RPL18/RPS9/RPL35A/RPL34/POU2F3/RPS5/RPS19/RPL26/RPL10/RPS3/RPL36/RPS27/RPL15/TRIM62/RPL12	22
GO:0000184	BP	nuclear-transcribed mRNA catabolic process, nonsense-mediated decay	17/298	120/16992	3.33112e-11	1.67957e-08	1.54599e-08	RPS29/RPL9/RPL35/RPS3A/RPL18/RPS9/RPL35A/RPL34/RPS5/RPS19/RPL26/RPL10/RPS3/RPL36/RPS27/RPL15/RPL12	17
GO:0019083	BP	viral transcription	20/298	176/16992	3.72765e-11	1.67957e-08	1.54599e-08	RPS29/RPL9/IFITM3/RPL35/RPS3A/RPL18/RPS9/RPL35A/RPL34/POU2F3/RPS5/RPS19/RPL26/RPL10/RPS3/RPL36/RPS27/RPL15/TRIM62/RPL12	20
GO:0019058	BP	viral life cycle	31/298	449/16992	8.01885e-11	2.9356e-08	2.70213e-08	ANPEP/DPP4/RPS29/MVB12A/RPL9/LGALS1/APOBEC3G/IFITM3/APOBEC3F/RPL35/RPS3A/BST2/ITGA5/RPL18/RPS9/RPL35A/RPL34/POU2F3/RPS5/OASL/APOBEC3C/RPS19/RPL26/RPL10/RPS3/TRIM38/RPL36/RPS27/RPL15/TRIM62/RPL12	31
GO:0070972	BP	protein localization to endoplasmic reticulum	17/298	127/16992	8.37679e-11	2.9356e-08	2.70213e-08	RPS29/RPL9/RPL35/RPS3A/RPL18/RPS9/RPL35A/RPL34/RPS5/RPS19/RPL26/RPL10/RPS3/RPL36/RPS27/RPL15/RPL12	17
GO:0019080	BP	viral gene expression	20/298	187/16992	1.12835e-10	3.55882e-08	3.27578e-08	RPS29/RPL9/IFITM3/RPL35/RPS3A/RPL18/RPS9/RPL35A/RPL34/POU2F3/RPS5/RPS19/RPL26/RPL10/RPS3/RPL36/RPS27/RPL15/TRIM62/RPL12	20
GO:0006612	BP	protein targeting to membrane	18/298	187/16992	5.38249e-09	1.54331e-06	1.42056e-06	RPS29/RPL9/RPL35/RPS3A/RPL18/RPS9/RPL35A/RPL34/RPS5/RPS19/RPL26/RPL10/RPS3/CIB1/RPL36/RPS27/RPL15/RPL12	18
GO:0019439	BP	aromatic compound catabolic process	27/298	433/16992	1.26379e-08	3.32166e-06	3.05749e-06	RPS29/RPL9/NUDT18/HDC/HMOX1/APOBEC3G/APOBEC3F/RPL35/PDE11A/RPS3A/RPL18/RPS9/RPL35A/GPX1/RPL34/RPS5/APOBEC3C/RPS19/RPL26/RPL10/RPS3/RPL36/FAH/RPS27/RPL15/PNP/RPL12	27
GO:1901361	BP	organic cyclic compound catabolic process	28/298	465/16992	1.42805e-08	3.46468e-06	3.18913e-06	RPS29/SPP1/RPL9/NUDT18/HDC/HMOX1/APOBEC3G/APOBEC3F/RPL35/PDE11A/RPS3A/RPL18/RPS9/RPL35A/GPX1/RPL34/RPS5/APOBEC3C/RPS19/RPL26/RPL10/RPS3/RPL36/FAH/RPS27/RPL15/PNP/RPL12	28
GO:0046700	BP	heterocycle catabolic process	26/298	418/16992	2.50493e-08	5.64325e-06	5.19443e-06	RPS29/RPL9/NUDT18/HDC/HMOX1/APOBEC3G/APOBEC3F/RPL35/PDE11A/RPS3A/RPL18/RPS9/RPL35A/GPX1/RPL34/RPS5/APOBEC3C/RPS19/RPL26/RPL10/RPS3/RPL36/RPS27/RPL15/PNP/RPL12	26
GO:0044270	BP	cellular nitrogen compound catabolic process	26/298	421/16992	2.89434e-08	6.08582e-06	5.60181e-06	RPS29/RPL9/NUDT18/HDC/HMOX1/APOBEC3G/APOBEC3F/RPL35/PDE11A/RPS3A/RPL18/RPS9/RPL35A/GPX1/RPL34/RPS5/APOBEC3C/RPS19/RPL26/RPL10/RPS3/RPL36/RPS27/RPL15/PNP/RPL12	26
GO:0006413	BP	translational initiation	17/298	190/16992	4.28991e-08	8.45649e-06	7.78393e-06	RPS29/RPL9/RPL35/RPS3A/RPL18/RPS9/RPL35A/RPL34/RPS5/RPS19/RPL26/RPL10/RPS3/RPL36/RPS27/RPL15/RPL12	17
GO:0034655	BP	nucleobase-containing compound catabolic process	24/298	373/16992	4.67511e-08	8.6737e-06	7.98387e-06	RPS29/RPL9/NUDT18/APOBEC3G/APOBEC3F/RPL35/PDE11A/RPS3A/RPL18/RPS9/RPL35A/GPX1/RPL34/RPS5/APOBEC3C/RPS19/RPL26/RPL10/RPS3/RPL36/RPS27/RPL15/PNP/RPL12	24
GO:0000956	BP	nuclear-transcribed mRNA catabolic process	17/298	203/16992	1.13041e-07	1.98072e-05	1.82319e-05	RPS29/RPL9/RPL35/RPS3A/RPL18/RPS9/RPL35A/RPL34/RPS5/RPS19/RPL26/RPL10/RPS3/RPL36/RPS27/RPL15/RPL12	17
GO:0090150	BP	establishment of protein localization to membrane	23/298	371/16992	1.75603e-07	2.915e-05	2.68317e-05	RPS29/TMBIM1/RPL9/VAMP5/RPL35/RPS3A/RPL18/RPS9/RPL35A/RPL34/RPS5/BMF/RPS19/RPL26/RPL10/RPS3/CIB1/RPL36/RAB13/RPS27/RPL15/RPL12/ACTN2	23
GO:0006402	BP	mRNA catabolic process	17/298	222/16992	4.07497e-07	6.42622e-05	5.91513e-05	RPS29/RPL9/RPL35/RPS3A/RPL18/RPS9/RPL35A/RPL34/RPS5/RPS19/RPL26/RPL10/RPS3/RPL36/RPS27/RPL15/RPL12	17
GO:0006364	BP	rRNA processing	18/298	255/16992	6.17016e-07	9.267e-05	8.52998e-05	RPS29/RPL9/RPP25/RPL35/RPS3A/RPL18/RPS9/RPL35A/RPL34/RPS5/RPS19/RPL26/RPL10/RPS3/RPL36/RPS27/RPL15/RPL12	18
GO:0006401	BP	RNA catabolic process	17/298	252/16992	2.36622e-06	0.00033923	0.00031225	RPS29/RPL9/RPL35/RPS3A/RPL18/RPS9/RPL35A/RPL34/RPS5/RPS19/RPL26/RPL10/RPS3/RPL36/RPS27/RPL15/RPL12	17
GO:0042254	BP	ribosome biogenesis	19/298	312/16992	2.75897e-06	0.000378338	0.000348249	RPS29/RPL9/RPP25/RPL35/RPS27L/RPS3A/RPL18/RPS9/RPL35A/RPL34/RPS5/RPS19/RPL26/RPL10/RPS3/RPL36/RPS27/RPL15/RPL12	19
GO:0016072	BP	rRNA metabolic process	18/298	288/16992	3.52421e-06	0.00046314	0.000426305	RPS29/RPL9/RPP25/RPL35/RPS3A/RPL18/RPS9/RPL35A/RPL34/RPS5/RPS19/RPL26/RPL10/RPS3/RPL36/RPS27/RPL15/RPL12	18
GO:0008630	BP	intrinsic apoptotic signaling pathway in response to DNA damage	10/298	97/16992	7.74936e-06	0.000977659	0.000899904	MIF/HMOX1/SNAI1/RPS27L/IKBKE/TPT1/RPL26/ZNF385A/RPS3/XPA	10
GO:0042454	BP	ribonucleoside catabolic process	5/298	18/16992	1.1397e-05	0.00138254	0.00127258	NUDT18/APOBEC3G/APOBEC3F/APOBEC3C/PNP	5
GO:0043123	BP	positive regulation of I-kappaB kinase/NF-kappaB signaling	13/298	179/16992	1.69138e-05	0.00197579	0.00181865	TGM2/ECM1/S100A4/S100A13/SECTM1/LGALS1/HMOX1/IKBKE/BST2/RHOC/TRADD/TRIM38/TRIM62	13
GO:0043901	BP	negative regulation of multi-organism process	12/298	158/16992	2.28841e-05	0.00257774	0.00237272	SIGIRR/APOBEC3G/IFITM3/APOBEC3F/IGF1/BST2/POU2F3/OASL/APOBEC3C/TRIM38/TRIM62/TIMP1	12
GO:0022613	BP	ribonucleoprotein complex biogenesis	21/298	443/16992	3.84764e-05	0.00418464	0.00385183	RPS29/RPL9/RPP25/RPL35/LIMD1/RPS27L/RPS3A/RPL18/RPS9/RPL35A/RPL34/RPS5/RPS19/RPL26/RPL10/RPS3/RPL36/SLU7/RPS27/RPL15/RPL12	21
GO:1902229	BP	regulation of intrinsic apoptotic signaling pathway in response to DNA damage	6/298	37/16992	4.06969e-05	0.0042786	0.00393832	MIF/SNAI1/TPT1/RPL26/ZNF385A/RPS3	6
GO:0043122	BP	regulation of I-kappaB kinase/NF-kappaB signaling	14/298	236/16992	7.5926e-05	0.00772486	0.00711049	TGM2/ECM1/S100A4/S100A13/SECTM1/LGALS1/HMOX1/IKBKE/BST2/RHOC/TRADD/TRIM38/ZFAND6/TRIM62	14
GO:0022626	CC	cytosolic ribosome	19/318	114/18122	1.14687e-13	3.80762e-11	3.41647e-11	RPS29/RPL9/RPL13AP3/RPL35/RPS27L/RPS3A/RPL18/RPS9/RPL35A/RPL34/RPS5/RPS19/RPL26/RPL10/RPS3/RPL36/RPS27/RPL15/RPL12	19
GO:0044391	CC	ribosomal subunit	20/318	183/18122	7.9286e-11	1.31615e-08	1.18094e-08	RPS29/RPL9/RPL13AP3/RPL35/RPS27L/RPS3A/RPL18/RPS9/RPL35A/MRPL54/RPL34/RPS5/RPS19/RPL26/RPL10/RPS3/RPL36/RPS27/RPL15/RPL12	20
GO:0005840	CC	ribosome	20/318	231/18122	4.92547e-09	5.45085e-07	4.89091e-07	RPS29/RPL9/RPL13AP3/RPL35/RPS27L/RPS3A/RPL18/RPS9/RPL35A/MRPL54/RPL34/RPS5/RPS19/RPL26/RPL10/RPS3/RPL36/RPS27/RPL15/RPL12	20
GO:0022625	CC	cytosolic large ribosomal subunit	11/318	61/18122	7.82603e-09	5.45633e-07	4.89582e-07	RPL9/RPL13AP3/RPL35/RPL18/RPL35A/RPL34/RPL26/RPL10/RPL36/RPL15/RPL12	11
GO:0044445	CC	cytosolic part	20/318	238/18122	8.21736e-09	5.45633e-07	4.89582e-07	RPS29/RPL9/RPL13AP3/RPL35/RPS27L/RPS3A/GSDMD/RPL18/RPS9/RPL35A/RPL34/RPS5/RPS19/RPL26/RPL10/RPS3/RPL36/RPS27/RPL15/RPL12	20
GO:0005925	CC	focal adhesion	23/318	390/18122	4.41805e-07	2.32165e-05	2.08315e-05	TGM2/DPP4/PLAU/RPS29/RPL9/RRAS/LIMD1/RPS3A/CORO1B/ITGA5/RPL18/RPS9/CASS4/RPS5/RPS19/SLC9A3R2/FLRT3/RPS3/DCAF6/PROCR/RPL12/L1CAM/ACTN2	23
GO:0005924	CC	cell-substrate adherens junction	23/318	393/18122	5.0509e-07	2.32165e-05	2.08315e-05	TGM2/DPP4/PLAU/RPS29/RPL9/RRAS/LIMD1/RPS3A/CORO1B/ITGA5/RPL18/RPS9/CASS4/RPS5/RPS19/SLC9A3R2/FLRT3/RPS3/DCAF6/PROCR/RPL12/L1CAM/ACTN2	23
GO:0005912	CC	adherens junction	26/318	490/18122	5.91606e-07	2.32165e-05	2.08315e-05	TGM2/DPP4/PLAU/RPS29/NDRG1/CTNNA3/RPL9/RRAS/LIMD1/RPS3A/CORO1B/ITGA5/RPL18/RPS9/CASS4/RPS5/S100A11/RPS19/SLC9A3R2/FLRT3/RPS3/DCAF6/PROCR/RPL12/L1CAM/ACTN2	26
GO:0030055	CC	cell-substrate junction	23/318	398/18122	6.29362e-07	2.32165e-05	2.08315e-05	TGM2/DPP4/PLAU/RPS29/RPL9/RRAS/LIMD1/RPS3A/CORO1B/ITGA5/RPL18/RPS9/CASS4/RPS5/RPS19/SLC9A3R2/FLRT3/RPS3/DCAF6/PROCR/RPL12/L1CAM/ACTN2	23
GO:0015934	CC	large ribosomal subunit	12/318	114/18122	7.73741e-07	2.56882e-05	2.30493e-05	RPL9/RPL13AP3/RPL35/RPL18/RPL35A/MRPL54/RPL34/RPL26/RPL10/RPL36/RPL15/RPL12	12
GO:0022627	CC	cytosolic small ribosomal subunit	8/318	45/18122	1.00878e-06	3.04467e-05	2.7319e-05	RPS29/RPS27L/RPS3A/RPS9/RPS5/RPS19/RPS3/RPS27	8
GO:0015935	CC	small ribosomal subunit	8/318	70/18122	3.02054e-05	0.000835682	0.000749835	RPS29/RPS27L/RPS3A/RPS9/RPS5/RPS19/RPS3/RPS27	8
GO:0005578	CC	proteinaceous extracellular matrix	17/318	359/18122	0.000217433	0.00555291	0.00498248	C6orf15/ECM1/EMID1/POSTN/COL5A3/COL9A3/VWA1/ADAMTS9/LGALS1/SPOCK1/ADAMTS14/LTBP2/LAMA4/FLRT3/SMOC1/COL6A2/TIMP1	17
GO:0003735	MF	structural constituent of ribosome	19/300	159/16982	5.45631e-11	2.8591e-08	2.77984e-08	RPS29/RPL9/RPL13AP3/RPL35/RPS27L/RPS3A/RPL18/RPS9/RPL35A/RPL34/RPS5/RPS19/RPL26/RPL10/RPS3/RPL36/RPS27/RPL15/RPL12	19
R-HSA-156902	Reactome	Peptide chain elongation	18/188	93/10281	5.08082e-14	1.20735e-11	1.14126e-11	6235/6133/11224/51065/6189/6141/6203/6165/6164/6193/6223/6154/6134/6188/25873/6232/6138/6136	18
R-HSA-192823	Reactome	Viral mRNA Translation	18/188	93/10281	5.08082e-14	1.20735e-11	1.14126e-11	6235/6133/11224/51065/6189/6141/6203/6165/6164/6193/6223/6154/6134/6188/25873/6232/6138/6136	18
R-HSA-2408557	Reactome	Selenocysteine synthesis	18/188	96/10281	9.09868e-14	1.20735e-11	1.14126e-11	6235/6133/11224/51065/6189/6141/6203/6165/6164/6193/6223/6154/6134/6188/25873/6232/6138/6136	18
R-HSA-156842	Reactome	Eukaryotic Translation Elongation	18/188	97/10281	1.09959e-13	1.20735e-11	1.14126e-11	6235/6133/11224/51065/6189/6141/6203/6165/6164/6193/6223/6154/6134/6188/25873/6232/6138/6136	18
R-HSA-72764	Reactome	Eukaryotic Translation Termination	18/188	97/10281	1.09959e-13	1.20735e-11	1.14126e-11	6235/6133/11224/51065/6189/6141/6203/6165/6164/6193/6223/6154/6134/6188/25873/6232/6138/6136	18
R-HSA-975956	Reactome	Nonsense Mediated Decay (NMD) independent of the Exon Junction Complex (EJC)	18/188	100/10281	1.91434e-13	1.75162e-11	1.65574e-11	6235/6133/11224/51065/6189/6141/6203/6165/6164/6193/6223/6154/6134/6188/25873/6232/6138/6136	18
R-HSA-72689	Reactome	Formation of a pool of free 40S subunits	18/188	107/10281	6.48266e-13	5.08426e-11	4.80594e-11	6235/6133/11224/51065/6189/6141/6203/6165/6164/6193/6223/6154/6134/6188/25873/6232/6138/6136	18
R-HSA-1799339	Reactome	SRP-dependent cotranslational protein targeting to membrane	18/188	116/10281	2.72219e-12	1.86811e-10	1.76584e-10	6235/6133/11224/51065/6189/6141/6203/6165/6164/6193/6223/6154/6134/6188/25873/6232/6138/6136	18
R-HSA-156827	Reactome	L13a-mediated translational silencing of Ceruloplasmin expression	18/188	119/10281	4.2646e-12	2.34126e-10	2.2131e-10	6235/6133/11224/51065/6189/6141/6203/6165/6164/6193/6223/6154/6134/6188/25873/6232/6138/6136	18
R-HSA-72706	Reactome	GTP hydrolysis and joining of the 60S ribosomal subunit	18/188	119/10281	4.2646e-12	2.34126e-10	2.2131e-10	6235/6133/11224/51065/6189/6141/6203/6165/6164/6193/6223/6154/6134/6188/25873/6232/6138/6136	18
R-HSA-927802	Reactome	Nonsense-Mediated Decay (NMD)	18/188	121/10281	5.70961e-12	2.61215e-10	2.46916e-10	6235/6133/11224/51065/6189/6141/6203/6165/6164/6193/6223/6154/6134/6188/25873/6232/6138/6136	18
R-HSA-975957	Reactome	Nonsense Mediated Decay (NMD) enhanced by the Exon Junction Complex (EJC)	18/188	121/10281	5.70961e-12	2.61215e-10	2.46916e-10	6235/6133/11224/51065/6189/6141/6203/6165/6164/6193/6223/6154/6134/6188/25873/6232/6138/6136	18
R-HSA-2408522	Reactome	Selenoamino acid metabolism	18/188	123/10281	7.60059e-12	3.20979e-10	3.03408e-10	6235/6133/11224/51065/6189/6141/6203/6165/6164/6193/6223/6154/6134/6188/25873/6232/6138/6136	18
R-HSA-72613	Reactome	Eukaryotic Translation Initiation	18/188	127/10281	1.32497e-11	4.84939e-10	4.58393e-10	6235/6133/11224/51065/6189/6141/6203/6165/6164/6193/6223/6154/6134/6188/25873/6232/6138/6136	18
R-HSA-72737	Reactome	Cap-dependent Translation Initiation	18/188	127/10281	1.32497e-11	4.84939e-10	4.58393e-10	6235/6133/11224/51065/6189/6141/6203/6165/6164/6193/6223/6154/6134/6188/25873/6232/6138/6136	18
R-HSA-168273	Reactome	Influenza Viral RNA Transcription and Replication	18/188	137/10281	4.87102e-11	1.67137e-09	1.57988e-09	6235/6133/11224/51065/6189/6141/6203/6165/6164/6193/6223/6154/6134/6188/25873/6232/6138/6136	18
R-HSA-168255	Reactome	Influenza Life Cycle	18/188	146/10281	1.43042e-10	4.61943e-09	4.36656e-09	6235/6133/11224/51065/6189/6141/6203/6165/6164/6193/6223/6154/6134/6188/25873/6232/6138/6136	18
R-HSA-168254	Reactome	Influenza Infection	18/188	157/10281	4.80719e-10	1.46619e-08	1.38593e-08	6235/6133/11224/51065/6189/6141/6203/6165/6164/6193/6223/6154/6134/6188/25873/6232/6138/6136	18
R-HSA-6791226	Reactome	Major pathway of rRNA processing in the nucleolus and cytosol	19/188	182/10281	7.79413e-10	2.25209e-08	2.12881e-08	6235/6133/54913/11224/51065/6189/6141/6203/6165/6164/6193/6223/6154/6134/6188/25873/6232/6138/6136	19
R-HSA-72766	Reactome	Translation	18/188	164/10281	9.86292e-10	2.70737e-08	2.55917e-08	6235/6133/11224/51065/6189/6141/6203/6165/6164/6193/6223/6154/6134/6188/25873/6232/6138/6136	18
R-HSA-8868773	Reactome	rRNA processing in the nucleus and cytosol	19/188	194/10281	2.30588e-09	6.02824e-08	5.69825e-08	6235/6133/54913/11224/51065/6189/6141/6203/6165/6164/6193/6223/6154/6134/6188/25873/6232/6138/6136	19
R-HSA-72312	Reactome	rRNA processing	19/188	204/10281	5.3522e-09	1.33562e-07	1.2625e-07	6235/6133/54913/11224/51065/6189/6141/6203/6165/6164/6193/6223/6154/6134/6188/25873/6232/6138/6136	19
R-HSA-71291	Reactome	Metabolism of amino acids and derivatives	25/188	364/10281	1.04144e-08	2.48587e-07	2.34979e-07	445/1728/6235/6303/6133/3067/339896/11224/51065/6189/6141/6203/6165/6164/6193/6223/6154/6134/6188/25873/23474/2184/6232/6138/6136	25
R-HSA-72695	Reactome	Formation of the ternary complex, and subsequently, the 43S complex	8/188	55/10281	6.28883e-06	0.000143857	0.000135982	6235/51065/6189/6203/6193/6223/6188/6232	8
R-HSA-72702	Reactome	Ribosomal scanning and start codon recognition	8/188	63/10281	1.76572e-05	0.000387753	0.000366527	6235/51065/6189/6203/6193/6223/6188/6232	8
R-HSA-72649	Reactome	Translation initiation complex formation	8/188	64/10281	1.98676e-05	0.000419512	0.000396547	6235/51065/6189/6203/6193/6223/6188/6232	8
R-HSA-72662	Reactome	Activation of the mRNA upon binding of the cap-binding complex and eIFs, and subsequent binding to 43S	8/188	65/10281	2.23057e-05	0.000453549	0.000428721	6235/51065/6189/6203/6193/6223/6188/6232	8
R-HSA-5663205	Reactome	Infectious disease	19/188	387/10281	8.41052e-05	0.00164906	0.00155879	6235/6133/60489/11224/51065/6189/6141/6203/6165/6164/6193/6223/6154/6134/6188/25873/6232/6138/6136	19
R-HSA-1474151	Reactome	Tetrahydrobiopterin (BH4) synthesis, recycling, salvage and regulation	3/188	12/10281	0.00117222	0.0221914	0.0209767	4846/6697/2644	3

## Sheet: G0G1_DOWN
Dataset EV8: Gene Ontology Groups depleted in G0/G1 U5-NSCs compared to unsorted cells.
ID	Category	Description	GeneRatio	BgRatio	pvalue	p.adjust	qvalue	geneID	Count
GO:0007059	BP	chromosome segregation	79/531	330/16992	1.48702e-47	6.05665e-44	5.08093e-44	FAM83D/KIFC1/SPAG5/PRC1/MKI67/BUB1B/KIF23/BUB1/RACGAP1/TACC3/PLK1/INCENP/CDCA2/CENPA/TOP2A/CDCA8/NCAPD2/NCAPD3/FANCD2/KIF4A/NCAPH/CCNB1/TRIP13/SPC24/CDC20/DLGAP5/UBE2C/HJURP/SPC25/NDC80/KNSTRN/DUSP1/NUSAP1/CKAP5/KIF11/SMC1A/NUF2/CDK5RAP2/ZWINT/SKA3/BIRC5/CENPF/NEK2/NDC1/CENPI/OIP5/KIF14/EME1/FEN1/NCAPG/MAD2L1/CENPE/TTK/GEM/KNTC1/ERCC6L/DDX11/NUP98/SFPQ/BRIP1/SLX4/CENPL/PAPD7/CENPH/CENPK/NUP43/PTT…	79
GO:0007067	BP	mitotic nuclear division	89/531	453/16992	5.12655e-46	1.04402e-42	8.75831e-43	AURKA/TPX2/FAM83D/KIFC1/SPAG5/PRC1/MKI67/BUB1B/KIF23/BUB1/RACGAP1/TACC3/PLK1/CIT/INCENP/CDCA2/CCNA2/CENPA/CDCA8/NCAPD2/NCAPD3/KIF4A/NCAPH/CCNB1/CDCA3/SPC24/CCNB2/CDC20/DLGAP5/NCAPG2/UBE2C/SPC25/NDC80/KNSTRN/DUSP1/NUSAP1/CKAP5/KIF11/SMC1A/NUF2/WDR62/ZWINT/REEP4/SKA3/BIRC5/CENPF/ASPM/NEK2/CDK1/KIF15/STIL/CDC25C/ANLN/OIP5/TIMELESS/KIF14/PKMYT1/NCAPG/PBK/MAD2L1/TUBGCP3/CENPE/TTK/GEM/KNTC1/PCNT/ERCC6L…	89
GO:0098813	BP	nuclear chromosome segregation	69/531	287/16992	1.22659e-41	1.66531e-38	1.39703e-38	FAM83D/KIFC1/SPAG5/PRC1/BUB1B/KIF23/BUB1/RACGAP1/TACC3/PLK1/INCENP/CENPA/TOP2A/CDCA8/NCAPD2/NCAPD3/FANCD2/KIF4A/NCAPH/CCNB1/TRIP13/SPC24/CDC20/DLGAP5/UBE2C/SPC25/NDC80/KNSTRN/DUSP1/NUSAP1/CKAP5/SMC1A/NUF2/ZWINT/BIRC5/CENPF/NEK2/NDC1/CENPI/KIF14/EME1/FEN1/NCAPG/MAD2L1/CENPE/TTK/GEM/KNTC1/ERCC6L/DDX11/NUP98/SFPQ/BRIP1/SLX4/CENPL/PAPD7/CENPH/CENPK/NUP43/PTTG1/RANGAP1/SPDL1/CENPP/KPNB1/NUP160/CENPM/X…	69
GO:0000819	BP	sister chromatid segregation	59/531	218/16992	8.38887e-39	8.54197e-36	7.16586e-36	KIFC1/SPAG5/PRC1/BUB1B/KIF23/BUB1/RACGAP1/TACC3/PLK1/INCENP/CENPA/TOP2A/CDCA8/NCAPD2/NCAPD3/KIF4A/NCAPH/CCNB1/SPC24/CDC20/DLGAP5/UBE2C/SPC25/NDC80/KNSTRN/DUSP1/NUSAP1/CKAP5/SMC1A/NUF2/ZWINT/BIRC5/CENPF/NEK2/CENPI/KIF14/FEN1/NCAPG/MAD2L1/CENPE/TTK/KNTC1/ERCC6L/DDX11/NUP98/SFPQ/CENPL/PAPD7/CENPH/CENPK/NUP43/RANGAP1/SPDL1/CENPP/KPNB1/NUP160/CENPM/XRCC3/KIF18A	59
GO:0000226	BP	microtubule cytoskeleton organization	65/531	443/16992	6.9334e-26	5.64795e-23	4.73807e-23	AURKA/TPX2/KIFC1/SPAG5/PRC1/KIF20A/KIF23/RACGAP1/TACC3/PLK1/CENPA/KIF4A/CCNB1/CDC20/SPC25/NEFL/NDC80/KNSTRN/GAS2L3/NUSAP1/CKAP5/KIF11/SMC1A/MELK/CDK5RAP2/WDR62/SKA3/BIRC5/CCDC88C/KIF24/ASPM/NEK2/CDK1/STIL/SYNE2/CDK5R1/XRCC2/CKAP2/CEP72/MAP1B/CNTROB/SNCA/TUBGCP3/TTK/MDM1/PCNT/MYBL2/CEP192/MZT1/POC1A/BORA/PKD1/TTL/CEP85/DCLK2/SPDL1/KPNB1/CEP131/CCSAP/STMN4/RCC1/XRCC3/HAUS5/KIF18A/TPPP	65
GO:0007062	BP	sister chromatid cohesion	36/531	126/16992	6.42937e-25	4.36447e-22	3.66135e-22	BUB1B/BUB1/PLK1/INCENP/CENPA/CDCA8/SPC24/CDC20/SPC25/NDC80/CKAP5/SMC1A/NUF2/ZWINT/BIRC5/CENPF/CENPI/FEN1/MAD2L1/CENPE/KNTC1/ERCC6L/DDX11/NUP98/SFPQ/CENPL/PAPD7/CENPH/CENPK/NUP43/RANGAP1/SPDL1/CENPP/NUP160/CENPM/KIF18A	36
GO:0000070	BP	mitotic sister chromatid segregation	36/531	134/16992	6.75526e-24	3.9306e-21	3.29738e-21	KIFC1/SPAG5/PRC1/BUB1B/KIF23/BUB1/RACGAP1/TACC3/PLK1/CDCA8/NCAPD2/NCAPD3/KIF4A/NCAPH/CCNB1/CDC20/DLGAP5/UBE2C/NDC80/KNSTRN/DUSP1/NUSAP1/SMC1A/ZWINT/CENPF/NEK2/KIF14/NCAPG/MAD2L1/CENPE/TTK/PAPD7/SPDL1/KPNB1/XRCC3/KIF18A	36
GO:0007051	BP	spindle organization	37/531	146/16992	1.4982e-23	7.6277e-21	6.39888e-21	AURKA/TPX2/KIFC1/SPAG5/PRC1/KIF23/RACGAP1/TACC3/PLK1/KIF4A/CCNB1/CDC20/SPC25/NDC80/KNSTRN/CKAP5/KIF11/SMC1A/WDR62/BIRC5/ASPM/NEK2/STIL/CEP72/TUBGCP3/TTK/PCNT/MYBL2/CEP192/MZT1/POC1A/BORA/PKD1/KPNB1/CCSAP/RCC1/HAUS5	37
GO:0007052	BP	mitotic spindle organization	30/531	91/16992	5.33356e-23	2.17236e-20	1.82239e-20	AURKA/TPX2/KIFC1/PRC1/KIF23/RACGAP1/TACC3/PLK1/KIF4A/CCNB1/CDC20/SPC25/NDC80/KIF11/SMC1A/WDR62/BIRC5/NEK2/STIL/TUBGCP3/TTK/PCNT/MYBL2/MZT1/POC1A/BORA/PKD1/KPNB1/CCSAP/RCC1	30
GO:1902850	BP	microtubule cytoskeleton organization involved in mitosis	30/531	91/16992	5.33356e-23	2.17236e-20	1.82239e-20	AURKA/TPX2/KIFC1/PRC1/KIF23/RACGAP1/TACC3/PLK1/KIF4A/CCNB1/CDC20/SPC25/NDC80/KIF11/SMC1A/WDR62/BIRC5/NEK2/STIL/TUBGCP3/TTK/PCNT/MYBL2/MZT1/POC1A/BORA/PKD1/KPNB1/CCSAP/RCC1	30
GO:0051783	BP	regulation of nuclear division	33/531	173/16992	4.36931e-17	1.61784e-14	1.3572e-14	AURKA/TPX2/MKI67/BUB1B/BUB1/TACC3/PLK1/CCNB1/CDC20/DLGAP5/UBE2C/NDC80/DUSP1/NUSAP1/KIF11/LIF/CENPF/NEK2/CDC25C/ANLN/PKMYT1/MAD2L1/CENPE/TTK/KNTC1/BORA/KIF20B/PKD1/CEP85/CCSAP/WNT5A/RCC1/XRCC3	33
GO:0007088	BP	regulation of mitotic nuclear division	30/531	151/16992	3.73184e-16	1.26665e-13	1.06259e-13	AURKA/TPX2/MKI67/BUB1B/BUB1/TACC3/PLK1/CCNB1/DLGAP5/UBE2C/NDC80/DUSP1/NUSAP1/KIF11/CENPF/NEK2/CDC25C/ANLN/PKMYT1/MAD2L1/CENPE/TTK/KNTC1/BORA/KIF20B/PKD1/CEP85/CCSAP/RCC1/XRCC3	30
GO:0051983	BP	regulation of chromosome segregation	23/531	83/16992	4.81912e-16	1.48702e-13	1.24746e-13	SPAG5/MKI67/BUB1B/BUB1/RACGAP1/TACC3/PLK1/CCNB1/DLGAP5/UBE2C/NDC80/KNSTRN/DUSP1/CENPF/NEK2/FEN1/MAD2L1/CENPE/TTK/DDX11/SFPQ/XRCC3/ECT2	23
GO:0006260	BP	DNA replication	41/531	291/16992	5.11129e-16	1.48702e-13	1.24746e-13	RRM2/GINS1/E2F7/DBF4B/SMC1A/RECQL4/PIF1/CDK1/CDC25C/CHTF18/TIMELESS/RRM1/PDGFA/MCM4/EME1/FEN1/MCM8/JUN/RFC5/EGFR/POLA1/GLI2/POLH/DDX11/GINS4/NUP98/BRIP1/SLX4/CDAN1/POLQ/ESCO2/PARP1/MCM10/BARD1/PRIM2/CDC25A/CDC45/RFC3/EXO1/RHNO1/NF2	41
GO:0051321	BP	meiotic cell cycle	35/531	233/16992	1.05595e-14	2.86725e-12	2.40534e-12	AURKA/MKI67/BUB1B/BUB1/PLK1/TOP2A/NCAPD2/NCAPD3/FANCD2/NCAPH/TRIP13/CDC20/CKS2/DUSP1/SMC1A/LIF/H2AFX/ASPM/NEK2/CDK1/NDC1/FANCA/EME1/XRCC2/TUBGCP3/TTK/CDC25B/BRIP1/SLX4/PTTG1/WNT5A/MASTL/EXO1/XRCC3/KIF18A	35
GO:0000281	BP	mitotic cytokinesis	15/531	36/16992	6.62177e-14	1.68565e-11	1.4141e-11	KIF20A/KIF23/RACGAP1/PLK1/CIT/CENPA/KIF4A/NUSAP1/ANLN/SPTBN1/CKAP2/CNTROB/CEP55/KIF20B/MYH10	15
GO:0051304	BP	chromosome separation	19/531	68/16992	1.4854e-13	3.49915e-11	2.93544e-11	BUB1B/BUB1/TACC3/PLK1/TOP2A/NCAPD2/NCAPD3/CCNB1/DLGAP5/UBE2C/NDC80/DUSP1/CENPF/EME1/MAD2L1/CENPE/TTK/SLX4/XRCC3	19
GO:0071103	BP	DNA conformation change	37/531	283/16992	1.54639e-13	3.49915e-11	2.93544e-11	CENPA/TOP2A/NCAPD2/NCAPD3/NCAPH/CCNB1/GINS1/NCAPG2/HIST1H1E/HJURP/NUSAP1/HIST1H1B/RECQL4/PIF1/H2AFX/HIST2H2BF/CDK1/CENPI/HMGB2/OIP5/HIST1H4A/MCM4/NCAPG/DDX11/GINS4/BRIP1/CDAN1/CENPL/PAPD7/CENPH/CENPK/PARP1/CENPP/CDC45/HIST1H2BF/CENPM/HP1BP3	37
GO:1903046	BP	meiotic cell cycle process	30/531	195/16992	4.6519e-13	9.97221e-11	8.3657e-11	AURKA/MKI67/BUB1B/BUB1/PLK1/TOP2A/NCAPD2/NCAPD3/FANCD2/NCAPH/TRIP13/CDC20/CKS2/SMC1A/LIF/ASPM/NDC1/FANCA/EME1/XRCC2/TUBGCP3/TTK/CDC25B/BRIP1/SLX4/PTTG1/WNT5A/MASTL/XRCC3/KIF18A	30
GO:0000086	BP	G2/M transition of mitotic cell cycle	32/531	233/16992	1.84656e-12	3.64609e-10	3.05871e-10	AURKA/TPX2/PLK1/CIT/CCNA2/CCNB1/CCNB2/DBF4B/CKAP5/MELK/CDK5RAP2/CENPF/FANCI/NEK2/CDK1/FOXM1/CDC25C/KIF14/PKMYT1/CEP72/PPP1R12B/PCNT/CEP78/CDC25B/ODF2/CEP192/BORA/CEP131/MASTL/SKP2/CDC25A/HAUS5	32
GO:0051225	BP	spindle assembly	20/531	87/16992	1.87989e-12	3.64609e-10	3.05871e-10	AURKA/TPX2/KIFC1/KIF23/RACGAP1/PLK1/KIF4A/CDC20/KIF11/BIRC5/ASPM/NEK2/TUBGCP3/MYBL2/CEP192/MZT1/KPNB1/CCSAP/RCC1/HAUS5	20
GO:0007126	BP	meiotic nuclear division	28/531	184/16992	3.72092e-12	6.88877e-10	5.77899e-10	AURKA/MKI67/BUB1B/BUB1/PLK1/TOP2A/FANCD2/NCAPH/TRIP13/CDC20/CKS2/SMC1A/LIF/ASPM/NDC1/FANCA/EME1/XRCC2/TUBGCP3/TTK/CDC25B/BRIP1/SLX4/PTTG1/WNT5A/MASTL/XRCC3/KIF18A	28
GO:0061640	BP	cytoskeleton-dependent cytokinesis	15/531	46/16992	4.5603e-12	8.07569e-10	6.7747e-10	KIF20A/KIF23/RACGAP1/PLK1/CIT/CENPA/KIF4A/NUSAP1/ANLN/SPTBN1/CKAP2/CNTROB/CEP55/KIF20B/MYH10	15
GO:0044839	BP	cell cycle G2/M phase transition	32/531	242/16992	5.21334e-12	8.84748e-10	7.42216e-10	AURKA/TPX2/PLK1/CIT/CCNA2/CCNB1/CCNB2/DBF4B/CKAP5/MELK/CDK5RAP2/CENPF/FANCI/NEK2/CDK1/FOXM1/CDC25C/KIF14/PKMYT1/CEP72/PPP1R12B/PCNT/CEP78/CDC25B/ODF2/CEP192/BORA/CEP131/MASTL/SKP2/CDC25A/HAUS5	32
GO:0033045	BP	regulation of sister chromatid segregation	17/531	64/16992	7.10422e-12	1.15742e-09	9.7096e-10	BUB1B/BUB1/TACC3/PLK1/CCNB1/DLGAP5/UBE2C/NDC80/DUSP1/CENPF/FEN1/MAD2L1/CENPE/TTK/DDX11/SFPQ/XRCC3	17
GO:0000075	BP	cell cycle checkpoint	30/531	221/16992	1.24681e-11	1.95317e-09	1.63852e-09	AURKA/BUB1B/BUB1/PLK1/TOP2A/CCNB1/NDC80/DUSP1/PRKDC/E2F7/CDK5RAP2/ZWINT/H2AFX/CENPF/FANCI/CDK1/CDC25C/EME1/MAD2L1/TTK/KNTC1/SOX11/BRIP1/CNOT1/MDC1/DOT1L/SPDL1/CDC45/XRCC3/RHNO1	30
GO:0006323	BP	DNA packaging	28/531	199/16992	2.56111e-11	3.86348e-09	3.24108e-09	CENPA/TOP2A/NCAPD2/NCAPD3/NCAPH/CCNB1/NCAPG2/HIST1H1E/HJURP/NUSAP1/HIST1H1B/H2AFX/HIST2H2BF/CDK1/CENPI/HMGB2/OIP5/HIST1H4A/NCAPG/CDAN1/CENPL/PAPD7/CENPH/CENPK/CENPP/HIST1H2BF/CENPM/HP1BP3	28
GO:0007077	BP	mitotic nuclear envelope disassembly	14/531	44/16992	3.47116e-11	5.0493e-09	4.23586e-09	PLK1/CCNB1/CCNB2/NUP155/NUP210/CDK1/PRKCB/NDC1/NUP205/NUP50/NUP98/NUP188/NUP43/NUP160	14
GO:0090307	BP	mitotic spindle assembly	15/531	53/16992	4.55163e-11	6.39269e-09	5.36283e-09	TPX2/KIFC1/KIF23/RACGAP1/PLK1/KIF4A/CDC20/KIF11/BIRC5/NEK2/TUBGCP3/MYBL2/MZT1/KPNB1/CCSAP	15
GO:0000910	BP	cytokinesis	23/531	139/16992	5.64329e-11	7.66171e-09	6.42741e-09	AURKA/PRC1/KIF20A/KIF23/RACGAP1/PLK1/CIT/INCENP/CENPA/KIF4A/NUSAP1/E2F7/ANLN/KIF14/SPTBN1/CKAP2/CNTROB/CEP55/PKP4/CDC25B/KIF20B/MYH10/ECT2	23
GO:0090068	BP	positive regulation of cell cycle process	31/531	250/16992	6.02156e-11	7.91155e-09	6.63701e-09	AURKA/FAM83D/KIF23/RACGAP1/CIT/CCNB1/DLGAP5/UBE2C/NDC80/NUSAP1/E2F7/DBF4B/CDK1/INSM1/CDC25C/KIF14/CDK5R1/FEN1/MAD2L1/PKP4/DDX11/CDC25B/SFPQ/CNOT1/POC1A/KIF20B/WNT5A/CDC45/XRCC3/ECT2/RHNO1	31
GO:0007091	BP	metaphase/anaphase transition of mitotic cell cycle	14/531	46/16992	6.83839e-11	8.44023e-09	7.08052e-09	BUB1B/BUB1/TACC3/PLK1/CCNB1/DLGAP5/UBE2C/NDC80/DUSP1/CENPF/MAD2L1/CENPE/TTK/XRCC3	14
GO:0010965	BP	regulation of mitotic sister chromatid separation	14/531	46/16992	6.83839e-11	8.44023e-09	7.08052e-09	BUB1B/BUB1/TACC3/PLK1/CCNB1/DLGAP5/UBE2C/NDC80/DUSP1/CENPF/MAD2L1/CENPE/TTK/XRCC3	14
GO:0044843	BP	cell cycle G1/S phase transition	31/531	254/16992	9.05089e-11	1.07068e-08	8.98198e-09	AURKA/FAM83D/CCNA2/IQGAP3/CCNB1/MYO16/RRM2/CDKN2C/PRKDC/E2F7/CDK1/CDC25C/KIF14/JADE1/MYC/MCM4/MCM8/BCL2/EGFR/POLA1/DHFR/CNOT1/PKD1/EZH2/MCM10/SKP2/CDKN3/PRIM2/CDC25A/CDC45/RCC1	31
GO:0044784	BP	metaphase/anaphase transition of cell cycle	14/531	47/16992	9.46345e-11	1.07068e-08	8.98198e-09	BUB1B/BUB1/TACC3/PLK1/CCNB1/DLGAP5/UBE2C/NDC80/DUSP1/CENPF/MAD2L1/CENPE/TTK/XRCC3	14
GO:1905818	BP	regulation of chromosome separation	14/531	47/16992	9.46345e-11	1.07068e-08	8.98198e-09	BUB1B/BUB1/TACC3/PLK1/CCNB1/DLGAP5/UBE2C/NDC80/DUSP1/CENPF/MAD2L1/CENPE/TTK/XRCC3	14
GO:0070507	BP	regulation of microtubule cytoskeleton organization	22/531	132/16992	1.28138e-10	1.32184e-08	1.10889e-08	AURKA/TPX2/TACC3/PLK1/KIF11/CDK5RAP2/SKA3/NEK2/STIL/CDK5R1/CKAP2/SNCA/MDM1/POC1A/BORA/PKD1/CEP85/CEP131/CCSAP/STMN4/XRCC3/KIF18A	22
GO:0030397	BP	membrane disassembly	14/531	48/16992	1.29815e-10	1.32184e-08	1.10889e-08	PLK1/CCNB1/CCNB2/NUP155/NUP210/CDK1/PRKCB/NDC1/NUP205/NUP50/NUP98/NUP188/NUP43/NUP160	14
GO:0051081	BP	nuclear envelope disassembly	14/531	48/16992	1.29815e-10	1.32184e-08	1.10889e-08	PLK1/CCNB1/CCNB2/NUP155/NUP210/CDK1/PRKCB/NDC1/NUP205/NUP50/NUP98/NUP188/NUP43/NUP160	14
GO:0051306	BP	mitotic sister chromatid separation	14/531	48/16992	1.29815e-10	1.32184e-08	1.10889e-08	BUB1B/BUB1/TACC3/PLK1/CCNB1/DLGAP5/UBE2C/NDC80/DUSP1/CENPF/MAD2L1/CENPE/TTK/XRCC3	14
GO:0051297	BP	centrosome organization	20/531	113/16992	2.94801e-10	2.9286e-08	2.4568e-08	AURKA/PLK1/CKAP5/KIF11/CDK5RAP2/WDR62/NEK2/CDK1/STIL/XRCC2/CEP72/CNTROB/TUBGCP3/MDM1/CEP192/POC1A/CEP85/CEP131/XRCC3/HAUS5	20
GO:1901990	BP	regulation of mitotic cell cycle phase transition	34/531	316/16992	3.45039e-10	3.34606e-08	2.80701e-08	AURKA/BUB1B/BUB1/PLK1/CCNA2/CCNB1/MYO16/CDC20/DLGAP5/UBE2C/NDC80/DUSP1/PRKDC/E2F7/DBF4B/CENPF/FANCI/CDK1/CDC25C/ANLN/KIF14/JADE1/MAD2L1/CENPE/BCL2/TTK/EGFR/KNTC1/ANAPC1/CNOT1/PKD1/EZH2/CDC45/XRCC3	34
GO:0006302	BP	double-strand break repair	27/531	209/16992	4.19091e-10	3.96967e-08	3.33016e-08	TRIP13/PRKDC/RECQL4/H2AFX/FOXM1/HIST1H4A/TIMELESS/EME1/XRCC2/FEN1/MCM8/TDP1/POLA1/DDX11/GINS4/SFPQ/BRIP1/SLX4/PAPD7/MDC1/POLQ/ESCO2/PARP1/HERC2/BARD1/CDC45/XRCC3	27
GO:0031577	BP	spindle checkpoint	12/531	36/16992	4.84315e-10	4.34051e-08	3.64126e-08	BUB1B/BUB1/PLK1/CCNB1/NDC80/DUSP1/CDK5RAP2/CENPF/MAD2L1/TTK/SPDL1/XRCC3	12
GO:1901987	BP	regulation of cell cycle phase transition	35/531	337/16992	4.94798e-10	4.34051e-08	3.64126e-08	AURKA/FAM83D/BUB1B/BUB1/PLK1/CCNA2/CCNB1/MYO16/CDC20/DLGAP5/UBE2C/NDC80/DUSP1/PRKDC/E2F7/DBF4B/CENPF/FANCI/CDK1/CDC25C/ANLN/KIF14/JADE1/MAD2L1/CENPE/BCL2/TTK/EGFR/KNTC1/ANAPC1/CNOT1/PKD1/EZH2/CDC45/XRCC3	35
GO:0007098	BP	centrosome cycle	17/531	82/16992	4.95684e-10	4.34051e-08	3.64126e-08	AURKA/CKAP5/KIF11/CDK5RAP2/WDR62/NEK2/CDK1/STIL/CEP72/CNTROB/TUBGCP3/MDM1/CEP192/POC1A/CEP85/CEP131/XRCC3	17
GO:0030071	BP	regulation of mitotic metaphase/anaphase transition	13/531	44/16992	5.00869e-10	4.34051e-08	3.64126e-08	BUB1B/BUB1/PLK1/CCNB1/DLGAP5/UBE2C/NDC80/DUSP1/CENPF/MAD2L1/CENPE/TTK/XRCC3	13
GO:0000082	BP	G1/S transition of mitotic cell cycle	29/531	241/16992	5.18514e-10	4.39981e-08	3.691e-08	AURKA/IQGAP3/CCNB1/MYO16/RRM2/CDKN2C/PRKDC/E2F7/CDK1/CDC25C/KIF14/JADE1/MYC/MCM4/MCM8/BCL2/EGFR/POLA1/DHFR/CNOT1/PKD1/EZH2/MCM10/SKP2/CDKN3/PRIM2/CDC25A/CDC45/RCC1	29
GO:0032886	BP	regulation of microtubule-based process	23/531	155/16992	5.35408e-10	4.45045e-08	3.73348e-08	AURKA/TPX2/TACC3/PLK1/KIF11/CDK5RAP2/SKA3/NEK2/STIL/CDK5R1/CKAP2/SNCA/MDM1/POC1A/BORA/PKD1/CEP85/CEP131/CCSAP/STMN4/DNAH11/XRCC3/KIF18A	23
GO:0033047	BP	regulation of mitotic sister chromatid segregation	14/531	53/16992	5.60405e-10	4.56506e-08	3.82963e-08	BUB1B/BUB1/TACC3/PLK1/CCNB1/DLGAP5/UBE2C/NDC80/DUSP1/CENPF/MAD2L1/CENPE/TTK/XRCC3	14
GO:0045787	BP	positive regulation of cell cycle	35/531	341/16992	6.80607e-10	5.36115e-08	4.49747e-08	AURKA/FAM83D/KIF23/RACGAP1/CIT/CCNB1/DLGAP5/CKS2/UBE2C/NDC80/NUSAP1/E2F7/DBF4B/CDK1/INSM1/CDC25C/KIF14/CDK5R1/FEN1/MAD2L1/EGFR/PKP4/DDX11/CDC25B/SFPQ/CNOT1/POC1A/KIF20B/PKD1/WNT5A/CDC45/XRCC3/CKS1B/ECT2/RHNO1	35
GO:1902099	BP	regulation of metaphase/anaphase transition of cell cycle	13/531	45/16992	6.84458e-10	5.36115e-08	4.49747e-08	BUB1B/BUB1/PLK1/CCNB1/DLGAP5/UBE2C/NDC80/DUSP1/CENPF/MAD2L1/CENPE/TTK/XRCC3	13
GO:0031023	BP	microtubule organizing center organization	20/531	119/16992	7.66987e-10	5.89422e-08	4.94466e-08	AURKA/PLK1/CKAP5/KIF11/CDK5RAP2/WDR62/NEK2/CDK1/STIL/XRCC2/CEP72/CNTROB/TUBGCP3/MDM1/CEP192/POC1A/CEP85/CEP131/XRCC3/HAUS5	20
GO:0007093	BP	mitotic cell cycle checkpoint	22/531	151/16992	1.8165e-09	1.37011e-07	1.14939e-07	AURKA/BUB1B/BUB1/PLK1/TOP2A/CCNB1/NDC80/DUSP1/PRKDC/E2F7/ZWINT/CENPF/FANCI/CDK1/CDC25C/EME1/MAD2L1/TTK/KNTC1/CNOT1/MDC1/XRCC3	22
GO:0033044	BP	regulation of chromosome organization	31/531	288/16992	2.08757e-09	1.54594e-07	1.29689e-07	MKI67/BUB1B/BUB1/TACC3/PLK1/CCNB1/DLGAP5/UBE2C/NDC80/DUSP1/HIST1H1B/LIF/PIF1/CENPF/PADI2/NEK2/MYC/FEN1/SNCA/MAD2L1/CENPE/PHF19/TTK/DDX11/SFPQ/SLX4/PARP1/DNMT1/MAPK1/CDC45/XRCC3	31
GO:0007094	BP	mitotic spindle assembly checkpoint	10/531	27/16992	4.26832e-09	3.10444e-07	2.60432e-07	BUB1B/BUB1/PLK1/CCNB1/NDC80/DUSP1/CENPF/MAD2L1/TTK/XRCC3	10
GO:0006998	BP	nuclear envelope organization	16/531	85/16992	7.09562e-09	5.07025e-07	4.25344e-07	PLK1/CCNB1/CCNB2/REEP4/NUP155/NUP210/CDK1/PRKCB/NDC1/NUP205/SYNE2/NUP50/NUP98/NUP188/NUP43/NUP160	16
GO:0071173	BP	spindle assembly checkpoint	10/531	29/16992	9.57859e-09	6.61247e-07	5.54721e-07	BUB1B/BUB1/PLK1/CCNB1/NDC80/DUSP1/CENPF/MAD2L1/TTK/XRCC3	10
GO:0071174	BP	mitotic spindle checkpoint	10/531	29/16992	9.57859e-09	6.61247e-07	5.54721e-07	BUB1B/BUB1/PLK1/CCNB1/NDC80/DUSP1/CENPF/MAD2L1/TTK/XRCC3	10
GO:0045930	BP	negative regulation of mitotic cell cycle	29/531	274/16992	1.02058e-08	6.92802e-07	5.81192e-07	AURKA/BUB1B/BUB1/PLK1/TOP2A/CCNB1/MYO16/NDC80/DUSP1/PRKDC/E2F7/ZWINT/CENPF/FANCI/CDK1/CDC25C/JADE1/EME1/MAD2L1/BCL2/TTK/EGFR/KNTC1/SMAD3/GAS1/CNOT1/EZH2/MDC1/XRCC3	29
GO:0045841	BP	negative regulation of mitotic metaphase/anaphase transition	10/531	30/16992	1.39686e-08	9.17649e-07	7.69817e-07	BUB1B/BUB1/PLK1/CCNB1/NDC80/DUSP1/CENPF/MAD2L1/TTK/XRCC3	10
GO:2000816	BP	negative regulation of mitotic sister chromatid separation	10/531	30/16992	1.39686e-08	9.17649e-07	7.69817e-07	BUB1B/BUB1/PLK1/CCNB1/NDC80/DUSP1/CENPF/MAD2L1/TTK/XRCC3	10
GO:0016925	BP	protein sumoylation	16/531	91/16992	1.9756e-08	1.25621e-06	1.05383e-06	INCENP/TOP2A/CDCA8/BIRC5/NUP155/NUP210/NDC1/NUP205/NUP50/NUP98/EGR1/NUP188/NUP43/RANGAP1/NFATC2IP/NUP160	16
GO:1902100	BP	negative regulation of metaphase/anaphase transition of cell cycle	10/531	31/16992	2.00475e-08	1.25621e-06	1.05383e-06	BUB1B/BUB1/PLK1/CCNB1/NDC80/DUSP1/CENPF/MAD2L1/TTK/XRCC3	10
GO:1905819	BP	negative regulation of chromosome separation	10/531	31/16992	2.00475e-08	1.25621e-06	1.05383e-06	BUB1B/BUB1/PLK1/CCNB1/NDC80/DUSP1/CENPF/MAD2L1/TTK/XRCC3	10
GO:0050000	BP	chromosome localization	14/531	70/16992	2.76507e-08	1.70638e-06	1.43149e-06	FAM83D/KIFC1/CDCA8/CCNB1/DLGAP5/NDC80/CENPF/KIF14/CENPE/GEM/NUP98/SPDL1/KPNB1/KIF18A	14
GO:0033048	BP	negative regulation of mitotic sister chromatid segregation	10/531	32/16992	2.83501e-08	1.72343e-06	1.44579e-06	BUB1B/BUB1/PLK1/CCNB1/NDC80/DUSP1/CENPF/MAD2L1/TTK/XRCC3	10
GO:0051310	BP	metaphase plate congression	12/531	50/16992	3.15162e-08	1.88773e-06	1.58361e-06	FAM83D/KIFC1/CDCA8/CCNB1/NDC80/CENPF/KIF14/CENPE/GEM/SPDL1/KPNB1/KIF18A	12
GO:0030261	BP	chromosome condensation	10/531	34/16992	5.44689e-08	3.16931e-06	2.65874e-06	TOP2A/NCAPD2/NCAPD3/NCAPH/CCNB1/NCAPG2/NUSAP1/CDK1/NCAPG/PAPD7	10
GO:0033046	BP	negative regulation of sister chromatid segregation	10/531	34/16992	5.44689e-08	3.16931e-06	2.65874e-06	BUB1B/BUB1/PLK1/CCNB1/NDC80/DUSP1/CENPF/MAD2L1/TTK/XRCC3	10
GO:0072001	BP	renal system development	28/531	280/16992	6.24819e-08	3.58435e-06	3.00691e-06	ACTA2/SLIT2/JAG1/LIF/CENPF/KIRREL3/PDGFA/MYC/FRAS1/PCSK5/LRP4/BCL2/GLI2/SOX11/SMAD3/ADAMTS16/EGR1/NID1/SOX8/PKD1/DLG5/WNT5A/SMAD7/COL4A1/ROBO2/AMER1/CD34/SMAD6	28
GO:0051493	BP	regulation of cytoskeleton organization	36/531	426/16992	6.62062e-08	3.74525e-06	3.14189e-06	AURKA/TPX2/TACC3/PLK1/CIT/SLIT2/KIF11/CDK5RAP2/SKA3/NTRK3/NEK2/STIL/PDGFA/SPTBN1/CDK5R1/CKAP2/SNCA/IQGAP2/MDM1/SMAD3/POC1A/CELSR1/BORA/PKD1/MTOR/CEP85/MAPK1/GPM6B/CEP131/CCSAP/STMN4/ACTR3B/ARHGAP35/XRCC3/KIF18A/NF2	36
GO:0051985	BP	negative regulation of chromosome segregation	10/531	35/16992	7.41396e-08	4.13659e-06	3.47018e-06	BUB1B/BUB1/PLK1/CCNB1/NDC80/DUSP1/CENPF/MAD2L1/TTK/XRCC3	10
GO:0034508	BP	centromere complex assembly	12/531	54/16992	7.94627e-08	4.37367e-06	3.66907e-06	CENPA/HJURP/CENPF/CENPI/OIP5/HIST1H4A/CENPE/CENPL/CENPH/CENPK/CENPP/CENPM	12
GO:0006310	BP	DNA recombination	27/531	267/16992	8.55333e-08	4.64503e-06	3.89672e-06	KPNA2/TOP2A/TRIP13/PRKDC/RECQL4/PIF1/H2AFX/HMGB2/EME1/XRCC2/FEN1/MCM8/RFC5/POLA1/GINS4/SFPQ/BRIP1/SLX4/POLQ/PARP1/BARD1/PRIM2/CDC45/RFC3/EXO1/XRCC3/RHNO1	27
GO:0051303	BP	establishment of chromosome localization	13/531	69/16992	1.824e-07	9.77518e-06	8.2004e-06	FAM83D/KIFC1/CDCA8/CCNB1/DLGAP5/NDC80/CENPF/KIF14/CENPE/GEM/SPDL1/KPNB1/KIF18A	13
GO:0001822	BP	kidney development	26/531	265/16992	2.69751e-07	1.42688e-05	1.19701e-05	ACTA2/SLIT2/JAG1/LIF/CENPF/KIRREL3/PDGFA/MYC/FRAS1/PCSK5/LRP4/BCL2/GLI2/SOX11/SMAD3/ADAMTS16/EGR1/NID1/SOX8/PKD1/DLG5/SMAD7/ROBO2/AMER1/CD34/SMAD6	26
GO:0006261	BP	DNA-dependent DNA replication	18/531	138/16992	3.03598e-07	1.58533e-05	1.32993e-05	GINS1/E2F7/DBF4B/SMC1A/CHTF18/MCM4/EME1/FEN1/RFC5/POLA1/DDX11/GINS4/POLQ/PARP1/MCM10/PRIM2/CDC45/RFC3	18
GO:0051988	BP	regulation of attachment of spindle microtubules to kinetochore	6/531	11/16992	3.66077e-07	1.88738e-05	1.58333e-05	SPAG5/RACGAP1/CCNB1/KNSTRN/NEK2/ECT2	6
GO:0045839	BP	negative regulation of mitotic nuclear division	10/531	41/16992	3.82447e-07	1.93057e-05	1.61956e-05	BUB1B/BUB1/PLK1/CCNB1/NDC80/DUSP1/CENPF/MAD2L1/TTK/XRCC3	10
GO:0051784	BP	negative regulation of nuclear division	11/531	51/16992	3.83935e-07	1.93057e-05	1.61956e-05	BUB1B/BUB1/PLK1/CCNB1/NDC80/DUSP1/LIF/CENPF/MAD2L1/TTK/XRCC3	11
GO:0006997	BP	nucleus organization	18/531	142/16992	4.68036e-07	2.32477e-05	1.95025e-05	PLK1/CCNB1/CCNB2/REEP4/NUP155/NUP210/CDK1/PRKCB/NDC1/HMGB2/NUP205/SYNE2/NUP50/NUP98/NUP188/NUP43/NUP160/GOLM1	18
GO:0051298	BP	centrosome duplication	12/531	63/16992	4.78576e-07	2.33862e-05	1.96187e-05	CKAP5/CDK5RAP2/WDR62/STIL/CEP72/CNTROB/TUBGCP3/MDM1/CEP192/POC1A/CEP131/XRCC3	12
GO:0034080	BP	CENP-A containing nucleosome assembly	10/531	42/16992	4.88049e-07	2.33862e-05	1.96187e-05	CENPA/HJURP/CENPI/OIP5/HIST1H4A/CENPL/CENPH/CENPK/CENPP/CENPM	10
GO:0061641	BP	CENP-A containing chromatin organization	10/531	42/16992	4.88049e-07	2.33862e-05	1.96187e-05	CENPA/HJURP/CENPI/OIP5/HIST1H4A/CENPL/CENPH/CENPK/CENPP/CENPM	10
GO:0006409	BP	tRNA export from nucleus	9/531	33/16992	5.24349e-07	2.4548e-05	2.05933e-05	NUP155/NUP210/NDC1/NUP205/NUP50/NUP98/NUP188/NUP43/NUP160	9
GO:0071431	BP	tRNA-containing ribonucleoprotein complex export from nucleus	9/531	33/16992	5.24349e-07	2.4548e-05	2.05933e-05	NUP155/NUP210/NDC1/NUP205/NUP50/NUP98/NUP188/NUP43/NUP160	9
GO:0001655	BP	urogenital system development	28/531	315/16992	7.15925e-07	3.31359e-05	2.77978e-05	ACTA2/SLIT2/JAG1/LIF/CENPF/KIRREL3/PDGFA/MYC/FRAS1/PCSK5/LRP4/BCL2/GLI2/SOX11/SMAD3/ADAMTS16/EGR1/NID1/SOX8/PKD1/DLG5/WNT5A/SMAD7/COL4A1/ROBO2/AMER1/CD34/SMAD6	28
GO:0051031	BP	tRNA transport	9/531	35/16992	9.07902e-07	4.15493e-05	3.48557e-05	NUP155/NUP210/NDC1/NUP205/NUP50/NUP98/NUP188/NUP43/NUP160	9
GO:0051052	BP	regulation of DNA metabolic process	31/531	376/16992	9.35647e-07	4.23432e-05	3.55217e-05	KPNA2/TOP2A/DUSP1/E2F7/DBF4B/SMC1A/PIF1/H2AFX/NEK2/CDK1/FOXM1/CHTF18/TIMELESS/PDGFA/MYC/CEBPG/JUN/RFC5/EGFR/GLI2/POLH/DDX11/SLX4/CDAN1/POLQ/ESCO2/PARP1/DNMT1/MAPK1/RFC3/NF2	31
GO:0031055	BP	chromatin remodeling at centromere	10/531	46/16992	1.20835e-06	5.40834e-05	4.53706e-05	CENPA/HJURP/CENPI/OIP5/HIST1H4A/CENPL/CENPH/CENPK/CENPP/CENPM	10
GO:1901991	BP	negative regulation of mitotic cell cycle phase transition	21/531	200/16992	1.27267e-06	5.63431e-05	4.72663e-05	AURKA/BUB1B/BUB1/PLK1/CCNB1/MYO16/NDC80/DUSP1/PRKDC/E2F7/CENPF/FANCI/CDK1/CDC25C/JADE1/MAD2L1/BCL2/TTK/CNOT1/EZH2/XRCC3	21
GO:0010948	BP	negative regulation of cell cycle process	25/531	271/16992	1.43779e-06	6.2969e-05	5.28247e-05	AURKA/BUB1B/BUB1/PLK1/CCNB1/MYO16/NDC80/DUSP1/PRKDC/E2F7/SMC1A/LIF/CDK5RAP2/CENPF/FANCI/CDK1/CDC25C/JADE1/MAD2L1/BCL2/TTK/MDM1/CNOT1/EZH2/XRCC3	25
GO:0007018	BP	microtubule-based movement	24/531	254/16992	1.52608e-06	6.61249e-05	5.54722e-05	KIFC1/KIF20A/KIF23/RACGAP1/KIF4A/DLGAP5/NEFL/KIF11/KIF24/KIF15/KIF14/SYNE2/SH3GL2/MAP1B/CENPE/KIF20B/KIF1A/KIF21B/KPNB1/CEP131/CCSAP/DNAH11/DYNLL2/KIF18A	24
GO:0006333	BP	chromatin assembly or disassembly	20/531	186/16992	1.5672e-06	6.71917e-05	5.63671e-05	CENPA/HIST1H1E/HJURP/HIST1H1B/H2AFX/HIST2H2BF/PADI2/CENPI/HMGB2/OIP5/HIST1H4A/HIRIP3/CDAN1/CENPL/CENPH/CENPK/CENPP/HIST1H2BF/CENPM/HP1BP3	20
GO:0051656	BP	establishment of organelle localization	33/531	426/16992	1.67036e-06	7.0299e-05	5.89739e-05	FAM83D/KIFC1/SPAG5/KIF23/CENPA/CDCA8/CCNB1/NTN1/DLGAP5/NEFL/NDC80/NUSAP1/CDK5RAP2/CENPF/GRIA1/KIF14/SYNE2/CTSC/SH3GL2/MAP1B/SNCA/CENPE/GEM/CANX/CBL/SYT12/MYH10/TRIM9/PDPK1/SPDL1/KPNB1/TMEM201/KIF18A	33
GO:0000079	BP	regulation of cyclin-dependent protein serine/threonine kinase activity	13/531	83/16992	1.6742e-06	7.0299e-05	5.89739e-05	PLK1/CCNA2/CCNB1/CKS2/CDKN2C/CDC25C/CDK5R1/PKMYT1/EGFR/PKD1/CDKN3/CDC25A/CKS1B	13
GO:0046605	BP	regulation of centrosome cycle	10/531	48/16992	1.83299e-06	7.57042e-05	6.35083e-05	AURKA/KIF11/CDK5RAP2/NEK2/STIL/MDM1/POC1A/CEP85/CEP131/XRCC3	10
GO:0065004	BP	protein-DNA complex assembly	23/531	239/16992	1.8401e-06	7.57042e-05	6.35083e-05	CENPA/HIST1H1E/HJURP/HIST1H1B/H2AFX/HIST2H2BF/CENPF/CENPI/HMGB2/OIP5/HIST1H4A/XRCC2/CENPE/CENPL/CENPH/CENPK/PARP1/CENPP/CDC45/HIST1H2BF/CENPM/XRCC3/HP1BP3	23
GO:0008608	BP	attachment of spindle microtubules to kinetochore	8/531	29/16992	2.07423e-06	8.44833e-05	7.08731e-05	SPAG5/RACGAP1/CCNB1/NDC80/KNSTRN/NEK2/CENPE/ECT2	8
GO:0007076	BP	mitotic chromosome condensation	6/531	14/16992	2.19591e-06	8.85541e-05	7.42881e-05	NCAPD2/NCAPD3/NCAPH/NUSAP1/NCAPG/PAPD7	6
GO:1901988	BP	negative regulation of cell cycle phase transition	21/531	208/16992	2.40177e-06	9.59059e-05	8.04555e-05	AURKA/BUB1B/BUB1/PLK1/CCNB1/MYO16/NDC80/DUSP1/PRKDC/E2F7/CENPF/FANCI/CDK1/CDC25C/JADE1/MAD2L1/BCL2/TTK/CNOT1/EZH2/XRCC3	21
GO:1904029	BP	regulation of cyclin-dependent protein kinase activity	13/531	86/16992	2.52906e-06	0.000100008	8.38972e-05	PLK1/CCNA2/CCNB1/CKS2/CDKN2C/CDC25C/CDK5R1/PKMYT1/EGFR/PKD1/CDKN3/CDC25A/CKS1B	13
GO:0051640	BP	organelle localization	36/531	496/16992	2.56716e-06	0.000100539	8.43422e-05	AURKA/FAM83D/KIFC1/SPAG5/KIF23/CENPA/CDCA8/CCNB1/NTN1/DLGAP5/NEFL/NDC80/NUSAP1/CDK5RAP2/CENPF/ASPM/GRIA1/KIF14/SYNE2/CTSC/SH3GL2/MAP1B/SNCA/CENPE/GEM/CANX/CBL/NUP98/SYT12/MYH10/TRIM9/PDPK1/SPDL1/KPNB1/TMEM201/KIF18A	36
GO:0006334	BP	nucleosome assembly	17/531	144/16992	2.6453e-06	0.000102613	8.60818e-05	CENPA/HIST1H1E/HJURP/HIST1H1B/H2AFX/HIST2H2BF/CENPI/HMGB2/OIP5/HIST1H4A/CENPL/CENPH/CENPK/CENPP/HIST1H2BF/CENPM/HP1BP3	17
GO:0051054	BP	positive regulation of DNA metabolic process	21/531	210/16992	2.79968e-06	0.000107577	9.0246e-05	TOP2A/E2F7/DBF4B/H2AFX/NEK2/CDK1/FOXM1/CHTF18/TIMELESS/PDGFA/MYC/CEBPG/JUN/RFC5/EGFR/GLI2/DDX11/SLX4/DNMT1/MAPK1/RFC3	21
GO:0045132	BP	meiotic chromosome segregation	13/531	87/16992	2.88984e-06	0.000110003	9.22816e-05	BUB1B/BUB1/PLK1/TOP2A/FANCD2/NCAPH/TRIP13/NDC1/EME1/TTK/BRIP1/SLX4/PTTG1	13
GO:2001251	BP	negative regulation of chromosome organization	15/531	115/16992	2.9347e-06	0.000110676	9.28463e-05	BUB1B/BUB1/PLK1/CCNB1/NDC80/DUSP1/PIF1/CENPF/SNCA/MAD2L1/TTK/SLX4/PARP1/DNMT1/XRCC3	15
GO:0031497	BP	chromatin assembly	18/531	161/16992	2.97574e-06	0.000111194	9.32809e-05	CENPA/HIST1H1E/HJURP/HIST1H1B/H2AFX/HIST2H2BF/CENPI/HMGB2/OIP5/HIST1H4A/CDAN1/CENPL/CENPH/CENPK/CENPP/HIST1H2BF/CENPM/HP1BP3	18
GO:0007080	BP	mitotic metaphase plate congression	9/531	41/16992	3.81169e-06	0.000141136	0.000118399	KIFC1/CDCA8/CCNB1/NDC80/KIF14/CENPE/SPDL1/KPNB1/KIF18A	9
GO:0071824	BP	protein-DNA complex subunit organization	24/531	268/16992	3.91213e-06	0.00014355	0.000120424	CENPA/HIST1H1E/HJURP/HIST1H1B/H2AFX/HIST2H2BF/CENPF/CENPI/HMGB2/OIP5/HIST1H4A/MYC/XRCC2/CENPE/CENPL/CENPH/CENPK/PARP1/CENPP/CDC45/HIST1H2BF/CENPM/XRCC3/HP1BP3	24
GO:0006336	BP	DNA replication-independent nucleosome assembly	10/531	53/16992	4.74942e-06	0.000171189	0.000143611	CENPA/HJURP/CENPI/OIP5/HIST1H4A/CENPL/CENPH/CENPK/CENPP/CENPM	10
GO:0043486	BP	histone exchange	10/531	53/16992	4.74942e-06	0.000171189	0.000143611	CENPA/HJURP/CENPI/OIP5/HIST1H4A/CENPL/CENPH/CENPK/CENPP/CENPM	10
GO:1900034	BP	regulation of cellular response to heat	12/531	78/16992	5.08836e-06	0.000181797	0.00015251	NUP155/NUP210/NDC1/NUP205/NUP50/NUP98/NUP188/NUP43/MTOR/MAPK1/NUP160/CD34	12
GO:0006271	BP	DNA strand elongation involved in DNA replication	6/531	16/16992	5.55097e-06	0.000194906	0.000163507	GINS1/FEN1/POLA1/GINS4/PARP1/RFC3	6
GO:0090231	BP	regulation of spindle checkpoint	6/531	16/16992	5.55097e-06	0.000194906	0.000163507	CCNB1/NDC80/DUSP1/CDK5RAP2/MAD2L1/XRCC3	6
GO:0034724	BP	DNA replication-independent nucleosome organization	10/531	54/16992	5.66772e-06	0.000197304	0.000165519	CENPA/HJURP/CENPI/OIP5/HIST1H4A/CENPL/CENPH/CENPK/CENPP/CENPM	10
GO:0051653	BP	spindle localization	8/531	33/16992	6.00949e-06	0.000206507	0.000173239	SPAG5/CENPA/NDC80/NUSAP1/CDK5RAP2/ASPM/SPDL1/KPNB1	8
GO:0007127	BP	meiosis I	14/531	107/16992	6.03347e-06	0.000206507	0.000173239	AURKA/PLK1/TOP2A/FANCD2/TRIP13/CKS2/NDC1/EME1/XRCC2/CDC25B/BRIP1/SLX4/PTTG1/XRCC3	14
GO:0075733	BP	intracellular transport of virus	11/531	67/16992	6.59322e-06	0.000223785	0.000187733	KPNA2/NUP155/NUP210/NDC1/NUP205/NUP50/NUP98/NUP188/NUP43/KPNB1/NUP160	11
GO:1902581	BP	multi-organism cellular localization	11/531	68/16992	7.64693e-06	0.000255295	0.000214167	KPNA2/NUP155/NUP210/NDC1/NUP205/NUP50/NUP98/NUP188/NUP43/KPNB1/NUP160	11
GO:1902583	BP	multi-organism intracellular transport	11/531	68/16992	7.64693e-06	0.000255295	0.000214167	KPNA2/NUP155/NUP210/NDC1/NUP205/NUP50/NUP98/NUP188/NUP43/KPNB1/NUP160	11
GO:0072698	BP	protein localization to microtubule cytoskeleton	8/531	35/16992	9.64141e-06	0.000319264	0.000267831	AURKA/FAM83D/SPAG5/STIL/CEP72/TTK/KIF20B/CEP131	8
GO:0097711	BP	ciliary basal body docking	13/531	97/16992	9.90218e-06	0.000325255	0.000272856	PLK1/CKAP5/CDK5RAP2/KIF24/NEK2/CDK1/CEP72/PCNT/CEP78/ODF2/CEP192/CEP131/HAUS5	13
GO:0046794	BP	transport of virus	11/531	70/16992	1.02017e-05	0.000332412	0.000278861	KPNA2/NUP155/NUP210/NDC1/NUP205/NUP50/NUP98/NUP188/NUP43/KPNB1/NUP160	11
GO:0018107	BP	peptidyl-threonine phosphorylation	14/531	112/16992	1.03329e-05	0.000334016	0.000280206	PLK1/CDK1/PRKCB/CDK5R1/BCL2/TTK/MTOR/PDPK1/DCLK2/MAPK1/WNT5A/SMAD7/WNK1/LMTK2	14
GO:0031570	BP	DNA integrity checkpoint	17/531	161/16992	1.2038e-05	0.000386069	0.000323874	AURKA/PLK1/TOP2A/CCNB1/PRKDC/E2F7/H2AFX/FANCI/CDK1/CDC25C/EME1/BRIP1/CNOT1/MDC1/DOT1L/CDC45/RHNO1	17
GO:0022037	BP	metencephalon development	13/531	99/16992	1.24157e-05	0.000395071	0.000331425	MYO16/NLGN4X/KIF14/CDK5R1/BCL2/GLI2/HERC1/EN1/SEZ6/EZH2/GART/MYH10/FZD4	13
GO:0034605	BP	cellular response to heat	14/531	114/16992	1.26993e-05	0.000400964	0.000336369	MKI67/NUP155/NUP210/NDC1/NUP205/NUP50/STAC/NUP98/NUP188/NUP43/MTOR/MAPK1/NUP160/CD34	14
GO:0018205	BP	peptidyl-lysine modification	28/531	366/16992	1.29357e-05	0.000403228	0.000338268	INCENP/TOP2A/CDCA8/HIST1H1E/HIST1H1B/LIF/BIRC5/NUP155/NUP210/NDC1/NUP205/JADE1/SNCA/PHF19/NUP50/RBBP5/NUP98/EGR1/NUP188/EZH2/NUP43/DOT1L/DNMT1/RANGAP1/NFATC2IP/TRRAP/NUP160/BRD1	28
GO:0021543	BP	pallium development	17/531	162/16992	1.3068e-05	0.000403228	0.000338268	TACC3/SLIT2/NEFL/WDR62/H2AFX/ASPM/KIRREL3/KIF14/SYNE2/CDK5R1/EGFR/ALK/SOCS7/EZH2/GART/DCLK2/NF2	17
GO:0032200	BP	telomere organization	17/531	162/16992	1.3068e-05	0.000403228	0.000338268	PRKDC/RECQL4/PIF1/NEK2/HIST1H4A/MYC/FEN1/RFC5/POLA1/SLX4/DOT1L/PARP1/MAPK1/PRIM2/RFC3/EXO1/XRCC3	17
GO:0006275	BP	regulation of DNA replication	14/531	115/16992	1.40528e-05	0.000430355	0.000361025	E2F7/DBF4B/SMC1A/CDK1/CHTF18/PDGFA/JUN/RFC5/EGFR/GLI2/CDAN1/ESCO2/RFC3/NF2	14
GO:0032467	BP	positive regulation of cytokinesis	8/531	37/16992	1.49692e-05	0.000454997	0.000381697	KIF23/RACGAP1/CIT/KIF14/PKP4/CDC25B/KIF20B/ECT2	8
GO:0018210	BP	peptidyl-threonine modification	14/531	116/16992	1.55321e-05	0.000468609	0.000393117	PLK1/CDK1/PRKCB/CDK5R1/BCL2/TTK/MTOR/PDPK1/DCLK2/MAPK1/WNT5A/SMAD7/WNK1/LMTK2	14
GO:0000725	BP	recombinational repair	13/531	102/16992	1.72369e-05	0.000512223	0.000429704	RECQL4/H2AFX/XRCC2/FEN1/MCM8/GINS4/SFPQ/SLX4/POLQ/PARP1/CDC45/XRCC3/RHNO1	13
GO:0071459	BP	protein localization to chromosome, centromeric region	6/531	19/16992	1.73601e-05	0.000512223	0.000429704	BUB1B/CENPA/NDC80/CDK1/TTK/SPDL1	6
GO:0000723	BP	telomere maintenance	16/531	149/16992	1.75044e-05	0.000512223	0.000429704	PRKDC/RECQL4/PIF1/NEK2/HIST1H4A/MYC/FEN1/RFC5/POLA1/SLX4/PARP1/MAPK1/PRIM2/RFC3/EXO1/XRCC3	16
GO:0044766	BP	multi-organism transport	11/531	74/16992	1.76065e-05	0.000512223	0.000429704	KPNA2/NUP155/NUP210/NDC1/NUP205/NUP50/NUP98/NUP188/NUP43/KPNB1/NUP160	11
GO:1902579	BP	multi-organism localization	11/531	74/16992	1.76065e-05	0.000512223	0.000429704	KPNA2/NUP155/NUP210/NDC1/NUP205/NUP50/NUP98/NUP188/NUP43/KPNB1/NUP160	11
GO:0007163	BP	establishment or maintenance of cell polarity	17/531	166/16992	1.80203e-05	0.000520543	0.000436684	SPAG5/CENPA/NDC80/CKAP5/MELK/CDK5RAP2/SYNE2/MAP1B/WWC1/KIF20B/PKD1/SNX27/SPDL1/DLG5/WNT5A/ARHGAP35/DOCK2	17
GO:0044380	BP	protein localization to cytoskeleton	8/531	38/16992	1.84469e-05	0.000529113	0.000443873	AURKA/FAM83D/SPAG5/STIL/CEP72/TTK/KIF20B/CEP131	8
GO:0007507	BP	heart development	34/531	499/16992	1.85831e-05	0.000529176	0.000443926	LTBP1/COL11A1/CCNB1/JAG1/PRKDC/FREM2/NTRK3/CDK1/STIL/ACTC1/RBM20/CRKL/PCSK5/JUN/FZD7/CYR61/NPY2R/EGFR/GLI2/SOX11/HEG1/NEBL/GJC1/SMAD3/PKP2/MTHFD1/PKD1/MTOR/MYH10/MAPK1/WNT5A/SMAD7/POFUT1/SMAD6	34
GO:0051293	BP	establishment of spindle localization	7/531	28/16992	1.87089e-05	0.000529176	0.000443926	SPAG5/CENPA/NDC80/NUSAP1/CDK5RAP2/SPDL1/KPNB1	7
GO:0030010	BP	establishment of cell polarity	13/531	103/16992	1.91739e-05	0.000538588	0.000451822	SPAG5/CENPA/NDC80/MELK/CDK5RAP2/MAP1B/WWC1/KIF20B/PKD1/SNX27/SPDL1/WNT5A/DOCK2	13
GO:1902806	BP	regulation of cell cycle G1/S phase transition	16/531	151/16992	2.06948e-05	0.000577328	0.000484321	AURKA/FAM83D/CCNB1/MYO16/PRKDC/E2F7/CDK1/CDC25C/KIF14/JADE1/BCL2/EGFR/CNOT1/PKD1/EZH2/CDC45	16
GO:0021549	BP	cerebellum development	12/531	90/16992	2.28441e-05	0.000632953	0.000530985	MYO16/NLGN4X/KIF14/CDK5R1/GLI2/HERC1/EN1/SEZ6/EZH2/GART/MYH10/FZD4	12
GO:0040001	BP	establishment of mitotic spindle localization	6/531	20/16992	2.41477e-05	0.00066455	0.000557491	CENPA/NDC80/NUSAP1/CDK5RAP2/SPDL1/KPNB1	6
GO:0034728	BP	nucleosome organization	17/531	171/16992	2.65203e-05	0.000724947	0.000608159	CENPA/HIST1H1E/HJURP/HIST1H1B/H2AFX/HIST2H2BF/CENPI/HMGB2/OIP5/HIST1H4A/CENPL/CENPH/CENPK/CENPP/HIST1H2BF/CENPM/HP1BP3	17
GO:0030900	BP	forebrain development	27/531	361/16992	2.748e-05	0.000746173	0.000625965	TACC3/SOX3/SLIT2/NEFL/WDR62/H2AFX/ASPM/KIRREL3/STIL/RRM1/KIF14/SYNE2/CDK5R1/EGFR/POU3F1/GLI2/ALK/SOCS7/EZH2/GART/MYH10/DCLK2/WNT5A/ROBO2/ARHGAP35/NF2/SOX1	27
GO:2000045	BP	regulation of G1/S transition of mitotic cell cycle	15/531	139/16992	3.00684e-05	0.000811049	0.00068039	AURKA/CCNB1/MYO16/PRKDC/E2F7/CDK1/CDC25C/KIF14/JADE1/BCL2/EGFR/CNOT1/PKD1/EZH2/CDC45	15
GO:0090266	BP	regulation of mitotic cell cycle spindle assembly checkpoint	5/531	13/16992	3.05691e-05	0.000813778	0.000682679	CCNB1/NDC80/DUSP1/MAD2L1/XRCC3	5
GO:1903504	BP	regulation of mitotic spindle checkpoint	5/531	13/16992	3.05691e-05	0.000813778	0.000682679	CCNB1/NDC80/DUSP1/MAD2L1/XRCC3	5
GO:0010332	BP	response to gamma radiation	9/531	53/16992	3.45484e-05	0.000913738	0.000766535	FANCD2/PRKDC/H2AFX/MYC/XRCC2/BCL2/CBL/EGR1/PARP1	9
GO:0032465	BP	regulation of cytokinesis	10/531	66/16992	3.57146e-05	0.000938489	0.000787299	AURKA/KIF23/RACGAP1/CIT/E2F7/KIF14/PKP4/CDC25B/KIF20B/ECT2	10
GO:0030902	BP	hindbrain development	15/531	142/16992	3.86738e-05	0.00100973	0.000847066	MYO16/NLGN4X/KIF14/CDK5R1/BCL2/WLS/GLI2/SOCS7/HERC1/EN1/SEZ6/EZH2/GART/MYH10/FZD4	15
GO:0031145	BP	anaphase-promoting complex-dependent catabolic process	11/531	81/16992	4.19408e-05	0.00108806	0.00091277	AURKA/BUB1B/PLK1/CCNB1/CDC20/UBE2C/CDK1/MAD2L1/ANAPC1/PTTG1/SKP2	11
GO:0031047	BP	gene silencing by RNA	16/531	161/16992	4.57008e-05	0.0011781	0.000988307	NUP155/NUP210/NDC1/HIST1H4A/NUP205/XPO5/CELF1/NUP50/EGFR/NUP98/SMAD3/CNOT1/NUP188/NUP43/AGO2/NUP160	16
GO:0051299	BP	centrosome separation	5/531	14/16992	4.6332e-05	0.00118686	0.000995656	AURKA/KIF11/NEK2/CNTROB/CEP85	5
GO:0021537	BP	telencephalon development	20/531	236/16992	5.44081e-05	0.00138503	0.0011619	TACC3/SLIT2/NEFL/WDR62/H2AFX/ASPM/KIRREL3/KIF14/SYNE2/CDK5R1/EGFR/ALK/SOCS7/EZH2/GART/MYH10/DCLK2/WNT5A/ROBO2/NF2	20
GO:0022616	BP	DNA strand elongation	6/531	23/16992	5.80615e-05	0.00145978	0.00122461	GINS1/FEN1/POLA1/GINS4/PARP1/RFC3	6
GO:0060236	BP	regulation of mitotic spindle organization	6/531	23/16992	5.80615e-05	0.00145978	0.00122461	TPX2/TACC3/PLK1/BORA/PKD1/CCSAP	6
GO:0031109	BP	microtubule polymerization or depolymerization	11/531	84/16992	5.90578e-05	0.00147572	0.00123798	CKAP5/SKA3/KIF24/CKAP2/SNCA/TUBGCP3/MZT1/CCSAP/STMN4/KIF18A/TPPP	11
GO:0034502	BP	protein localization to chromosome	10/531	70/16992	6.00555e-05	0.0014915	0.00125122	BUB1B/PLK1/CENPA/NDC80/HIST1H1B/CDK1/TTK/EZH2/ESCO2/SPDL1	10
GO:0000724	BP	double-strand break repair via homologous recombination	12/531	101/16992	7.28573e-05	0.00179847	0.00150874	RECQL4/H2AFX/XRCC2/FEN1/MCM8/GINS4/SFPQ/SLX4/POLQ/PARP1/CDC45/XRCC3	12
GO:0000077	BP	DNA damage checkpoint	15/531	151/16992	7.88144e-05	0.0019338	0.00162227	AURKA/PLK1/CCNB1/PRKDC/E2F7/H2AFX/FANCI/CDK1/CDC25C/EME1/BRIP1/CNOT1/MDC1/DOT1L/RHNO1	15
GO:0051302	BP	regulation of cell division	14/531	135/16992	8.51336e-05	0.00207634	0.00174185	AURKA/KIF23/RACGAP1/CIT/E2F7/ASPM/KIF14/PDGFA/MYC/PKP4/CDC25B/KIF20B/ECT2/LBH	14
GO:0001656	BP	metanephros development	11/531	88/16992	9.09528e-05	0.00220507	0.00184983	LIF/PDGFA/MYC/FRAS1/BCL2/EGR1/SOX8/PKD1/DLG5/ROBO2/CD34	11
GO:0034501	BP	protein localization to kinetochore	5/531	16/16992	9.59734e-05	0.00230343	0.00193235	BUB1B/NDC80/CDK1/TTK/SPDL1	5
GO:0090224	BP	regulation of spindle organization	6/531	25/16992	9.65864e-05	0.00230343	0.00193235	TPX2/TACC3/PLK1/BORA/PKD1/CCSAP	6
GO:0007050	BP	cell cycle arrest	20/531	246/16992	9.67952e-05	0.00230343	0.00193235	AURKA/PRR11/CCNB1/CDKN2C/DUSP1/E2F7/CDK1/FOXM1/INSM1/CDC25C/CDK5R1/MYC/SMAD3/GAS1/CNOT1/KIF20B/PKD1/MTOR/BARD1/CDKN3	20
GO:0043044	BP	ATP-dependent chromatin remodeling	10/531	74/16992	9.72722e-05	0.00230343	0.00193235	CENPA/HJURP/CENPI/OIP5/HIST1H4A/CENPL/CENPH/CENPK/CENPP/CENPM	10
GO:0006312	BP	mitotic recombination	8/531	49/16992	0.000125806	0.00296189	0.00248473	TOP2A/XRCC2/FEN1/RFC5/POLA1/PRIM2/RFC3/XRCC3	8
GO:0021987	BP	cerebral cortex development	12/531	108/16992	0.000139896	0.00327469	0.00274714	TACC3/SLIT2/NEFL/WDR62/H2AFX/ASPM/KIF14/SYNE2/CDK5R1/EGFR/SOCS7/GART	12
GO:0018209	BP	peptidyl-serine modification	22/531	294/16992	0.000148862	0.00346465	0.0029065	AURKA/PLK1/CCNB1/PRKDC/LIF/NTRK3/CDK1/PRKCB/CDK5R1/SNCA/BCL2/TTK/PKD1/MTOR/PDPK1/PARP1/DCLK2/MAPK1/WNT5A/SMAD7/MASTL/LMTK2	22
GO:0000083	BP	regulation of transcription involved in G1/S transition of mitotic cell cycle	6/531	27/16992	0.000153085	0.0035427	0.00297198	RRM2/E2F7/CDK1/POLA1/DHFR/CDC45	6
GO:0016458	BP	gene silencing	20/531	256/16992	0.000166176	0.00382393	0.00320789	H2AFX/NUP155/NUP210/NDC1/HIST1H4A/NUP205/XPO5/CELF1/NUP50/EGFR/NUP98/SMAD3/CNOT1/NUP188/NUP43/DOT1L/DNMT1/AGO2/NUP160/CDC45	20
GO:0018105	BP	peptidyl-serine phosphorylation	21/531	277/16992	0.000174801	0.00399981	0.00335544	AURKA/PLK1/CCNB1/PRKDC/LIF/NTRK3/CDK1/PRKCB/CDK5R1/SNCA/BCL2/TTK/PKD1/MTOR/PDPK1/DCLK2/MAPK1/WNT5A/SMAD7/MASTL/LMTK2	21
GO:0051383	BP	kinetochore organization	5/531	18/16992	0.000178745	0.00406076	0.00340657	CENPA/NDC80/CENPF/CENPE/CENPH	5
GO:0042176	BP	regulation of protein catabolic process	26/531	382/16992	0.000180335	0.00406076	0.00340657	AURKA/FAM83D/BUB1B/PLK1/CCNB1/CDC20/UBE2C/LONRF2/NELL1/CDK1/CTSC/PBK/SNCA/MAD2L1/RNF144B/USP13/EGFR/RNF144A/SMAD3/ANAPC1/SF3B3/PKD1/WNT5A/SMAD7/BARD1/AMER1	26
GO:0051445	BP	regulation of meiotic cell cycle	7/531	39/16992	0.000180456	0.00406076	0.00340657	CDC20/DUSP1/LIF/ASPM/CDK1/TTK/WNT5A	7
GO:2000134	BP	negative regulation of G1/S transition of mitotic cell cycle	11/531	95/16992	0.00018234	0.0040806	0.00342322	AURKA/CCNB1/MYO16/PRKDC/E2F7/CDK1/CDC25C/JADE1/BCL2/CNOT1/EZH2	11
GO:0045931	BP	positive regulation of mitotic cell cycle	13/531	128/16992	0.00018663	0.00415379	0.00348462	AURKA/CCNB1/DLGAP5/UBE2C/NDC80/NUSAP1/DBF4B/CDK1/MAD2L1/CDC25B/KIF20B/CDC45/XRCC3	13
GO:0007099	BP	centriole replication	6/531	28/16992	0.000189733	0.00419991	0.00352331	CDK5RAP2/WDR62/STIL/CEP72/CNTROB/MDM1	6
GO:0048146	BP	positive regulation of fibroblast proliferation	8/531	52/16992	0.000193388	0.00425768	0.00357177	CCNA2/CCNB1/PRKDC/PDGFA/MYC/JUN/EGFR/WNT5A	8
GO:0071897	BP	DNA biosynthetic process	17/531	202/16992	0.000210727	0.00460621	0.00386415	DUSP1/PIF1/CENPF/NEK2/CHTF18/MYC/XRCC2/RFC5/POLH/BRIP1/POLQ/MAPK1/BARD1/PRIM2/RFC3/EXO1/XRCC3	17
GO:0010212	BP	response to ionizing radiation	14/531	147/16992	0.000211481	0.00460621	0.00386415	FANCD2/PRKDC/H2AFX/RRM1/MYC/XRCC2/BCL2/CBL/EGR1/PARP1/INIP/XRCC3/ECT2/RHNO1	14
GO:0010639	BP	negative regulation of organelle organization	23/531	323/16992	0.000220079	0.00476798	0.00399987	BUB1B/BUB1/PLK1/CCNB1/SLIT2/NDC80/DUSP1/LIF/CDK5RAP2/PIF1/CENPF/NEK2/SPTBN1/CKAP2/SNCA/MAD2L1/TTK/MDM1/SLX4/TRIM9/PARP1/DNMT1/XRCC3	23
GO:0070192	BP	chromosome organization involved in meiotic cell cycle	9/531	67/16992	0.00022629	0.0048766	0.00409098	BUB1B/BUB1/NCAPD2/NCAPD3/FANCD2/NCAPH/TRIP13/NDC1/BRIP1	9
GO:0007143	BP	female meiotic division	6/531	29/16992	0.000232968	0.00499409	0.00418954	AURKA/PLK1/TRIP13/TTK/CDC25B/MASTL	6
GO:1902807	BP	negative regulation of cell cycle G1/S phase transition	11/531	98/16992	0.000240556	0.00512976	0.00430335	AURKA/CCNB1/MYO16/PRKDC/E2F7/CDK1/CDC25C/JADE1/BCL2/CNOT1/EZH2	11
GO:0000022	BP	mitotic spindle elongation	4/531	11/16992	0.000261209	0.00554116	0.00464848	PRC1/KIF23/RACGAP1/KIF4A	4
GO:0032392	BP	DNA geometric change	10/531	84/16992	0.000282975	0.00594103	0.00498393	GINS1/RECQL4/PIF1/HMGB2/MCM4/DDX11/GINS4/BRIP1/PARP1/CDC45	10
GO:0051781	BP	positive regulation of cell division	10/531	84/16992	0.000282975	0.00594103	0.00498393	KIF23/RACGAP1/CIT/KIF14/PDGFA/PKP4/CDC25B/KIF20B/ECT2/LBH	10
GO:0060249	BP	anatomical structure homeostasis	25/531	372/16992	0.000289423	0.00604523	0.00507135	PRKDC/RECQL4/PIF1/NEK2/F2R/HIST1H4A/MYC/FEN1/ILDR2/BCL2/NELL2/RFC5/EGFR/POLA1/ACACA/SLX4/PARP1/MAPK1/BARD1/PRIM2/RFC3/EXO1/HOMER2/XRCC3/CD34	25
GO:0051294	BP	establishment of spindle orientation	5/531	20/16992	0.000307127	0.00638228	0.0053541	SPAG5/CENPA/NDC80/CDK5RAP2/SPDL1	5
GO:0001933	BP	negative regulation of protein phosphorylation	26/531	396/16992	0.000316125	0.00653592	0.00548298	PLK1/CCNB1/CDKN2C/SLIT2/DUSP1/PRKDC/LIF/NTRK3/FOXM1/INSM1/RGS4/MYC/PBK/SNCA/JUN/SOCS7/CBL/MTOR/PDPK1/CEP85/PPP1R15B/SMAD7/WNK1/NF2/SMAD6/DUSP16	26
GO:0098534	BP	centriole assembly	6/531	31/16992	0.000342461	0.00704467	0.00590978	CDK5RAP2/WDR62/STIL/CEP72/CNTROB/MDM1	6
GO:0051231	BP	spindle elongation	4/531	12/16992	0.000382159	0.00782178	0.0065617	PRC1/KIF23/RACGAP1/KIF4A	4
GO:0048846	BP	axon extension involved in axon guidance	5/531	21/16992	0.000392817	0.0078815	0.0066118	SLIT2/NRP2/ALCAM/WNT5A/SLIT3	5
GO:0051412	BP	response to corticosterone	5/531	21/16992	0.000392817	0.0078815	0.0066118	NEFL/FOSB/NTRK3/FOS/MAOB	5
GO:0051984	BP	positive regulation of chromosome segregation	5/531	21/16992	0.000392817	0.0078815	0.0066118	CCNB1/DLGAP5/FEN1/DDX11/SFPQ	5
GO:1902284	BP	neuron projection extension involved in neuron projection guidance	5/531	21/16992	0.000392817	0.0078815	0.0066118	SLIT2/NRP2/ALCAM/WNT5A/SLIT3	5
GO:0034504	BP	protein localization to nucleus	24/531	359/16992	0.000410409	0.00811593	0.00680846	KPNA2/PLK1/LIF/NUP155/CDK1/F2R/SYNE2/SPTBN1/JUN/FZD7/NUP50/EGFR/NUP98/SMAD3/NUP188/PKD1/POLR1A/MTOR/PARP1/DCLK2/MAPK1/KPNB1/ECT2/NF2	24
GO:0051385	BP	response to mineralocorticoid	6/531	32/16992	0.000410479	0.00811593	0.00680846	NEFL/FOSB/NTRK3/FOS/PARP1/MAOB	6
GO:1901976	BP	regulation of cell cycle checkpoint	6/531	32/16992	0.000410479	0.00811593	0.00680846	CCNB1/NDC80/DUSP1/CDK5RAP2/MAD2L1/XRCC3	6
GO:0044774	BP	mitotic DNA integrity checkpoint	11/531	105/16992	0.000439762	0.0086529	0.00725892	AURKA/TOP2A/CCNB1/PRKDC/E2F7/FANCI/CDK1/CDC25C/EME1/CNOT1/MDC1	11
GO:0072073	BP	kidney epithelium development	13/531	140/16992	0.00045061	0.00882372	0.00740223	SLIT2/JAG1/LIF/MYC/BCL2/SMAD3/ADAMTS16/SOX8/PKD1/SMAD7/ROBO2/CD34/SMAD6	13
GO:0071900	BP	regulation of protein serine/threonine kinase activity	29/531	474/16992	0.000469181	0.00914341	0.00767041	PLK1/CCNA2/IQGAP3/CCNB1/CKS2/CDKN2C/DUSP1/NTRK3/CDK1/F2R/CDC25C/RGS4/PDGFA/CDK5R1/PKMYT1/CRKL/SNCA/EGFR/ALK/PKD1/EZH2/FZD4/MAPK1/WNT5A/CDKN3/CDC25A/WNK1/CKS1B/DUSP16	29
GO:0032508	BP	DNA duplex unwinding	9/531	74/16992	0.000482264	0.00935363	0.00784677	GINS1/RECQL4/PIF1/MCM4/DDX11/GINS4/BRIP1/PARP1/CDC45	9
GO:0050919	BP	negative chemotaxis	5/531	22/16992	0.000495389	0.00956265	0.00802212	SLIT2/PDGFA/WNT5A/SLIT3/ROBO2	5
GO:0007131	BP	reciprocal meiotic recombination	7/531	46/16992	0.000520012	0.0099437	0.00834178	TOP2A/TRIP13/EME1/XRCC2/BRIP1/SLX4/XRCC3	7
GO:0035825	BP	reciprocal DNA recombination	7/531	46/16992	0.000520012	0.0099437	0.00834178	TOP2A/TRIP13/EME1/XRCC2/BRIP1/SLX4/XRCC3	7
GO:0005819	CC	spindle	60/553	301/18122	7.22842e-32	3.36844e-29	2.86093e-29	AURKA/TPX2/FAM83D/KIFC1/SPAG5/PRC1/KIF20A/BUB1B/KIF23/RACGAP1/TACC3/PLK1/INCENP/CDCA8/KIF4A/CCNB1/CDC20/DLGAP5/SHCBP1/KNSTRN/NUSAP1/CKAP5/KIF11/CDK5RAP2/WDR62/SKA3/BIRC5/CENPF/ASPM/NEK2/CDK1/KIF15/CKAP2L/KIF14/CKAP2/MAD2L1/TUBGCP3/CENPE/TTK/PKP4/GEM/KNTC1/TTC28/DDX11/CDC25B/ODF2/MZT1/POC1A/KIF20B/MYH10/CEP85/RANGAP1/SPDL1/MAPK1/CCSAP/TMEM201/RMDN3/HAUS5/KIF18A/ECT2	60
GO:0000775	CC	chromosome, centromeric region	47/553	188/18122	9.06199e-30	2.11144e-27	1.79332e-27	AURKA/SPAG5/MKI67/BUB1B/BUB1/PLK1/INCENP/CENPA/CDCA8/NCAPD2/NCAPD3/CCNB1/SPC24/HJURP/SPC25/NDC80/KNSTRN/CKAP5/SMC1A/NUF2/ZWINT/SKA3/BIRC5/CENPF/NEK2/CENPI/OIP5/NCAPG/MAD2L1/CENPE/TTK/KNTC1/ERCC6L/NUP98/CENPL/CENPH/CENPK/NUP43/ESCO2/DNMT1/RANGAP1/CBX5/SPDL1/CENPP/NUP160/CENPM/KIF18A	47
GO:0098687	CC	chromosomal region	59/553	349/18122	2.52706e-27	3.92536e-25	3.33394e-25	AURKA/SPAG5/MKI67/BUB1B/BUB1/PLK1/INCENP/CENPA/CDCA8/NCAPD2/NCAPD3/CCNB1/SPC24/HJURP/SPC25/NDC80/KNSTRN/PRKDC/CKAP5/SMC1A/NUF2/RECQL4/ZWINT/SKA3/PIF1/H2AFX/BIRC5/CENPF/NEK2/CDK1/CENPI/OIP5/HIST1H4A/MCM4/FEN1/NCAPG/MAD2L1/CENPE/TTK/KNTC1/ERCC6L/NUP98/SLX4/CENPL/CENPH/CENPK/NUP43/DOT1L/ESCO2/PARP1/DNMT1/RANGAP1/CBX5/SPDL1/CENPP/NUP160/CENPM/XRCC3/KIF18A	59
GO:0000776	CC	kinetochore	36/553	130/18122	1.00604e-24	1.17204e-22	9.95451e-23	SPAG5/BUB1B/BUB1/PLK1/INCENP/CENPA/CCNB1/SPC24/HJURP/SPC25/NDC80/KNSTRN/CKAP5/SMC1A/NUF2/ZWINT/SKA3/BIRC5/CENPF/NEK2/CENPI/MAD2L1/CENPE/TTK/KNTC1/ERCC6L/NUP98/CENPH/CENPK/NUP43/RANGAP1/CBX5/SPDL1/NUP160/CENPM/KIF18A	36
GO:0000779	CC	condensed chromosome, centromeric region	34/553	115/18122	1.8814e-24	1.75347e-22	1.48928e-22	AURKA/SPAG5/BUB1B/BUB1/PLK1/INCENP/CENPA/NCAPD2/NCAPD3/CCNB1/SPC24/HJURP/SPC25/NDC80/KNSTRN/CKAP5/SMC1A/NUF2/ZWINT/SKA3/BIRC5/CENPF/NEK2/NCAPG/MAD2L1/CENPE/KNTC1/ERCC6L/CENPH/CENPK/NUP43/RANGAP1/SPDL1/CENPM	34
GO:0000922	CC	spindle pole	35/553	135/18122	5.15755e-23	4.00569e-21	3.40217e-21	AURKA/TPX2/FAM83D/SPAG5/PRC1/TACC3/PLK1/CCNB1/CDC20/DLGAP5/KNSTRN/CKAP5/KIF11/CDK5RAP2/WDR62/CENPF/ASPM/NEK2/CKAP2L/CKAP2/MAD2L1/TUBGCP3/PKP4/KNTC1/TTC28/DDX11/CDC25B/ODF2/POC1A/KIF20B/CEP85/RANGAP1/SPDL1/TMEM201/RMDN3	35
GO:0000793	CC	condensed chromosome	42/553	209/18122	1.04107e-22	6.93053e-21	5.88633e-21	AURKA/SPAG5/MKI67/BUB1B/BUB1/PLK1/INCENP/CENPA/TOP2A/NCAPD2/NCAPD3/FANCD2/NCAPH/CCNB1/SPC24/NCAPG2/HJURP/SPC25/NDC80/KNSTRN/CKAP5/SMC1A/NUF2/ZWINT/SKA3/H2AFX/BIRC5/CENPF/NEK2/HMGB2/NCAPG/MAD2L1/CENPE/KNTC1/ERCC6L/CENPH/CENPK/NUP43/RANGAP1/SPDL1/CENPM/RCC1	42
GO:0000777	CC	condensed chromosome kinetochore	30/553	103/18122	1.65819e-21	9.65893e-20	8.20365e-20	SPAG5/BUB1B/BUB1/PLK1/INCENP/CENPA/CCNB1/SPC24/HJURP/SPC25/NDC80/KNSTRN/CKAP5/SMC1A/NUF2/ZWINT/SKA3/BIRC5/CENPF/NEK2/MAD2L1/CENPE/KNTC1/ERCC6L/CENPH/CENPK/NUP43/RANGAP1/SPDL1/CENPM	30
GO:0005874	CC	microtubule	48/553	389/18122	1.38785e-16	7.186e-15	6.10331e-15	AURKA/TPX2/KIFC1/SPAG5/PRC1/KIF20A/KIF23/RACGAP1/PLK1/INCENP/KIF4A/SYBU/KNSTRN/GAS2L3/NUSAP1/CKAP5/KIF11/CDK5RAP2/REEP4/SKA3/BIRC5/KIF24/ASPM/NEK2/CDK1/KIF15/KIF14/CKAP2/EML6/MAP1B/TUBGCP3/CENPE/MDM1/KNTC1/PCNT/ODF2/KIF20B/CAMSAP1/KIF1A/DCLK2/KIF21B/CCSAP/RMDN3/DNAH11/DYNLL2/HAUS5/KIF18A/TPPP	48
GO:0072686	CC	mitotic spindle	21/553	68/18122	5.07778e-16	2.36624e-14	2.00973e-14	AURKA/TPX2/FAM83D/SPAG5/KIF23/RACGAP1/KNSTRN/CDK5RAP2/ASPM/CDK1/CKAP2L/MAD2L1/CENPE/PKP4/GEM/KIF20B/RANGAP1/MAPK1/CCSAP/KIF18A/ECT2	21
GO:0030496	CC	midbody	27/553	145/18122	3.54934e-14	1.50363e-12	1.27708e-12	AURKA/SPAG5/PRC1/KIF20A/KIF23/RACGAP1/PLK1/INCENP/CDCA8/KIF4A/SHCBP1/BIRC5/CENPF/ASPM/NEK2/CDK1/KIF14/CEP55/CENPE/PKP4/GEM/TTC28/DDX11/URB2/KIF20B/MYH10/ECT2	27
GO:0005813	CC	centrosome	50/553	492/18122	7.91686e-14	3.07438e-12	2.61118e-12	AURKA/SPAG5/KIF23/PLK1/TOP2A/CCNB1/CCNB2/CDC20/DLGAP5/NDC80/CKAP5/CDK5RAP2/WDR62/CENPF/CCDC88C/KIF24/NEK2/CDK1/KIF15/STIL/CKAP2L/CTSC/XRCC2/CKAP2/CEP72/CNTROB/CEP55/TUBGCP3/RTTN/MDM1/PCNT/TTC28/DDX11/CEP78/CDC25B/ODF2/CEP192/MZT1/POC1A/KIF20B/KIAA0586/CEP85/CEP131/HERC2/CCSAP/SMAD7/MASTL/CDC45/DYNLL2/HAUS5	50
GO:0000940	CC	condensed chromosome outer kinetochore	9/553	12/18122	4.3636e-12	1.56418e-10	1.32851e-10	BUB1B/BUB1/PLK1/CCNB1/NDC80/SKA3/CENPF/CENPE/SPDL1	9
GO:0044450	CC	microtubule organizing center part	24/553	157/18122	7.50218e-11	2.49716e-09	2.12092e-09	AURKA/SPAG5/TOP2A/CKAP5/CDK5RAP2/WDR62/KIF24/STIL/CEP72/CNTROB/CEP55/TUBGCP3/MDM1/PCNT/CEP78/ODF2/CEP192/MZT1/POC1A/KIAA0586/CEP85/CEP131/HERC2/CCSAP	24
GO:0051233	CC	spindle midzone	11/553	28/18122	2.59632e-10	8.06592e-09	6.85065e-09	AURKA/BUB1B/RACGAP1/PLK1/CDCA8/KIF14/CENPE/PKP4/GEM/KIF20B/KIF18A	11
GO:0005876	CC	spindle microtubule	13/553	52/18122	3.68976e-09	1.07464e-07	9.12731e-08	AURKA/SPAG5/PRC1/PLK1/KIF4A/NUSAP1/KIF11/SKA3/CDK1/TUBGCP3/KNTC1/CCSAP/KIF18A	13
GO:0005871	CC	kinesin complex	13/553	54/18122	6.08888e-09	1.66907e-07	1.4176e-07	KIFC1/KIF20A/KIF23/KIF4A/KIF11/KIF24/KIF15/KIF14/CENPE/KIF20B/KIF1A/KIF21B/KIF18A	13
GO:0044454	CC	nuclear chromosome part	41/553	493/18122	6.58656e-09	1.70519e-07	1.44827e-07	AURKA/BUB1B/BUB1/PLK1/INCENP/CENPA/NCAPD2/NCAPD3/NCAPH/CCNB1/GINS1/HIST1H1E/NDC80/PRKDC/HIST1H1B/PIF1/H2AFX/CDK1/HMGB2/HIST1H4A/TIMELESS/MCM4/EME1/FEN1/JUN/POLA1/DDX11/GINS4/SMAD3/SLX4/EZH2/ESCO2/PARP1/CBX5/TRRAP/MCM10/PURB/PRIM2/CDC45/RCC1/XRCC3	41
GO:0005875	CC	microtubule associated complex	20/553	144/18122	1.56501e-08	3.83839e-07	3.26007e-07	AURKA/KIFC1/KIF20A/KIF23/CDCA8/KIF4A/KIF11/BIRC5/KIF24/KIF15/KIF14/MAP1B/CENPE/KIF20B/KIF1A/KIF21B/DNAH11/DYNLL2/HAUS5/KIF18A	20
GO:0000794	CC	condensed nuclear chromosome	15/553	88/18122	6.2407e-08	1.37124e-06	1.16464e-06	AURKA/BUB1B/BUB1/PLK1/INCENP/CENPA/NCAPD2/NCAPD3/NCAPH/CCNB1/NDC80/SMC1A/H2AFX/NEK2/RCC1	15
GO:0005814	CC	centriole	17/553	114/18122	6.47809e-08	1.37124e-06	1.16464e-06	AURKA/TOP2A/WDR62/KIF24/STIL/CNTROB/CEP55/TUBGCP3/MDM1/PCNT/CEP78/ODF2/CEP192/POC1A/KIAA0586/HERC2/CCSAP	17
GO:0005657	CC	replication fork	13/553	65/18122	6.63521e-08	1.37124e-06	1.16464e-06	PIF1/H2AFX/XRCC2/RFC5/POLA1/GINS4/DNMT1/MCM10/PURB/PRIM2/CDC45/RFC3/XRCC3	13
GO:0005635	CC	nuclear envelope	36/553	436/18122	6.7679e-08	1.37124e-06	1.16464e-06	KPNA2/TMPO/LMNB1/NUP155/CENPF/NELL1/NUP210/NDC1/LMNB2/RRM1/NUP205/SYNE2/SORT1/LBR/SNCA/MAD2L1/BCL2/NUP50/EGFR/POLA1/NUP98/SMAD3/BRIP1/PRICKLE2/NUP188/PAPD7/NUP43/PARP1/RANGAP1/CBX5/KPNB1/TMEM201/SEPHS1/NUP160/QSOX2/RCC1	36
GO:0005643	CC	nuclear pore	13/553	75/18122	3.86998e-07	7.5142e-06	6.38207e-06	KPNA2/NUP155/NUP210/NDC1/NUP205/MAD2L1/NUP50/NUP98/NUP188/NUP43/RANGAP1/KPNB1/NUP160	13
GO:0000780	CC	condensed nuclear chromosome, centromeric region	7/553	19/18122	8.68796e-07	1.61944e-05	1.37544e-05	AURKA/BUB1B/BUB1/PLK1/CENPA/CCNB1/NDC80	7
GO:0031965	CC	nuclear membrane	24/553	300/18122	1.79417e-05	0.000321571	0.000273121	LMNB1/NUP155/NUP210/NDC1/LMNB2/NUP205/SYNE2/SORT1/LBR/SNCA/BCL2/NUP50/EGFR/NUP98/SMAD3/BRIP1/PRICKLE2/PAPD7/RANGAP1/KPNB1/TMEM201/SEPHS1/QSOX2/RCC1	24
GO:0005721	CC	pericentric heterochromatin	6/553	20/18122	2.11422e-05	0.000364899	0.000309921	INCENP/CENPA/NCAPD3/ESCO2/DNMT1/CBX5	6
GO:0097431	CC	mitotic spindle pole	5/553	13/18122	2.72935e-05	0.000454242	0.000385803	AURKA/FAM83D/CDK5RAP2/ASPM/KIF20B	5
GO:0044815	CC	DNA packaging complex	13/553	112/18122	3.71155e-05	0.000596407	0.000506549	CENPA/NCAPD2/NCAPD3/NCAPH/NCAPG2/HIST1H1E/HIST1H1B/H2AFX/HIST2H2BF/HIST1H4A/NCAPG/HIST1H2BF/HP1BP3	13
GO:0010369	CC	chromocenter	5/553	14/18122	4.13924e-05	0.000642962	0.00054609	INCENP/CDCA8/OIP5/ESCO2/CBX5	5
GO:0032153	CC	cell division site	9/553	58/18122	6.03733e-05	0.000879187	0.000746723	RACGAP1/ANLN/CEP55/TUBGCP3/MZT1/MYH10/MASTL/ECT2/NF2	9
GO:0032155	CC	cell division site part	9/553	58/18122	6.03733e-05	0.000879187	0.000746723	RACGAP1/ANLN/CEP55/TUBGCP3/MZT1/MYH10/MASTL/ECT2/NF2	9
GO:0005720	CC	nuclear heterochromatin	7/553	35/18122	7.58594e-05	0.00107123	0.000909828	CENPA/NCAPD3/HIST1H1E/HIST1H1B/EME1/ESCO2/CBX5	7
GO:0032993	CC	protein-DNA complex	17/553	194/18122	9.79655e-05	0.0013427	0.0011404	CENPA/GINS1/HIST1H1E/PRKDC/HIST1H1B/H2AFX/HIST2H2BF/HIST1H4A/FOS/POLA1/GINS4/PARP1/PURB/PRIM2/CDC45/HIST1H2BF/HP1BP3	17
GO:0000785	CC	chromatin	30/553	472/18122	0.000132556	0.00176489	0.00149898	PLK1/INCENP/CENPA/NCAPD3/HIST1H1E/HIST1H1B/TMPO/H2AFX/HIST2H2BF/CENPF/PADI2/HMGB2/OIP5/HIST1H4A/TIMELESS/EME1/JUN/POLA1/DDX11/SMAD3/SFPQ/SLX4/EZH2/ESCO2/DNMT1/CBX5/TRRAP/HIST1H2BF/RCC1/HP1BP3	30
GO:0098644	CC	complex of collagen trimers	5/553	20/18122	0.000275378	0.00356081	0.00302431	COL8A1/COL11A1/COL5A2/COL4A6/COL4A1	5
GO:0044420	CC	extracellular matrix component	12/553	119/18122	0.000282725	0.00356081	0.00302431	LTBP1/COL8A1/COL11A1/NTN1/COL5A2/FREM2/COL4A6/FRAS1/NID1/LAMC1/COL4A1/MFAP5	12
GO:0045171	CC	intercellular bridge	7/553	44/18122	0.000340973	0.00418141	0.00355141	KIF23/CDCA8/KIF4A/CEP55/ZBTB18/CEP131/CD34	7
GO:0000792	CC	heterochromatin	9/553	73/18122	0.000367183	0.00438737	0.00372634	INCENP/CENPA/NCAPD3/HIST1H1E/HIST1H1B/EME1/ESCO2/DNMT1/CBX5	9
GO:1990752	CC	microtubule end	5/553	22/18122	0.000444711	0.00518089	0.0044003	SPAG5/KNSTRN/CKAP5/CDK5RAP2/ASPM	5
GO:0030425	CC	dendrite	28/553	462/18122	0.000473158	0.00537785	0.00456759	ZWINT/NLGN4X/GRIA1/IGSF9B/KIRREL3/SORT1/CDK5R1/KCND3/MAP1B/PCDH8/LRP4/KCNJ2/WLS/CANX/SLC1A4/ALCAM/SEZ6/ATXN1L/MTOR/MYH10/TRIM9/RANGAP1/AGO2/KIF21B/MAPK1/BRD1/HOMER2/DPYSL5	28
GO:0045120	CC	pronucleus	4/553	14/18122	0.000672736	0.00746417	0.00633957	AURKA/CCNA2/CENPF/EZH2	4
GO:0030424	CC	axon	24/553	385/18122	0.000797615	0.00864392	0.00734157	AURKA/TPX2/KIF4A/PALLD/NEFM/NEFL/GRIA1/KIRREL3/SPTBN1/CDK5R1/SNCA/CANX/CNR1/CBL/ALCAM/KIF20B/MYH10/RANGAP1/KIF1A/KIF21B/MAPK1/CCSAP/ROBO2/STMN4	24
GO:0008017	MF	microtubule binding	36/527	217/16982	1.38596e-16	9.50768e-14	8.76801e-14	FAM83D/KIFC1/PRC1/KIF20A/KIF23/RACGAP1/PLK1/KIF4A/NEFM/SYBU/GAS2L3/NUSAP1/CKAP5/KIF11/CDK5RAP2/REEP4/BIRC5/REEP1/CCDC88C/KIF24/KIF15/KIF14/EML6/MAP1B/SNCA/TUBGCP3/CENPE/MDM1/KIF20B/CAMSAP1/KIF1A/KIF21B/CCSAP/KIF18A/TPPP/DPYSL5	36
GO:0015631	MF	tubulin binding	38/527	289/16982	4.79221e-14	1.64373e-11	1.51585e-11	FAM83D/KIFC1/PRC1/KIF20A/KIF23/RACGAP1/PLK1/KIF4A/NEFM/SYBU/GAS2L3/NUSAP1/CKAP5/KIF11/CDK5RAP2/REEP4/BIRC5/REEP1/CCDC88C/KIF24/KIF15/KIF14/EML6/MAP1B/SNCA/TUBGCP3/CENPE/MDM1/MZT1/KIF20B/CAMSAP1/KIF1A/KIF21B/CCSAP/STMN4/KIF18A/TPPP/DPYSL5	38
GO:0003777	MF	microtubule motor activity	14/527	77/16982	9.02357e-08	1.98077e-05	1.82667e-05	KIFC1/KIF20A/KIF23/KIF4A/KIF11/KIF24/KIF15/KIF14/CENPE/KIF20B/KIF1A/KIF21B/DNAH11/KIF18A	14
GO:0003774	MF	motor activity	18/527	132/16982	1.3839e-07	1.98077e-05	1.82667e-05	KIFC1/KIF20A/KIF23/CGNL1/KIF4A/MYO16/KIF11/KIF24/KIF15/KIF14/CENPE/KIF20B/MYH10/KIF1A/KIF21B/DNAH11/DYNLL2/KIF18A	18
GO:0003682	MF	chromatin binding	38/527	482/16982	1.44371e-07	1.98077e-05	1.82667e-05	CENPA/TOP2A/NCAPD2/NCAPD3/NCAPH/CKS2/HIST1H1E/HIST1H1B/SMC1A/CENPF/UBE2T/CDK1/PRKCB/INSM1/TSHZ1/FOS/JUN/EGFR/POLA1/GLI2/DDX11/SMAD3/SFPQ/PHF21B/BRIP1/EGR1/POLR1A/EZH2/POLQ/DNMT1/POLR3A/CBX5/CDC45/UBTF/EXO1/RCC1/SMAD6/HP1BP3	38
GO:0008094	MF	DNA-dependent ATPase activity	13/527	76/16982	5.45478e-07	6.23663e-05	5.75144e-05	TOP2A/RECQL4/TTF2/PIF1/CHTF18/MCM4/XRCC2/RFC5/DDX11/BRIP1/POLQ/RFC3/XRCC3	13
GO:0004674	MF	protein serine/threonine kinase activity	33/527	446/16982	3.87523e-06	0.000379773	0.000350228	AURKA/BUB1B/LTBP1/BUB1/PLK1/CIT/CCNB1/CCNB2/PRKDC/MELK/NEK2/CDK1/PRKCB/PKMYT1/PBK/TTK/EGFR/ALK/HUNK/DAPK1/SIK2/PASK/MTOR/PDPK1/TRIO/DCLK2/MAPK1/PHKA1/NUAK2/MASTL/PIM3/WNK1/LMTK2	33
GO:0016887	MF	ATPase activity	31/527	417/16982	6.93309e-06	0.000594513	0.000548262	KIFC1/KIF20A/KIF23/TOP2A/KIF4A/KIF11/RECQL4/TTF2/PIF1/KIF24/KIF15/ACTC1/CHTF18/KIF14/MCM4/ATP9A/XRCC2/CENPE/RFC5/DDX11/ATP6V0A2/BRIP1/KIF20B/MYH10/POLQ/KIF1A/KIF21B/RFC3/DNAH11/XRCC3/KIF18A	31
GO:0043142	MF	single-stranded DNA-dependent ATPase activity	5/527	12/16982	1.86674e-05	0.00142287	0.00131218	PIF1/CHTF18/RFC5/POLQ/RFC3	5
GO:0008574	MF	ATP-dependent microtubule motor activity, plus-end-directed	5/527	16/16982	9.286e-05	0.0063702	0.00587462	KIF4A/KIF11/KIF14/KIF20B/KIF18A	5
GO:0003678	MF	DNA helicase activity	8/527	50/16982	0.000138901	0.00866237	0.00798846	GINS1/RECQL4/PIF1/MCM4/DDX11/GINS4/BRIP1/CDC45	8
R-HSA-68886	Reactome	M Phase	59/350	325/10281	3.25486e-27	2.63644e-24	2.13793e-24	10112/701/9493/699/5347/3619/1058/55143/9918/23310/23397/891/147841/9133/991/54892/11065/57405/10403/9793/8243/83540/7112/11130/4001/3014/332/9631/1063/23225/983/5579/55706/2491/8359/23165/64151/4085/1062/10762/9735/54821/4928/64682/91687/23511/64946/64105/348995/9232/5905/54908/401541/5594/84930/23279/8343/79019/81930	59
R-HSA-68877	Reactome	Mitotic Prometaphase	38/350	128/10281	7.17586e-26	2.90622e-23	2.3567e-23	701/699/5347/3619/1058/55143/9918/23397/891/147841/9133/991/57405/10403/9793/8243/83540/11130/332/1063/983/2491/64151/4085/1062/9735/54821/4928/91687/64946/64105/348995/5905/54908/401541/23279/79019/81930	38
R-HSA-2500257	Reactome	Resolution of Sister Chromatid Cohesion	35/350	120/10281	1.31911e-23	3.56159e-21	2.88815e-21	701/699/5347/3619/1058/55143/891/147841/9133/991/57405/10403/9793/8243/83540/11130/332/1063/983/2491/4085/1062/9735/54821/4928/91687/64946/64105/348995/5905/54908/401541/23279/79019/81930	35
R-HSA-5663220	Reactome	RHO GTPases Activate Formins	32/350	133/10281	6.99413e-19	1.41631e-16	1.14851e-16	701/699/5347/3619/1058/55143/147841/991/57405/10403/9793/83540/11130/81624/332/1063/2491/4085/1062/9735/54821/4928/91687/64946/64105/348995/5905/54908/401541/23279/79019/81930	32
R-HSA-68882	Reactome	Mitotic Anaphase	37/350	196/10281	7.19187e-18	1.15946e-15	9.40221e-16	701/699/5347/3619/1058/55143/147841/991/11065/57405/10403/9793/8243/83540/7112/11130/4001/332/1063/2491/4085/1062/9735/54821/4928/64682/91687/64946/64105/348995/9232/5905/54908/401541/23279/79019/81930	37
R-HSA-2555396	Reactome	Mitotic Metaphase and Anaphase	37/350	197/10281	8.58856e-18	1.15946e-15	9.40221e-16	701/699/5347/3619/1058/55143/147841/991/11065/57405/10403/9793/8243/83540/7112/11130/4001/332/1063/2491/4085/1062/9735/54821/4928/64682/91687/64946/64105/348995/9232/5905/54908/401541/23279/79019/81930	37
R-HSA-195258	Reactome	RHO GTPase Effectors	46/350	311/10281	1.40028e-17	1.62032e-15	1.31395e-15	9055/701/699/5347/11113/3619/1058/55143/128239/147841/991/57405/10403/9793/83540/11130/81624/3014/332/1063/2491/995/8359/9928/4085/1062/10788/4660/9735/54821/4928/91687/64946/64105/348995/4628/5170/5905/54908/401541/5594/23279/8343/79019/81930/4771	46
R-HSA-194315	Reactome	Signaling by Rho GTPases	55/350	446/10281	3.26934e-17	3.31021e-15	2.6843e-15	9055/701/699/29127/5347/11113/3619/1058/55143/128239/147841/991/57405/9824/10403/9793/83540/11130/81624/55789/3014/332/84986/1063/115703/2491/995/8359/100288637/9928/4085/1062/10788/4660/9735/54821/4928/91687/64946/64105/348995/4628/5170/7204/5905/54908/401541/5594/23279/8343/79019/2909/81930/1894/4771	55
R-HSA-2467813	Reactome	Separation of Sister Chromatids	35/350	185/10281	5.48691e-17	4.93822e-15	4.00448e-15	701/699/5347/3619/1058/55143/147841/991/11065/57405/10403/9793/8243/83540/11130/332/1063/2491/4085/1062/9735/54821/4928/64682/91687/64946/64105/348995/9232/5905/54908/401541/23279/79019/81930	35
R-HSA-2980766	Reactome	Nuclear Envelope Breakdown	16/350	51/10281	5.61892e-12	4.55132e-10	3.69074e-10	5347/891/9133/7112/4001/9631/23225/983/5579/55706/23165/10762/4928/23511/348995/23279	16
R-HSA-4615885	Reactome	SUMOylation of DNA replication proteins	15/350	45/10281	9.67975e-12	7.12781e-10	5.78006e-10	6790/3619/7153/55143/332/9631/23225/55706/23165/10762/4928/23511/348995/5905/23279	15
R-HSA-156711	Reactome	Polo-like kinase mediated events	10/350	17/10281	2.89675e-11	1.95531e-09	1.58559e-09	5347/891/9133/1063/2305/995/9088/132660/4605/993	10
R-HSA-69275	Reactome	G2/M Transition	28/350	194/10281	7.7007e-11	4.79813e-09	3.89088e-09	6790/22974/5347/890/891/9133/9793/55755/1063/4751/983/2305/995/9088/55722/10426/4660/5116/84131/132660/994/4605/4957/55125/79866/22994/993/23354	28
R-HSA-453274	Reactome	Mitotic G2-G2/M phases	28/350	196/10281	9.85887e-11	5.70406e-09	4.62552e-09	6790/22974/5347/890/891/9133/9793/55755/1063/4751/983/2305/995/9088/55722/10426/4660/5116/84131/132660/994/4605/4957/55125/79866/22994/993/23354	28
R-HSA-68875	Reactome	Mitotic Prophase	23/350	141/10281	3.37821e-10	1.82423e-08	1.4793e-08	5347/23310/891/9133/54892/7112/4001/3014/9631/23225/983/5579/55706/8359/23165/10762/4928/23511/348995/5594/84930/23279/8343	23
R-HSA-3301854	Reactome	Nuclear Pore Complex (NPC) Disassembly	12/350	34/10281	5.60999e-10	2.84006e-08	2.30305e-08	891/9133/9631/23225/983/55706/23165/10762/4928/23511/348995/23279	12
R-HSA-69273	Reactome	Cyclin A/B1 associated events during G2/M transition	10/350	22/10281	8.26909e-10	3.72518e-08	3.02081e-08	5347/890/891/9133/983/2305/995/9088/994/993	10
R-HSA-177243	Reactome	Interactions of Rev with host cellular proteins	12/350	35/10281	8.27817e-10	3.72518e-08	3.02081e-08	9631/23225/55706/23165/10762/4928/23511/348995/5905/3837/23279/1104	12
R-HSA-69620	Reactome	Cell Cycle Checkpoints	27/350	202/10281	9.90722e-10	4.22361e-08	3.42499e-08	701/890/891/9133/991/11065/3014/983/995/8359/9088/4173/84515/4085/5985/64682/83990/9656/8924/55388/580/993/8318/5983/8343/9156/83695	27
R-HSA-3108232	Reactome	SUMO E3 ligases SUMOylate target proteins	19/350	103/10281	1.42717e-09	5.78004e-08	4.68713e-08	6790/3619/7153/55143/8243/332/9631/23225/55706/23165/10762/4928/23511/348995/9656/142/5905/8924/23279	19
R-HSA-5693532	Reactome	DNA Double-Strand Break Repair	24/350	169/10281	2.54364e-09	9.81119e-08	7.95605e-08	3838/890/5591/3014/8359/8914/146956/7516/2237/5985/55775/5429/83990/84464/9656/10721/142/8924/580/5983/8343/9156/7517/83695	24
R-HSA-2990846	Reactome	SUMOylation	19/350	109/10281	3.85105e-09	1.41789e-07	1.14979e-07	6790/3619/7153/55143/8243/332/9631/23225/55706/23165/10762/4928/23511/348995/9656/142/5905/8924/23279	19
R-HSA-180746	Reactome	Nuclear import of Rev protein	11/350	32/10281	4.136e-09	1.45659e-07	1.18117e-07	9631/23225/55706/23165/10762/4928/23511/348995/3837/23279/1104	11
R-HSA-165054	Reactome	Rev-mediated nuclear export of HIV RNA	11/350	33/10281	6.01683e-09	1.97874e-07	1.60459e-07	9631/23225/55706/23165/10762/4928/23511/348995/5905/23279/1104	11
R-HSA-2565942	Reactome	Regulation of PLK1 Activity at G2/M Transition	17/350	89/10281	6.10723e-09	1.97874e-07	1.60459e-07	6790/5347/891/9133/9793/55755/4751/983/55722/4660/5116/84131/4957/55125/79866/22994/23354	17
R-HSA-5693538	Reactome	Homology Directed Repair	21/350	140/10281	9.58951e-09	2.9875e-07	2.42261e-07	890/3014/8359/8914/146956/7516/2237/5985/5429/83990/84464/9656/10721/142/8924/580/5983/8343/9156/7517/83695	21
R-HSA-168271	Reactome	Transport of Ribonucleoproteins into the Host Nucleus	10/350	30/10281	3.01093e-08	9.0328e-07	7.32484e-07	9631/23225/55706/23165/10762/4928/23511/348995/3837/23279	10
R-HSA-168276	Reactome	NS1 Mediated Effects on Host Pathways	11/350	39/10281	4.3362e-08	1.2544e-06	1.01721e-06	3838/9631/23225/55706/23165/10762/4928/23511/348995/3837/23279	11
R-HSA-69190	Reactome	DNA strand elongation	10/350	32/10281	6.08318e-08	1.6991e-06	1.37782e-06	9837/4173/2237/84515/5985/5422/84296/5558/8318/5983	10
R-HSA-168253	Reactome	Host Interactions with Influenza Factors	11/350	41/10281	7.68877e-08	2.07597e-06	1.68344e-06	3838/9631/23225/55706/23165/10762/4928/23511/348995/3837/23279	11
R-HSA-8854518	Reactome	AURKA Activation by TPX2	14/350	74/10281	1.54888e-07	4.04708e-06	3.28185e-06	6790/22974/5347/9793/55755/4751/983/55722/5116/84131/4957/55125/22994/23354	14
R-HSA-73886	Reactome	Chromosome Maintenance	17/350	110/10281	1.61989e-07	4.10034e-06	3.32503e-06	1058/55355/3014/2491/11339/8359/2237/5985/5422/91687/64946/64105/401541/5558/5983/8343/79019	17
R-HSA-69481	Reactome	G2/M Checkpoints	21/350	170/10281	2.97259e-07	7.29635e-06	5.91673e-06	891/9133/3014/983/995/8359/9088/4173/84515/5985/83990/9656/8924/55388/580/993/8318/5983/8343/9156/83695	21
R-HSA-453279	Reactome	Mitotic G1-G1/S phases	19/350	143/10281	3.5206e-07	8.38732e-06	6.80141e-06	890/7153/891/6241/1031/983/4609/4173/84515/5422/1719/132660/4605/55388/6502/5558/993/8318/1163	19
R-HSA-69242	Reactome	S Phase	18/350	130/10281	3.84992e-07	8.90981e-06	7.22511e-06	890/9837/8243/4609/4173/2237/84515/5985/5422/84296/994/157570/6502/5558/993/8318/5983/1163	18
R-HSA-168333	Reactome	NEP/NS2 Interacts with the Cellular Export Machinery	9/350	30/10281	4.21062e-07	9.21784e-06	7.4749e-06	9631/23225/55706/23165/10762/4928/23511/348995/23279	9
R-HSA-170822	Reactome	Regulation of Glucokinase by Glucokinase Regulatory Protein	9/350	30/10281	4.21062e-07	9.21784e-06	7.4749e-06	9631/23225/55706/23165/10762/4928/23511/348995/23279	9
R-HSA-983189	Reactome	Kinesins	12/350	58/10281	4.363e-07	9.30007e-06	7.54158e-06	3833/10112/9493/29127/24137/3832/56992/1062/9585/547/23046/81930	12
R-HSA-168274	Reactome	Export of Viral Ribonucleoproteins from Nucleus	9/350	31/10281	5.75677e-07	1.19564e-05	9.69561e-06	9631/23225/55706/23165/10762/4928/23511/348995/23279	9
R-HSA-2514853	Reactome	Condensation of Prometaphase Chromosomes	6/350	11/10281	5.96491e-07	1.20457e-05	9.76804e-06	9918/23397/891/9133/983/64151	6
R-HSA-5693567	Reactome	HDR through Homologous Recombination (HR) or Single Strand Annealing (SSA)	18/350	134/10281	6.0972e-07	1.20457e-05	9.76804e-06	890/3014/8359/8914/146956/7516/5985/5429/83990/84464/9656/8924/580/5983/8343/9156/7517/83695	18
R-HSA-159227	Reactome	Transport of the SLBP independent Mature mRNA	9/350	32/10281	7.77138e-07	1.46391e-05	1.18711e-05	9631/23225/55706/23165/10762/4928/23511/348995/23279	9
R-HSA-180910	Reactome	Vpr-mediated nuclear import of PICs	9/350	32/10281	7.77138e-07	1.46391e-05	1.18711e-05	9631/23225/55706/23165/10762/4928/23511/348995/23279	9
R-HSA-159230	Reactome	Transport of the SLBP Dependant Mature mRNA	9/350	33/10281	1.03682e-06	1.90868e-05	1.54778e-05	9631/23225/55706/23165/10762/4928/23511/348995/23279	9
R-HSA-113510	Reactome	E2F mediated regulation of DNA replication	9/350	34/10281	1.36818e-06	2.46273e-05	1.99707e-05	891/6241/983/84515/5422/1719/5558/993/8318	9
R-HSA-3108214	Reactome	SUMOylation of DNA damage response and repair proteins	13/350	77/10281	1.6907e-06	2.97711e-05	2.41419e-05	8243/9631/23225/55706/23165/10762/4928/23511/348995/9656/142/8924/23279	13
R-HSA-176033	Reactome	Interactions of Vpr with host cellular proteins	9/350	35/10281	1.78709e-06	3.07988e-05	2.49753e-05	9631/23225/55706/23165/10762/4928/23511/348995/23279	9
R-HSA-380270	Reactome	Recruitment of mitotic centrosome proteins and complexes	14/350	94/10281	3.19293e-06	5.27811e-05	4.2801e-05	5347/891/9793/55755/4751/983/55722/10426/5116/84131/4957/55125/22994/23354	14
R-HSA-380287	Reactome	Centrosome maturation	14/350	94/10281	3.19293e-06	5.27811e-05	4.2801e-05	5347/891/9793/55755/4751/983/55722/10426/5116/84131/4957/55125/22994/23354	14
R-HSA-73894	Reactome	DNA Repair	28/350	319/10281	4.02234e-06	6.42579e-05	5.21078e-05	3838/890/2177/5591/3014/55215/29089/2175/8359/8914/146956/7516/2237/5985/55775/5429/83990/84464/9656/10721/142/8924/580/5983/8343/9156/7517/83695	28
R-HSA-69473	Reactome	G2/M DNA damage checkpoint	14/350	96/10281	4.12196e-06	6.42579e-05	5.21078e-05	891/3014/983/995/8359/5985/83990/9656/8924/580/5983/8343/9156/83695	14
R-HSA-380259	Reactome	Loss of Nlp from mitotic centrosomes	12/350	71/10281	4.20453e-06	6.42579e-05	5.21078e-05	5347/9793/55755/4751/983/55722/5116/84131/4957/55125/22994/23354	12
R-HSA-380284	Reactome	Loss of proteins required for interphase microtubule organization from the centrosome	12/350	71/10281	4.20453e-06	6.42579e-05	5.21078e-05	5347/9793/55755/4751/983/55722/5116/84131/4957/55125/22994/23354	12
R-HSA-606279	Reactome	Deposition of new CENPA-containing nucleosomes at the centromere	12/350	73/10281	5.67924e-06	8.36397e-05	6.78248e-05	1058/55355/3014/2491/11339/8359/91687/64946/64105/401541/8343/79019	12
R-HSA-774815	Reactome	Nucleosome assembly	12/350	73/10281	5.67924e-06	8.36397e-05	6.78248e-05	1058/55355/3014/2491/11339/8359/91687/64946/64105/401541/8343/79019	12
R-HSA-174143	Reactome	APC/C-mediated degradation of cell cycle proteins	13/350	87/10281	6.92331e-06	9.83839e-05	7.97811e-05	6790/701/5347/890/891/991/11065/4751/983/4085/64682/9232/6502	13
R-HSA-453276	Reactome	Regulation of mitotic cell cycle	13/350	87/10281	6.92331e-06	9.83839e-05	7.97811e-05	6790/701/5347/890/891/991/11065/4751/983/4085/64682/9232/6502	13
R-HSA-1169408	Reactome	ISG15 antiviral mechanism	12/350	76/10281	8.74173e-06	0.000120014	9.73209e-05	3838/9631/23225/55706/23165/10762/4928/23511/348995/3837/23279/317649	12
R-HSA-1169410	Reactome	Antiviral mechanism by IFN-stimulated genes	12/350	76/10281	8.74173e-06	0.000120014	9.73209e-05	3838/9631/23225/55706/23165/10762/4928/23511/348995/3837/23279/317649	12
R-HSA-159231	Reactome	Transport of Mature mRNA Derived from an Intronless Transcript	9/350	42/10281	9.14071e-06	0.000121377	9.84263e-05	9631/23225/55706/23165/10762/4928/23511/348995/23279	9
R-HSA-168325	Reactome	Viral Messenger RNA Synthesis	9/350	42/10281	9.14071e-06	0.000121377	9.84263e-05	9631/23225/55706/23165/10762/4928/23511/348995/23279	9
R-HSA-159234	Reactome	Transport of Mature mRNAs Derived from Intronless Transcripts	9/350	43/10281	1.12178e-05	0.000146555	0.000118844	9631/23225/55706/23165/10762/4928/23511/348995/23279	9
R-HSA-69206	Reactome	G1/S Transition	15/350	119/10281	1.17498e-05	0.000151069	0.000122505	890/891/6241/983/4609/4173/84515/5422/1719/55388/6502/5558/993/8318/1163	15
R-HSA-3371453	Reactome	Regulation of HSF1-mediated heat shock response	11/350	68/10281	1.63645e-05	0.000206851	0.000167739	259217/9631/23225/55706/23165/10762/4928/23511/348995/5594/23279	11
R-HSA-70153	Reactome	Glucose transport	9/350	45/10281	1.65991e-05	0.000206851	0.000167739	9631/23225/55706/23165/10762/4928/23511/348995/23279	9
R-HSA-5685942	Reactome	HDR through Homologous Recombination (HRR)	11/350	69/10281	1.88844e-05	0.000231763	0.00018794	146956/7516/5985/5429/83990/84464/580/5983/9156/7517/83695	11
R-HSA-69205	Reactome	G1/S-Specific Transcription	6/350	18/10281	1.95663e-05	0.000236548	0.000191821	6241/983/5422/1719/993/8318	6
R-HSA-4570464	Reactome	SUMOylation of RNA binding proteins	9/350	47/10281	2.40356e-05	0.000286307	0.000232171	9631/23225/55706/23165/10762/4928/23511/348995/23279	9
R-HSA-176187	Reactome	Activation of ATR in response to replication stress	8/350	37/10281	2.70697e-05	0.000317775	0.000257689	995/4173/84515/5985/55388/993/8318/5983	8
R-HSA-176974	Reactome	Unwinding of DNA	5/350	12/10281	2.88921e-05	0.000325762	0.000264166	9837/4173/84515/84296/8318	5
R-HSA-5620912	Reactome	Anchoring of the basal body to the plasma membrane	13/350	99/10281	2.89567e-05	0.000325762	0.000264166	5347/9793/55755/347240/4751/983/55722/5116/84131/4957/55125/22994/23354	13
R-HSA-5693607	Reactome	Processing of DNA double-strand break ends	13/350	99/10281	2.89567e-05	0.000325762	0.000264166	890/3014/8359/8914/5985/83990/9656/8924/580/5983/8343/9156/83695	13
R-HSA-3371556	Reactome	Cellular response to heat stress	12/350	89/10281	4.49518e-05	0.00049878	0.000404469	259217/9631/23225/55706/23165/10762/4928/23511/348995/2475/5594/23279	12
R-HSA-176814	Reactome	Activation of APC/C and APC/C:Cdc20 mediated degradation of mitotic proteins	11/350	77/10281	5.4242e-05	0.00059373	0.000481466	701/5347/890/891/991/11065/4751/983/4085/64682/9232	11
R-HSA-191859	Reactome	snRNP Assembly	9/350	52/10281	5.58504e-05	0.000595248	0.000482696	9631/23225/55706/23165/10762/4928/23511/348995/23279	9
R-HSA-194441	Reactome	Metabolism of non-coding RNA	9/350	52/10281	5.58504e-05	0.000595248	0.000482696	9631/23225/55706/23165/10762/4928/23511/348995/23279	9
R-HSA-5578749	Reactome	Transcriptional regulation by small RNAs	13/350	106/10281	6.01011e-05	0.000632232	0.000512687	3014/9631/23225/55706/8359/23165/10762/4928/23511/348995/27161/23279/8343	13
R-HSA-189200	Reactome	Hexose transport	9/350	53/10281	6.52867e-05	0.000677977	0.000549783	9631/23225/55706/23165/10762/4928/23511/348995/23279	9
R-HSA-162658	Reactome	Golgi Cisternae Pericentriolar Stack Reorganization	5/350	14/10281	6.90258e-05	0.000707733	0.000573912	5347/891/9133/983/5594	5
R-HSA-5693579	Reactome	Homologous DNA Pairing and Strand Exchange	8/350	43/10281	8.50634e-05	0.000861267	0.000698415	7516/5985/83990/580/5983/9156/7517/83695	8
R-HSA-8862803	Reactome	Deregulated CDK5 triggers multiple neurodegenerative pathways in Alzheimer's disease models	6/350	23/10281	9.20883e-05	0.000909653	0.000737652	4001/995/8851/3725/994/993	6
R-HSA-8863678	Reactome	Neurodegenerative Diseases	6/350	23/10281	9.20883e-05	0.000909653	0.000737652	4001/995/8851/3725/994/993	6
R-HSA-8856688	Reactome	Golgi-to-ER retrograde transport	14/350	126/10281	9.4289e-05	0.000920169	0.00074618	3833/10112/9493/29127/24137/3832/56992/1062/9585/547/23046/140735/81930/51560	14
R-HSA-4419969	Reactome	Depolymerisation of the Nuclear Lamina	5/350	15/10281	0.000100662	0.000970667	0.00078713	891/7112/4001/983/5579	5
R-HSA-6811434	Reactome	COPI-dependent Golgi-to-ER retrograde traffic	12/350	98/10281	0.000116885	0.00111384	0.000903234	3833/10112/9493/29127/24137/3832/56992/1062/9585/547/23046/81930	12
R-HSA-5693568	Reactome	Resolution of D-loop Structures through Holliday Junction Intermediates	7/350	35/10281	0.000147262	0.001387	0.00112474	146956/7516/83990/84464/580/9156/7517	7
R-HSA-1538133	Reactome	G0 and Early G1	6/350	25/10281	0.000152508	0.00140376	0.00113833	890/7153/983/132660/4605/993	6
R-HSA-179409	Reactome	APC-Cdc20 mediated degradation of Nek2A	6/350	25/10281	0.000152508	0.00140376	0.00113833	701/991/11065/4751/4085/64682	6
R-HSA-6784531	Reactome	tRNA processing in the nucleus	9/350	59/10281	0.000154662	0.0014076	0.00114144	9631/23225/55706/23165/10762/4928/23511/348995/23279	9
R-HSA-5693537	Reactome	Resolution of D-Loop Structures	7/350	36/10281	0.000177532	0.00159779	0.00129567	146956/7516/83990/84464/580/9156/7517	7
R-HSA-211000	Reactome	Gene Silencing by RNA	14/350	137/10281	0.000231084	0.0020569	0.00166797	3014/9631/23225/55706/8359/23165/57510/10762/4928/23511/348995/27161/23279/8343	14
R-HSA-113507	Reactome	E2F-enabled inhibition of pre-replication complex formation	4/350	10/10281	0.000235604	0.00206805	0.00167702	891/983/84515/993	4
R-HSA-176409	Reactome	APC/C:Cdc20 mediated degradation of mitotic proteins	10/350	76/10281	0.000237443	0.00206805	0.00167702	701/890/891/991/11065/4751/983/4085/64682/9232	10
R-HSA-69306	Reactome	DNA Replication	12/350	109/10281	0.000322523	0.00277919	0.00225369	890/9837/4173/2237/84515/5985/5422/84296/55388/5558/8318/5983	12
R-HSA-176412	Reactome	Phosphorylation of the APC/C	5/350	19/10281	0.000348305	0.00296976	0.00240823	5347/891/11065/983/64682	5
R-HSA-5693616	Reactome	Presynaptic phase of homologous DNA pairing and strand exchange	7/350	40/10281	0.000352718	0.00297606	0.00241333	7516/5985/83990/580/5983/9156/83695	7
R-HSA-141405	Reactome	Inhibition of the proteolytic activity of APC/C required for the onset of anaphase by mitotic spindle checkpoint components	5/350	20/10281	0.000451554	0.00369454	0.00299596	701/991/11065/4085/64682	5
R-HSA-141430	Reactome	Inactivation of APC/C via direct inhibition of the APC/C complex	5/350	20/10281	0.000451554	0.00369454	0.00299596	701/991/11065/4085/64682	5
R-HSA-69186	Reactome	Lagging Strand Synthesis	5/350	20/10281	0.000451554	0.00369454	0.00299596	2237/5985/5422/5558/5983	5
R-HSA-69618	Reactome	Mitotic Spindle Checkpoint	5/350	21/10281	0.000576276	0.00466784	0.00378523	701/991/11065/4085/64682	5
R-HSA-162909	Reactome	Host Interactions of HIV factors	13/350	133/10281	0.00059059	0.00473641	0.00384083	9631/23225/55706/23165/10762/4928/23511/348995/5905/3837/23279/1104/1794	13
R-HSA-69239	Reactome	Synthesis of DNA	11/350	101/10281	0.000623398	0.00495051	0.00401445	890/9837/4173/2237/84515/5985/5422/84296/5558/8318/5983	11
R-HSA-68962	Reactome	Activation of the pre-replicative complex	6/350	32/10281	0.000638124	0.00501825	0.00406938	4173/84515/5422/55388/5558/8318	6
R-HSA-140342	Reactome	Apoptosis induced DNA fragmentation	4/350	13/10281	0.000739559	0.00570517	0.00462641	3008/3009/3148/3837	4
R-HSA-211227	Reactome	Activation of DNA fragmentation factor	4/350	13/10281	0.000739559	0.00570517	0.00462641	3008/3009/3148/3837	4
R-HSA-2132295	Reactome	MHC class II antigen presentation	12/350	120/10281	0.000776749	0.00593554	0.00481322	10112/9493/29127/24137/3832/56992/1075/6456/1062/821/140735/81930	12
R-HSA-3700989	Reactome	Transcriptional Regulation by TP53	25/350	370/10281	0.000844098	0.0063899	0.00518168	6790/22974/890/2177/891/144455/332/55215/983/995/8851/2353/3725/5985/83990/23019/2475/9656/5170/27161/580/5983/23774/9156/83695	25
R-HSA-159236	Reactome	Transport of Mature mRNA derived from an Intron-Containing Transcript	9/350	74/10281	0.000869279	0.00651959	0.00528684	9631/23225/55706/23165/10762/4928/23511/348995/23279	9
R-HSA-174048	Reactome	APC/C:Cdc20 mediated degradation of Cyclin B	5/350	23/10281	0.000901019	0.00669564	0.00542961	891/991/11065/983/64682	5
R-HSA-174411	Reactome	Polymerase switching on the C-strand of the telomere	4/350	14/10281	0.00100777	0.00728835	0.00591024	5985/5422/5558/5983	4
R-HSA-69091	Reactome	Polymerase switching	4/350	14/10281	0.00100777	0.00728835	0.00591024	5985/5422/5558/5983	4
R-HSA-69109	Reactome	Leading Strand Synthesis	4/350	14/10281	0.00100777	0.00728835	0.00591024	5985/5422/5558/5983	4
R-HSA-174417	Reactome	Telomere C-strand (Lagging Strand) Synthesis	5/350	24/10281	0.00110674	0.00793324	0.00643319	2237/5985/5422/5558/5983	5
R-HSA-6804756	Reactome	Regulation of TP53 Activity through Phosphorylation	10/350	93/10281	0.00120588	0.00856809	0.006948	6790/22974/890/8851/5985/83990/580/5983/9156/83695	10
R-HSA-6791312	Reactome	TP53 Regulates Transcription of Cell Cycle Genes	7/350	49/10281	0.00125009	0.00874851	0.0070943	6790/890/891/144455/983/995/23019	7
R-HSA-5633007	Reactome	Regulation of TP53 Activity	14/350	162/10281	0.00125287	0.00874851	0.0070943	6790/22974/890/983/8851/5985/83990/2475/5170/580/5983/23774/9156/83695	14
R-HSA-68884	Reactome	Mitotic Telophase/Cytokinesis	4/350	15/10281	0.00133763	0.00926052	0.0075095	10112/9493/5347/8243	4
R-HSA-5685938	Reactome	HDR through Single Strand Annealing (SSA)	6/350	38/10281	0.00163723	0.0112386	0.00911357	5985/83990/580/5983/9156/83695	6
R-HSA-176408	Reactome	Regulation of APC/C activators between G1/S and early anaphase	9/350	81/10281	0.00166624	0.0113416	0.00919711	701/5347/890/891/991/11065/983/4085/64682	9
R-HSA-5693554	Reactome	Resolution of D-loop Structures through Synthesis-Dependent Strand Annealing (SDSA)	5/350	27/10281	0.00193317	0.0130489	0.0105815	7516/83990/580/9156/7517	5
R-HSA-983231	Reactome	Factors involved in megakaryocyte development and platelet production	14/350	171/10281	0.0020936	0.014015	0.011365	3833/10112/9493/29127/24137/3832/56992/1062/9585/547/23468/23046/81930/1794	14
R-HSA-6783310	Reactome	Fanconi Anemia Pathway	6/350	40/10281	0.00215003	0.0142748	0.0115756	2177/55215/29089/2175/146956/84464	6
R-HSA-5625900	Reactome	RHO GTPases activate CIT	4/350	17/10281	0.0022099	0.014553	0.0118013	9055/11113/9928/4628	4
R-HSA-5693571	Reactome	Nonhomologous End-Joining (NHEJ)	8/350	70/10281	0.00249495	0.0162976	0.013216	5591/3014/8359/55775/9656/8924/580/8343	8
R-HSA-72202	Reactome	Transport of Mature Transcript to Cytoplasm	9/350	86/10281	0.002532	0.0164074	0.013305	9631/23225/55706/23165/10762/4928/23511/348995/23279	9
R-HSA-6804114	Reactome	TP53 Regulates Transcription of Genes Involved in G2 Cell Cycle Arrest	4/350	19/10281	0.00341057	0.0219251	0.0177794	6790/891/983/995	4
R-HSA-179419	Reactome	APC:Cdc20 mediated degradation of cell cycle proteins prior to satisfation of the cell cycle checkpoint	8/350	74/10281	0.0035422	0.022592	0.0183202	701/890/991/11065/4751/983/4085/64682	8
R-HSA-180786	Reactome	Extension of Telomeres	5/350	31/10281	0.00363997	0.0230342	0.0186788	2237/5985/5422/5558/5983	5
R-HSA-2299718	Reactome	Condensation of Prophase Chromosomes	8/350	75/10281	0.00385066	0.0241785	0.0196068	5347/23310/891/54892/3014/983/8359/8343	8
R-HSA-2465910	Reactome	MASTL Facilitates Mitotic Progression	3/350	10/10281	0.00392737	0.0242837	0.0196921	891/983/84930	3
R-HSA-450341	Reactome	Activation of the AP-1 family of transcription factors	3/350	10/10281	0.00392737	0.0242837	0.0196921	2353/3725/5594	3
R-HSA-5617833	Reactome	Cilium Assembly	15/350	204/10281	0.00414972	0.0254642	0.0206493	5347/9793/55755/347240/4751/983/55722/5116/84131/4957/55125/5310/22994/140735/23354	15
R-HSA-2559582	Reactome	Senescence-Associated Secretory Phenotype (SASP)	10/350	111/10281	0.00449195	0.027357	0.0221842	890/1031/11065/3014/8359/2353/3725/64682/5594/8343	10
R-HSA-162587	Reactome	HIV Life Cycle	12/350	150/10281	0.00512578	0.0309842	0.0251256	9631/23225/55706/23165/2237/10762/4928/23511/348995/5905/23279/1104	12
R-HSA-5685939	Reactome	HDR through MMEJ (alt-NHEJ)	3/350	11/10281	0.00526501	0.0315901	0.0256169	2237/10721/142	3
R-HSA-2262752	Reactome	Cellular responses to stress	26/350	451/10281	0.00600241	0.0357496	0.02899	890/1031/3008/11065/259217/3009/4001/3014/9631/23225/55706/8359/23165/2353/3725/10762/4928/64682/23511/2146/348995/2475/5594/23279/8343/140735	26
R-HSA-6811442	Reactome	Intra-Golgi and retrograde Golgi-to-ER traffic	14/350	195/10281	0.00679425	0.0398862	0.0323443	3833/10112/9493/29127/24137/3832/56992/1062/9585/547/23046/140735/81930/51560	14
R-HSA-73817	Reactome	Purine ribonucleoside monophosphate biosynthesis	3/350	12/10281	0.00684467	0.0398862	0.0323443	5198/2618/10606	3
R-HSA-75035	Reactome	Chk1/Chk2(Cds1) mediated inactivation of Cyclin B:Cdk1 complex	3/350	12/10281	0.00684467	0.0398862	0.0323443	891/983/995	3
R-HSA-112409	Reactome	RAF-independent MAPK1/3 activation	4/350	23/10281	0.00699999	0.0403935	0.0327557	1843/983/5594/80824	4
R-HSA-162599	Reactome	Late Phase of HIV Life Cycle	11/350	137/10281	0.00703145	0.0403935	0.0327557	9631/23225/55706/23165/10762/4928/23511/348995/5905/23279/1104	11
R-HSA-157579	Reactome	Telomere Maintenance	8/350	83/10281	0.00712509	0.0406431	0.0329581	3014/8359/2237/5985/5422/5558/5983/8343	8
R-HSA-168254	Reactome	Influenza Infection	12/350	157/10281	0.00732638	0.0414991	0.0336523	3838/9631/23225/55706/23165/10762/821/4928/23511/348995/3837/23279	12
R-HSA-2559583	Reactome	Cellular Senescence	14/350	197/10281	0.00741269	0.0416964	0.0338123	890/1031/3008/11065/3009/4001/3014/8359/2353/3725/64682/2146/5594/8343	14
R-HSA-110373	Reactome	Resolution of AP sites via the multiple-nucleotide patch replacement pathway	4/350	24/10281	0.00817864	0.0456876	0.0370488	2237/5985/142/5983	4
